# Supplementary material for: Circadian Profiling of the Arabidopsis Proteome Using 2D-DIGE
Source: Front Plant Sci. 2016 Jul 12;7:1007. doi: 10.3389/fpls.2016.01007 (PMC4940426; doi:10.3389/fpls.2016.01007)
Supplement: Supplementary file 2 [file Table2.XLSX]

## Sheet: Phenol-extracted peptides 
Summaries of peptides matching each protein
	Protein accession number	Protein name	Protein identification probability	Protein percentage of total spectra	Protein molecular weight (AMU)	Number of unique peptides	Number of unique spectra	Number of total spectra	Spectrum name	Peptide sequence	Previous amino acid	Next amino acid	Peptide identification probability	Mascot Ion score	Mascot Identity score	Mascot Delta Ion score	Modifications identified by spectrum	Actual peptide mass (AMU)	Spectrum charge	Actual minus calculated peptide mass (AMU)	Actual minus calculated peptide mass (PPM)	Peptide start index	Peptide stop index
SPOT-1
	AT5G02500.1	| Symbols: HSC70-1, HSP70-1, AT-HSC70-1, HSC70 | heat shock cognate protein 70-1 | chr5:554055-556334 REVERSE LENGTH=651	1	0.112	71341.6	23	40	179	Elution from: 39.986 to 39.986 scan no 3225 cid35.00 polarity:+	ARFEELNMDLFR	R	K	0.95	39.4	25	0		1539.75	3	-0.0026	-1.7	306	317
	AT5G02500.1	| Symbols: HSC70-1, HSP70-1, AT-HSC70-1, HSC70 | heat shock cognate protein 70-1 | chr5:554055-556334 REVERSE LENGTH=651	1	0.112	71341.6	23	40	179	Elution from: 38.835 to 38.835 scan no 3074 cid35.00 polarity:+	ARFEELNMDLFR	R	K	0.95	40.6	25	0		1539.75	3	-0.0016	-1.1	306	317
	AT5G02500.1	| Symbols: HSC70-1, HSP70-1, AT-HSC70-1, HSC70 | heat shock cognate protein 70-1 | chr5:554055-556334 REVERSE LENGTH=651	1	0.112	71341.6	23	40	179	Elution from: 33.445 to 33.445 scan no 2369 cid35.00 polarity:+	ARFEELNMDLFR	R	K	0.95	45.2	25	0	Oxidation (+16)	1555.75	3	0.0008	0.51	306	317
	AT5G02500.1	| Symbols: HSC70-1, HSP70-1, AT-HSC70-1, HSC70 | heat shock cognate protein 70-1 | chr5:554055-556334 REVERSE LENGTH=651	1	0.112	71341.6	23	40	179	Elution from: 39.316 to 39.316 scan no 3137 cid35.00 polarity:+	ARFEELNMDLFR	R	K	0.95	46.1	25	0		1539.75	3	-0.00088	-0.57	306	317
	AT5G02500.1	| Symbols: HSC70-1, HSP70-1, AT-HSC70-1, HSC70 | heat shock cognate protein 70-1 | chr5:554055-556334 REVERSE LENGTH=651	1	0.112	71341.6	23	40	179	Elution from: 39.396 to 39.396 scan no 3147 cid35.00 polarity:+	ARFEELNMDLFR	R	K	0.95	46.7	25	0		1539.75	3	-0.0039	-2.6	306	317
	AT5G02500.1	| Symbols: HSC70-1, HSP70-1, AT-HSC70-1, HSC70 | heat shock cognate protein 70-1 | chr5:554055-556334 REVERSE LENGTH=651	1	0.112	71341.6	23	40	179	Elution from: 36.903 to 36.903 scan no 2831 cid35.00 polarity:+	ARFEELNMDLFR	R	K	0.95	48.4	25	0		1539.75	3	0.0037	2.4	306	317
	AT5G02500.1	| Symbols: HSC70-1, HSP70-1, AT-HSC70-1, HSC70 | heat shock cognate protein 70-1 | chr5:554055-556334 REVERSE LENGTH=651	1	0.112	71341.6	23	40	179	Elution from: 39.890 to 39.890 scan no 3213 cid35.00 polarity:+	ARFEELNMDLFR	R	K	0.95	51.2	25	0		1539.75	3	0.00024	0.16	306	317
	AT5G02500.1	| Symbols: HSC70-1, HSP70-1, AT-HSC70-1, HSC70 | heat shock cognate protein 70-1 | chr5:554055-556334 REVERSE LENGTH=651	1	0.112	71341.6	23	40	179	Elution from: 33.563 to 33.563 scan no 2386 cid35.00 polarity:+	ARFEELNMDLFR	R	K	0.95	56.4	25	0	Oxidation (+16)	1555.75	2	0.00076	0.49	306	317
	AT5G02500.1	| Symbols: HSC70-1, HSP70-1, AT-HSC70-1, HSC70 | heat shock cognate protein 70-1 | chr5:554055-556334 REVERSE LENGTH=651	1	0.112	71341.6	23	40	179	Elution from: 33.493 to 33.493 scan no 2376 cid35.00 polarity:+	ARFEELNMDLFR	R	K	0.95	58.8	25	0	Oxidation (+16)	1555.74	2	-0.0008	-0.51	306	317
	AT5G02500.1	| Symbols: HSC70-1, HSP70-1, AT-HSC70-1, HSC70 | heat shock cognate protein 70-1 | chr5:554055-556334 REVERSE LENGTH=651	1	0.112	71341.6	23	40	179	Elution from: 33.488 to 33.488 scan no 2375 cid35.00 polarity:+	ARFEELNMDLFR	R	K	0.95	61.3	25	0	Oxidation (+16)	1555.75	3	0.0023	1.5	306	317
	AT5G02500.1	| Symbols: HSC70-1, HSP70-1, AT-HSC70-1, HSC70 | heat shock cognate protein 70-1 | chr5:554055-556334 REVERSE LENGTH=651	1	0.112	71341.6	23	40	179	Elution from: 31.110 to 31.110 scan no 2068 cid35.00 polarity:+	ARFEELNMDLFRK	R	C	0.95	44.7	25	0	Oxidation (+16)	1683.84	4	0.0034	2	306	318
	AT5G02500.1	| Symbols: HSC70-1, HSP70-1, AT-HSC70-1, HSC70 | heat shock cognate protein 70-1 | chr5:554055-556334 REVERSE LENGTH=651	1	0.112	71341.6	23	40	179	Elution from: 24.931 to 24.931 scan no 1295 cid35.00 polarity:+	ATAGDTHLGGEDFDNR	K	M	0.95	79.1	25	0		1674.72	3	-0.0013	-0.8	227	242
	AT5G02500.1	| Symbols: HSC70-1, HSP70-1, AT-HSC70-1, HSC70 | heat shock cognate protein 70-1 | chr5:554055-556334 REVERSE LENGTH=651	1	0.112	71341.6	23	40	179	Elution from: 25.028 to 25.028 scan no 1308 cid35.00 polarity:+	ATAGDTHLGGEDFDNR	K	M	0.95	91.8	25	0		1674.72	2	-0.00069	-0.41	227	242
	AT5G02500.1	| Symbols: HSC70-1, HSP70-1, AT-HSC70-1, HSC70 | heat shock cognate protein 70-1 | chr5:554055-556334 REVERSE LENGTH=651	1	0.112	71341.6	23	40	179	Elution from: 16.607 to 16.607 scan no 560 cid35.00 polarity:+	CMEPVEK	K	C	0.95	38.4	25	0	Carbamidomethyl (+57), Oxidation (+16)	907.38	2	-0.00067	-0.74	319	325
	AT5G02500.1	| Symbols: HSC70-1, HSP70-1, AT-HSC70-1, HSC70 | heat shock cognate protein 70-1 | chr5:554055-556334 REVERSE LENGTH=651	1	0.112	71341.6	23	40	179	Elution from: 16.469 to 16.469 scan no 555 cid35.00 polarity:+	CMEPVEK	K	C	0.95	38.6	25	0	Carbamidomethyl (+57), Oxidation (+16)	907.38	2	-0.0023	-2.6	319	325
	AT5G02500.1	| Symbols: HSC70-1, HSP70-1, AT-HSC70-1, HSC70 | heat shock cognate protein 70-1 | chr5:554055-556334 REVERSE LENGTH=651	1	0.112	71341.6	23	40	179	Elution from: 16.436 to 16.436 scan no 553 cid35.00 polarity:+	CMEPVEK	K	C	0.95	42.9	25	0	Carbamidomethyl (+57), Oxidation (+16)	907.38	2	-0.0021	-2.3	319	325
	AT5G02500.1	| Symbols: HSC70-1, HSP70-1, AT-HSC70-1, HSC70 | heat shock cognate protein 70-1 | chr5:554055-556334 REVERSE LENGTH=651	1	0.112	71341.6	23	40	179	Elution from: 44.097 to 44.097 scan no 3756 cid35.00 polarity:+	DAGVIAGLNVMR	K	I	0.95	30.5	25	0	Oxidation (+16)	1230.64	2	0.0016	1.3	164	175
	AT5G02500.1	| Symbols: HSC70-1, HSP70-1, AT-HSC70-1, HSC70 | heat shock cognate protein 70-1 | chr5:554055-556334 REVERSE LENGTH=651	1	0.112	71341.6	23	40	179	Elution from: 35.314 to 35.314 scan no 2621 cid35.00 polarity:+	DAGVIAGLNVMR	K	I	0.95	39.4	25	0		1214.64	3	-0.0033	-2.7	164	175
	AT5G02500.1	| Symbols: HSC70-1, HSP70-1, AT-HSC70-1, HSC70 | heat shock cognate protein 70-1 | chr5:554055-556334 REVERSE LENGTH=651	1	0.112	71341.6	23	40	179	Elution from: 44.231 to 44.231 scan no 3768 cid35.00 polarity:+	DAGVIAGLNVMR	K	I	0.95	45.5	25	0	Oxidation (+16)	1230.64	2	0.0033	2.7	164	175
	AT5G02500.1	| Symbols: HSC70-1, HSP70-1, AT-HSC70-1, HSC70 | heat shock cognate protein 70-1 | chr5:554055-556334 REVERSE LENGTH=651	1	0.112	71341.6	23	40	179	Elution from: 35.375 to 35.375 scan no 2629 cid35.00 polarity:+	DAGVIAGLNVMR	K	I	0.95	46.3	25	0		1214.64	3	-0.0005	-0.41	164	175
	AT5G02500.1	| Symbols: HSC70-1, HSP70-1, AT-HSC70-1, HSC70 | heat shock cognate protein 70-1 | chr5:554055-556334 REVERSE LENGTH=651	1	0.112	71341.6	23	40	179	Elution from: 31.365 to 31.365 scan no 2100 cid35.00 polarity:+	DAGVIAGLNVMR	K	I	0.95	59.5	25	0	Oxidation (+16)	1230.64	3	-0.0032	-2.6	164	175
	AT5G02500.1	| Symbols: HSC70-1, HSP70-1, AT-HSC70-1, HSC70 | heat shock cognate protein 70-1 | chr5:554055-556334 REVERSE LENGTH=651	1	0.112	71341.6	23	40	179	Elution from: 32.371 to 32.371 scan no 2232 cid35.00 polarity:+	DAGVIAGLNVMR	K	I	0.95	64.5	25	0	Oxidation (+16)	1230.64	2	0.0028	2.2	164	175
	AT5G02500.1	| Symbols: HSC70-1, HSP70-1, AT-HSC70-1, HSC70 | heat shock cognate protein 70-1 | chr5:554055-556334 REVERSE LENGTH=651	1	0.112	71341.6	23	40	179	Elution from: 31.441 to 31.441 scan no 2110 cid35.00 polarity:+	DAGVIAGLNVMR	K	I	0.95	64.8	25	0	Oxidation (+16)	1230.64	3	-0.0021	-1.7	164	175
	AT5G02500.1	| Symbols: HSC70-1, HSP70-1, AT-HSC70-1, HSC70 | heat shock cognate protein 70-1 | chr5:554055-556334 REVERSE LENGTH=651	1	0.112	71341.6	23	40	179	Elution from: 34.474 to 34.474 scan no 2507 cid35.00 polarity:+	DAGVIAGLNVMR	K	I	0.95	70.5	25	0	Oxidation (+16)	1230.64	2	-0.00064	-0.52	164	175
	AT5G02500.1	| Symbols: HSC70-1, HSP70-1, AT-HSC70-1, HSC70 | heat shock cognate protein 70-1 | chr5:554055-556334 REVERSE LENGTH=651	1	0.112	71341.6	23	40	179	Elution from: 32.449 to 32.449 scan no 2242 cid35.00 polarity:+	DAGVIAGLNVMR	K	I	0.95	73.2	25	0	Oxidation (+16)	1230.64	2	0.0016	1.3	164	175
	AT5G02500.1	| Symbols: HSC70-1, HSP70-1, AT-HSC70-1, HSC70 | heat shock cognate protein 70-1 | chr5:554055-556334 REVERSE LENGTH=651	1	0.112	71341.6	23	40	179	Elution from: 35.297 to 35.297 scan no 2617 cid35.00 polarity:+	DAGVIAGLNVMR	K	I	0.95	73.7	25	0		1214.65	2	0.002	1.6	164	175
	AT5G02500.1	| Symbols: HSC70-1, HSP70-1, AT-HSC70-1, HSC70 | heat shock cognate protein 70-1 | chr5:554055-556334 REVERSE LENGTH=651	1	0.112	71341.6	23	40	179	Elution from: 36.325 to 36.325 scan no 2754 cid35.00 polarity:+	DAGVIAGLNVMR	K	I	0.95	74.1	25	0	Oxidation (+16)	1230.64	2	-0.00043	-0.35	164	175
	AT5G02500.1	| Symbols: HSC70-1, HSP70-1, AT-HSC70-1, HSC70 | heat shock cognate protein 70-1 | chr5:554055-556334 REVERSE LENGTH=651	1	0.112	71341.6	23	40	179	Elution from: 36.350 to 36.350 scan no 2757 cid35.00 polarity:+	DAGVIAGLNVMR	K	I	0.95	76.3	25	0		1214.64	2	-0.00093	-0.76	164	175
	AT5G02500.1	| Symbols: HSC70-1, HSP70-1, AT-HSC70-1, HSC70 | heat shock cognate protein 70-1 | chr5:554055-556334 REVERSE LENGTH=651	1	0.112	71341.6	23	40	179	Elution from: 35.227 to 35.227 scan no 2606 cid35.00 polarity:+	DAGVIAGLNVMR	K	I	0.95	77.2	25	0		1214.65	2	0.0025	2.1	164	175
	AT5G02500.1	| Symbols: HSC70-1, HSP70-1, AT-HSC70-1, HSC70 | heat shock cognate protein 70-1 | chr5:554055-556334 REVERSE LENGTH=651	1	0.112	71341.6	23	40	179	Elution from: 32.585 to 32.585 scan no 2260 cid35.00 polarity:+	DAGVIAGLNVMR	K	I	0.95	78.3	25	0	Oxidation (+16)	1230.64	3	0.0015	1.2	164	175
	AT5G02500.1	| Symbols: HSC70-1, HSP70-1, AT-HSC70-1, HSC70 | heat shock cognate protein 70-1 | chr5:554055-556334 REVERSE LENGTH=651	1	0.112	71341.6	23	40	179	Elution from: 36.245 to 36.245 scan no 2743 cid35.00 polarity:+	DAGVIAGLNVMR	K	I	0.95	83.8	25	0	Oxidation (+16)	1230.64	2	-0.00091	-0.74	164	175
	AT5G02500.1	| Symbols: HSC70-1, HSP70-1, AT-HSC70-1, HSC70 | heat shock cognate protein 70-1 | chr5:554055-556334 REVERSE LENGTH=651	1	0.112	71341.6	23	40	179	Elution from: 36.586 to 36.586 scan no 2789 cid35.00 polarity:+	DAGVIAGLNVMR	K	I	0.95	84.4	25	0		1214.64	2	0.00025	0.21	164	175
	AT5G02500.1	| Symbols: HSC70-1, HSP70-1, AT-HSC70-1, HSC70 | heat shock cognate protein 70-1 | chr5:554055-556334 REVERSE LENGTH=651	1	0.112	71341.6	23	40	179	Elution from: 35.676 to 35.676 scan no 2669 cid35.00 polarity:+	DAGVIAGLNVMR	K	I	0.95	86	25	0	Oxidation (+16)	1230.64	2	-0.001	-0.85	164	175
	AT5G02500.1	| Symbols: HSC70-1, HSP70-1, AT-HSC70-1, HSC70 | heat shock cognate protein 70-1 | chr5:554055-556334 REVERSE LENGTH=651	1	0.112	71341.6	23	40	179	Elution from: 33.309 to 33.309 scan no 2352 cid35.00 polarity:+	DAGVIAGLNVMR	K	I	0.95	86.3	25	0	Oxidation (+16)	1230.64	2	-0.0017	-1.3	164	175
	AT5G02500.1	| Symbols: HSC70-1, HSP70-1, AT-HSC70-1, HSC70 | heat shock cognate protein 70-1 | chr5:554055-556334 REVERSE LENGTH=651	1	0.112	71341.6	23	40	179	Elution from: 31.361 to 31.361 scan no 2099 cid35.00 polarity:+	DAGVIAGLNVMR	K	I	0.95	86.6	25	0	Oxidation (+16)	1230.64	2	0.0017	1.4	164	175
	AT5G02500.1	| Symbols: HSC70-1, HSP70-1, AT-HSC70-1, HSC70 | heat shock cognate protein 70-1 | chr5:554055-556334 REVERSE LENGTH=651	1	0.112	71341.6	23	40	179	Elution from: 31.519 to 31.519 scan no 2121 cid35.00 polarity:+	DAGVIAGLNVMR	K	I	0.95	89	25	0	Oxidation (+16)	1230.64	2	0.0034	2.8	164	175
	AT5G02500.1	| Symbols: HSC70-1, HSP70-1, AT-HSC70-1, HSC70 | heat shock cognate protein 70-1 | chr5:554055-556334 REVERSE LENGTH=651	1	0.112	71341.6	23	40	179	Elution from: 31.597 to 31.597 scan no 2132 cid35.00 polarity:+	DAGVIAGLNVMR	K	I	0.95	91.9	25	0	Oxidation (+16)	1230.64	2	0.0029	2.4	164	175
	AT5G02500.1	| Symbols: HSC70-1, HSP70-1, AT-HSC70-1, HSC70 | heat shock cognate protein 70-1 | chr5:554055-556334 REVERSE LENGTH=651	1	0.112	71341.6	23	40	179	Elution from: 32.715 to 32.715 scan no 2277 cid35.00 polarity:+	DAGVIAGLNVMR	K	I	0.95	97.3	25	0	Oxidation (+16)	1230.64	2	-0.00065	-0.53	164	175
	AT5G02500.1	| Symbols: HSC70-1, HSP70-1, AT-HSC70-1, HSC70 | heat shock cognate protein 70-1 | chr5:554055-556334 REVERSE LENGTH=651	1	0.112	71341.6	23	40	179	Elution from: 34.567 to 34.567 scan no 2521 cid35.00 polarity:+	DAGVIAGLNVMR	K	I	0.95	97.4	25	0	Oxidation (+16)	1230.64	2	-0.00021	-0.17	164	175
	AT5G02500.1	| Symbols: HSC70-1, HSP70-1, AT-HSC70-1, HSC70 | heat shock cognate protein 70-1 | chr5:554055-556334 REVERSE LENGTH=651	1	0.112	71341.6	23	40	179	Elution from: 32.786 to 32.786 scan no 2286 cid35.00 polarity:+	DAGVIAGLNVMR	K	I	0.95	97.7	25	0	Oxidation (+16)	1230.64	2	-0.0019	-1.6	164	175
	AT5G02500.1	| Symbols: HSC70-1, HSP70-1, AT-HSC70-1, HSC70 | heat shock cognate protein 70-1 | chr5:554055-556334 REVERSE LENGTH=651	1	0.112	71341.6	23	40	179	Elution from: 35.720 to 35.720 scan no 2675 cid35.00 polarity:+	DAGVIAGLNVMR	K	I	0.95	100	25	0	Oxidation (+16)	1230.64	2	-2.3e-05	-0.019	164	175
	AT5G02500.1	| Symbols: HSC70-1, HSP70-1, AT-HSC70-1, HSC70 | heat shock cognate protein 70-1 | chr5:554055-556334 REVERSE LENGTH=651	1	0.112	71341.6	23	40	179	Elution from: 35.172 to 35.172 scan no 2598 cid35.00 polarity:+	DAGVIAGLNVMR	K	I	0.95	101	25	0		1214.65	2	0.0015	1.2	164	175
	AT5G02500.1	| Symbols: HSC70-1, HSP70-1, AT-HSC70-1, HSC70 | heat shock cognate protein 70-1 | chr5:554055-556334 REVERSE LENGTH=651	1	0.112	71341.6	23	40	179	Elution from: 33.404 to 33.404 scan no 2364 cid35.00 polarity:+	DAGVIAGLNVMR	K	I	0.95	104	25	0	Oxidation (+16)	1230.64	2	-0.0011	-0.86	164	175
	AT5G02500.1	| Symbols: HSC70-1, HSP70-1, AT-HSC70-1, HSC70 | heat shock cognate protein 70-1 | chr5:554055-556334 REVERSE LENGTH=651	1	0.112	71341.6	23	40	179	Elution from: 31.289 to 31.289 scan no 2090 cid35.00 polarity:+	DAGVIAGLNVMR	K	I	0.95	104	25	0	Oxidation (+16)	1230.64	2	-0.0011	-0.87	164	175
	AT5G02500.1	| Symbols: HSC70-1, HSP70-1, AT-HSC70-1, HSC70 | heat shock cognate protein 70-1 | chr5:554055-556334 REVERSE LENGTH=651	1	0.112	71341.6	23	40	179	Elution from: 44.598 to 44.598 scan no 3797 cid35.00 polarity:+	EFAAEEISSMVLIK	K	M	0.95	29.7	25	0	Oxidation (+16)	1581.8	3	0.0032	2	117	130
	AT5G02500.1	| Symbols: HSC70-1, HSP70-1, AT-HSC70-1, HSC70 | heat shock cognate protein 70-1 | chr5:554055-556334 REVERSE LENGTH=651	1	0.112	71341.6	23	40	179	Elution from: 37.499 to 37.499 scan no 2905 cid35.00 polarity:+	EFAAEEISSMVLIK	K	M	0.95	30.5	25	0	Oxidation (+16)	1581.8	3	0.0026	1.7	117	130
	AT5G02500.1	| Symbols: HSC70-1, HSP70-1, AT-HSC70-1, HSC70 | heat shock cognate protein 70-1 | chr5:554055-556334 REVERSE LENGTH=651	1	0.112	71341.6	23	40	179	Elution from: 43.791 to 43.791 scan no 3720 cid35.00 polarity:+	EFAAEEISSMVLIK	K	M	0.95	32.3	25	0	Oxidation (+16)	1581.79	3	-0.0017	-1.1	117	130
	AT5G02500.1	| Symbols: HSC70-1, HSP70-1, AT-HSC70-1, HSC70 | heat shock cognate protein 70-1 | chr5:554055-556334 REVERSE LENGTH=651	1	0.112	71341.6	23	40	179	Elution from: 43.894 to 43.894 scan no 3732 cid35.00 polarity:+	EFAAEEISSMVLIK	K	M	0.95	39.4	25	0	Oxidation (+16)	1581.79	2	-0.0027	-1.7	117	130
	AT5G02500.1	| Symbols: HSC70-1, HSP70-1, AT-HSC70-1, HSC70 | heat shock cognate protein 70-1 | chr5:554055-556334 REVERSE LENGTH=651	1	0.112	71341.6	23	40	179	Elution from: 39.243 to 39.243 scan no 3128 cid35.00 polarity:+	EFAAEEISSMVLIK	K	M	0.95	41.8	25	0	Oxidation (+16)	1581.79	3	-0.0025	-1.6	117	130
	AT5G02500.1	| Symbols: HSC70-1, HSP70-1, AT-HSC70-1, HSC70 | heat shock cognate protein 70-1 | chr5:554055-556334 REVERSE LENGTH=651	1	0.112	71341.6	23	40	179	Elution from: 36.505 to 36.505 scan no 2777 cid35.00 polarity:+	EFAAEEISSMVLIK	K	M	0.95	42.2	25	0	Oxidation (+16)	1581.8	3	0.00089	0.56	117	130
	AT5G02500.1	| Symbols: HSC70-1, HSP70-1, AT-HSC70-1, HSC70 | heat shock cognate protein 70-1 | chr5:554055-556334 REVERSE LENGTH=651	1	0.112	71341.6	23	40	179	Elution from: 37.571 to 37.571 scan no 2914 cid35.00 polarity:+	EFAAEEISSMVLIK	K	M	0.95	46.7	25	0	Oxidation (+16)	1581.8	3	0.00088	0.56	117	130
	AT5G02500.1	| Symbols: HSC70-1, HSP70-1, AT-HSC70-1, HSC70 | heat shock cognate protein 70-1 | chr5:554055-556334 REVERSE LENGTH=651	1	0.112	71341.6	23	40	179	Elution from: 36.533 to 36.533 scan no 2781 cid35.00 polarity:+	EFAAEEISSMVLIK	K	M	0.95	46.7	25	0	Oxidation (+16)	1581.8	3	0.0036	2.3	117	130
	AT5G02500.1	| Symbols: HSC70-1, HSP70-1, AT-HSC70-1, HSC70 | heat shock cognate protein 70-1 | chr5:554055-556334 REVERSE LENGTH=651	1	0.112	71341.6	23	40	179	Elution from: 41.891 to 41.891 scan no 3475 cid35.00 polarity:+	EFAAEEISSMVLIK	K	M	0.95	48.4	25	0		1565.8	3	-0.00032	-0.21	117	130
	AT5G02500.1	| Symbols: HSC70-1, HSP70-1, AT-HSC70-1, HSC70 | heat shock cognate protein 70-1 | chr5:554055-556334 REVERSE LENGTH=651	1	0.112	71341.6	23	40	179	Elution from: 41.129 to 41.129 scan no 3375 cid35.00 polarity:+	EFAAEEISSMVLIK	K	M	0.95	48.7	25	0		1565.81	3	0.0044	2.8	117	130
	AT5G02500.1	| Symbols: HSC70-1, HSP70-1, AT-HSC70-1, HSC70 | heat shock cognate protein 70-1 | chr5:554055-556334 REVERSE LENGTH=651	1	0.112	71341.6	23	40	179	Elution from: 40.406 to 40.406 scan no 3280 cid35.00 polarity:+	EFAAEEISSMVLIK	K	M	0.95	52	25	0	Oxidation (+16)	1581.8	3	-0.00014	-0.088	117	130
	AT5G02500.1	| Symbols: HSC70-1, HSP70-1, AT-HSC70-1, HSC70 | heat shock cognate protein 70-1 | chr5:554055-556334 REVERSE LENGTH=651	1	0.112	71341.6	23	40	179	Elution from: 38.107 to 38.107 scan no 2983 cid35.00 polarity:+	EFAAEEISSMVLIK	K	M	0.95	53.8	25	0	Oxidation (+16)	1581.79	3	-0.0025	-1.6	117	130
	AT5G02500.1	| Symbols: HSC70-1, HSP70-1, AT-HSC70-1, HSC70 | heat shock cognate protein 70-1 | chr5:554055-556334 REVERSE LENGTH=651	1	0.112	71341.6	23	40	179	Elution from: 43.724 to 43.724 scan no 3712 cid35.00 polarity:+	EFAAEEISSMVLIK	K	M	0.95	55.5	25	0	Oxidation (+16)	1581.8	3	0.00057	0.36	117	130
	AT5G02500.1	| Symbols: HSC70-1, HSP70-1, AT-HSC70-1, HSC70 | heat shock cognate protein 70-1 | chr5:554055-556334 REVERSE LENGTH=651	1	0.112	71341.6	23	40	179	Elution from: 41.979 to 41.979 scan no 3486 cid35.00 polarity:+	EFAAEEISSMVLIK	K	M	0.95	55.7	25	0		1565.8	3	0.00058	0.37	117	130
	AT5G02500.1	| Symbols: HSC70-1, HSP70-1, AT-HSC70-1, HSC70 | heat shock cognate protein 70-1 | chr5:554055-556334 REVERSE LENGTH=651	1	0.112	71341.6	23	40	179	Elution from: 41.051 to 41.051 scan no 3365 cid35.00 polarity:+	EFAAEEISSMVLIK	K	M	0.95	55.8	25	0		1565.8	3	0.00099	0.63	117	130
	AT5G02500.1	| Symbols: HSC70-1, HSP70-1, AT-HSC70-1, HSC70 | heat shock cognate protein 70-1 | chr5:554055-556334 REVERSE LENGTH=651	1	0.112	71341.6	23	40	179	Elution from: 40.359 to 40.359 scan no 3274 cid35.00 polarity:+	EFAAEEISSMVLIK	K	M	0.95	56.7	25	0	Oxidation (+16)	1581.8	3	0.0038	2.4	117	130
	AT5G02500.1	| Symbols: HSC70-1, HSP70-1, AT-HSC70-1, HSC70 | heat shock cognate protein 70-1 | chr5:554055-556334 REVERSE LENGTH=651	1	0.112	71341.6	23	40	179	Elution from: 38.188 to 38.188 scan no 2993 cid35.00 polarity:+	EFAAEEISSMVLIK	K	M	0.95	57.2	25	0	Oxidation (+16)	1581.8	3	-0.00045	-0.29	117	130
	AT5G02500.1	| Symbols: HSC70-1, HSP70-1, AT-HSC70-1, HSC70 | heat shock cognate protein 70-1 | chr5:554055-556334 REVERSE LENGTH=651	1	0.112	71341.6	23	40	179	Elution from: 38.703 to 38.703 scan no 3058 cid35.00 polarity:+	EFAAEEISSMVLIK	K	M	0.95	59.3	25	0	Oxidation (+16)	1581.79	3	-0.004	-2.5	117	130
	AT5G02500.1	| Symbols: HSC70-1, HSP70-1, AT-HSC70-1, HSC70 | heat shock cognate protein 70-1 | chr5:554055-556334 REVERSE LENGTH=651	1	0.112	71341.6	23	40	179	Elution from: 38.115 to 38.115 scan no 2984 cid35.00 polarity:+	EFAAEEISSMVLIK	K	M	0.95	60.7	25	0	Oxidation (+16)	1581.79	2	-0.0027	-1.7	117	130
	AT5G02500.1	| Symbols: HSC70-1, HSP70-1, AT-HSC70-1, HSC70 | heat shock cognate protein 70-1 | chr5:554055-556334 REVERSE LENGTH=651	1	0.112	71341.6	23	40	179	Elution from: 42.028 to 42.028 scan no 3492 cid35.00 polarity:+	EFAAEEISSMVLIK	K	M	0.95	60.3	25	0	Oxidation (+16)	1581.79	3	-0.0017	-1.1	117	130
	AT5G02500.1	| Symbols: HSC70-1, HSP70-1, AT-HSC70-1, HSC70 | heat shock cognate protein 70-1 | chr5:554055-556334 REVERSE LENGTH=651	1	0.112	71341.6	23	40	179	Elution from: 41.867 to 41.867 scan no 3472 cid35.00 polarity:+	EFAAEEISSMVLIK	K	M	0.95	61.9	25	0	Oxidation (+16)	1581.8	3	-0.0001	-0.066	117	130
	AT5G02500.1	| Symbols: HSC70-1, HSP70-1, AT-HSC70-1, HSC70 | heat shock cognate protein 70-1 | chr5:554055-556334 REVERSE LENGTH=651	1	0.112	71341.6	23	40	179	Elution from: 39.597 to 39.597 scan no 3175 cid35.00 polarity:+	EFAAEEISSMVLIK	K	M	0.95	71.9	25	0	Oxidation (+16)	1581.79	2	-0.0016	-0.99	117	130
	AT5G02500.1	| Symbols: HSC70-1, HSP70-1, AT-HSC70-1, HSC70 | heat shock cognate protein 70-1 | chr5:554055-556334 REVERSE LENGTH=651	1	0.112	71341.6	23	40	179	Elution from: 36.510 to 36.510 scan no 2778 cid35.00 polarity:+	EFAAEEISSMVLIK	K	M	0.95	77.7	25	0	Oxidation (+16)	1581.79	2	-0.0014	-0.91	117	130
	AT5G02500.1	| Symbols: HSC70-1, HSP70-1, AT-HSC70-1, HSC70 | heat shock cognate protein 70-1 | chr5:554055-556334 REVERSE LENGTH=651	1	0.112	71341.6	23	40	179	Elution from: 36.538 to 36.538 scan no 2782 cid35.00 polarity:+	EFAAEEISSMVLIK	K	M	0.95	78.8	25	0	Oxidation (+16)	1581.8	2	0.0024	1.5	117	130
	AT5G02500.1	| Symbols: HSC70-1, HSP70-1, AT-HSC70-1, HSC70 | heat shock cognate protein 70-1 | chr5:554055-556334 REVERSE LENGTH=651	1	0.112	71341.6	23	40	179	Elution from: 40.423 to 40.423 scan no 3282 cid35.00 polarity:+	EFAAEEISSMVLIK	K	M	0.95	81.8	25	0	Oxidation (+16)	1581.8	2	0.00043	0.27	117	130
	AT5G02500.1	| Symbols: HSC70-1, HSP70-1, AT-HSC70-1, HSC70 | heat shock cognate protein 70-1 | chr5:554055-556334 REVERSE LENGTH=651	1	0.112	71341.6	23	40	179	Elution from: 39.235 to 39.235 scan no 3127 cid35.00 polarity:+	EFAAEEISSMVLIK	K	M	0.95	83.2	25	0	Oxidation (+16)	1581.8	2	-0.00072	-0.45	117	130
	AT5G02500.1	| Symbols: HSC70-1, HSP70-1, AT-HSC70-1, HSC70 | heat shock cognate protein 70-1 | chr5:554055-556334 REVERSE LENGTH=651	1	0.112	71341.6	23	40	179	Elution from: 37.577 to 37.577 scan no 2915 cid35.00 polarity:+	EFAAEEISSMVLIK	K	M	0.95	86.4	25	0	Oxidation (+16)	1581.79	2	-0.0013	-0.85	117	130
	AT5G02500.1	| Symbols: HSC70-1, HSP70-1, AT-HSC70-1, HSC70 | heat shock cognate protein 70-1 | chr5:554055-556334 REVERSE LENGTH=651	1	0.112	71341.6	23	40	179	Elution from: 37.665 to 37.665 scan no 2926 cid35.00 polarity:+	EFAAEEISSMVLIK	K	M	0.95	87.7	25	0	Oxidation (+16)	1581.8	2	0.00048	0.31	117	130
	AT5G02500.1	| Symbols: HSC70-1, HSP70-1, AT-HSC70-1, HSC70 | heat shock cognate protein 70-1 | chr5:554055-556334 REVERSE LENGTH=651	1	0.112	71341.6	23	40	179	Elution from: 41.134 to 41.134 scan no 3376 cid35.00 polarity:+	EFAAEEISSMVLIK	K	M	0.95	93.1	25	0		1565.8	2	0.0018	1.2	117	130
	AT5G02500.1	| Symbols: HSC70-1, HSP70-1, AT-HSC70-1, HSC70 | heat shock cognate protein 70-1 | chr5:554055-556334 REVERSE LENGTH=651	1	0.112	71341.6	23	40	179	Elution from: 38.204 to 38.204 scan no 2995 cid35.00 polarity:+	EFAAEEISSMVLIK	K	M	0.95	94.4	25	0	Oxidation (+16)	1581.79	2	-0.0016	-1	117	130
	AT5G02500.1	| Symbols: HSC70-1, HSP70-1, AT-HSC70-1, HSC70 | heat shock cognate protein 70-1 | chr5:554055-556334 REVERSE LENGTH=651	1	0.112	71341.6	23	40	179	Elution from: 41.045 to 41.045 scan no 3364 cid35.00 polarity:+	EFAAEEISSMVLIK	K	M	0.95	100	25	0		1565.8	2	0.00038	0.24	117	130
	AT5G02500.1	| Symbols: HSC70-1, HSP70-1, AT-HSC70-1, HSC70 | heat shock cognate protein 70-1 | chr5:554055-556334 REVERSE LENGTH=651	1	0.112	71341.6	23	40	179	Elution from: 38.712 to 38.712 scan no 3059 cid35.00 polarity:+	EFAAEEISSMVLIK	K	M	0.95	106	25	0	Oxidation (+16)	1581.79	2	-0.0013	-0.83	117	130
	AT5G02500.1	| Symbols: HSC70-1, HSP70-1, AT-HSC70-1, HSC70 | heat shock cognate protein 70-1 | chr5:554055-556334 REVERSE LENGTH=651	1	0.112	71341.6	23	40	179	Elution from: 41.746 to 41.746 scan no 3456 cid35.00 polarity:+	EFAAEEISSMVLIK	K	M	0.95	107	25	0		1565.8	2	2.1e-06	0.0013	117	130
	AT5G02500.1	| Symbols: HSC70-1, HSP70-1, AT-HSC70-1, HSC70 | heat shock cognate protein 70-1 | chr5:554055-556334 REVERSE LENGTH=651	1	0.112	71341.6	23	40	179	Elution from: 41.905 to 41.905 scan no 3477 cid35.00 polarity:+	EFAAEEISSMVLIK	K	M	0.95	111	25	0		1565.8	2	0.00096	0.61	117	130
	AT5G02500.1	| Symbols: HSC70-1, HSP70-1, AT-HSC70-1, HSC70 | heat shock cognate protein 70-1 | chr5:554055-556334 REVERSE LENGTH=651	1	0.112	71341.6	23	40	179	Elution from: 36.920 to 36.920 scan no 2833 cid35.00 polarity:+	EIAEAYLGVTIK	R	N	0.95	32.3	25	0		1305.71	3	-0.004	-3.1	133	144
	AT5G02500.1	| Symbols: HSC70-1, HSP70-1, AT-HSC70-1, HSC70 | heat shock cognate protein 70-1 | chr5:554055-556334 REVERSE LENGTH=651	1	0.112	71341.6	23	40	179	Elution from: 34.561 to 34.561 scan no 2520 cid35.00 polarity:+	EIAEAYLGVTIK	R	N	0.95	41.2	25	0		1305.72	3	0.00014	0.1	133	144
	AT5G02500.1	| Symbols: HSC70-1, HSP70-1, AT-HSC70-1, HSC70 | heat shock cognate protein 70-1 | chr5:554055-556334 REVERSE LENGTH=651	1	0.112	71341.6	23	40	179	Elution from: 39.978 to 39.978 scan no 3224 cid35.00 polarity:+	EIAEAYLGVTIK	R	N	0.95	43.6	25	0		1305.72	2	0.00042	0.32	133	144
	AT5G02500.1	| Symbols: HSC70-1, HSP70-1, AT-HSC70-1, HSC70 | heat shock cognate protein 70-1 | chr5:554055-556334 REVERSE LENGTH=651	1	0.112	71341.6	23	40	179	Elution from: 37.782 to 37.782 scan no 2940 cid35.00 polarity:+	EIAEAYLGVTIK	R	N	0.95	44.2	25	0		1305.72	3	0.00071	0.55	133	144
	AT5G02500.1	| Symbols: HSC70-1, HSP70-1, AT-HSC70-1, HSC70 | heat shock cognate protein 70-1 | chr5:554055-556334 REVERSE LENGTH=651	1	0.112	71341.6	23	40	179	Elution from: 34.544 to 34.544 scan no 2517 cid35.00 polarity:+	EIAEAYLGVTIK	R	N	0.95	57	25	0		1305.72	2	0.00051	0.39	133	144
	AT5G02500.1	| Symbols: HSC70-1, HSP70-1, AT-HSC70-1, HSC70 | heat shock cognate protein 70-1 | chr5:554055-556334 REVERSE LENGTH=651	1	0.112	71341.6	23	40	179	Elution from: 34.966 to 34.966 scan no 2572 cid35.00 polarity:+	EIAEAYLGVTIK	R	N	0.95	57.6	25	0		1305.72	2	0.0018	1.4	133	144
	AT5G02500.1	| Symbols: HSC70-1, HSP70-1, AT-HSC70-1, HSC70 | heat shock cognate protein 70-1 | chr5:554055-556334 REVERSE LENGTH=651	1	0.112	71341.6	23	40	179	Elution from: 35.694 to 35.694 scan no 2671 cid35.00 polarity:+	EIAEAYLGVTIK	R	N	0.95	59.4	25	0		1305.72	2	0.002	1.5	133	144
	AT5G02500.1	| Symbols: HSC70-1, HSP70-1, AT-HSC70-1, HSC70 | heat shock cognate protein 70-1 | chr5:554055-556334 REVERSE LENGTH=651	1	0.112	71341.6	23	40	179	Elution from: 37.880 to 37.880 scan no 2952 cid35.00 polarity:+	EIAEAYLGVTIK	R	N	0.95	58.8	25	0		1305.72	3	0.0017	1.3	133	144
	AT5G02500.1	| Symbols: HSC70-1, HSP70-1, AT-HSC70-1, HSC70 | heat shock cognate protein 70-1 | chr5:554055-556334 REVERSE LENGTH=651	1	0.112	71341.6	23	40	179	Elution from: 41.523 to 41.523 scan no 3428 cid35.00 polarity:+	EIAEAYLGVTIK	R	N	0.95	60.2	25	0		1305.72	2	-0.00081	-0.62	133	144
	AT5G02500.1	| Symbols: HSC70-1, HSP70-1, AT-HSC70-1, HSC70 | heat shock cognate protein 70-1 | chr5:554055-556334 REVERSE LENGTH=651	1	0.112	71341.6	23	40	179	Elution from: 34.530 to 34.530 scan no 2515 cid35.00 polarity:+	EIAEAYLGVTIK	R	N	0.95	61.3	25	0		1305.72	2	-0.00038	-0.29	133	144
	AT5G02500.1	| Symbols: HSC70-1, HSP70-1, AT-HSC70-1, HSC70 | heat shock cognate protein 70-1 | chr5:554055-556334 REVERSE LENGTH=651	1	0.112	71341.6	23	40	179	Elution from: 35.310 to 35.310 scan no 2620 cid35.00 polarity:+	EIAEAYLGVTIK	R	N	0.95	64.9	25	0		1305.72	2	0.0021	1.6	133	144
	AT5G02500.1	| Symbols: HSC70-1, HSP70-1, AT-HSC70-1, HSC70 | heat shock cognate protein 70-1 | chr5:554055-556334 REVERSE LENGTH=651	1	0.112	71341.6	23	40	179	Elution from: 43.616 to 43.616 scan no 3699 cid35.00 polarity:+	EIAEAYLGVTIK	R	N	0.95	69.9	25	0		1305.72	2	-0.0016	-1.2	133	144
	AT5G02500.1	| Symbols: HSC70-1, HSP70-1, AT-HSC70-1, HSC70 | heat shock cognate protein 70-1 | chr5:554055-556334 REVERSE LENGTH=651	1	0.112	71341.6	23	40	179	Elution from: 37.921 to 37.921 scan no 2957 cid35.00 polarity:+	EIAEAYLGVTIK	R	N	0.95	72.1	25	0		1305.72	2	0.00045	0.35	133	144
	AT5G02500.1	| Symbols: HSC70-1, HSP70-1, AT-HSC70-1, HSC70 | heat shock cognate protein 70-1 | chr5:554055-556334 REVERSE LENGTH=651	1	0.112	71341.6	23	40	179	Elution from: 41.557 to 41.557 scan no 3432 cid35.00 polarity:+	EIAEAYLGVTIK	R	N	0.95	73.9	25	0		1305.72	2	0.00046	0.35	133	144
	AT5G02500.1	| Symbols: HSC70-1, HSP70-1, AT-HSC70-1, HSC70 | heat shock cognate protein 70-1 | chr5:554055-556334 REVERSE LENGTH=651	1	0.112	71341.6	23	40	179	Elution from: 35.780 to 35.780 scan no 2682 cid35.00 polarity:+	EIAEAYLGVTIK	R	N	0.95	75.3	25	0		1305.72	2	0.0015	1.2	133	144
	AT5G02500.1	| Symbols: HSC70-1, HSP70-1, AT-HSC70-1, HSC70 | heat shock cognate protein 70-1 | chr5:554055-556334 REVERSE LENGTH=651	1	0.112	71341.6	23	40	179	Elution from: 36.877 to 36.877 scan no 2827 cid35.00 polarity:+	EIAEAYLGVTIK	R	N	0.95	75.3	25	0		1305.72	2	-0.00066	-0.51	133	144
	AT5G02500.1	| Symbols: HSC70-1, HSP70-1, AT-HSC70-1, HSC70 | heat shock cognate protein 70-1 | chr5:554055-556334 REVERSE LENGTH=651	1	0.112	71341.6	23	40	179	Elution from: 44.620 to 44.620 scan no 3799 cid35.00 polarity:+	EIAEAYLGVTIK	R	N	0.95	75.8	25	0		1305.72	2	0.00017	0.13	133	144
	AT5G02500.1	| Symbols: HSC70-1, HSP70-1, AT-HSC70-1, HSC70 | heat shock cognate protein 70-1 | chr5:554055-556334 REVERSE LENGTH=651	1	0.112	71341.6	23	40	179	Elution from: 44.590 to 44.590 scan no 3796 cid35.00 polarity:+	EIAEAYLGVTIK	R	N	0.95	78.9	25	0		1305.72	2	-0.00016	-0.12	133	144
	AT5G02500.1	| Symbols: HSC70-1, HSP70-1, AT-HSC70-1, HSC70 | heat shock cognate protein 70-1 | chr5:554055-556334 REVERSE LENGTH=651	1	0.112	71341.6	23	40	179	Elution from: 43.279 to 43.279 scan no 3659 cid35.00 polarity:+	EIAEAYLGVTIK	R	N	0.95	79.2	25	0		1305.72	2	0.0013	0.96	133	144
	AT5G02500.1	| Symbols: HSC70-1, HSP70-1, AT-HSC70-1, HSC70 | heat shock cognate protein 70-1 | chr5:554055-556334 REVERSE LENGTH=651	1	0.112	71341.6	23	40	179	Elution from: 38.018 to 38.018 scan no 2971 cid35.00 polarity:+	EIAEAYLGVTIK	R	N	0.95	79.9	25	0		1305.72	2	0.0014	1.1	133	144
	AT5G02500.1	| Symbols: HSC70-1, HSP70-1, AT-HSC70-1, HSC70 | heat shock cognate protein 70-1 | chr5:554055-556334 REVERSE LENGTH=651	1	0.112	71341.6	23	40	179	Elution from: 36.785 to 36.785 scan no 2814 cid35.00 polarity:+	EIAEAYLGVTIK	R	N	0.95	83.1	25	0		1305.72	2	-0.00012	-0.093	133	144
	AT5G02500.1	| Symbols: HSC70-1, HSP70-1, AT-HSC70-1, HSC70 | heat shock cognate protein 70-1 | chr5:554055-556334 REVERSE LENGTH=651	1	0.112	71341.6	23	40	179	Elution from: 32.137 to 32.137 scan no 2202 cid35.00 polarity:+	ELESICNPIIAK	K	M	0.95	42	25	0	Carbamidomethyl (+57)	1385.72	3	-0.00038	-0.27	604	615
	AT5G02500.1	| Symbols: HSC70-1, HSP70-1, AT-HSC70-1, HSC70 | heat shock cognate protein 70-1 | chr5:554055-556334 REVERSE LENGTH=651	1	0.112	71341.6	23	40	179	Elution from: 32.001 to 32.001 scan no 2183 cid35.00 polarity:+	ELESICNPIIAK	K	M	0.95	54.4	25	0	Carbamidomethyl (+57)	1385.72	2	-0.00075	-0.54	604	615
	AT5G02500.1	| Symbols: HSC70-1, HSP70-1, AT-HSC70-1, HSC70 | heat shock cognate protein 70-1 | chr5:554055-556334 REVERSE LENGTH=651	1	0.112	71341.6	23	40	179	Elution from: 32.030 to 32.030 scan no 2187 cid35.00 polarity:+	ELESICNPIIAK	K	M	0.95	56.9	25	0	Carbamidomethyl (+57)	1385.72	2	0.0015	1.1	604	615
	AT5G02500.1	| Symbols: HSC70-1, HSP70-1, AT-HSC70-1, HSC70 | heat shock cognate protein 70-1 | chr5:554055-556334 REVERSE LENGTH=651	1	0.112	71341.6	23	40	179	Elution from: 38.455 to 38.455 scan no 3025 cid35.00 polarity:+	EQVFSTYSDNQPGVLIQVYEGER	K	A	0.95	34.7	25	0		2657.26	3	-0.001	-0.39	431	453
	AT5G02500.1	| Symbols: HSC70-1, HSP70-1, AT-HSC70-1, HSC70 | heat shock cognate protein 70-1 | chr5:554055-556334 REVERSE LENGTH=651	1	0.112	71341.6	23	40	179	Elution from: 39.122 to 39.122 scan no 3112 cid35.00 polarity:+	EQVFSTYSDNQPGVLIQVYEGER	K	A	0.95	45.4	25	0		2657.26	3	0.0031	1.2	431	453
	AT5G02500.1	| Symbols: HSC70-1, HSP70-1, AT-HSC70-1, HSC70 | heat shock cognate protein 70-1 | chr5:554055-556334 REVERSE LENGTH=651	1	0.112	71341.6	23	40	179	Elution from: 42.036 to 42.036 scan no 3493 cid35.00 polarity:+	EQVFSTYSDNQPGVLIQVYEGER	K	A	0.95	46.1	25	0		2657.26	3	-0.0037	-1.4	431	453
	AT5G02500.1	| Symbols: HSC70-1, HSP70-1, AT-HSC70-1, HSC70 | heat shock cognate protein 70-1 | chr5:554055-556334 REVERSE LENGTH=651	1	0.112	71341.6	23	40	179	Elution from: 38.532 to 38.532 scan no 3035 cid35.00 polarity:+	EQVFSTYSDNQPGVLIQVYEGER	K	A	0.95	73.2	25	0		2657.26	3	0.0025	0.93	431	453
	AT5G02500.1	| Symbols: HSC70-1, HSP70-1, AT-HSC70-1, HSC70 | heat shock cognate protein 70-1 | chr5:554055-556334 REVERSE LENGTH=651	1	0.112	71341.6	23	40	179	Elution from: 38.616 to 38.616 scan no 3047 cid35.00 polarity:+	EQVFSTYSDNQPGVLIQVYEGER	K	A	0.95	88.9	25	0		2657.26	2	0.00015	0.056	431	453
	AT5G02500.1	| Symbols: HSC70-1, HSP70-1, AT-HSC70-1, HSC70 | heat shock cognate protein 70-1 | chr5:554055-556334 REVERSE LENGTH=651	1	0.112	71341.6	23	40	179	Elution from: 38.592 to 38.592 scan no 3043 cid35.00 polarity:+	EQVFSTYSDNQPGVLIQVYEGER	K	A	0.95	88.9	25	0		2657.26	2	0.0012	0.45	431	453
	AT5G02500.1	| Symbols: HSC70-1, HSP70-1, AT-HSC70-1, HSC70 | heat shock cognate protein 70-1 | chr5:554055-556334 REVERSE LENGTH=651	1	0.112	71341.6	23	40	179	Elution from: 39.137 to 39.137 scan no 3115 cid35.00 polarity:+	EQVFSTYSDNQPGVLIQVYEGER	K	A	0.95	89	25	0		2657.26	2	0.00067	0.25	431	453
	AT5G02500.1	| Symbols: HSC70-1, HSP70-1, AT-HSC70-1, HSC70 | heat shock cognate protein 70-1 | chr5:554055-556334 REVERSE LENGTH=651	1	0.112	71341.6	23	40	179	Elution from: 37.888 to 37.888 scan no 2953 cid35.00 polarity:+	FEELNMDLFR	R	K	0.95	42.7	25	0	Oxidation (+16)	1328.61	2	0.001	0.75	308	317
	AT5G02500.1	| Symbols: HSC70-1, HSP70-1, AT-HSC70-1, HSC70 | heat shock cognate protein 70-1 | chr5:554055-556334 REVERSE LENGTH=651	1	0.112	71341.6	23	40	179	Elution from: 36.578 to 36.578 scan no 2788 cid35.00 polarity:+	FEELNMDLFR	R	K	0.95	45.1	25	0	Oxidation (+16)	1328.61	2	-0.00038	-0.28	308	317
	AT5G02500.1	| Symbols: HSC70-1, HSP70-1, AT-HSC70-1, HSC70 | heat shock cognate protein 70-1 | chr5:554055-556334 REVERSE LENGTH=651	1	0.112	71341.6	23	40	179	Elution from: 38.396 to 38.396 scan no 3018 cid35.00 polarity:+	FEELNMDLFR	R	K	0.95	45.7	25	0	Oxidation (+16)	1328.61	2	-0.0011	-0.83	308	317
	AT5G02500.1	| Symbols: HSC70-1, HSP70-1, AT-HSC70-1, HSC70 | heat shock cognate protein 70-1 | chr5:554055-556334 REVERSE LENGTH=651	1	0.112	71341.6	23	40	179	Elution from: 36.422 to 36.422 scan no 2766 cid35.00 polarity:+	FEELNMDLFR	R	K	0.95	53.8	25	0	Oxidation (+16)	1328.61	2	-0.00081	-0.61	308	317
	AT5G02500.1	| Symbols: HSC70-1, HSP70-1, AT-HSC70-1, HSC70 | heat shock cognate protein 70-1 | chr5:554055-556334 REVERSE LENGTH=651	1	0.112	71341.6	23	40	179	Elution from: 35.146 to 35.146 scan no 2594 cid35.00 polarity:+	FEELNMDLFR	R	K	0.95	54.3	25	0	Oxidation (+16)	1328.61	2	0.0026	2	308	317
	AT5G02500.1	| Symbols: HSC70-1, HSP70-1, AT-HSC70-1, HSC70 | heat shock cognate protein 70-1 | chr5:554055-556334 REVERSE LENGTH=651	1	0.112	71341.6	23	40	179	Elution from: 35.223 to 35.223 scan no 2605 cid35.00 polarity:+	FEELNMDLFR	R	K	0.95	54.3	25	0	Oxidation (+16)	1328.61	2	0.0029	2.2	308	317
	AT5G02500.1	| Symbols: HSC70-1, HSP70-1, AT-HSC70-1, HSC70 | heat shock cognate protein 70-1 | chr5:554055-556334 REVERSE LENGTH=651	1	0.112	71341.6	23	40	179	Elution from: 35.293 to 35.293 scan no 2616 cid35.00 polarity:+	FEELNMDLFR	R	K	0.95	54.5	25	0	Oxidation (+16)	1328.61	2	0.0014	1.1	308	317
	AT5G02500.1	| Symbols: HSC70-1, HSP70-1, AT-HSC70-1, HSC70 | heat shock cognate protein 70-1 | chr5:554055-556334 REVERSE LENGTH=651	1	0.112	71341.6	23	40	179	Elution from: 39.375 to 39.375 scan no 3144 cid35.00 polarity:+	FEELNMDLFR	R	K	0.95	54.6	25	0		1312.62	2	0.0031	2.4	308	317
	AT5G02500.1	| Symbols: HSC70-1, HSP70-1, AT-HSC70-1, HSC70 | heat shock cognate protein 70-1 | chr5:554055-556334 REVERSE LENGTH=651	1	0.112	71341.6	23	40	179	Elution from: 35.889 to 35.889 scan no 2698 cid35.00 polarity:+	FEELNMDLFR	R	K	0.95	54.9	25	0	Oxidation (+16)	1328.61	2	-0.0012	-0.87	308	317
	AT5G02500.1	| Symbols: HSC70-1, HSP70-1, AT-HSC70-1, HSC70 | heat shock cognate protein 70-1 | chr5:554055-556334 REVERSE LENGTH=651	1	0.112	71341.6	23	40	179	Elution from: 35.983 to 35.983 scan no 2710 cid35.00 polarity:+	FEELNMDLFR	R	K	0.95	55.4	25	0	Oxidation (+16)	1328.61	2	-0.0006	-0.45	308	317
	AT5G02500.1	| Symbols: HSC70-1, HSP70-1, AT-HSC70-1, HSC70 | heat shock cognate protein 70-1 | chr5:554055-556334 REVERSE LENGTH=651	1	0.112	71341.6	23	40	179	Elution from: 36.767 to 36.767 scan no 2812 cid35.00 polarity:+	FEELNMDLFR	R	K	0.95	61.1	25	0	Oxidation (+16)	1328.61	2	0.00069	0.52	308	317
	AT5G02500.1	| Symbols: HSC70-1, HSP70-1, AT-HSC70-1, HSC70 | heat shock cognate protein 70-1 | chr5:554055-556334 REVERSE LENGTH=651	1	0.112	71341.6	23	40	179	Elution from: 37.086 to 37.086 scan no 2853 cid35.00 polarity:+	FEELNMDLFR	R	K	0.95	63	25	0	Oxidation (+16)	1328.61	2	-0.00098	-0.74	308	317
	AT5G02500.1	| Symbols: HSC70-1, HSP70-1, AT-HSC70-1, HSC70 | heat shock cognate protein 70-1 | chr5:554055-556334 REVERSE LENGTH=651	1	0.112	71341.6	23	40	179	Elution from: 37.774 to 37.774 scan no 2939 cid35.00 polarity:+	FEELNMDLFR	R	K	0.95	66.9	25	0	Oxidation (+16)	1328.61	2	-0.0013	-1	308	317
	AT5G02500.1	| Symbols: HSC70-1, HSP70-1, AT-HSC70-1, HSC70 | heat shock cognate protein 70-1 | chr5:554055-556334 REVERSE LENGTH=651	1	0.112	71341.6	23	40	179	Elution from: 31.946 to 31.946 scan no 2176 cid35.00 polarity:+	FEELNMDLFRK	R	C	0.95	37.8	25	0	Oxidation (+16)	1456.7	3	0.0013	0.86	308	318
	AT5G02500.1	| Symbols: HSC70-1, HSP70-1, AT-HSC70-1, HSC70 | heat shock cognate protein 70-1 | chr5:554055-556334 REVERSE LENGTH=651	1	0.112	71341.6	23	40	179	Elution from: 32.056 to 32.056 scan no 2191 cid35.00 polarity:+	FEELNMDLFRK	R	C	0.95	44.5	25	0	Oxidation (+16)	1456.7	2	-0.00085	-0.58	308	318
	AT5G02500.1	| Symbols: HSC70-1, HSP70-1, AT-HSC70-1, HSC70 | heat shock cognate protein 70-1 | chr5:554055-556334 REVERSE LENGTH=651	1	0.112	71341.6	23	40	179	Elution from: 35.796 to 35.796 scan no 2685 cid35.00 polarity:+	FEELNMDLFRK	R	C	0.95	44.1	25	0		1440.71	3	0.0024	1.6	308	318
	AT5G02500.1	| Symbols: HSC70-1, HSP70-1, AT-HSC70-1, HSC70 | heat shock cognate protein 70-1 | chr5:554055-556334 REVERSE LENGTH=651	1	0.112	71341.6	23	40	179	Elution from: 35.861 to 35.861 scan no 2694 cid35.00 polarity:+	FEELNMDLFRK	R	C	0.95	47.4	25	0		1440.71	3	0.0025	1.7	308	318
	AT5G02500.1	| Symbols: HSC70-1, HSP70-1, AT-HSC70-1, HSC70 | heat shock cognate protein 70-1 | chr5:554055-556334 REVERSE LENGTH=651	1	0.112	71341.6	23	40	179	Elution from: 31.984 to 31.984 scan no 2181 cid35.00 polarity:+	FEELNMDLFRK	R	C	0.95	49.6	25	0	Oxidation (+16)	1456.7	2	-0.00043	-0.3	308	318
	AT5G02500.1	| Symbols: HSC70-1, HSP70-1, AT-HSC70-1, HSC70 | heat shock cognate protein 70-1 | chr5:554055-556334 REVERSE LENGTH=651	1	0.112	71341.6	23	40	179	Elution from: 20.644 to 20.644 scan no 843 cid35.00 polarity:+	FSDSSVQSDMK	R	L	0.95	56.4	25	0	Oxidation (+16)	1245.52	2	0.00056	0.45	81	91
	AT5G02500.1	| Symbols: HSC70-1, HSP70-1, AT-HSC70-1, HSC70 | heat shock cognate protein 70-1 | chr5:554055-556334 REVERSE LENGTH=651	1	0.112	71341.6	23	40	179	Elution from: 20.612 to 20.612 scan no 840 cid35.00 polarity:+	FSDSSVQSDMK	R	L	0.95	60.8	25	0	Oxidation (+16)	1245.52	2	-0.00081	-0.65	81	91
	AT5G02500.1	| Symbols: HSC70-1, HSP70-1, AT-HSC70-1, HSC70 | heat shock cognate protein 70-1 | chr5:554055-556334 REVERSE LENGTH=651	1	0.112	71341.6	23	40	179	Elution from: 24.701 to 24.701 scan no 1267 cid35.00 polarity:+	FSDSSVQSDMK	R	L	0.95	96.5	25	0		1229.52	2	-0.00055	-0.44	81	91
	AT5G02500.1	| Symbols: HSC70-1, HSP70-1, AT-HSC70-1, HSC70 | heat shock cognate protein 70-1 | chr5:554055-556334 REVERSE LENGTH=651	1	0.112	71341.6	23	40	179	Elution from: 40.414 to 40.414 scan no 3281 cid35.00 polarity:+	GEEKEFAAEEISSMVLIK	K	M	0.95	35.4	25	0		2009	3	-0.0008	-0.4	113	130
	AT5G02500.1	| Symbols: HSC70-1, HSP70-1, AT-HSC70-1, HSC70 | heat shock cognate protein 70-1 | chr5:554055-556334 REVERSE LENGTH=651	1	0.112	71341.6	23	40	179	Elution from: 34.402 to 34.402 scan no 2498 cid35.00 polarity:+	GEEKEFAAEEISSMVLIK	K	M	0.95	41.1	25	0	Oxidation (+16)	2025	3	0.0018	0.87	113	130
	AT5G02500.1	| Symbols: HSC70-1, HSP70-1, AT-HSC70-1, HSC70 | heat shock cognate protein 70-1 | chr5:554055-556334 REVERSE LENGTH=651	1	0.112	71341.6	23	40	179	Elution from: 34.638 to 34.638 scan no 2530 cid35.00 polarity:+	GEEKEFAAEEISSMVLIK	K	M	0.95	41.5	25	0	Oxidation (+16)	2025	3	-0.00043	-0.21	113	130
	AT5G02500.1	| Symbols: HSC70-1, HSP70-1, AT-HSC70-1, HSC70 | heat shock cognate protein 70-1 | chr5:554055-556334 REVERSE LENGTH=651	1	0.112	71341.6	23	40	179	Elution from: 34.722 to 34.722 scan no 2541 cid35.00 polarity:+	GEEKEFAAEEISSMVLIK	K	M	0.95	44	25	0	Oxidation (+16)	2025	3	-0.0017	-0.84	113	130
	AT5G02500.1	| Symbols: HSC70-1, HSP70-1, AT-HSC70-1, HSC70 | heat shock cognate protein 70-1 | chr5:554055-556334 REVERSE LENGTH=651	1	0.112	71341.6	23	40	179	Elution from: 38.992 to 38.992 scan no 3094 cid35.00 polarity:+	GEEKEFAAEEISSMVLIK	K	M	0.95	51.6	25	0		2009	3	-0.00023	-0.11	113	130
	AT5G02500.1	| Symbols: HSC70-1, HSP70-1, AT-HSC70-1, HSC70 | heat shock cognate protein 70-1 | chr5:554055-556334 REVERSE LENGTH=651	1	0.112	71341.6	23	40	179	Elution from: 34.487 to 34.487 scan no 2509 cid35.00 polarity:+	GEEKEFAAEEISSMVLIK	K	M	0.95	55.2	25	0	Oxidation (+16)	2025	3	7.9e-05	0.039	113	130
	AT5G02500.1	| Symbols: HSC70-1, HSP70-1, AT-HSC70-1, HSC70 | heat shock cognate protein 70-1 | chr5:554055-556334 REVERSE LENGTH=651	1	0.112	71341.6	23	40	179	Elution from: 34.683 to 34.683 scan no 2536 cid35.00 polarity:+	GEEKEFAAEEISSMVLIK	K	M	0.95	99.9	25	0	Oxidation (+16)	2025	2	-0.0025	-1.2	113	130
	AT5G02500.1	| Symbols: HSC70-1, HSP70-1, AT-HSC70-1, HSC70 | heat shock cognate protein 70-1 | chr5:554055-556334 REVERSE LENGTH=651	1	0.112	71341.6	23	40	179	Elution from: 34.447 to 34.447 scan no 2504 cid35.00 polarity:+	GEEKEFAAEEISSMVLIK	K	M	0.95	102	25	0	Oxidation (+16)	2025	2	-0.0027	-1.3	113	130
	AT5G02500.1	| Symbols: HSC70-1, HSP70-1, AT-HSC70-1, HSC70 | heat shock cognate protein 70-1 | chr5:554055-556334 REVERSE LENGTH=651	1	0.112	71341.6	23	40	179	Elution from: 39.010 to 39.010 scan no 3096 cid35.00 polarity:+	GEGPAIGIDLGTTYSCVGVWQHDR	K	V	0.945	24.1	25	0	Carbamidomethyl (+57)	2587.21	3	-0.003	-1.1	5	28
	AT5G02500.1	| Symbols: HSC70-1, HSP70-1, AT-HSC70-1, HSC70 | heat shock cognate protein 70-1 | chr5:554055-556334 REVERSE LENGTH=651	1	0.112	71341.6	23	40	179	Elution from: 39.710 to 39.710 scan no 3191 cid35.00 polarity:+	GEGPAIGIDLGTTYSCVGVWQHDR	K	V	0.95	28	25	0	Carbamidomethyl (+57)	2587.21	3	-0.0013	-0.49	5	28
	AT5G02500.1	| Symbols: HSC70-1, HSP70-1, AT-HSC70-1, HSC70 | heat shock cognate protein 70-1 | chr5:554055-556334 REVERSE LENGTH=651	1	0.112	71341.6	23	40	179	Elution from: 37.513 to 37.513 scan no 2907 cid35.00 polarity:+	GEGPAIGIDLGTTYSCVGVWQHDR	K	V	0.95	45.6	25	0	Carbamidomethyl (+57)	2587.22	3	0.0061	2.4	5	28
	AT5G02500.1	| Symbols: HSC70-1, HSP70-1, AT-HSC70-1, HSC70 | heat shock cognate protein 70-1 | chr5:554055-556334 REVERSE LENGTH=651	1	0.112	71341.6	23	40	179	Elution from: 39.923 to 39.923 scan no 3217 cid35.00 polarity:+	GEGPAIGIDLGTTYSCVGVWQHDR	K	V	0.95	52.6	25	0	Carbamidomethyl (+57)	2587.21	3	-0.0025	-0.96	5	28
	AT5G02500.1	| Symbols: HSC70-1, HSP70-1, AT-HSC70-1, HSC70 | heat shock cognate protein 70-1 | chr5:554055-556334 REVERSE LENGTH=651	1	0.112	71341.6	23	40	179	Elution from: 39.388 to 39.388 scan no 3146 cid35.00 polarity:+	GEGPAIGIDLGTTYSCVGVWQHDR	K	V	0.95	59.2	25	0	Carbamidomethyl (+57)	2587.21	3	-0.0011	-0.44	5	28
	AT5G02500.1	| Symbols: HSC70-1, HSP70-1, AT-HSC70-1, HSC70 | heat shock cognate protein 70-1 | chr5:554055-556334 REVERSE LENGTH=651	1	0.112	71341.6	23	40	179	Elution from: 37.585 to 37.585 scan no 2916 cid35.00 polarity:+	GEGPAIGIDLGTTYSCVGVWQHDR	K	V	0.95	67.8	25	0	Carbamidomethyl (+57)	2587.21	3	-1.7e-05	-0.0067	5	28
	AT5G02500.1	| Symbols: HSC70-1, HSP70-1, AT-HSC70-1, HSC70 | heat shock cognate protein 70-1 | chr5:554055-556334 REVERSE LENGTH=651	1	0.112	71341.6	23	40	179	Elution from: 37.927 to 37.927 scan no 2958 cid35.00 polarity:+	GEGPAIGIDLGTTYSCVGVWQHDR	K	V	0.95	69.5	25	0	Carbamidomethyl (+57)	2587.21	3	-0.00015	-0.059	5	28
	AT5G02500.1	| Symbols: HSC70-1, HSP70-1, AT-HSC70-1, HSC70 | heat shock cognate protein 70-1 | chr5:554055-556334 REVERSE LENGTH=651	1	0.112	71341.6	23	40	179	Elution from: 37.830 to 37.830 scan no 2946 cid35.00 polarity:+	GEGPAIGIDLGTTYSCVGVWQHDR	K	V	0.95	84.2	25	0	Carbamidomethyl (+57)	2587.22	3	0.0071	2.8	5	28
	AT5G02500.1	| Symbols: HSC70-1, HSP70-1, AT-HSC70-1, HSC70 | heat shock cognate protein 70-1 | chr5:554055-556334 REVERSE LENGTH=651	1	0.112	71341.6	23	40	179	Elution from: 42.508 to 42.508 scan no 3556 cid35.00 polarity:+	GVPQITVCFDIDANGILNVSAEDK	R	T	0.95	27.5	25	0	Carbamidomethyl (+57)	2574.26	3	-0.0059	-2.3	476	499
	AT5G02500.1	| Symbols: HSC70-1, HSP70-1, AT-HSC70-1, HSC70 | heat shock cognate protein 70-1 | chr5:554055-556334 REVERSE LENGTH=651	1	0.112	71341.6	23	40	179	Elution from: 21.311 to 21.311 scan no 901 cid35.00 polarity:+	IGEKLPAADK	K	K	0.95	38.1	25	0		1040.59	3	0.0012	1.1	564	573
	AT5G02500.1	| Symbols: HSC70-1, HSP70-1, AT-HSC70-1, HSC70 | heat shock cognate protein 70-1 | chr5:554055-556334 REVERSE LENGTH=651	1	0.112	71341.6	23	40	179	Elution from: 21.341 to 21.341 scan no 904 cid35.00 polarity:+	IGEKLPAADK	K	K	0.95	40.2	25	0		1040.59	3	-0.0005	-0.48	564	573
	AT5G02500.1	| Symbols: HSC70-1, HSP70-1, AT-HSC70-1, HSC70 | heat shock cognate protein 70-1 | chr5:554055-556334 REVERSE LENGTH=651	1	0.112	71341.6	23	40	179	Elution from: 21.466 to 21.466 scan no 914 cid35.00 polarity:+	IGEKLPAADK	K	K	0.95	56.3	25	0		1040.59	3	-0.00053	-0.51	564	573
	AT5G02500.1	| Symbols: HSC70-1, HSP70-1, AT-HSC70-1, HSC70 | heat shock cognate protein 70-1 | chr5:554055-556334 REVERSE LENGTH=651	1	0.112	71341.6	23	40	179	Elution from: 35.451 to 35.451 scan no 2639 cid35.00 polarity:+	IINEPTAAAIAYGLDK	R	K	0.95	59.8	25	0		1658.89	3	0.0043	2.6	176	191
	AT5G02500.1	| Symbols: HSC70-1, HSP70-1, AT-HSC70-1, HSC70 | heat shock cognate protein 70-1 | chr5:554055-556334 REVERSE LENGTH=651	1	0.112	71341.6	23	40	179	Elution from: 35.305 to 35.305 scan no 2619 cid35.00 polarity:+	IINEPTAAAIAYGLDK	R	K	0.95	64.1	25	0		1658.89	3	0.0037	2.2	176	191
	AT5G02500.1	| Symbols: HSC70-1, HSP70-1, AT-HSC70-1, HSC70 | heat shock cognate protein 70-1 | chr5:554055-556334 REVERSE LENGTH=651	1	0.112	71341.6	23	40	179	Elution from: 35.271 to 35.271 scan no 2613 cid35.00 polarity:+	IINEPTAAAIAYGLDK	R	K	0.95	66.6	25	0		1658.89	3	0.00053	0.32	176	191
	AT5G02500.1	| Symbols: HSC70-1, HSP70-1, AT-HSC70-1, HSC70 | heat shock cognate protein 70-1 | chr5:554055-556334 REVERSE LENGTH=651	1	0.112	71341.6	23	40	179	Elution from: 35.249 to 35.249 scan no 2610 cid35.00 polarity:+	IINEPTAAAIAYGLDK	R	K	0.95	99.2	25	0		1658.89	2	-0.0012	-0.73	176	191
	AT5G02500.1	| Symbols: HSC70-1, HSP70-1, AT-HSC70-1, HSC70 | heat shock cognate protein 70-1 | chr5:554055-556334 REVERSE LENGTH=651	1	0.112	71341.6	23	40	179	Elution from: 35.301 to 35.301 scan no 2618 cid35.00 polarity:+	IINEPTAAAIAYGLDK	R	K	0.95	104	25	0		1658.89	2	0.0014	0.86	176	191
	AT5G02500.1	| Symbols: HSC70-1, HSP70-1, AT-HSC70-1, HSC70 | heat shock cognate protein 70-1 | chr5:554055-556334 REVERSE LENGTH=651	1	0.112	71341.6	23	40	179	Elution from: 35.362 to 35.362 scan no 2627 cid35.00 polarity:+	IINEPTAAAIAYGLDK	R	K	0.95	121	25	0		1658.89	2	0.0039	2.3	176	191
	AT5G02500.1	| Symbols: HSC70-1, HSP70-1, AT-HSC70-1, HSC70 | heat shock cognate protein 70-1 | chr5:554055-556334 REVERSE LENGTH=651	1	0.112	71341.6	23	40	179	Elution from: 32.123 to 32.123 scan no 2200 cid35.00 polarity:+	IINEPTAAAIAYGLDKK	R	A	0.95	24.6	25	0		1786.98	3	0.0016	0.87	176	192
	AT5G02500.1	| Symbols: HSC70-1, HSP70-1, AT-HSC70-1, HSC70 | heat shock cognate protein 70-1 | chr5:554055-556334 REVERSE LENGTH=651	1	0.112	71341.6	23	40	179	Elution from: 32.199 to 32.199 scan no 2210 cid35.00 polarity:+	IINEPTAAAIAYGLDKK	R	A	0.95	29.9	25	0		1786.98	3	-0.00053	-0.3	176	192
	AT5G02500.1	| Symbols: HSC70-1, HSP70-1, AT-HSC70-1, HSC70 | heat shock cognate protein 70-1 | chr5:554055-556334 REVERSE LENGTH=651	1	0.112	71341.6	23	40	179	Elution from: 28.430 to 28.430 scan no 1736 cid35.00 polarity:+	IQAGPADKPMIYVEYK	K	G	0.95	41.1	25	0	Oxidation (+16)	1837.93	3	0.0043	2.3	97	112
	AT5G02500.1	| Symbols: HSC70-1, HSP70-1, AT-HSC70-1, HSC70 | heat shock cognate protein 70-1 | chr5:554055-556334 REVERSE LENGTH=651	1	0.112	71341.6	23	40	179	Elution from: 28.374 to 28.374 scan no 1729 cid35.00 polarity:+	IQAGPADKPMIYVEYK	K	G	0.95	55.2	25	0	Oxidation (+16)	1837.93	2	-0.0022	-1.2	97	112
	AT5G02500.1	| Symbols: HSC70-1, HSP70-1, AT-HSC70-1, HSC70 | heat shock cognate protein 70-1 | chr5:554055-556334 REVERSE LENGTH=651	1	0.112	71341.6	23	40	179	Elution from: 28.353 to 28.353 scan no 1726 cid35.00 polarity:+	IQAGPADKPMIYVEYK	K	G	0.95	61.2	25	0	Oxidation (+16)	1837.93	3	-0.00069	-0.38	97	112
	AT5G02500.1	| Symbols: HSC70-1, HSP70-1, AT-HSC70-1, HSC70 | heat shock cognate protein 70-1 | chr5:554055-556334 REVERSE LENGTH=651	1	0.112	71341.6	23	40	179	Elution from: 30.566 to 30.566 scan no 2001 cid35.00 polarity:+	IQAGPADKPMIYVEYK	K	G	0.95	64.1	25	0		1821.93	2	-0.0015	-0.84	97	112
	AT5G02500.1	| Symbols: HSC70-1, HSP70-1, AT-HSC70-1, HSC70 | heat shock cognate protein 70-1 | chr5:554055-556334 REVERSE LENGTH=651	1	0.112	71341.6	23	40	179	Elution from: 30.527 to 30.527 scan no 1996 cid35.00 polarity:+	IQAGPADKPMIYVEYK	K	G	0.95	66.4	25	0		1821.93	2	-0.0049	-2.7	97	112
	AT5G02500.1	| Symbols: HSC70-1, HSP70-1, AT-HSC70-1, HSC70 | heat shock cognate protein 70-1 | chr5:554055-556334 REVERSE LENGTH=651	1	0.112	71341.6	23	40	179	Elution from: 28.435 to 28.435 scan no 1737 cid35.00 polarity:+	IQAGPADKPMIYVEYK	K	G	0.95	66.8	25	0	Oxidation (+16)	1837.93	2	-0.0027	-1.5	97	112
	AT5G02500.1	| Symbols: HSC70-1, HSP70-1, AT-HSC70-1, HSC70 | heat shock cognate protein 70-1 | chr5:554055-556334 REVERSE LENGTH=651	1	0.112	71341.6	23	40	179	Elution from: 30.474 to 30.474 scan no 1989 cid35.00 polarity:+	IQAGPADKPMIYVEYK	K	G	0.95	77.9	25	0		1821.93	3	-0.00058	-0.32	97	112
	AT5G02500.1	| Symbols: HSC70-1, HSP70-1, AT-HSC70-1, HSC70 | heat shock cognate protein 70-1 | chr5:554055-556334 REVERSE LENGTH=651	1	0.112	71341.6	23	40	179	Elution from: 28.737 to 28.737 scan no 1776 cid35.00 polarity:+	IQAGPADKPMIYVEYKGEEK	K	E	0.95	24.5	25	0	Oxidation (+16)	2281.13	3	-0.0035	-1.5	97	116
	AT5G02500.1	| Symbols: HSC70-1, HSP70-1, AT-HSC70-1, HSC70 | heat shock cognate protein 70-1 | chr5:554055-556334 REVERSE LENGTH=651	1	0.112	71341.6	23	40	179	Elution from: 28.940 to 28.940 scan no 1802 cid35.00 polarity:+	IQAGPADKPMIYVEYKGEEK	K	E	0.95	36.7	25	0		2265.14	4	0.0037	1.6	97	116
	AT5G02500.1	| Symbols: HSC70-1, HSP70-1, AT-HSC70-1, HSC70 | heat shock cognate protein 70-1 | chr5:554055-556334 REVERSE LENGTH=651	1	0.112	71341.6	23	40	179	Elution from: 28.952 to 28.952 scan no 1804 cid35.00 polarity:+	IQAGPADKPMIYVEYKGEEK	K	E	0.95	42.5	25	0		2265.13	3	-0.00071	-0.31	97	116
	AT5G02500.1	| Symbols: HSC70-1, HSP70-1, AT-HSC70-1, HSC70 | heat shock cognate protein 70-1 | chr5:554055-556334 REVERSE LENGTH=651	1	0.112	71341.6	23	40	179	Elution from: 29.025 to 29.025 scan no 1813 cid35.00 polarity:+	IQAGPADKPMIYVEYKGEEK	K	E	0.95	48.6	25	0		2265.13	3	-0.0028	-1.2	97	116
	AT5G02500.1	| Symbols: HSC70-1, HSP70-1, AT-HSC70-1, HSC70 | heat shock cognate protein 70-1 | chr5:554055-556334 REVERSE LENGTH=651	1	0.112	71341.6	23	40	179	Elution from: 27.012 to 27.012 scan no 1555 cid35.00 polarity:+	IQAGPADKPMIYVEYKGEEK	K	E	0.95	59.6	25	0	Oxidation (+16)	2281.13	3	-0.0019	-0.82	97	116
	AT5G02500.1	| Symbols: HSC70-1, HSP70-1, AT-HSC70-1, HSC70 | heat shock cognate protein 70-1 | chr5:554055-556334 REVERSE LENGTH=651	1	0.112	71341.6	23	40	179	Elution from: 26.942 to 26.942 scan no 1546 cid35.00 polarity:+	IQAGPADKPMIYVEYKGEEK	K	E	0.95	61.9	25	0	Oxidation (+16)	2281.13	3	-0.0027	-1.2	97	116
	AT5G02500.1	| Symbols: HSC70-1, HSP70-1, AT-HSC70-1, HSC70 | heat shock cognate protein 70-1 | chr5:554055-556334 REVERSE LENGTH=651	1	0.112	71341.6	23	40	179	Elution from: 20.419 to 20.419 scan no 824 cid35.00 polarity:+	ITITNDK	K	G	0.95	27.5	25	0		803.44	2	-0.0024	-2.9	507	513
	AT5G02500.1	| Symbols: HSC70-1, HSP70-1, AT-HSC70-1, HSC70 | heat shock cognate protein 70-1 | chr5:554055-556334 REVERSE LENGTH=651	1	0.112	71341.6	23	40	179	Elution from: 20.450 to 20.450 scan no 828 cid35.00 polarity:+	ITITNDK	K	G	0.95	30.4	25	0		803.44	2	-0.00028	-0.35	507	513
	AT5G02500.1	| Symbols: HSC70-1, HSP70-1, AT-HSC70-1, HSC70 | heat shock cognate protein 70-1 | chr5:554055-556334 REVERSE LENGTH=651	1	0.112	71341.6	23	40	179	Elution from: 18.877 to 18.877 scan no 682 cid35.00 polarity:+	ITITNDKGR	K	L	0.95	33.2	25	0		1016.56	2	8.4e-05	0.083	507	515
	AT5G02500.1	| Symbols: HSC70-1, HSP70-1, AT-HSC70-1, HSC70 | heat shock cognate protein 70-1 | chr5:554055-556334 REVERSE LENGTH=651	1	0.112	71341.6	23	40	179	Elution from: 18.909 to 18.909 scan no 684 cid35.00 polarity:+	ITITNDKGR	K	L	0.95	57.3	25	0		1016.56	2	-0.00057	-0.56	507	515
	AT5G02500.1	| Symbols: HSC70-1, HSP70-1, AT-HSC70-1, HSC70 | heat shock cognate protein 70-1 | chr5:554055-556334 REVERSE LENGTH=651	1	0.112	71341.6	23	40	179	Elution from: 17.218 to 17.218 scan no 596 cid35.00 polarity:+	KCMEPVEK	R	C	0.95	25.4	25	0	Carbamidomethyl (+57)	1019.48	2	-0.0012	-1.2	318	325
	AT5G02500.1	| Symbols: HSC70-1, HSP70-1, AT-HSC70-1, HSC70 | heat shock cognate protein 70-1 | chr5:554055-556334 REVERSE LENGTH=651	1	0.112	71341.6	23	40	179	Elution from: 15.876 to 15.876 scan no 519 cid35.00 polarity:+	KDITGNPR	K	A	0.95	40.3	25	0		899.48	2	0.0017	1.9	257	264
	AT5G02500.1	| Symbols: HSC70-1, HSP70-1, AT-HSC70-1, HSC70 | heat shock cognate protein 70-1 | chr5:554055-556334 REVERSE LENGTH=651	1	0.112	71341.6	23	40	179	Elution from: 37.267 to 37.267 scan no 2875 cid35.00 polarity:+	KEQVFSTYSDNQPGVLIQVYEGER	K	A	0.95	74.7	25	0		2785.35	3	-0.0022	-0.8	430	453
	AT5G02500.1	| Symbols: HSC70-1, HSP70-1, AT-HSC70-1, HSC70 | heat shock cognate protein 70-1 | chr5:554055-556334 REVERSE LENGTH=651	1	0.112	71341.6	23	40	179	Elution from: 36.652 to 36.652 scan no 2798 cid35.00 polarity:+	KEQVFSTYSDNQPGVLIQVYEGER	K	A	0.95	83.2	25	0		2785.35	3	-0.0066	-2.4	430	453
	AT5G02500.1	| Symbols: HSC70-1, HSP70-1, AT-HSC70-1, HSC70 | heat shock cognate protein 70-1 | chr5:554055-556334 REVERSE LENGTH=651	1	0.112	71341.6	23	40	179	Elution from: 19.351 to 19.351 scan no 724 cid35.00 polarity:+	LIGDAAK	R	N	0.95	25.4	25	0		686.4	2	-0.00018	-0.26	53	59
	AT5G02500.1	| Symbols: HSC70-1, HSP70-1, AT-HSC70-1, HSC70 | heat shock cognate protein 70-1 | chr5:554055-556334 REVERSE LENGTH=651	1	0.112	71341.6	23	40	179	Elution from: 19.381 to 19.381 scan no 726 cid35.00 polarity:+	LIGDAAK	R	N	0.95	43.3	25	0		686.4	2	0.00044	0.63	53	59
	AT5G02500.1	| Symbols: HSC70-1, HSP70-1, AT-HSC70-1, HSC70 | heat shock cognate protein 70-1 | chr5:554055-556334 REVERSE LENGTH=651	1	0.112	71341.6	23	40	179	Elution from: 33.364 to 33.364 scan no 2359 cid35.00 polarity:+	LIGDAAKNQVAMNPVNTVFDAK	R	R	0.95	48.1	25	0	Oxidation (+16)	2331.19	3	-0.0011	-0.49	53	74
	AT5G02500.1	| Symbols: HSC70-1, HSP70-1, AT-HSC70-1, HSC70 | heat shock cognate protein 70-1 | chr5:554055-556334 REVERSE LENGTH=651	1	0.112	71341.6	23	40	179	Elution from: 16.404 to 16.404 scan no 550 cid35.00 polarity:+	LPAADK	K	K	0.95	30.5	25	0		613.34	2	-0.00028	-0.46	568	573
	AT5G02500.1	| Symbols: HSC70-1, HSP70-1, AT-HSC70-1, HSC70 | heat shock cognate protein 70-1 | chr5:554055-556334 REVERSE LENGTH=651	1	0.112	71341.6	23	40	179	Elution from: 19.046 to 19.046 scan no 698 cid35.00 polarity:+	LSKDEIEK	R	M	0.95	34.3	25	0		960.51	3	-0.00058	-0.6	516	523
	AT5G02500.1	| Symbols: HSC70-1, HSP70-1, AT-HSC70-1, HSC70 | heat shock cognate protein 70-1 | chr5:554055-556334 REVERSE LENGTH=651	1	0.112	71341.6	23	40	179	Elution from: 19.084 to 19.084 scan no 701 cid35.00 polarity:+	LSKDEIEK	R	M	0.95	44.2	25	0		960.51	2	-0.003	-3.2	516	523
	AT5G02500.1	| Symbols: HSC70-1, HSP70-1, AT-HSC70-1, HSC70 | heat shock cognate protein 70-1 | chr5:554055-556334 REVERSE LENGTH=651	1	0.112	71341.6	23	40	179	Elution from: 19.106 to 19.106 scan no 703 cid35.00 polarity:+	LSKDEIEK	R	M	0.95	50.8	25	0		960.51	2	0.00032	0.34	516	523
	AT5G02500.1	| Symbols: HSC70-1, HSP70-1, AT-HSC70-1, HSC70 | heat shock cognate protein 70-1 | chr5:554055-556334 REVERSE LENGTH=651	1	0.112	71341.6	23	40	179	Elution from: 31.021 to 31.021 scan no 2057 cid35.00 polarity:+	MKELESICNPIIAK	K	M	0.95	49.9	25	0	Carbamidomethyl (+57)	1644.86	3	-2.7e-05	-0.017	602	615
	AT5G02500.1	| Symbols: HSC70-1, HSP70-1, AT-HSC70-1, HSC70 | heat shock cognate protein 70-1 | chr5:554055-556334 REVERSE LENGTH=651	1	0.112	71341.6	23	40	179	Elution from: 31.096 to 31.096 scan no 2066 cid35.00 polarity:+	MKELESICNPIIAK	K	M	0.95	51.4	25	0	Carbamidomethyl (+57)	1644.86	3	0.0023	1.4	602	615
	AT5G02500.1	| Symbols: HSC70-1, HSP70-1, AT-HSC70-1, HSC70 | heat shock cognate protein 70-1 | chr5:554055-556334 REVERSE LENGTH=651	1	0.112	71341.6	23	40	179	Elution from: 29.271 to 29.271 scan no 1843 cid35.00 polarity:+	MKELESICNPIIAK	K	M	0.95	53	25	0	Oxidation (+16), Carbamidomethyl (+57)	1660.85	3	0.0013	0.79	602	615
	AT5G02500.1	| Symbols: HSC70-1, HSP70-1, AT-HSC70-1, HSC70 | heat shock cognate protein 70-1 | chr5:554055-556334 REVERSE LENGTH=651	1	0.112	71341.6	23	40	179	Elution from: 29.294 to 29.294 scan no 1846 cid35.00 polarity:+	MKELESICNPIIAK	K	M	0.95	53.8	25	0	Oxidation (+16), Carbamidomethyl (+57)	1660.85	3	-0.0013	-0.76	602	615
	AT5G02500.1	| Symbols: HSC70-1, HSP70-1, AT-HSC70-1, HSC70 | heat shock cognate protein 70-1 | chr5:554055-556334 REVERSE LENGTH=651	1	0.112	71341.6	23	40	179	Elution from: 31.144 to 31.144 scan no 2072 cid35.00 polarity:+	MKELESICNPIIAK	K	M	0.95	75.4	25	0	Carbamidomethyl (+57)	1644.86	2	-0.00093	-0.57	602	615
	AT5G02500.1	| Symbols: HSC70-1, HSP70-1, AT-HSC70-1, HSC70 | heat shock cognate protein 70-1 | chr5:554055-556334 REVERSE LENGTH=651	1	0.112	71341.6	23	40	179	Elution from: 29.385 to 29.385 scan no 1857 cid35.00 polarity:+	MKELESICNPIIAK	K	M	0.95	84.2	25	0	Oxidation (+16), Carbamidomethyl (+57)	1660.85	2	-0.00065	-0.39	602	615
	AT5G02500.1	| Symbols: HSC70-1, HSP70-1, AT-HSC70-1, HSC70 | heat shock cognate protein 70-1 | chr5:554055-556334 REVERSE LENGTH=651	1	0.112	71341.6	23	40	179	Elution from: 29.316 to 29.316 scan no 1849 cid35.00 polarity:+	MKELESICNPIIAK	K	M	0.95	85.2	25	0	Oxidation (+16), Carbamidomethyl (+57)	1660.85	2	-0.0024	-1.5	602	615
	AT5G02500.1	| Symbols: HSC70-1, HSP70-1, AT-HSC70-1, HSC70 | heat shock cognate protein 70-1 | chr5:554055-556334 REVERSE LENGTH=651	1	0.112	71341.6	23	40	179	Elution from: 32.839 to 32.839 scan no 2293 cid35.00 polarity:+	MREIAEAYLGVTIK	K	N	0.95	45.6	25	0	Oxidation (+16)	1608.85	2	-0.0033	-2.1	131	144
	AT5G02500.1	| Symbols: HSC70-1, HSP70-1, AT-HSC70-1, HSC70 | heat shock cognate protein 70-1 | chr5:554055-556334 REVERSE LENGTH=651	1	0.112	71341.6	23	40	179	Elution from: 34.906 to 34.906 scan no 2565 cid35.00 polarity:+	MREIAEAYLGVTIK	K	N	0.95	50.2	25	0	Oxidation (+16)	1608.85	3	0.00029	0.18	131	144
	AT5G02500.1	| Symbols: HSC70-1, HSP70-1, AT-HSC70-1, HSC70 | heat shock cognate protein 70-1 | chr5:554055-556334 REVERSE LENGTH=651	1	0.112	71341.6	23	40	179	Elution from: 34.851 to 34.851 scan no 2558 cid35.00 polarity:+	MREIAEAYLGVTIK	K	N	0.95	52.1	25	0	Oxidation (+16)	1608.86	3	0.0027	1.7	131	144
	AT5G02500.1	| Symbols: HSC70-1, HSP70-1, AT-HSC70-1, HSC70 | heat shock cognate protein 70-1 | chr5:554055-556334 REVERSE LENGTH=651	1	0.112	71341.6	23	40	179	Elution from: 32.326 to 32.326 scan no 2226 cid35.00 polarity:+	MREIAEAYLGVTIK	K	N	0.95	53.5	25	0	Oxidation (+16)	1608.86	2	0.00076	0.47	131	144
	AT5G02500.1	| Symbols: HSC70-1, HSP70-1, AT-HSC70-1, HSC70 | heat shock cognate protein 70-1 | chr5:554055-556334 REVERSE LENGTH=651	1	0.112	71341.6	23	40	179	Elution from: 32.207 to 32.207 scan no 2211 cid35.00 polarity:+	MREIAEAYLGVTIK	K	N	0.95	55.6	25	0	Oxidation (+16)	1608.85	3	-0.0023	-1.4	131	144
	AT5G02500.1	| Symbols: HSC70-1, HSP70-1, AT-HSC70-1, HSC70 | heat shock cognate protein 70-1 | chr5:554055-556334 REVERSE LENGTH=651	1	0.112	71341.6	23	40	179	Elution from: 36.341 to 36.341 scan no 2756 cid35.00 polarity:+	MREIAEAYLGVTIK	K	N	0.95	57	25	0	Oxidation (+16)	1608.85	3	-0.0033	-2	131	144
	AT5G02500.1	| Symbols: HSC70-1, HSP70-1, AT-HSC70-1, HSC70 | heat shock cognate protein 70-1 | chr5:554055-556334 REVERSE LENGTH=651	1	0.112	71341.6	23	40	179	Elution from: 32.287 to 32.287 scan no 2221 cid35.00 polarity:+	MREIAEAYLGVTIK	K	N	0.95	57.6	25	0	Oxidation (+16)	1608.86	3	0.0033	2.1	131	144
	AT5G02500.1	| Symbols: HSC70-1, HSP70-1, AT-HSC70-1, HSC70 | heat shock cognate protein 70-1 | chr5:554055-556334 REVERSE LENGTH=651	1	0.112	71341.6	23	40	179	Elution from: 36.261 to 36.261 scan no 2745 cid35.00 polarity:+	MREIAEAYLGVTIK	K	N	0.95	57.9	25	0	Oxidation (+16)	1608.86	3	0.00065	0.4	131	144
	AT5G02500.1	| Symbols: HSC70-1, HSP70-1, AT-HSC70-1, HSC70 | heat shock cognate protein 70-1 | chr5:554055-556334 REVERSE LENGTH=651	1	0.112	71341.6	23	40	179	Elution from: 32.516 to 32.516 scan no 2251 cid35.00 polarity:+	MREIAEAYLGVTIK	K	N	0.95	65.7	25	0	Oxidation (+16)	1608.85	2	-0.0022	-1.3	131	144
	AT5G02500.1	| Symbols: HSC70-1, HSP70-1, AT-HSC70-1, HSC70 | heat shock cognate protein 70-1 | chr5:554055-556334 REVERSE LENGTH=651	1	0.112	71341.6	23	40	179	Elution from: 33.172 to 33.172 scan no 2336 cid35.00 polarity:+	MREIAEAYLGVTIK	K	N	0.95	69.6	25	0	Oxidation (+16)	1608.85	3	4.2e-05	0.026	131	144
	AT5G02500.1	| Symbols: HSC70-1, HSP70-1, AT-HSC70-1, HSC70 | heat shock cognate protein 70-1 | chr5:554055-556334 REVERSE LENGTH=651	1	0.112	71341.6	23	40	179	Elution from: 28.349 to 28.349 scan no 1725 cid35.00 polarity:+	MVNHFVQEFK	R	R	0.95	35.9	25	0		1277.62	3	-0.0001	-0.081	243	252
	AT5G02500.1	| Symbols: HSC70-1, HSP70-1, AT-HSC70-1, HSC70 | heat shock cognate protein 70-1 | chr5:554055-556334 REVERSE LENGTH=651	1	0.112	71341.6	23	40	179	Elution from: 28.263 to 28.263 scan no 1714 cid35.00 polarity:+	MVNHFVQEFK	R	R	0.95	36	25	0		1277.62	3	-0.00017	-0.14	243	252
	AT5G02500.1	| Symbols: HSC70-1, HSP70-1, AT-HSC70-1, HSC70 | heat shock cognate protein 70-1 | chr5:554055-556334 REVERSE LENGTH=651	1	0.112	71341.6	23	40	179	Elution from: 26.696 to 26.696 scan no 1514 cid35.00 polarity:+	MVNHFVQEFK	R	R	0.95	39.7	25	0	Oxidation (+16)	1293.62	2	0.00053	0.41	243	252
	AT5G02500.1	| Symbols: HSC70-1, HSP70-1, AT-HSC70-1, HSC70 | heat shock cognate protein 70-1 | chr5:554055-556334 REVERSE LENGTH=651	1	0.112	71341.6	23	40	179	Elution from: 26.617 to 26.617 scan no 1504 cid35.00 polarity:+	MVNHFVQEFK	R	R	0.95	46.7	25	0	Oxidation (+16)	1293.62	2	-0.00052	-0.41	243	252
	AT5G02500.1	| Symbols: HSC70-1, HSP70-1, AT-HSC70-1, HSC70 | heat shock cognate protein 70-1 | chr5:554055-556334 REVERSE LENGTH=651	1	0.112	71341.6	23	40	179	Elution from: 28.359 to 28.359 scan no 1727 cid35.00 polarity:+	MVNHFVQEFK	R	R	0.95	50.5	25	0		1277.62	2	-0.0013	-1.1	243	252
	AT5G02500.1	| Symbols: HSC70-1, HSP70-1, AT-HSC70-1, HSC70 | heat shock cognate protein 70-1 | chr5:554055-556334 REVERSE LENGTH=651	1	0.112	71341.6	23	40	179	Elution from: 28.275 to 28.275 scan no 1716 cid35.00 polarity:+	MVNHFVQEFK	R	R	0.95	52.4	25	0		1277.62	2	-0.0022	-1.7	243	252
	AT5G02500.1	| Symbols: HSC70-1, HSP70-1, AT-HSC70-1, HSC70 | heat shock cognate protein 70-1 | chr5:554055-556334 REVERSE LENGTH=651	1	0.112	71341.6	23	40	179	Elution from: 25.023 to 25.023 scan no 1307 cid35.00 polarity:+	MVNHFVQEFKR	R	K	0.95	40.7	25	0	Oxidation (+16)	1449.72	3	-0.00075	-0.51	243	253
	AT5G02500.1	| Symbols: HSC70-1, HSP70-1, AT-HSC70-1, HSC70 | heat shock cognate protein 70-1 | chr5:554055-556334 REVERSE LENGTH=651	1	0.112	71341.6	23	40	179	Elution from: 25.102 to 25.102 scan no 1317 cid35.00 polarity:+	MVNHFVQEFKR	R	K	0.95	52.8	25	0	Oxidation (+16)	1449.72	2	-0.0016	-1.1	243	253
	AT5G02500.1	| Symbols: HSC70-1, HSP70-1, AT-HSC70-1, HSC70 | heat shock cognate protein 70-1 | chr5:554055-556334 REVERSE LENGTH=651	1	0.112	71341.6	23	40	179	Elution from: 25.037 to 25.037 scan no 1309 cid35.00 polarity:+	MVNHFVQEFKR	R	K	0.95	53.1	25	0	Oxidation (+16)	1449.72	2	-0.0018	-1.2	243	253
	AT5G02500.1	| Symbols: HSC70-1, HSP70-1, AT-HSC70-1, HSC70 | heat shock cognate protein 70-1 | chr5:554055-556334 REVERSE LENGTH=651	1	0.112	71341.6	23	40	179	Elution from: 16.198 to 16.198 scan no 535 cid35.00 polarity:+	MVQEAEK	K	Y	0.95	27.9	25	0		833.39	2	-0.00046	-0.55	524	530
	AT5G02500.1	| Symbols: HSC70-1, HSP70-1, AT-HSC70-1, HSC70 | heat shock cognate protein 70-1 | chr5:554055-556334 REVERSE LENGTH=651	1	0.112	71341.6	23	40	179	Elution from: 14.321 to 14.321 scan no 462 cid35.00 polarity:+	MVQEAEK	K	Y	0.95	28.3	25	0	Oxidation (+16)	849.39	2	-0.002	-2.3	524	530
	AT5G02500.1	| Symbols: HSC70-1, HSP70-1, AT-HSC70-1, HSC70 | heat shock cognate protein 70-1 | chr5:554055-556334 REVERSE LENGTH=651	1	0.112	71341.6	23	40	179	Elution from: 23.233 to 23.233 scan no 1091 cid35.00 polarity:+	MYQGAGGEAGGPGASGMDDDAPPASGGAGPK	K	I	0.95	38.7	25	0	Oxidation (+16), Oxidation (+16)	2764.13	3	-0.0041	-1.5	616	646
	AT5G02500.1	| Symbols: HSC70-1, HSP70-1, AT-HSC70-1, HSC70 | heat shock cognate protein 70-1 | chr5:554055-556334 REVERSE LENGTH=651	1	0.112	71341.6	23	40	179	Elution from: 23.266 to 23.266 scan no 1095 cid35.00 polarity:+	MYQGAGGEAGGPGASGMDDDAPPASGGAGPK	K	I	0.95	53.8	25	0	Oxidation (+16), Oxidation (+16)	2764.14	3	0.00057	0.2	616	646
	AT5G02500.1	| Symbols: HSC70-1, HSP70-1, AT-HSC70-1, HSC70 | heat shock cognate protein 70-1 | chr5:554055-556334 REVERSE LENGTH=651	1	0.112	71341.6	23	40	179	Elution from: 24.447 to 24.447 scan no 1236 cid35.00 polarity:+	MYQGAGGEAGGPGASGMDDDAPPASGGAGPK	K	I	0.95	54.6	25	0	Oxidation (+16)	2748.14	3	-0.0042	-1.5	616	646
	AT5G02500.1	| Symbols: HSC70-1, HSP70-1, AT-HSC70-1, HSC70 | heat shock cognate protein 70-1 | chr5:554055-556334 REVERSE LENGTH=651	1	0.112	71341.6	23	40	179	Elution from: 24.405 to 24.405 scan no 1231 cid35.00 polarity:+	MYQGAGGEAGGPGASGMDDDAPPASGGAGPK	K	I	0.95	54.9	25	0	Oxidation (+16)	2748.14	3	0.0022	0.8	616	646
	AT5G02500.1	| Symbols: HSC70-1, HSP70-1, AT-HSC70-1, HSC70 | heat shock cognate protein 70-1 | chr5:554055-556334 REVERSE LENGTH=651	1	0.112	71341.6	23	40	179	Elution from: 25.481 to 25.481 scan no 1362 cid35.00 polarity:+	MYQGAGGEAGGPGASGMDDDAPPASGGAGPK	K	I	0.95	62.6	25	0	Oxidation (+16)	2748.14	3	-0.0014	-0.52	616	646
	AT5G02500.1	| Symbols: HSC70-1, HSP70-1, AT-HSC70-1, HSC70 | heat shock cognate protein 70-1 | chr5:554055-556334 REVERSE LENGTH=651	1	0.112	71341.6	23	40	179	Elution from: 27.999 to 27.999 scan no 1681 cid35.00 polarity:+	NALENYAYNMR	K	N	0.95	35.1	25	0	Oxidation (+16)	1373.6	3	0.00091	0.66	546	556
	AT5G02500.1	| Symbols: HSC70-1, HSP70-1, AT-HSC70-1, HSC70 | heat shock cognate protein 70-1 | chr5:554055-556334 REVERSE LENGTH=651	1	0.112	71341.6	23	40	179	Elution from: 31.556 to 31.556 scan no 2127 cid35.00 polarity:+	NALENYAYNMR	K	N	0.95	47.2	25	0		1357.61	3	-0.0029	-2.2	546	556
	AT5G02500.1	| Symbols: HSC70-1, HSP70-1, AT-HSC70-1, HSC70 | heat shock cognate protein 70-1 | chr5:554055-556334 REVERSE LENGTH=651	1	0.112	71341.6	23	40	179	Elution from: 27.841 to 27.841 scan no 1660 cid35.00 polarity:+	NALENYAYNMR	K	N	0.95	59.5	25	0	Oxidation (+16)	1373.6	2	-0.00027	-0.2	546	556
	AT5G02500.1	| Symbols: HSC70-1, HSP70-1, AT-HSC70-1, HSC70 | heat shock cognate protein 70-1 | chr5:554055-556334 REVERSE LENGTH=651	1	0.112	71341.6	23	40	179	Elution from: 31.527 to 31.527 scan no 2123 cid35.00 polarity:+	NALENYAYNMR	K	N	0.95	63.8	25	0		1357.61	2	-0.0015	-1.1	546	556
	AT5G02500.1	| Symbols: HSC70-1, HSP70-1, AT-HSC70-1, HSC70 | heat shock cognate protein 70-1 | chr5:554055-556334 REVERSE LENGTH=651	1	0.112	71341.6	23	40	179	Elution from: 31.457 to 31.457 scan no 2113 cid35.00 polarity:+	NALENYAYNMR	K	N	0.95	64.4	25	0		1357.6	2	-0.0038	-2.8	546	556
	AT5G02500.1	| Symbols: HSC70-1, HSP70-1, AT-HSC70-1, HSC70 | heat shock cognate protein 70-1 | chr5:554055-556334 REVERSE LENGTH=651	1	0.112	71341.6	23	40	179	Elution from: 33.039 to 33.039 scan no 2319 cid35.00 polarity:+	NAVVTVPAYFNDSQR	K	Q	0.95	74.5	25	0		1679.83	3	0.003	1.8	145	159
	AT5G02500.1	| Symbols: HSC70-1, HSP70-1, AT-HSC70-1, HSC70 | heat shock cognate protein 70-1 | chr5:554055-556334 REVERSE LENGTH=651	1	0.112	71341.6	23	40	179	Elution from: 32.975 to 32.975 scan no 2311 cid35.00 polarity:+	NAVVTVPAYFNDSQR	K	Q	0.95	75.5	25	0		1679.83	3	0.00038	0.22	145	159
	AT5G02500.1	| Symbols: HSC70-1, HSP70-1, AT-HSC70-1, HSC70 | heat shock cognate protein 70-1 | chr5:554055-556334 REVERSE LENGTH=651	1	0.112	71341.6	23	40	179	Elution from: 32.905 to 32.905 scan no 2302 cid35.00 polarity:+	NAVVTVPAYFNDSQR	K	Q	0.95	86.3	25	0		1679.83	2	-0.00078	-0.47	145	159
	AT5G02500.1	| Symbols: HSC70-1, HSP70-1, AT-HSC70-1, HSC70 | heat shock cognate protein 70-1 | chr5:554055-556334 REVERSE LENGTH=651	1	0.112	71341.6	23	40	179	Elution from: 33.988 to 33.988 scan no 2444 cid35.00 polarity:+	NQVAMNPVNTVFDAK	K	R	0.95	43.6	25	0		1646.81	3	0.0012	0.73	60	74
	AT5G02500.1	| Symbols: HSC70-1, HSP70-1, AT-HSC70-1, HSC70 | heat shock cognate protein 70-1 | chr5:554055-556334 REVERSE LENGTH=651	1	0.112	71341.6	23	40	179	Elution from: 31.417 to 31.417 scan no 2107 cid35.00 polarity:+	NQVAMNPVNTVFDAK	K	R	0.95	59	25	0	Oxidation (+16)	1662.8	3	-0.0014	-0.86	60	74
	AT5G02500.1	| Symbols: HSC70-1, HSP70-1, AT-HSC70-1, HSC70 | heat shock cognate protein 70-1 | chr5:554055-556334 REVERSE LENGTH=651	1	0.112	71341.6	23	40	179	Elution from: 31.487 to 31.487 scan no 2117 cid35.00 polarity:+	NQVAMNPVNTVFDAK	K	R	0.95	70.8	25	0	Oxidation (+16)	1662.8	3	-0.002	-1.2	60	74
	AT5G02500.1	| Symbols: HSC70-1, HSP70-1, AT-HSC70-1, HSC70 | heat shock cognate protein 70-1 | chr5:554055-556334 REVERSE LENGTH=651	1	0.112	71341.6	23	40	179	Elution from: 32.690 to 32.690 scan no 2273 cid35.00 polarity:+	NQVAMNPVNTVFDAK	K	R	0.95	83.7	25	0	Oxidation (+16)	1662.8	2	-0.00046	-0.28	60	74
	AT5G02500.1	| Symbols: HSC70-1, HSP70-1, AT-HSC70-1, HSC70 | heat shock cognate protein 70-1 | chr5:554055-556334 REVERSE LENGTH=651	1	0.112	71341.6	23	40	179	Elution from: 32.770 to 32.770 scan no 2284 cid35.00 polarity:+	NQVAMNPVNTVFDAK	K	R	0.95	86.6	25	0	Oxidation (+16)	1662.8	2	-0.0015	-0.88	60	74
	AT5G02500.1	| Symbols: HSC70-1, HSP70-1, AT-HSC70-1, HSC70 | heat shock cognate protein 70-1 | chr5:554055-556334 REVERSE LENGTH=651	1	0.112	71341.6	23	40	179	Elution from: 33.894 to 33.894 scan no 2430 cid35.00 polarity:+	NQVAMNPVNTVFDAK	K	R	0.95	88.8	25	0		1646.81	2	0.0025	1.5	60	74
	AT5G02500.1	| Symbols: HSC70-1, HSP70-1, AT-HSC70-1, HSC70 | heat shock cognate protein 70-1 | chr5:554055-556334 REVERSE LENGTH=651	1	0.112	71341.6	23	40	179	Elution from: 33.865 to 33.865 scan no 2426 cid35.00 polarity:+	NQVAMNPVNTVFDAK	K	R	0.95	92.6	25	0		1646.81	2	-0.00039	-0.24	60	74
	AT5G02500.1	| Symbols: HSC70-1, HSP70-1, AT-HSC70-1, HSC70 | heat shock cognate protein 70-1 | chr5:554055-556334 REVERSE LENGTH=651	1	0.112	71341.6	23	40	179	Elution from: 31.369 to 31.369 scan no 2101 cid35.00 polarity:+	NQVAMNPVNTVFDAK	K	R	0.95	103	25	0	Oxidation (+16)	1662.8	2	-0.0035	-2.1	60	74
	AT5G02500.1	| Symbols: HSC70-1, HSP70-1, AT-HSC70-1, HSC70 | heat shock cognate protein 70-1 | chr5:554055-556334 REVERSE LENGTH=651	1	0.112	71341.6	23	40	179	Elution from: 31.281 to 31.281 scan no 2089 cid35.00 polarity:+	NQVAMNPVNTVFDAK	K	R	0.95	106	25	0	Oxidation (+16)	1662.8	2	-0.0026	-1.5	60	74
	AT5G02500.1	| Symbols: HSC70-1, HSP70-1, AT-HSC70-1, HSC70 | heat shock cognate protein 70-1 | chr5:554055-556334 REVERSE LENGTH=651	1	0.112	71341.6	23	40	179	Elution from: 31.684 to 31.684 scan no 2143 cid35.00 polarity:+	NQVAMNPVNTVFDAKR	K	L	0.95	25.4	25	0		1802.91	3	0.0041	2.3	60	75
	AT5G02500.1	| Symbols: HSC70-1, HSP70-1, AT-HSC70-1, HSC70 | heat shock cognate protein 70-1 | chr5:554055-556334 REVERSE LENGTH=651	1	0.112	71341.6	23	40	179	Elution from: 29.616 to 29.616 scan no 1885 cid35.00 polarity:+	NQVAMNPVNTVFDAKR	K	L	0.95	38.2	25	0	Oxidation (+16)	1818.9	2	-0.00095	-0.52	60	75
	AT5G02500.1	| Symbols: HSC70-1, HSP70-1, AT-HSC70-1, HSC70 | heat shock cognate protein 70-1 | chr5:554055-556334 REVERSE LENGTH=651	1	0.112	71341.6	23	40	179	Elution from: 43.766 to 43.766 scan no 3717 cid35.00 polarity:+	NVLIFDLGGGTFDVSLLTIEEGIFEVK	K	A	0.95	72.6	25	0		2924.54	3	0.00016	0.054	200	226
	AT5G02500.1	| Symbols: HSC70-1, HSP70-1, AT-HSC70-1, HSC70 | heat shock cognate protein 70-1 | chr5:554055-556334 REVERSE LENGTH=651	1	0.112	71341.6	23	40	179	Elution from: 28.961 to 28.961 scan no 1805 cid35.00 polarity:+	QATKDAGVIAGLNVMR	R	I	0.95	25.8	25	0	Oxidation (+16)	1658.88	3	0.00091	0.55	160	175
	AT5G02500.1	| Symbols: HSC70-1, HSP70-1, AT-HSC70-1, HSC70 | heat shock cognate protein 70-1 | chr5:554055-556334 REVERSE LENGTH=651	1	0.112	71341.6	23	40	179	Elution from: 28.196 to 28.196 scan no 1706 cid35.00 polarity:+	QATKDAGVIAGLNVMR	R	I	0.95	37.2	25	0	Oxidation (+16)	1658.88	3	-2.7e-05	-0.016	160	175
	AT5G02500.1	| Symbols: HSC70-1, HSP70-1, AT-HSC70-1, HSC70 | heat shock cognate protein 70-1 | chr5:554055-556334 REVERSE LENGTH=651	1	0.112	71341.6	23	40	179	Elution from: 22.906 to 22.906 scan no 1055 cid35.00 polarity:+	RFSDSSVQSDMK	R	L	0.95	27.9	25	0		1385.62	3	0.00012	0.087	80	91
	AT5G02500.1	| Symbols: HSC70-1, HSP70-1, AT-HSC70-1, HSC70 | heat shock cognate protein 70-1 | chr5:554055-556334 REVERSE LENGTH=651	1	0.112	71341.6	23	40	179	Elution from: 19.260 to 19.260 scan no 715 cid35.00 polarity:+	RFSDSSVQSDMK	R	L	0.95	33.4	25	0	Oxidation (+16)	1401.62	2	-0.00074	-0.53	80	91
	AT5G02500.1	| Symbols: HSC70-1, HSP70-1, AT-HSC70-1, HSC70 | heat shock cognate protein 70-1 | chr5:554055-556334 REVERSE LENGTH=651	1	0.112	71341.6	23	40	179	Elution from: 22.872 to 22.872 scan no 1051 cid35.00 polarity:+	RFSDSSVQSDMK	R	L	0.95	37.7	25	0		1385.62	2	-0.0014	-1	80	91
	AT5G02500.1	| Symbols: HSC70-1, HSP70-1, AT-HSC70-1, HSC70 | heat shock cognate protein 70-1 | chr5:554055-556334 REVERSE LENGTH=651	1	0.112	71341.6	23	40	179	Elution from: 19.292 to 19.292 scan no 719 cid35.00 polarity:+	RFSDSSVQSDMK	R	L	0.95	48.8	25	0	Oxidation (+16)	1401.62	2	-0.00085	-0.61	80	91
	AT5G02500.1	| Symbols: HSC70-1, HSP70-1, AT-HSC70-1, HSC70 | heat shock cognate protein 70-1 | chr5:554055-556334 REVERSE LENGTH=651	1	0.112	71341.6	23	40	179	Elution from: 17.447 to 17.447 scan no 607 cid35.00 polarity:+	RLIGR	K	R	0.946	25	25	0		613.4	2	0.0017	2.8	75	79
	AT5G02500.1	| Symbols: HSC70-1, HSP70-1, AT-HSC70-1, HSC70 | heat shock cognate protein 70-1 | chr5:554055-556334 REVERSE LENGTH=651	1	0.112	71341.6	23	40	179	Elution from: 17.739 to 17.739 scan no 620 cid35.00 polarity:+	RLIGR	K	R	0.95	25.6	25	0		613.4	2	-0.00038	-0.62	75	79
	AT5G02500.1	| Symbols: HSC70-1, HSP70-1, AT-HSC70-1, HSC70 | heat shock cognate protein 70-1 | chr5:554055-556334 REVERSE LENGTH=651	1	0.112	71341.6	23	40	179	Elution from: 43.262 to 43.262 scan no 3657 cid35.00 polarity:+	SINPDEAVAYGAAVQGAILSGEGNEK	K	V	0.95	24.8	25	0		2559.24	3	-0.00074	-0.29	368	393
	AT5G02500.1	| Symbols: HSC70-1, HSP70-1, AT-HSC70-1, HSC70 | heat shock cognate protein 70-1 | chr5:554055-556334 REVERSE LENGTH=651	1	0.112	71341.6	23	40	179	Elution from: 44.508 to 44.508 scan no 3786 cid35.00 polarity:+	SINPDEAVAYGAAVQGAILSGEGNEK	K	V	0.95	28.8	25	0		2559.24	3	-0.0044	-1.7	368	393
	AT5G02500.1	| Symbols: HSC70-1, HSP70-1, AT-HSC70-1, HSC70 | heat shock cognate protein 70-1 | chr5:554055-556334 REVERSE LENGTH=651	1	0.112	71341.6	23	40	179	Elution from: 38.146 to 38.146 scan no 2988 cid35.00 polarity:+	SINPDEAVAYGAAVQGAILSGEGNEK	K	V	0.95	53.7	25	0		2559.24	3	-0.0031	-1.2	368	393
	AT5G02500.1	| Symbols: HSC70-1, HSP70-1, AT-HSC70-1, HSC70 | heat shock cognate protein 70-1 | chr5:554055-556334 REVERSE LENGTH=651	1	0.112	71341.6	23	40	179	Elution from: 40.288 to 40.288 scan no 3265 cid35.00 polarity:+	SINPDEAVAYGAAVQGAILSGEGNEK	K	V	0.95	83.9	25	0		2559.25	4	0.0055	2.2	368	393
	AT5G02500.1	| Symbols: HSC70-1, HSP70-1, AT-HSC70-1, HSC70 | heat shock cognate protein 70-1 | chr5:554055-556334 REVERSE LENGTH=651	1	0.112	71341.6	23	40	179	Elution from: 38.171 to 38.171 scan no 2991 cid35.00 polarity:+	SINPDEAVAYGAAVQGAILSGEGNEK	K	V	0.95	72.9	25	0		2559.24	3	-0.0012	-0.46	368	393
	AT5G02500.1	| Symbols: HSC70-1, HSP70-1, AT-HSC70-1, HSC70 | heat shock cognate protein 70-1 | chr5:554055-556334 REVERSE LENGTH=651	1	0.112	71341.6	23	40	179	Elution from: 40.203 to 40.203 scan no 3254 cid35.00 polarity:+	SINPDEAVAYGAAVQGAILSGEGNEK	K	V	0.95	73.8	25	0		2559.25	3	0.001	0.39	368	393
	AT5G02500.1	| Symbols: HSC70-1, HSP70-1, AT-HSC70-1, HSC70 | heat shock cognate protein 70-1 | chr5:554055-556334 REVERSE LENGTH=651	1	0.112	71341.6	23	40	179	Elution from: 38.321 to 38.321 scan no 3009 cid35.00 polarity:+	SINPDEAVAYGAAVQGAILSGEGNEK	K	V	0.95	96.3	25	0		2559.25	2	0.0047	1.8	368	393
	AT5G02500.1	| Symbols: HSC70-1, HSP70-1, AT-HSC70-1, HSC70 | heat shock cognate protein 70-1 | chr5:554055-556334 REVERSE LENGTH=651	1	0.112	71341.6	23	40	179	Elution from: 40.294 to 40.294 scan no 3266 cid35.00 polarity:+	SINPDEAVAYGAAVQGAILSGEGNEK	K	V	0.95	111	25	0		2559.25	2	0.0014	0.56	368	393
	AT5G02500.1	| Symbols: HSC70-1, HSP70-1, AT-HSC70-1, HSC70 | heat shock cognate protein 70-1 | chr5:554055-556334 REVERSE LENGTH=651	1	0.112	71341.6	23	40	179	Elution from: 40.222 to 40.222 scan no 3257 cid35.00 polarity:+	SINPDEAVAYGAAVQGAILSGEGNEK	K	V	0.95	117	25	0		2559.25	2	-0.00034	-0.13	368	393
	AT5G02500.1	| Symbols: HSC70-1, HSP70-1, AT-HSC70-1, HSC70 | heat shock cognate protein 70-1 | chr5:554055-556334 REVERSE LENGTH=651	1	0.112	71341.6	23	40	179	Elution from: 26.010 to 26.010 scan no 1427 cid35.00 polarity:+	STVHDVVLVGGSTR	K	I	0.95	29	25	0		1425.76	3	0.0011	0.75	335	348
	AT5G02500.1	| Symbols: HSC70-1, HSP70-1, AT-HSC70-1, HSC70 | heat shock cognate protein 70-1 | chr5:554055-556334 REVERSE LENGTH=651	1	0.112	71341.6	23	40	179	Elution from: 26.093 to 26.093 scan no 1438 cid35.00 polarity:+	STVHDVVLVGGSTR	K	I	0.95	31.6	25	0		1425.76	3	0.0016	1.1	335	348
	AT5G02500.1	| Symbols: HSC70-1, HSP70-1, AT-HSC70-1, HSC70 | heat shock cognate protein 70-1 | chr5:554055-556334 REVERSE LENGTH=651	1	0.112	71341.6	23	40	179	Elution from: 25.962 to 25.962 scan no 1421 cid35.00 polarity:+	STVHDVVLVGGSTR	K	I	0.95	76.3	25	0		1425.76	2	-0.002	-1.4	335	348
	AT5G02500.1	| Symbols: HSC70-1, HSP70-1, AT-HSC70-1, HSC70 | heat shock cognate protein 70-1 | chr5:554055-556334 REVERSE LENGTH=651	1	0.112	71341.6	23	40	179	Elution from: 26.014 to 26.014 scan no 1428 cid35.00 polarity:+	STVHDVVLVGGSTR	K	I	0.95	87.1	25	0		1425.76	2	-0.0014	-1	335	348
	AT5G02500.1	| Symbols: HSC70-1, HSP70-1, AT-HSC70-1, HSC70 | heat shock cognate protein 70-1 | chr5:554055-556334 REVERSE LENGTH=651	1	0.112	71341.6	23	40	179	Elution from: 30.225 to 30.225 scan no 1959 cid35.00 polarity:+	TTPSYVAFTDSER	R	L	0.95	33	25	0		1472.68	3	0.0032	2.2	40	52
	AT5G02500.1	| Symbols: HSC70-1, HSP70-1, AT-HSC70-1, HSC70 | heat shock cognate protein 70-1 | chr5:554055-556334 REVERSE LENGTH=651	1	0.112	71341.6	23	40	179	Elution from: 29.772 to 29.772 scan no 1904 cid35.00 polarity:+	TTPSYVAFTDSER	R	L	0.95	61.9	25	0		1472.68	2	-0.0018	-1.2	40	52
	AT5G02500.1	| Symbols: HSC70-1, HSP70-1, AT-HSC70-1, HSC70 | heat shock cognate protein 70-1 | chr5:554055-556334 REVERSE LENGTH=651	1	0.112	71341.6	23	40	179	Elution from: 29.681 to 29.681 scan no 1893 cid35.00 polarity:+	TTPSYVAFTDSER	R	L	0.95	75.3	25	0		1472.68	2	-0.0013	-0.92	40	52
	AT5G02500.1	| Symbols: HSC70-1, HSP70-1, AT-HSC70-1, HSC70 | heat shock cognate protein 70-1 | chr5:554055-556334 REVERSE LENGTH=651	1	0.112	71341.6	23	40	179	Elution from: 30.118 to 30.118 scan no 1945 cid35.00 polarity:+	TTPSYVAFTDSER	R	L	0.95	81.3	25	0		1472.68	2	-0.0012	-0.83	40	52
	AT5G02500.1	| Symbols: HSC70-1, HSP70-1, AT-HSC70-1, HSC70 | heat shock cognate protein 70-1 | chr5:554055-556334 REVERSE LENGTH=651	1	0.112	71341.6	23	40	179	Elution from: 30.207 to 30.207 scan no 1956 cid35.00 polarity:+	TTPSYVAFTDSER	R	L	0.95	83.9	25	0		1472.68	2	0.0038	2.6	40	52
	AT5G02500.1	| Symbols: HSC70-1, HSP70-1, AT-HSC70-1, HSC70 | heat shock cognate protein 70-1 | chr5:554055-556334 REVERSE LENGTH=651	1	0.112	71341.6	23	40	179	Elution from: 23.919 to 23.919 scan no 1172 cid35.00 polarity:+	VEIIANDQGNR	R	T	0.95	38.1	25	0		1227.62	3	-0.0024	-1.9	29	39
	AT5G02500.1	| Symbols: HSC70-1, HSP70-1, AT-HSC70-1, HSC70 | heat shock cognate protein 70-1 | chr5:554055-556334 REVERSE LENGTH=651	1	0.112	71341.6	23	40	179	Elution from: 24.001 to 24.001 scan no 1182 cid35.00 polarity:+	VEIIANDQGNR	R	T	0.95	43.7	25	0		1227.62	3	0.0025	2	29	39
	AT5G02500.1	| Symbols: HSC70-1, HSP70-1, AT-HSC70-1, HSC70 | heat shock cognate protein 70-1 | chr5:554055-556334 REVERSE LENGTH=651	1	0.112	71341.6	23	40	179	Elution from: 23.837 to 23.837 scan no 1162 cid35.00 polarity:+	VEIIANDQGNR	R	T	0.95	62.6	25	0		1227.62	2	-0.0014	-1.2	29	39
	AT5G02500.1	| Symbols: HSC70-1, HSP70-1, AT-HSC70-1, HSC70 | heat shock cognate protein 70-1 | chr5:554055-556334 REVERSE LENGTH=651	1	0.112	71341.6	23	40	179	Elution from: 23.771 to 23.771 scan no 1154 cid35.00 polarity:+	VEIIANDQGNR	R	T	0.95	65.8	25	0		1227.62	2	-0.0014	-1.1	29	39
	AT5G02500.1	| Symbols: HSC70-1, HSP70-1, AT-HSC70-1, HSC70 | heat shock cognate protein 70-1 | chr5:554055-556334 REVERSE LENGTH=651	1	0.112	71341.6	23	40	179	Elution from: 32.351 to 32.351 scan no 2229 cid35.00 polarity:+	VEIIANDQGNRTTPSYVAFTDSER	R	L	0.95	95.5	25	0		2682.29	3	-0.00019	-0.072	29	52
	AT5G02500.1	| Symbols: HSC70-1, HSP70-1, AT-HSC70-1, HSC70 | heat shock cognate protein 70-1 | chr5:554055-556334 REVERSE LENGTH=651	1	0.112	71341.6	23	40	179	Elution from: 39.062 to 39.062 scan no 3104 cid35.00 polarity:+	VQQLLQDFFNGK	K	E	0.95	44.4	25	0		1435.75	3	0.0028	2	352	363
	AT5G02500.1	| Symbols: HSC70-1, HSP70-1, AT-HSC70-1, HSC70 | heat shock cognate protein 70-1 | chr5:554055-556334 REVERSE LENGTH=651	1	0.112	71341.6	23	40	179	Elution from: 39.132 to 39.132 scan no 3114 cid35.00 polarity:+	VQQLLQDFFNGK	K	E	0.95	48.8	25	0		1435.75	3	0.00015	0.1	352	363
	AT5G02500.1	| Symbols: HSC70-1, HSP70-1, AT-HSC70-1, HSC70 | heat shock cognate protein 70-1 | chr5:554055-556334 REVERSE LENGTH=651	1	0.112	71341.6	23	40	179	Elution from: 39.045 to 39.045 scan no 3100 cid35.00 polarity:+	VQQLLQDFFNGK	K	E	0.95	69.6	25	0		1435.75	2	0.0031	2.1	352	363
	AT5G02500.1	| Symbols: HSC70-1, HSP70-1, AT-HSC70-1, HSC70 | heat shock cognate protein 70-1 | chr5:554055-556334 REVERSE LENGTH=651	1	0.112	71341.6	23	40	179	Elution from: 38.965 to 38.965 scan no 3090 cid35.00 polarity:+	VQQLLQDFFNGK	K	E	0.95	70.9	25	0		1435.74	2	-0.0013	-0.93	352	363
SPOT-02
	AT4G24280.1	| Symbols: cpHsc70-1 | chloroplast heat shock protein 70-1 | chr4:12590094-12593437 FORWARD LENGTH=718	1	0.163	76490.6	56	82	272	Elution from: 35.676 to 35.676 scan no 2808 cid35.00 polarity:+	AKFEELCSDLLDR	R	V	0.95	39.2	25	0	Carbamidomethyl (+57)	1594.77	3	0.00052	0.33	374	386
	AT4G24280.1	| Symbols: cpHsc70-1 | chloroplast heat shock protein 70-1 | chr4:12590094-12593437 FORWARD LENGTH=718	1	0.163	76490.6	56	82	272	Elution from: 34.933 to 34.933 scan no 2705 cid35.00 polarity:+	AKFEELCSDLLDR	R	V	0.95	40.2	25	0	Carbamidomethyl (+57)	1594.77	3	0.0013	0.83	374	386
	AT4G24280.1	| Symbols: cpHsc70-1 | chloroplast heat shock protein 70-1 | chr4:12590094-12593437 FORWARD LENGTH=718	1	0.163	76490.6	56	82	272	Elution from: 35.015 to 35.015 scan no 2716 cid35.00 polarity:+	AKFEELCSDLLDR	R	V	0.95	41	25	0	Carbamidomethyl (+57)	1594.77	3	-0.001	-0.64	374	386
	AT4G24280.1	| Symbols: cpHsc70-1 | chloroplast heat shock protein 70-1 | chr4:12590094-12593437 FORWARD LENGTH=718	1	0.163	76490.6	56	82	272	Elution from: 35.731 to 35.731 scan no 2815 cid35.00 polarity:+	AKFEELCSDLLDR	R	V	0.95	42	25	0	Carbamidomethyl (+57)	1594.76	3	-0.0014	-0.88	374	386
	AT4G24280.1	| Symbols: cpHsc70-1 | chloroplast heat shock protein 70-1 | chr4:12590094-12593437 FORWARD LENGTH=718	1	0.163	76490.6	56	82	272	Elution from: 36.731 to 36.731 scan no 2946 cid35.00 polarity:+	AKFEELCSDLLDR	R	V	0.95	42.4	25	0	Carbamidomethyl (+57)	1594.77	3	0.0022	1.4	374	386
	AT4G24280.1	| Symbols: cpHsc70-1 | chloroplast heat shock protein 70-1 | chr4:12590094-12593437 FORWARD LENGTH=718	1	0.163	76490.6	56	82	272	Elution from: 36.827 to 36.827 scan no 2958 cid35.00 polarity:+	AKFEELCSDLLDR	R	V	0.95	42.6	25	0	Carbamidomethyl (+57)	1594.77	3	-0.0005	-0.31	374	386
	AT4G24280.1	| Symbols: cpHsc70-1 | chloroplast heat shock protein 70-1 | chr4:12590094-12593437 FORWARD LENGTH=718	1	0.163	76490.6	56	82	272	Elution from: 33.765 to 33.765 scan no 2550 cid35.00 polarity:+	AKFEELCSDLLDR	R	V	0.95	42.7	25	0	Carbamidomethyl (+57)	1594.77	3	0.0019	1.2	374	386
	AT4G24280.1	| Symbols: cpHsc70-1 | chloroplast heat shock protein 70-1 | chr4:12590094-12593437 FORWARD LENGTH=718	1	0.163	76490.6	56	82	272	Elution from: 33.844 to 33.844 scan no 2561 cid35.00 polarity:+	AKFEELCSDLLDR	R	V	0.95	43.8	25	0	Carbamidomethyl (+57)	1594.77	3	0.0043	2.7	374	386
	AT4G24280.1	| Symbols: cpHsc70-1 | chloroplast heat shock protein 70-1 | chr4:12590094-12593437 FORWARD LENGTH=718	1	0.163	76490.6	56	82	272	Elution from: 33.181 to 33.181 scan no 2476 cid35.00 polarity:+	AKFEELCSDLLDR	R	V	0.95	51.8	25	0	Carbamidomethyl (+57)	1594.77	3	0.0014	0.86	374	386
	AT4G24280.1	| Symbols: cpHsc70-1 | chloroplast heat shock protein 70-1 | chr4:12590094-12593437 FORWARD LENGTH=718	1	0.163	76490.6	56	82	272	Elution from: 34.951 to 34.951 scan no 2708 cid35.00 polarity:+	AKFEELCSDLLDR	R	V	0.95	65.2	25	0	Carbamidomethyl (+57)	1594.77	2	0.00078	0.49	374	386
	AT4G24280.1	| Symbols: cpHsc70-1 | chloroplast heat shock protein 70-1 | chr4:12590094-12593437 FORWARD LENGTH=718	1	0.163	76490.6	56	82	272	Elution from: 33.848 to 33.848 scan no 2562 cid35.00 polarity:+	AKFEELCSDLLDR	R	V	0.95	74.2	25	0	Carbamidomethyl (+57)	1594.77	2	0.0012	0.73	374	386
	AT4G24280.1	| Symbols: cpHsc70-1 | chloroplast heat shock protein 70-1 | chr4:12590094-12593437 FORWARD LENGTH=718	1	0.163	76490.6	56	82	272	Elution from: 37.108 to 37.108 scan no 2994 cid35.00 polarity:+	AKFEELCSDLLDR	R	V	0.95	76.3	25	0	Carbamidomethyl (+57)	1594.77	2	0.00081	0.51	374	386
	AT4G24280.1	| Symbols: cpHsc70-1 | chloroplast heat shock protein 70-1 | chr4:12590094-12593437 FORWARD LENGTH=718	1	0.163	76490.6	56	82	272	Elution from: 37.017 to 37.017 scan no 2983 cid35.00 polarity:+	AKFEELCSDLLDR	R	V	0.95	81.7	25	0	Carbamidomethyl (+57)	1594.77	2	-0.00035	-0.22	374	386
	AT4G24280.1	| Symbols: cpHsc70-1 | chloroplast heat shock protein 70-1 | chr4:12590094-12593437 FORWARD LENGTH=718	1	0.163	76490.6	56	82	272	Elution from: 33.770 to 33.770 scan no 2551 cid35.00 polarity:+	AKFEELCSDLLDR	R	V	0.95	87.9	25	0	Carbamidomethyl (+57)	1594.77	2	0.00021	0.13	374	386
	AT4G24280.1	| Symbols: cpHsc70-1 | chloroplast heat shock protein 70-1 | chr4:12590094-12593437 FORWARD LENGTH=718	1	0.163	76490.6	56	82	272	Elution from: 35.033 to 35.033 scan no 2719 cid35.00 polarity:+	AKFEELCSDLLDR	R	V	0.95	108	25	0	Carbamidomethyl (+57)	1594.76	2	-0.0033	-2.1	374	386
	AT4G24280.1	| Symbols: cpHsc70-1 | chloroplast heat shock protein 70-1 | chr4:12590094-12593437 FORWARD LENGTH=718	1	0.163	76490.6	56	82	272	Elution from: 37.751 to 37.751 scan no 3075 cid35.00 polarity:+	AKIELSSLTQTNMSLPFITATADGPK	K	H	0.95	26.6	25	0	Oxidation (+16)	2749.42	3	0.00031	0.11	340	365
	AT4G24280.1	| Symbols: cpHsc70-1 | chloroplast heat shock protein 70-1 | chr4:12590094-12593437 FORWARD LENGTH=718	1	0.163	76490.6	56	82	272	Elution from: 42.075 to 42.075 scan no 3620 cid35.00 polarity:+	AKIELSSLTQTNMSLPFITATADGPK	K	H	0.95	27.9	25	0		2733.42	3	-0.0018	-0.65	340	365
	AT4G24280.1	| Symbols: cpHsc70-1 | chloroplast heat shock protein 70-1 | chr4:12590094-12593437 FORWARD LENGTH=718	1	0.163	76490.6	56	82	272	Elution from: 39.504 to 39.504 scan no 3294 cid35.00 polarity:+	AKIELSSLTQTNMSLPFITATADGPK	K	H	0.95	53	25	0	Oxidation (+16)	2749.42	3	-0.0055	-2	340	365
	AT4G24280.1	| Symbols: cpHsc70-1 | chloroplast heat shock protein 70-1 | chr4:12590094-12593437 FORWARD LENGTH=718	1	0.163	76490.6	56	82	272	Elution from: 40.522 to 40.522 scan no 3425 cid35.00 polarity:+	AKIELSSLTQTNMSLPFITATADGPK	K	H	0.95	70.7	25	0	Oxidation (+16)	2749.42	3	-0.0039	-1.4	340	365
	AT4G24280.1	| Symbols: cpHsc70-1 | chloroplast heat shock protein 70-1 | chr4:12590094-12593437 FORWARD LENGTH=718	1	0.163	76490.6	56	82	272	Elution from: 34.385 to 34.385 scan no 2633 cid35.00 polarity:+	AVITVPAYFNDSQR	K	T	0.95	60.3	25	0		1579.8	3	-0.0023	-1.5	214	227
	AT4G24280.1	| Symbols: cpHsc70-1 | chloroplast heat shock protein 70-1 | chr4:12590094-12593437 FORWARD LENGTH=718	1	0.163	76490.6	56	82	272	Elution from: 34.431 to 34.431 scan no 2639 cid35.00 polarity:+	AVITVPAYFNDSQR	K	T	0.95	69.7	25	0		1579.8	3	0.00089	0.56	214	227
	AT4G24280.1	| Symbols: cpHsc70-1 | chloroplast heat shock protein 70-1 | chr4:12590094-12593437 FORWARD LENGTH=718	1	0.163	76490.6	56	82	272	Elution from: 27.263 to 27.263 scan no 1739 cid35.00 polarity:+	DAIDTKNQADSVVYQTEK	R	Q	0.95	60.1	25	0		2023.97	3	-0.0026	-1.3	602	619
	AT4G24280.1	| Symbols: cpHsc70-1 | chloroplast heat shock protein 70-1 | chr4:12590094-12593437 FORWARD LENGTH=718	1	0.163	76490.6	56	82	272	Elution from: 41.640 to 41.640 scan no 3565 cid35.00 polarity:+	DAMAALNQEVMQIGQSLYNQPGAGGPGAGPSPGGEGASSGDSSSSK	K	G	0.95	27.6	25	0	Oxidation (+16)	4334.93	4	-0.004	-0.92	657	702
	AT4G24280.1	| Symbols: cpHsc70-1 | chloroplast heat shock protein 70-1 | chr4:12590094-12593437 FORWARD LENGTH=718	1	0.163	76490.6	56	82	272	Elution from: 40.747 to 40.747 scan no 3453 cid35.00 polarity:+	DAMAALNQEVMQIGQSLYNQPGAGGPGAGPSPGGEGASSGDSSSSK	K	G	0.95	39.3	25	0	Oxidation (+16), Oxidation (+16)	4350.93	4	0.0014	0.33	657	702
	AT4G24280.1	| Symbols: cpHsc70-1 | chloroplast heat shock protein 70-1 | chr4:12590094-12593437 FORWARD LENGTH=718	1	0.163	76490.6	56	82	272	Elution from: 32.647 to 32.647 scan no 2407 cid35.00 polarity:+	DEGIDLLK	K	D	0.95	50.7	25	0		901.48	2	0.00023	0.25	318	325
	AT4G24280.1	| Symbols: cpHsc70-1 | chloroplast heat shock protein 70-1 | chr4:12590094-12593437 FORWARD LENGTH=718	1	0.163	76490.6	56	82	272	Elution from: 30.110 to 30.110 scan no 2089 cid35.00 polarity:+	DEGIDLLKDK	K	Q	0.95	39.8	25	0		1144.6	3	0.00094	0.82	318	327
	AT4G24280.1	| Symbols: cpHsc70-1 | chloroplast heat shock protein 70-1 | chr4:12590094-12593437 FORWARD LENGTH=718	1	0.163	76490.6	56	82	272	Elution from: 30.106 to 30.106 scan no 2088 cid35.00 polarity:+	DEGIDLLKDK	K	Q	0.95	52	25	0		1144.6	2	0.0017	1.5	318	327
	AT4G24280.1	| Symbols: cpHsc70-1 | chloroplast heat shock protein 70-1 | chr4:12590094-12593437 FORWARD LENGTH=718	1	0.163	76490.6	56	82	272	Elution from: 30.021 to 30.021 scan no 2077 cid35.00 polarity:+	DEGIDLLKDK	K	Q	0.95	57.7	25	0		1144.6	2	-0.0012	-1.1	318	327
	AT4G24280.1	| Symbols: cpHsc70-1 | chloroplast heat shock protein 70-1 | chr4:12590094-12593437 FORWARD LENGTH=718	1	0.163	76490.6	56	82	272	Elution from: 30.684 to 30.684 scan no 2161 cid35.00 polarity:+	DEGIDLLKDKQALQR	K	L	0.946	24.7	25	0		1740.94	3	-0.00054	-0.31	318	332
	AT4G24280.1	| Symbols: cpHsc70-1 | chloroplast heat shock protein 70-1 | chr4:12590094-12593437 FORWARD LENGTH=718	1	0.163	76490.6	56	82	272	Elution from: 30.571 to 30.571 scan no 2147 cid35.00 polarity:+	DEGIDLLKDKQALQR	K	L	0.95	61.2	25	0		1740.94	3	-0.0019	-1.1	318	332
	AT4G24280.1	| Symbols: cpHsc70-1 | chloroplast heat shock protein 70-1 | chr4:12590094-12593437 FORWARD LENGTH=718	1	0.163	76490.6	56	82	272	Elution from: 26.365 to 26.365 scan no 1621 cid35.00 polarity:+	DENNNVKLECPAINK	R	Q	0.95	42.8	25	0	Carbamidomethyl (+57)	1756.84	2	-0.0014	-0.81	170	184
	AT4G24280.1	| Symbols: cpHsc70-1 | chloroplast heat shock protein 70-1 | chr4:12590094-12593437 FORWARD LENGTH=718	1	0.163	76490.6	56	82	272	Elution from: 26.117 to 26.117 scan no 1589 cid35.00 polarity:+	DENNNVKLECPAINK	R	Q	0.95	53.9	25	0	Carbamidomethyl (+57)	1756.84	3	-0.00095	-0.54	170	184
	AT4G24280.1	| Symbols: cpHsc70-1 | chloroplast heat shock protein 70-1 | chr4:12590094-12593437 FORWARD LENGTH=718	1	0.163	76490.6	56	82	272	Elution from: 26.167 to 26.167 scan no 1595 cid35.00 polarity:+	DENNNVKLECPAINK	R	Q	0.95	57.3	25	0	Carbamidomethyl (+57)	1756.84	3	-0.0014	-0.8	170	184
	AT4G24280.1	| Symbols: cpHsc70-1 | chloroplast heat shock protein 70-1 | chr4:12590094-12593437 FORWARD LENGTH=718	1	0.163	76490.6	56	82	272	Elution from: 25.639 to 25.639 scan no 1530 cid35.00 polarity:+	DEVDQMVQEAER	K	F	0.95	48.8	25	0	Oxidation (+16)	1463.62	3	-0.0014	-0.99	581	592
	AT4G24280.1	| Symbols: cpHsc70-1 | chloroplast heat shock protein 70-1 | chr4:12590094-12593437 FORWARD LENGTH=718	1	0.163	76490.6	56	82	272	Elution from: 25.561 to 25.561 scan no 1520 cid35.00 polarity:+	DEVDQMVQEAER	K	F	0.95	57.2	25	0	Oxidation (+16)	1463.62	3	-0.0028	-1.9	581	592
	AT4G24280.1	| Symbols: cpHsc70-1 | chloroplast heat shock protein 70-1 | chr4:12590094-12593437 FORWARD LENGTH=718	1	0.163	76490.6	56	82	272	Elution from: 25.532 to 25.532 scan no 1516 cid35.00 polarity:+	DEVDQMVQEAER	K	F	0.95	79.7	25	0	Oxidation (+16)	1463.62	2	0.00051	0.35	581	592
	AT4G24280.1	| Symbols: cpHsc70-1 | chloroplast heat shock protein 70-1 | chr4:12590094-12593437 FORWARD LENGTH=718	1	0.163	76490.6	56	82	272	Elution from: 25.450 to 25.450 scan no 1506 cid35.00 polarity:+	DEVDQMVQEAER	K	F	0.95	80	25	0	Oxidation (+16)	1463.62	2	-0.0018	-1.2	581	592
	AT4G24280.1	| Symbols: cpHsc70-1 | chloroplast heat shock protein 70-1 | chr4:12590094-12593437 FORWARD LENGTH=718	1	0.163	76490.6	56	82	272	Elution from: 33.423 to 33.423 scan no 2506 cid35.00 polarity:+	DEVDQMVQEAER	K	F	0.95	88.5	25	0		1447.63	2	0.0041	2.8	581	592
	AT4G24280.1	| Symbols: cpHsc70-1 | chloroplast heat shock protein 70-1 | chr4:12590094-12593437 FORWARD LENGTH=718	1	0.163	76490.6	56	82	272	Elution from: 33.508 to 33.508 scan no 2517 cid35.00 polarity:+	DEVDQMVQEAER	K	F	0.95	92.4	25	0		1447.63	2	0.0038	2.6	581	592
	AT4G24280.1	| Symbols: cpHsc70-1 | chloroplast heat shock protein 70-1 | chr4:12590094-12593437 FORWARD LENGTH=718	1	0.163	76490.6	56	82	272	Elution from: 35.484 to 35.484 scan no 2781 cid35.00 polarity:+	DIDEVILVGGSTR	K	I	0.95	40	25	0		1372.72	3	-0.0014	-1	404	416
	AT4G24280.1	| Symbols: cpHsc70-1 | chloroplast heat shock protein 70-1 | chr4:12590094-12593437 FORWARD LENGTH=718	1	0.163	76490.6	56	82	272	Elution from: 37.568 to 37.568 scan no 3052 cid35.00 polarity:+	DIDEVILVGGSTR	K	I	0.95	45.7	25	0		1372.72	2	-0.00041	-0.3	404	416
	AT4G24280.1	| Symbols: cpHsc70-1 | chloroplast heat shock protein 70-1 | chr4:12590094-12593437 FORWARD LENGTH=718	1	0.163	76490.6	56	82	272	Elution from: 37.461 to 37.461 scan no 3038 cid35.00 polarity:+	DIDEVILVGGSTR	K	I	0.95	62.2	25	0		1372.72	2	0.0011	0.8	404	416
	AT4G24280.1	| Symbols: cpHsc70-1 | chloroplast heat shock protein 70-1 | chr4:12590094-12593437 FORWARD LENGTH=718	1	0.163	76490.6	56	82	272	Elution from: 35.342 to 35.342 scan no 2762 cid35.00 polarity:+	DIDEVILVGGSTR	K	I	0.95	63.1	25	0		1372.72	2	0.0014	1	404	416
	AT4G24280.1	| Symbols: cpHsc70-1 | chloroplast heat shock protein 70-1 | chr4:12590094-12593437 FORWARD LENGTH=718	1	0.163	76490.6	56	82	272	Elution from: 35.399 to 35.399 scan no 2770 cid35.00 polarity:+	DIDEVILVGGSTR	K	I	0.95	74.7	25	0		1372.72	2	0.0035	2.6	404	416
	AT4G24280.1	| Symbols: cpHsc70-1 | chloroplast heat shock protein 70-1 | chr4:12590094-12593437 FORWARD LENGTH=718	1	0.163	76490.6	56	82	272	Elution from: 20.075 to 20.075 scan no 844 cid35.00 polarity:+	DKIGSGSTQEIK	K	D	0.95	29.8	25	0		1261.65	3	-0.0041	-3.2	645	656
	AT4G24280.1	| Symbols: cpHsc70-1 | chloroplast heat shock protein 70-1 | chr4:12590094-12593437 FORWARD LENGTH=718	1	0.163	76490.6	56	82	272	Elution from: 20.160 to 20.160 scan no 854 cid35.00 polarity:+	DKIGSGSTQEIK	K	D	0.95	36	25	0		1261.65	2	-0.0012	-0.97	645	656
	AT4G24280.1	| Symbols: cpHsc70-1 | chloroplast heat shock protein 70-1 | chr4:12590094-12593437 FORWARD LENGTH=718	1	0.163	76490.6	56	82	272	Elution from: 20.125 to 20.125 scan no 850 cid35.00 polarity:+	DKIGSGSTQEIK	K	D	0.95	38.7	25	0		1261.65	2	-0.0012	-0.98	645	656
	AT4G24280.1	| Symbols: cpHsc70-1 | chloroplast heat shock protein 70-1 | chr4:12590094-12593437 FORWARD LENGTH=718	1	0.163	76490.6	56	82	272	Elution from: 15.315 to 15.315 scan no 512 cid35.00 polarity:+	DKQALQR	K	L	0.95	32.5	25	0		857.47	2	8.1e-06	0.0094	326	332
	AT4G24280.1	| Symbols: cpHsc70-1 | chloroplast heat shock protein 70-1 | chr4:12590094-12593437 FORWARD LENGTH=718	1	0.163	76490.6	56	82	272	Elution from: 15.347 to 15.347 scan no 516 cid35.00 polarity:+	DKQALQR	K	L	0.95	34	25	0		857.47	2	-0.00052	-0.6	326	332
	AT4G24280.1	| Symbols: cpHsc70-1 | chloroplast heat shock protein 70-1 | chr4:12590094-12593437 FORWARD LENGTH=718	1	0.163	76490.6	56	82	272	Elution from: 25.099 to 25.099 scan no 1463 cid35.00 polarity:+	ELGEKIPGEVK	K	E	0.95	39	25	0		1197.66	2	-0.0021	-1.7	623	633
	AT4G24280.1	| Symbols: cpHsc70-1 | chloroplast heat shock protein 70-1 | chr4:12590094-12593437 FORWARD LENGTH=718	1	0.163	76490.6	56	82	272	Elution from: 25.014 to 25.014 scan no 1452 cid35.00 polarity:+	ELGEKIPGEVK	K	E	0.95	40.9	25	0		1197.66	2	-0.0019	-1.6	623	633
	AT4G24280.1	| Symbols: cpHsc70-1 | chloroplast heat shock protein 70-1 | chr4:12590094-12593437 FORWARD LENGTH=718	1	0.163	76490.6	56	82	272	Elution from: 44.931 to 44.931 scan no 3943 cid35.00 polarity:+	FDIDANGILSVSAVDK	K	G	0.95	25.9	25	0		1662.84	3	-0.0023	-1.4	547	562
	AT4G24280.1	| Symbols: cpHsc70-1 | chloroplast heat shock protein 70-1 | chr4:12590094-12593437 FORWARD LENGTH=718	1	0.163	76490.6	56	82	272	Elution from: 41.530 to 41.530 scan no 3552 cid35.00 polarity:+	FDIDANGILSVSAVDK	K	G	0.95	36.7	25	0		1662.85	3	-0.00094	-0.56	547	562
	AT4G24280.1	| Symbols: cpHsc70-1 | chloroplast heat shock protein 70-1 | chr4:12590094-12593437 FORWARD LENGTH=718	1	0.163	76490.6	56	82	272	Elution from: 42.674 to 42.674 scan no 3703 cid35.00 polarity:+	FDIDANGILSVSAVDK	K	G	0.95	58.1	25	0		1662.85	3	0.00029	0.17	547	562
	AT4G24280.1	| Symbols: cpHsc70-1 | chloroplast heat shock protein 70-1 | chr4:12590094-12593437 FORWARD LENGTH=718	1	0.163	76490.6	56	82	272	Elution from: 39.793 to 39.793 scan no 3332 cid35.00 polarity:+	FDIDANGILSVSAVDK	K	G	0.95	64.7	25	0		1662.85	3	-0.0014	-0.87	547	562
	AT4G24280.1	| Symbols: cpHsc70-1 | chloroplast heat shock protein 70-1 | chr4:12590094-12593437 FORWARD LENGTH=718	1	0.163	76490.6	56	82	272	Elution from: 42.579 to 42.579 scan no 3689 cid35.00 polarity:+	FDIDANGILSVSAVDK	K	G	0.95	66	25	0		1662.84	3	-0.0022	-1.4	547	562
	AT4G24280.1	| Symbols: cpHsc70-1 | chloroplast heat shock protein 70-1 | chr4:12590094-12593437 FORWARD LENGTH=718	1	0.163	76490.6	56	82	272	Elution from: 41.451 to 41.451 scan no 3542 cid35.00 polarity:+	FDIDANGILSVSAVDK	K	G	0.95	68.9	25	0		1662.85	3	-0.00078	-0.47	547	562
	AT4G24280.1	| Symbols: cpHsc70-1 | chloroplast heat shock protein 70-1 | chr4:12590094-12593437 FORWARD LENGTH=718	1	0.163	76490.6	56	82	272	Elution from: 44.035 to 44.035 scan no 3872 cid35.00 polarity:+	FDIDANGILSVSAVDK	K	G	0.95	95.8	25	0		1662.85	2	0.00063	0.38	547	562
	AT4G24280.1	| Symbols: cpHsc70-1 | chloroplast heat shock protein 70-1 | chr4:12590094-12593437 FORWARD LENGTH=718	1	0.163	76490.6	56	82	272	Elution from: 43.652 to 43.652 scan no 3827 cid35.00 polarity:+	FDIDANGILSVSAVDK	K	G	0.95	97.9	25	0		1662.85	2	0.00071	0.43	547	562
	AT4G24280.1	| Symbols: cpHsc70-1 | chloroplast heat shock protein 70-1 | chr4:12590094-12593437 FORWARD LENGTH=718	1	0.163	76490.6	56	82	272	Elution from: 41.274 to 41.274 scan no 3518 cid35.00 polarity:+	FDIDANGILSVSAVDK	K	G	0.95	97.9	25	0		1662.85	2	0.00029	0.17	547	562
	AT4G24280.1	| Symbols: cpHsc70-1 | chloroplast heat shock protein 70-1 | chr4:12590094-12593437 FORWARD LENGTH=718	1	0.163	76490.6	56	82	272	Elution from: 41.364 to 41.364 scan no 3530 cid35.00 polarity:+	FDIDANGILSVSAVDK	K	G	0.95	101	25	0		1662.85	2	0.0012	0.74	547	562
	AT4G24280.1	| Symbols: cpHsc70-1 | chloroplast heat shock protein 70-1 | chr4:12590094-12593437 FORWARD LENGTH=718	1	0.163	76490.6	56	82	272	Elution from: 43.220 to 43.220 scan no 3775 cid35.00 polarity:+	FDIDANGILSVSAVDK	K	G	0.95	101	25	0		1662.85	2	-0.00014	-0.082	547	562
	AT4G24280.1	| Symbols: cpHsc70-1 | chloroplast heat shock protein 70-1 | chr4:12590094-12593437 FORWARD LENGTH=718	1	0.163	76490.6	56	82	272	Elution from: 44.169 to 44.169 scan no 3881 cid35.00 polarity:+	FDIDANGILSVSAVDK	K	G	0.95	104	25	0		1662.85	2	-0.00022	-0.13	547	562
	AT4G24280.1	| Symbols: cpHsc70-1 | chloroplast heat shock protein 70-1 | chr4:12590094-12593437 FORWARD LENGTH=718	1	0.163	76490.6	56	82	272	Elution from: 44.952 to 44.952 scan no 3945 cid35.00 polarity:+	FDIDANGILSVSAVDK	K	G	0.95	105	25	0		1662.85	2	-0.0002	-0.12	547	562
	AT4G24280.1	| Symbols: cpHsc70-1 | chloroplast heat shock protein 70-1 | chr4:12590094-12593437 FORWARD LENGTH=718	1	0.163	76490.6	56	82	272	Elution from: 43.060 to 43.060 scan no 3754 cid35.00 polarity:+	FDIDANGILSVSAVDK	K	G	0.95	105	25	0		1662.85	2	0.0032	1.9	547	562
	AT4G24280.1	| Symbols: cpHsc70-1 | chloroplast heat shock protein 70-1 | chr4:12590094-12593437 FORWARD LENGTH=718	1	0.163	76490.6	56	82	272	Elution from: 43.911 to 43.911 scan no 3858 cid35.00 polarity:+	FDIDANGILSVSAVDK	K	G	0.95	106	25	0		1662.85	2	-0.0011	-0.66	547	562
	AT4G24280.1	| Symbols: cpHsc70-1 | chloroplast heat shock protein 70-1 | chr4:12590094-12593437 FORWARD LENGTH=718	1	0.163	76490.6	56	82	272	Elution from: 39.543 to 39.543 scan no 3299 cid35.00 polarity:+	FDIDANGILSVSAVDK	K	G	0.95	106	25	0		1662.85	2	0.0011	0.64	547	562
	AT4G24280.1	| Symbols: cpHsc70-1 | chloroplast heat shock protein 70-1 | chr4:12590094-12593437 FORWARD LENGTH=718	1	0.163	76490.6	56	82	272	Elution from: 42.389 to 42.389 scan no 3661 cid35.00 polarity:+	FDIDANGILSVSAVDK	K	G	0.95	108	25	0		1662.85	2	0.0023	1.4	547	562
	AT4G24280.1	| Symbols: cpHsc70-1 | chloroplast heat shock protein 70-1 | chr4:12590094-12593437 FORWARD LENGTH=718	1	0.163	76490.6	56	82	272	Elution from: 42.699 to 42.699 scan no 3707 cid35.00 polarity:+	FDIDANGILSVSAVDK	K	G	0.95	108	25	0		1662.85	2	0.0014	0.84	547	562
	AT4G24280.1	| Symbols: cpHsc70-1 | chloroplast heat shock protein 70-1 | chr4:12590094-12593437 FORWARD LENGTH=718	1	0.163	76490.6	56	82	272	Elution from: 44.731 to 44.731 scan no 3921 cid35.00 polarity:+	FDIDANGILSVSAVDK	K	G	0.95	108	25	0		1662.84	2	-0.003	-1.8	547	562
	AT4G24280.1	| Symbols: cpHsc70-1 | chloroplast heat shock protein 70-1 | chr4:12590094-12593437 FORWARD LENGTH=718	1	0.163	76490.6	56	82	272	Elution from: 42.786 to 42.786 scan no 3719 cid35.00 polarity:+	FDIDANGILSVSAVDK	K	G	0.95	118	25	0		1662.84	2	-0.0043	-2.6	547	562
	AT4G24280.1	| Symbols: cpHsc70-1 | chloroplast heat shock protein 70-1 | chr4:12590094-12593437 FORWARD LENGTH=718	1	0.163	76490.6	56	82	272	Elution from: 44.628 to 44.628 scan no 3917 cid35.00 polarity:+	FDIDANGILSVSAVDK	K	G	0.95	122	25	0		1662.84	2	-0.0018	-1.1	547	562
	AT4G24280.1	| Symbols: cpHsc70-1 | chloroplast heat shock protein 70-1 | chr4:12590094-12593437 FORWARD LENGTH=718	1	0.163	76490.6	56	82	272	Elution from: 34.843 to 34.843 scan no 2693 cid35.00 polarity:+	FEELCSDLLDR	K	V	0.95	71.8	25	0	Carbamidomethyl (+57)	1395.64	2	0.0034	2.4	376	386
	AT4G24280.1	| Symbols: cpHsc70-1 | chloroplast heat shock protein 70-1 | chr4:12590094-12593437 FORWARD LENGTH=718	1	0.163	76490.6	56	82	272	Elution from: 34.676 to 34.676 scan no 2671 cid35.00 polarity:+	FEELCSDLLDR	K	V	0.95	73.7	25	0	Carbamidomethyl (+57)	1395.64	2	0.0018	1.3	376	386
	AT4G24280.1	| Symbols: cpHsc70-1 | chloroplast heat shock protein 70-1 | chr4:12590094-12593437 FORWARD LENGTH=718	1	0.163	76490.6	56	82	272	Elution from: 34.237 to 34.237 scan no 2614 cid35.00 polarity:+	FEELCSDLLDR	K	V	0.95	84.2	25	0	Carbamidomethyl (+57)	1395.63	2	-0.0023	-1.6	376	386
	AT4G24280.1	| Symbols: cpHsc70-1 | chloroplast heat shock protein 70-1 | chr4:12590094-12593437 FORWARD LENGTH=718	1	0.163	76490.6	56	82	272	Elution from: 33.436 to 33.436 scan no 2508 cid35.00 polarity:+	GGDGDDVIDADFTDSQ	K	-	0.95	59.2	25	0		1625.63	2	0.0011	0.71	703	718
	AT4G24280.1	| Symbols: cpHsc70-1 | chloroplast heat shock protein 70-1 | chr4:12590094-12593437 FORWARD LENGTH=718	1	0.163	76490.6	56	82	272	Elution from: 33.364 to 33.364 scan no 2499 cid35.00 polarity:+	GGDGDDVIDADFTDSQ	K	-	0.95	61	25	0		1625.63	2	-0.001	-0.64	703	718
	AT4G24280.1	| Symbols: cpHsc70-1 | chloroplast heat shock protein 70-1 | chr4:12590094-12593437 FORWARD LENGTH=718	1	0.163	76490.6	56	82	272	Elution from: 34.092 to 34.092 scan no 2595 cid35.00 polarity:+	GGDGDDVIDADFTDSQ	K	-	0.95	90.2	25	0		1625.64	2	0.0018	1.1	703	718
	AT4G24280.1	| Symbols: cpHsc70-1 | chloroplast heat shock protein 70-1 | chr4:12590094-12593437 FORWARD LENGTH=718	1	0.163	76490.6	56	82	272	Elution from: 34.039 to 34.039 scan no 2588 cid35.00 polarity:+	GGDGDDVIDADFTDSQ	K	-	0.95	94.3	25	0		1625.63	2	-0.0016	-0.96	703	718
	AT4G24280.1	| Symbols: cpHsc70-1 | chloroplast heat shock protein 70-1 | chr4:12590094-12593437 FORWARD LENGTH=718	1	0.163	76490.6	56	82	272	Elution from: 20.863 to 20.863 scan no 931 cid35.00 polarity:+	HIETTLTR	K	A	0.95	36.6	25	0		969.52	2	-6.4e-05	-0.066	366	373
	AT4G24280.1	| Symbols: cpHsc70-1 | chloroplast heat shock protein 70-1 | chr4:12590094-12593437 FORWARD LENGTH=718	1	0.163	76490.6	56	82	272	Elution from: 20.911 to 20.911 scan no 937 cid35.00 polarity:+	HIETTLTR	K	A	0.95	44.9	25	0		969.52	2	-0.00028	-0.29	366	373
	AT4G24280.1	| Symbols: cpHsc70-1 | chloroplast heat shock protein 70-1 | chr4:12590094-12593437 FORWARD LENGTH=718	1	0.163	76490.6	56	82	272	Elution from: 31.902 to 31.902 scan no 2313 cid35.00 polarity:+	IAGLEVLR	R	I	0.95	57.8	25	0		869.54	2	0.0023	2.6	236	243
	AT4G24280.1	| Symbols: cpHsc70-1 | chloroplast heat shock protein 70-1 | chr4:12590094-12593437 FORWARD LENGTH=718	1	0.163	76490.6	56	82	272	Elution from: 40.224 to 40.224 scan no 3387 cid35.00 polarity:+	IELSSLTQTNMSLPFITATADGPK	K	H	0.95	25.1	25	0	Oxidation (+16)	2550.29	4	-0.00034	-0.14	342	365
	AT4G24280.1	| Symbols: cpHsc70-1 | chloroplast heat shock protein 70-1 | chr4:12590094-12593437 FORWARD LENGTH=718	1	0.163	76490.6	56	82	272	Elution from: 42.467 to 42.467 scan no 3672 cid35.00 polarity:+	IELSSLTQTNMSLPFITATADGPK	K	H	0.95	64.6	25	0		2534.3	3	0.0062	2.4	342	365
	AT4G24280.1	| Symbols: cpHsc70-1 | chloroplast heat shock protein 70-1 | chr4:12590094-12593437 FORWARD LENGTH=718	1	0.163	76490.6	56	82	272	Elution from: 40.064 to 40.064 scan no 3365 cid35.00 polarity:+	IELSSLTQTNMSLPFITATADGPK	K	H	0.95	74.7	25	0	Oxidation (+16)	2550.29	3	0.003	1.2	342	365
	AT4G24280.1	| Symbols: cpHsc70-1 | chloroplast heat shock protein 70-1 | chr4:12590094-12593437 FORWARD LENGTH=718	1	0.163	76490.6	56	82	272	Elution from: 40.023 to 40.023 scan no 3360 cid35.00 polarity:+	IELSSLTQTNMSLPFITATADGPK	K	H	0.95	105	25	0	Oxidation (+16)	2550.29	2	-0.0026	-1	342	365
	AT4G24280.1	| Symbols: cpHsc70-1 | chloroplast heat shock protein 70-1 | chr4:12590094-12593437 FORWARD LENGTH=718	1	0.163	76490.6	56	82	272	Elution from: 42.477 to 42.477 scan no 3674 cid35.00 polarity:+	IELSSLTQTNMSLPFITATADGPK	K	H	0.95	106	25	0		2534.29	2	-0.0034	-1.3	342	365
	AT4G24280.1	| Symbols: cpHsc70-1 | chloroplast heat shock protein 70-1 | chr4:12590094-12593437 FORWARD LENGTH=718	1	0.163	76490.6	56	82	272	Elution from: 40.092 to 40.092 scan no 3370 cid35.00 polarity:+	IELSSLTQTNMSLPFITATADGPK	K	H	0.95	110	25	0	Oxidation (+16)	2550.29	2	-0.00021	-0.083	342	365
	AT4G24280.1	| Symbols: cpHsc70-1 | chloroplast heat shock protein 70-1 | chr4:12590094-12593437 FORWARD LENGTH=718	1	0.163	76490.6	56	82	272	Elution from: 19.757 to 19.757 scan no 808 cid35.00 polarity:+	IGSGSTQEIK	K	D	0.95	39.8	25	0		1018.53	2	-0.001	-0.98	647	656
	AT4G24280.1	| Symbols: cpHsc70-1 | chloroplast heat shock protein 70-1 | chr4:12590094-12593437 FORWARD LENGTH=718	1	0.163	76490.6	56	82	272	Elution from: 19.796 to 19.796 scan no 813 cid35.00 polarity:+	IGSGSTQEIK	K	D	0.95	69.2	25	0		1018.53	2	-0.003	-2.9	647	656
	AT4G24280.1	| Symbols: cpHsc70-1 | chloroplast heat shock protein 70-1 | chr4:12590094-12593437 FORWARD LENGTH=718	1	0.163	76490.6	56	82	272	Elution from: 19.975 to 19.975 scan no 832 cid35.00 polarity:+	IGSGSTQEIK	K	D	0.95	69.3	25	0		1018.53	2	-0.001	-1	647	656
	AT4G24280.1	| Symbols: cpHsc70-1 | chloroplast heat shock protein 70-1 | chr4:12590094-12593437 FORWARD LENGTH=718	1	0.163	76490.6	56	82	272	Elution from: 19.944 to 19.944 scan no 829 cid35.00 polarity:+	IGSGSTQEIK	K	D	0.95	69.4	25	0		1018.53	2	-0.001	-1	647	656
	AT4G24280.1	| Symbols: cpHsc70-1 | chloroplast heat shock protein 70-1 | chr4:12590094-12593437 FORWARD LENGTH=718	1	0.163	76490.6	56	82	272	Elution from: 36.301 to 36.301 scan no 2891 cid35.00 polarity:+	IINEPTAASLAYGFDR	R	K	0.95	91.3	25	0		1736.87	2	0.00043	0.25	244	259
	AT4G24280.1	| Symbols: cpHsc70-1 | chloroplast heat shock protein 70-1 | chr4:12590094-12593437 FORWARD LENGTH=718	1	0.163	76490.6	56	82	272	Elution from: 36.231 to 36.231 scan no 2882 cid35.00 polarity:+	IINEPTAASLAYGFDR	R	K	0.95	97.3	25	0		1736.87	2	0.0013	0.74	244	259
	AT4G24280.1	| Symbols: cpHsc70-1 | chloroplast heat shock protein 70-1 | chr4:12590094-12593437 FORWARD LENGTH=718	1	0.163	76490.6	56	82	272	Elution from: 35.202 to 35.202 scan no 2742 cid35.00 polarity:+	IINEPTAASLAYGFDR	R	K	0.95	104	25	0		1736.87	2	-0.0019	-1.1	244	259
	AT4G24280.1	| Symbols: cpHsc70-1 | chloroplast heat shock protein 70-1 | chr4:12590094-12593437 FORWARD LENGTH=718	1	0.163	76490.6	56	82	272	Elution from: 35.123 to 35.123 scan no 2731 cid35.00 polarity:+	IINEPTAASLAYGFDR	R	K	0.95	113	25	0		1736.87	2	-0.0025	-1.4	244	259
	AT4G24280.1	| Symbols: cpHsc70-1 | chloroplast heat shock protein 70-1 | chr4:12590094-12593437 FORWARD LENGTH=718	1	0.163	76490.6	56	82	272	Elution from: 32.652 to 32.652 scan no 2408 cid35.00 polarity:+	IINEPTAASLAYGFDRK	R	A	0.95	30.3	25	0		1864.97	3	0.00087	0.47	244	260
	AT4G24280.1	| Symbols: cpHsc70-1 | chloroplast heat shock protein 70-1 | chr4:12590094-12593437 FORWARD LENGTH=718	1	0.163	76490.6	56	82	272	Elution from: 33.264 to 33.264 scan no 2487 cid35.00 polarity:+	IINEPTAASLAYGFDRK	R	A	0.95	74.4	25	0		1864.97	2	0.00029	0.16	244	260
	AT4G24280.1	| Symbols: cpHsc70-1 | chloroplast heat shock protein 70-1 | chr4:12590094-12593437 FORWARD LENGTH=718	1	0.163	76490.6	56	82	272	Elution from: 31.431 to 31.431 scan no 2253 cid35.00 polarity:+	IPAVQELVR	R	K	0.95	52	25	0		1023.61	2	0.0019	1.9	417	425
	AT4G24280.1	| Symbols: cpHsc70-1 | chloroplast heat shock protein 70-1 | chr4:12590094-12593437 FORWARD LENGTH=718	1	0.163	76490.6	56	82	272	Elution from: 30.212 to 30.212 scan no 2102 cid35.00 polarity:+	IPAVQELVR	R	K	0.95	52.8	25	0		1023.61	2	-0.0016	-1.5	417	425
	AT4G24280.1	| Symbols: cpHsc70-1 | chloroplast heat shock protein 70-1 | chr4:12590094-12593437 FORWARD LENGTH=718	1	0.163	76490.6	56	82	272	Elution from: 30.311 to 30.311 scan no 2114 cid35.00 polarity:+	IPAVQELVR	R	K	0.95	58.2	25	0		1023.61	2	-0.0003	-0.29	417	425
	AT4G24280.1	| Symbols: cpHsc70-1 | chloroplast heat shock protein 70-1 | chr4:12590094-12593437 FORWARD LENGTH=718	1	0.163	76490.6	56	82	272	Elution from: 31.341 to 31.341 scan no 2242 cid35.00 polarity:+	IPAVQELVR	R	K	0.95	63	25	0		1023.61	2	0.0027	2.6	417	425
	AT4G24280.1	| Symbols: cpHsc70-1 | chloroplast heat shock protein 70-1 | chr4:12590094-12593437 FORWARD LENGTH=718	1	0.163	76490.6	56	82	272	Elution from: 29.177 to 29.177 scan no 1974 cid35.00 polarity:+	KDEGIDLLK	K	D	0.95	37.3	25	0		1029.57	3	-0.00081	-0.79	317	325
	AT4G24280.1	| Symbols: cpHsc70-1 | chloroplast heat shock protein 70-1 | chr4:12590094-12593437 FORWARD LENGTH=718	1	0.163	76490.6	56	82	272	Elution from: 28.495 to 28.495 scan no 1890 cid35.00 polarity:+	KDEGIDLLK	K	D	0.95	51.9	25	0		1029.57	3	0.0026	2.5	317	325
	AT4G24280.1	| Symbols: cpHsc70-1 | chloroplast heat shock protein 70-1 | chr4:12590094-12593437 FORWARD LENGTH=718	1	0.163	76490.6	56	82	272	Elution from: 28.499 to 28.499 scan no 1891 cid35.00 polarity:+	KDEGIDLLK	K	D	0.95	52.2	25	0		1029.57	2	-0.0012	-1.1	317	325
	AT4G24280.1	| Symbols: cpHsc70-1 | chloroplast heat shock protein 70-1 | chr4:12590094-12593437 FORWARD LENGTH=718	1	0.163	76490.6	56	82	272	Elution from: 28.416 to 28.416 scan no 1880 cid35.00 polarity:+	KDEGIDLLK	K	D	0.95	52.2	25	0		1029.57	2	-0.00025	-0.25	317	325
	AT4G24280.1	| Symbols: cpHsc70-1 | chloroplast heat shock protein 70-1 | chr4:12590094-12593437 FORWARD LENGTH=718	1	0.163	76490.6	56	82	272	Elution from: 26.669 to 26.669 scan no 1661 cid35.00 polarity:+	KDEGIDLLKDK	K	Q	0.95	26.2	25	0		1272.69	4	0.00025	0.2	317	327
	AT4G24280.1	| Symbols: cpHsc70-1 | chloroplast heat shock protein 70-1 | chr4:12590094-12593437 FORWARD LENGTH=718	1	0.163	76490.6	56	82	272	Elution from: 26.743 to 26.743 scan no 1671 cid35.00 polarity:+	KDEGIDLLKDK	K	Q	0.95	27	25	0		1272.7	4	0.0031	2.4	317	327
	AT4G24280.1	| Symbols: cpHsc70-1 | chloroplast heat shock protein 70-1 | chr4:12590094-12593437 FORWARD LENGTH=718	1	0.163	76490.6	56	82	272	Elution from: 26.697 to 26.697 scan no 1665 cid35.00 polarity:+	KDEGIDLLKDK	K	Q	0.95	72.6	25	0		1272.69	2	-0.0019	-1.5	317	327
	AT4G24280.1	| Symbols: cpHsc70-1 | chloroplast heat shock protein 70-1 | chr4:12590094-12593437 FORWARD LENGTH=718	1	0.163	76490.6	56	82	272	Elution from: 26.766 to 26.766 scan no 1675 cid35.00 polarity:+	KDEGIDLLKDK	K	Q	0.95	78.8	25	0		1272.69	2	-0.0017	-1.4	317	327
	AT4G24280.1	| Symbols: cpHsc70-1 | chloroplast heat shock protein 70-1 | chr4:12590094-12593437 FORWARD LENGTH=718	1	0.163	76490.6	56	82	272	Elution from: 17.707 to 17.707 scan no 647 cid35.00 polarity:+	KLVDDASR	R	F	0.95	35	25	0		902.48	2	-0.00041	-0.45	198	205
	AT4G24280.1	| Symbols: cpHsc70-1 | chloroplast heat shock protein 70-1 | chr4:12590094-12593437 FORWARD LENGTH=718	1	0.163	76490.6	56	82	272	Elution from: 15.124 to 15.124 scan no 497 cid35.00 polarity:+	KMNEVDEESK	R	Q	0.95	38.3	25	0	Oxidation (+16)	1223.53	2	-0.0024	-2	152	161
	AT4G24280.1	| Symbols: cpHsc70-1 | chloroplast heat shock protein 70-1 | chr4:12590094-12593437 FORWARD LENGTH=718	1	0.163	76490.6	56	82	272	Elution from: 15.184 to 15.184 scan no 502 cid35.00 polarity:+	KMNEVDEESK	R	Q	0.95	39.8	25	0	Oxidation (+16)	1223.53	3	-0.0036	-2.9	152	161
	AT4G24280.1	| Symbols: cpHsc70-1 | chloroplast heat shock protein 70-1 | chr4:12590094-12593437 FORWARD LENGTH=718	1	0.163	76490.6	56	82	272	Elution from: 15.154 to 15.154 scan no 499 cid35.00 polarity:+	KMNEVDEESK	R	Q	0.95	44	25	0	Oxidation (+16)	1223.54	3	0.0027	2.2	152	161
	AT4G24280.1	| Symbols: cpHsc70-1 | chloroplast heat shock protein 70-1 | chr4:12590094-12593437 FORWARD LENGTH=718	1	0.163	76490.6	56	82	272	Elution from: 17.121 to 17.121 scan no 613 cid35.00 polarity:+	KMNEVDEESK	R	Q	0.95	47.2	25	0		1207.54	2	-0.0016	-1.3	152	161
	AT4G24280.1	| Symbols: cpHsc70-1 | chloroplast heat shock protein 70-1 | chr4:12590094-12593437 FORWARD LENGTH=718	1	0.163	76490.6	56	82	272	Elution from: 15.162 to 15.162 scan no 500 cid35.00 polarity:+	KMNEVDEESK	R	Q	0.95	47.6	25	0	Oxidation (+16)	1223.53	2	-0.0011	-0.87	152	161
	AT4G24280.1	| Symbols: cpHsc70-1 | chloroplast heat shock protein 70-1 | chr4:12590094-12593437 FORWARD LENGTH=718	1	0.163	76490.6	56	82	272	Elution from: 17.151 to 17.151 scan no 615 cid35.00 polarity:+	KMNEVDEESK	R	Q	0.95	66.9	25	0		1207.54	2	-9e-05	-0.074	152	161
	AT4G24280.1	| Symbols: cpHsc70-1 | chloroplast heat shock protein 70-1 | chr4:12590094-12593437 FORWARD LENGTH=718	1	0.163	76490.6	56	82	272	Elution from: 21.383 to 21.383 scan no 998 cid35.00 polarity:+	KMNEVDEESKQVSYR	R	V	0.95	48.5	25	0	Oxidation (+16)	1856.86	3	-0.00028	-0.15	152	166
	AT4G24280.1	| Symbols: cpHsc70-1 | chloroplast heat shock protein 70-1 | chr4:12590094-12593437 FORWARD LENGTH=718	1	0.163	76490.6	56	82	272	Elution from: 22.774 to 22.774 scan no 1172 cid35.00 polarity:+	KMNEVDEESKQVSYR	R	V	0.95	48.8	25	0		1840.86	3	-0.003	-1.7	152	166
	AT4G24280.1	| Symbols: cpHsc70-1 | chloroplast heat shock protein 70-1 | chr4:12590094-12593437 FORWARD LENGTH=718	1	0.163	76490.6	56	82	272	Elution from: 28.213 to 28.213 scan no 1855 cid35.00 polarity:+	KQDITITGASTLPK	K	D	0.95	36.7	25	0		1471.82	3	-0.0038	-2.6	567	580
	AT4G24280.1	| Symbols: cpHsc70-1 | chloroplast heat shock protein 70-1 | chr4:12590094-12593437 FORWARD LENGTH=718	1	0.163	76490.6	56	82	272	Elution from: 27.626 to 27.626 scan no 1783 cid35.00 polarity:+	KQDITITGASTLPK	K	D	0.95	44.7	25	0		1471.82	3	-0.0017	-1.2	567	580
	AT4G24280.1	| Symbols: cpHsc70-1 | chloroplast heat shock protein 70-1 | chr4:12590094-12593437 FORWARD LENGTH=718	1	0.163	76490.6	56	82	272	Elution from: 27.066 to 27.066 scan no 1714 cid35.00 polarity:+	KQDITITGASTLPK	K	D	0.95	60.4	25	0		1471.83	3	0.0032	2.2	567	580
	AT4G24280.1	| Symbols: cpHsc70-1 | chloroplast heat shock protein 70-1 | chr4:12590094-12593437 FORWARD LENGTH=718	1	0.163	76490.6	56	82	272	Elution from: 26.989 to 26.989 scan no 1704 cid35.00 polarity:+	KQDITITGASTLPK	K	D	0.95	62.1	25	0		1471.83	3	0.0027	1.9	567	580
	AT4G24280.1	| Symbols: cpHsc70-1 | chloroplast heat shock protein 70-1 | chr4:12590094-12593437 FORWARD LENGTH=718	1	0.163	76490.6	56	82	272	Elution from: 27.070 to 27.070 scan no 1715 cid35.00 polarity:+	KQDITITGASTLPK	K	D	0.95	99.4	25	0		1471.82	2	-0.0014	-0.92	567	580
	AT4G24280.1	| Symbols: cpHsc70-1 | chloroplast heat shock protein 70-1 | chr4:12590094-12593437 FORWARD LENGTH=718	1	0.163	76490.6	56	82	272	Elution from: 26.994 to 26.994 scan no 1705 cid35.00 polarity:+	KQDITITGASTLPK	K	D	0.95	102	25	0		1471.82	2	-0.00037	-0.25	567	580
	AT4G24280.1	| Symbols: cpHsc70-1 | chloroplast heat shock protein 70-1 | chr4:12590094-12593437 FORWARD LENGTH=718	1	0.163	76490.6	56	82	272	Elution from: 28.944 to 28.944 scan no 1946 cid35.00 polarity:+	KQDITITGASTLPKDEVDQMVQEAER	K	F	0.95	23	25	0	Oxidation (+16)	2917.43	4	-0.00072	-0.25	567	592
	AT4G24280.1	| Symbols: cpHsc70-1 | chloroplast heat shock protein 70-1 | chr4:12590094-12593437 FORWARD LENGTH=718	1	0.163	76490.6	56	82	272	Elution from: 34.181 to 34.181 scan no 2607 cid35.00 polarity:+	KQDITITGASTLPKDEVDQMVQEAER	K	F	0.95	26.2	25	0	Oxidation (+16)	2917.43	4	-0.0034	-1.2	567	592
	AT4G24280.1	| Symbols: cpHsc70-1 | chloroplast heat shock protein 70-1 | chr4:12590094-12593437 FORWARD LENGTH=718	1	0.163	76490.6	56	82	272	Elution from: 40.074 to 40.074 scan no 3367 cid35.00 polarity:+	KQDITITGASTLPKDEVDQMVQEAER	K	F	0.95	31.8	25	0		2901.44	4	0.0046	1.6	567	592
	AT4G24280.1	| Symbols: cpHsc70-1 | chloroplast heat shock protein 70-1 | chr4:12590094-12593437 FORWARD LENGTH=718	1	0.163	76490.6	56	82	272	Elution from: 34.106 to 34.106 scan no 2597 cid35.00 polarity:+	KQDITITGASTLPKDEVDQMVQEAER	K	F	0.95	33.8	25	0	Oxidation (+16)	2917.44	4	0.0048	1.7	567	592
	AT4G24280.1	| Symbols: cpHsc70-1 | chloroplast heat shock protein 70-1 | chr4:12590094-12593437 FORWARD LENGTH=718	1	0.163	76490.6	56	82	272	Elution from: 33.002 to 33.002 scan no 2453 cid35.00 polarity:+	KQDITITGASTLPKDEVDQMVQEAER	K	F	0.95	35.9	25	0	Oxidation (+16)	2917.44	4	0.006	2.1	567	592
	AT4G24280.1	| Symbols: cpHsc70-1 | chloroplast heat shock protein 70-1 | chr4:12590094-12593437 FORWARD LENGTH=718	1	0.163	76490.6	56	82	272	Elution from: 35.074 to 35.074 scan no 2724 cid35.00 polarity:+	KQDITITGASTLPKDEVDQMVQEAER	K	F	0.95	36.1	25	0	Oxidation (+16)	2917.44	4	0.0065	2.2	567	592
	AT4G24280.1	| Symbols: cpHsc70-1 | chloroplast heat shock protein 70-1 | chr4:12590094-12593437 FORWARD LENGTH=718	1	0.163	76490.6	56	82	272	Elution from: 29.043 to 29.043 scan no 1958 cid35.00 polarity:+	KQDITITGASTLPKDEVDQMVQEAER	K	F	0.95	39.2	25	0	Oxidation (+16)	2917.44	4	0.0013	0.45	567	592
	AT4G24280.1	| Symbols: cpHsc70-1 | chloroplast heat shock protein 70-1 | chr4:12590094-12593437 FORWARD LENGTH=718	1	0.163	76490.6	56	82	272	Elution from: 39.971 to 39.971 scan no 3353 cid35.00 polarity:+	KQDITITGASTLPKDEVDQMVQEAER	K	F	0.95	42.1	25	0		2901.44	4	0.0039	1.3	567	592
	AT4G24280.1	| Symbols: cpHsc70-1 | chloroplast heat shock protein 70-1 | chr4:12590094-12593437 FORWARD LENGTH=718	1	0.163	76490.6	56	82	272	Elution from: 31.954 to 31.954 scan no 2321 cid35.00 polarity:+	KQDITITGASTLPKDEVDQMVQEAER	K	F	0.95	42.2	25	0	Oxidation (+16)	2917.43	4	-9.3e-05	-0.032	567	592
	AT4G24280.1	| Symbols: cpHsc70-1 | chloroplast heat shock protein 70-1 | chr4:12590094-12593437 FORWARD LENGTH=718	1	0.163	76490.6	56	82	272	Elution from: 33.073 to 33.073 scan no 2462 cid35.00 polarity:+	KQDITITGASTLPKDEVDQMVQEAER	K	F	0.95	44.8	25	0	Oxidation (+16)	2917.44	4	0.0036	1.2	567	592
	AT4G24280.1	| Symbols: cpHsc70-1 | chloroplast heat shock protein 70-1 | chr4:12590094-12593437 FORWARD LENGTH=718	1	0.163	76490.6	56	82	272	Elution from: 30.065 to 30.065 scan no 2083 cid35.00 polarity:+	KQDITITGASTLPKDEVDQMVQEAER	K	F	0.95	58.4	25	0	Oxidation (+16)	2917.43	3	-0.0013	-0.45	567	592
	AT4G24280.1	| Symbols: cpHsc70-1 | chloroplast heat shock protein 70-1 | chr4:12590094-12593437 FORWARD LENGTH=718	1	0.163	76490.6	56	82	272	Elution from: 33.314 to 33.314 scan no 2493 cid35.00 polarity:+	KQDITITGASTLPKDEVDQMVQEAER	K	F	0.95	59.4	25	0	Oxidation (+16)	2917.43	3	-0.0076	-2.6	567	592
	AT4G24280.1	| Symbols: cpHsc70-1 | chloroplast heat shock protein 70-1 | chr4:12590094-12593437 FORWARD LENGTH=718	1	0.163	76490.6	56	82	272	Elution from: 33.381 to 33.381 scan no 2501 cid35.00 polarity:+	KQDITITGASTLPKDEVDQMVQEAER	K	F	0.95	64.7	25	0	Oxidation (+16)	2917.43	3	-0.0041	-1.4	567	592
	AT4G24280.1	| Symbols: cpHsc70-1 | chloroplast heat shock protein 70-1 | chr4:12590094-12593437 FORWARD LENGTH=718	1	0.163	76490.6	56	82	272	Elution from: 30.829 to 30.829 scan no 2179 cid35.00 polarity:+	KQDITITGASTLPKDEVDQMVQEAER	K	F	0.95	57.5	25	0	Oxidation (+16)	2917.43	4	-9.3e-05	-0.032	567	592
	AT4G24280.1	| Symbols: cpHsc70-1 | chloroplast heat shock protein 70-1 | chr4:12590094-12593437 FORWARD LENGTH=718	1	0.163	76490.6	56	82	272	Elution from: 30.749 to 30.749 scan no 2169 cid35.00 polarity:+	KQDITITGASTLPKDEVDQMVQEAER	K	F	0.95	57.8	25	0	Oxidation (+16)	2917.43	4	-0.0034	-1.2	567	592
	AT4G24280.1	| Symbols: cpHsc70-1 | chloroplast heat shock protein 70-1 | chr4:12590094-12593437 FORWARD LENGTH=718	1	0.163	76490.6	56	82	272	Elution from: 32.605 to 32.605 scan no 2402 cid35.00 polarity:+	KQDITITGASTLPKDEVDQMVQEAER	K	F	0.95	85.9	25	0	Oxidation (+16)	2917.43	3	-0.0056	-1.9	567	592
	AT4G24280.1	| Symbols: cpHsc70-1 | chloroplast heat shock protein 70-1 | chr4:12590094-12593437 FORWARD LENGTH=718	1	0.163	76490.6	56	82	272	Elution from: 30.983 to 30.983 scan no 2198 cid35.00 polarity:+	KQDITITGASTLPKDEVDQMVQEAER	K	F	0.95	89.4	25	0	Oxidation (+16)	2917.43	3	-0.0017	-0.59	567	592
	AT4G24280.1	| Symbols: cpHsc70-1 | chloroplast heat shock protein 70-1 | chr4:12590094-12593437 FORWARD LENGTH=718	1	0.163	76490.6	56	82	272	Elution from: 31.250 to 31.250 scan no 2231 cid35.00 polarity:+	KQDITITGASTLPKDEVDQMVQEAER	K	F	0.95	90.5	25	0	Oxidation (+16)	2917.43	3	-0.0042	-1.5	567	592
	AT4G24280.1	| Symbols: cpHsc70-1 | chloroplast heat shock protein 70-1 | chr4:12590094-12593437 FORWARD LENGTH=718	1	0.163	76490.6	56	82	272	Elution from: 32.502 to 32.502 scan no 2389 cid35.00 polarity:+	KQDITITGASTLPKDEVDQMVQEAER	K	F	0.95	92.3	25	0	Oxidation (+16)	2917.43	3	-0.0028	-0.97	567	592
	AT4G24280.1	| Symbols: cpHsc70-1 | chloroplast heat shock protein 70-1 | chr4:12590094-12593437 FORWARD LENGTH=718	1	0.163	76490.6	56	82	272	Elution from: 30.926 to 30.926 scan no 2191 cid35.00 polarity:+	KQDITITGASTLPKDEVDQMVQEAER	K	F	0.95	93.1	25	0	Oxidation (+16)	2917.43	3	-0.0026	-0.9	567	592
	AT4G24280.1	| Symbols: cpHsc70-1 | chloroplast heat shock protein 70-1 | chr4:12590094-12593437 FORWARD LENGTH=718	1	0.163	76490.6	56	82	272	Elution from: 39.598 to 39.598 scan no 3307 cid35.00 polarity:+	KQDITITGASTLPKDEVDQMVQEAER	K	F	0.95	101	25	0		2901.43	3	-0.0059	-2	567	592
	AT4G24280.1	| Symbols: cpHsc70-1 | chloroplast heat shock protein 70-1 | chr4:12590094-12593437 FORWARD LENGTH=718	1	0.163	76490.6	56	82	272	Elution from: 39.886 to 39.886 scan no 3343 cid35.00 polarity:+	KQDITITGASTLPKDEVDQMVQEAER	K	F	0.95	108	25	0		2901.44	3	-0.0041	-1.4	567	592
	AT4G24280.1	| Symbols: cpHsc70-1 | chloroplast heat shock protein 70-1 | chr4:12590094-12593437 FORWARD LENGTH=718	1	0.163	76490.6	56	82	272	Elution from: 31.344 to 31.344 scan no 2243 cid35.00 polarity:+	KQDITITGASTLPKDEVDQMVQEAER	K	F	0.95	109	25	0	Oxidation (+16)	2917.43	3	-0.0041	-1.4	567	592
	AT4G24280.1	| Symbols: cpHsc70-1 | chloroplast heat shock protein 70-1 | chr4:12590094-12593437 FORWARD LENGTH=718	1	0.163	76490.6	56	82	272	Elution from: 26.409 to 26.409 scan no 1627 cid35.00 polarity:+	LDGIPPAPR	R	G	0.95	38.6	25	0		934.52	2	-0.0023	-2.4	530	538
	AT4G24280.1	| Symbols: cpHsc70-1 | chloroplast heat shock protein 70-1 | chr4:12590094-12593437 FORWARD LENGTH=718	1	0.163	76490.6	56	82	272	Elution from: 22.880 to 22.880 scan no 1185 cid35.00 polarity:+	LECPAINK	K	Q	0.95	43.7	25	0	Carbamidomethyl (+57)	943.48	2	-0.0021	-2.2	177	184
	AT4G24280.1	| Symbols: cpHsc70-1 | chloroplast heat shock protein 70-1 | chr4:12590094-12593437 FORWARD LENGTH=718	1	0.163	76490.6	56	82	272	Elution from: 22.910 to 22.910 scan no 1188 cid35.00 polarity:+	LECPAINK	K	Q	0.95	51.2	25	0	Carbamidomethyl (+57)	943.48	2	0.0018	1.9	177	184
	AT4G24280.1	| Symbols: cpHsc70-1 | chloroplast heat shock protein 70-1 | chr4:12590094-12593437 FORWARD LENGTH=718	1	0.163	76490.6	56	82	272	Elution from: 23.601 to 23.601 scan no 1274 cid35.00 polarity:+	LECPAINK	K	Q	0.95	51.9	25	0	Carbamidomethyl (+57)	943.48	2	0.00035	0.37	177	184
	AT4G24280.1	| Symbols: cpHsc70-1 | chloroplast heat shock protein 70-1 | chr4:12590094-12593437 FORWARD LENGTH=718	1	0.163	76490.6	56	82	272	Elution from: 23.686 to 23.686 scan no 1285 cid35.00 polarity:+	LECPAINK	K	Q	0.95	52.5	25	0	Carbamidomethyl (+57)	943.48	2	-0.0017	-1.8	177	184
	AT4G24280.1	| Symbols: cpHsc70-1 | chloroplast heat shock protein 70-1 | chr4:12590094-12593437 FORWARD LENGTH=718	1	0.163	76490.6	56	82	272	Elution from: 19.314 to 19.314 scan no 766 cid35.00 polarity:+	LQELK	K	D	0.95	41.1	25.4	0		629.37	2	-0.0015	-2.3	640	644
	AT4G24280.1	| Symbols: cpHsc70-1 | chloroplast heat shock protein 70-1 | chr4:12590094-12593437 FORWARD LENGTH=718	1	0.163	76490.6	56	82	272	Elution from: 17.699 to 17.699 scan no 646 cid35.00 polarity:+	LQELKDK	K	I	0.95	35.9	25	0		872.49	2	-0.0026	-3	640	646
	AT4G24280.1	| Symbols: cpHsc70-1 | chloroplast heat shock protein 70-1 | chr4:12590094-12593437 FORWARD LENGTH=718	1	0.163	76490.6	56	82	272	Elution from: 17.729 to 17.729 scan no 650 cid35.00 polarity:+	LQELKDK	K	I	0.95	41.9	25	0		872.5	2	0.0016	1.9	640	646
	AT4G24280.1	| Symbols: cpHsc70-1 | chloroplast heat shock protein 70-1 | chr4:12590094-12593437 FORWARD LENGTH=718	1	0.163	76490.6	56	82	272	Elution from: 42.225 to 42.225 scan no 3639 cid35.00 polarity:+	LSFKDIDEVILVGGSTR	K	I	0.95	29.4	25	0		1848	3	-0.00096	-0.52	400	416
	AT4G24280.1	| Symbols: cpHsc70-1 | chloroplast heat shock protein 70-1 | chr4:12590094-12593437 FORWARD LENGTH=718	1	0.163	76490.6	56	82	272	Elution from: 42.347 to 42.347 scan no 3656 cid35.00 polarity:+	LSFKDIDEVILVGGSTR	K	I	0.95	67.3	25	0		1848	2	-0.00068	-0.37	400	416
	AT4G24280.1	| Symbols: cpHsc70-1 | chloroplast heat shock protein 70-1 | chr4:12590094-12593437 FORWARD LENGTH=718	1	0.163	76490.6	56	82	272	Elution from: 42.269 to 42.269 scan no 3645 cid35.00 polarity:+	LSFKDIDEVILVGGSTR	K	I	0.95	152	25	0		1848	2	-0.0045	-2.4	400	416
	AT4G24280.1	| Symbols: cpHsc70-1 | chloroplast heat shock protein 70-1 | chr4:12590094-12593437 FORWARD LENGTH=718	1	0.163	76490.6	56	82	272	Elution from: 15.912 to 15.912 scan no 549 cid35.00 polarity:+	LTEAAEK	R	A	0.95	35.9	25	0		760.4	2	-0.00074	-0.97	333	339
	AT4G24280.1	| Symbols: cpHsc70-1 | chloroplast heat shock protein 70-1 | chr4:12590094-12593437 FORWARD LENGTH=718	1	0.163	76490.6	56	82	272	Elution from: 17.684 to 17.684 scan no 644 cid35.00 polarity:+	LVDDASR	K	F	0.95	58.2	25	0		774.39	2	0.002	2.5	199	205
	AT4G24280.1	| Symbols: cpHsc70-1 | chloroplast heat shock protein 70-1 | chr4:12590094-12593437 FORWARD LENGTH=718	1	0.163	76490.6	56	82	272	Elution from: 17.723 to 17.723 scan no 649 cid35.00 polarity:+	LVDDASR	K	F	0.95	63.9	25	0		774.39	2	-0.0011	-1.4	199	205
	AT4G24280.1	| Symbols: cpHsc70-1 | chloroplast heat shock protein 70-1 | chr4:12590094-12593437 FORWARD LENGTH=718	1	0.163	76490.6	56	82	272	Elution from: 18.538 to 18.538 scan no 708 cid35.00 polarity:+	MNEVDEESK	K	Q	0.95	37.7	25	0		1079.44	2	-0.00031	-0.29	153	161
	AT4G24280.1	| Symbols: cpHsc70-1 | chloroplast heat shock protein 70-1 | chr4:12590094-12593437 FORWARD LENGTH=718	1	0.163	76490.6	56	82	272	Elution from: 18.567 to 18.567 scan no 710 cid35.00 polarity:+	MNEVDEESK	K	Q	0.95	66.4	25	0		1079.44	2	-0.0017	-1.6	153	161
	AT4G24280.1	| Symbols: cpHsc70-1 | chloroplast heat shock protein 70-1 | chr4:12590094-12593437 FORWARD LENGTH=718	1	0.163	76490.6	56	82	272	Elution from: 24.402 to 24.402 scan no 1375 cid35.00 polarity:+	MNEVDEESKQVSYR	K	V	0.95	41.1	25	0		1712.77	3	-0.0023	-1.4	153	166
	AT4G24280.1	| Symbols: cpHsc70-1 | chloroplast heat shock protein 70-1 | chr4:12590094-12593437 FORWARD LENGTH=718	1	0.163	76490.6	56	82	272	Elution from: 23.014 to 23.014 scan no 1201 cid35.00 polarity:+	MNEVDEESKQVSYR	K	V	0.95	58.1	25	0	Oxidation (+16)	1728.76	3	-0.0044	-2.5	153	166
	AT4G24280.1	| Symbols: cpHsc70-1 | chloroplast heat shock protein 70-1 | chr4:12590094-12593437 FORWARD LENGTH=718	1	0.163	76490.6	56	82	272	Elution from: 23.072 to 23.072 scan no 1208 cid35.00 polarity:+	MNEVDEESKQVSYR	K	V	0.95	89.1	25	0	Oxidation (+16)	1728.76	3	-0.002	-1.1	153	166
	AT4G24280.1	| Symbols: cpHsc70-1 | chloroplast heat shock protein 70-1 | chr4:12590094-12593437 FORWARD LENGTH=718	1	0.163	76490.6	56	82	272	Elution from: 22.202 to 22.202 scan no 1102 cid35.00 polarity:+	NQADSVVYQTEK	K	Q	0.95	67.6	25	0		1380.65	2	0.00061	0.44	608	619
	AT4G24280.1	| Symbols: cpHsc70-1 | chloroplast heat shock protein 70-1 | chr4:12590094-12593437 FORWARD LENGTH=718	1	0.163	76490.6	56	82	272	Elution from: 22.307 to 22.307 scan no 1115 cid35.00 polarity:+	NQADSVVYQTEK	K	Q	0.95	70.5	25	0		1380.65	2	-0.00069	-0.5	608	619
	AT4G24280.1	| Symbols: cpHsc70-1 | chloroplast heat shock protein 70-1 | chr4:12590094-12593437 FORWARD LENGTH=718	1	0.163	76490.6	56	82	272	Elution from: 23.862 to 23.862 scan no 1307 cid35.00 polarity:+	NQADSVVYQTEK	K	Q	0.95	84.3	25	0		1380.66	2	0.003	2.2	608	619
	AT4G24280.1	| Symbols: cpHsc70-1 | chloroplast heat shock protein 70-1 | chr4:12590094-12593437 FORWARD LENGTH=718	1	0.163	76490.6	56	82	272	Elution from: 23.775 to 23.775 scan no 1296 cid35.00 polarity:+	NQADSVVYQTEK	K	Q	0.95	84.4	25	0		1380.65	2	-0.0008	-0.58	608	619
	AT4G24280.1	| Symbols: cpHsc70-1 | chloroplast heat shock protein 70-1 | chr4:12590094-12593437 FORWARD LENGTH=718	1	0.163	76490.6	56	82	272	Elution from: 19.307 to 19.307 scan no 765 cid35.00 polarity:+	NTTLPTSK	R	S	0.95	26.6	25	0		860.46	2	-0.0013	-1.6	486	493
	AT4G24280.1	| Symbols: cpHsc70-1 | chloroplast heat shock protein 70-1 | chr4:12590094-12593437 FORWARD LENGTH=718	1	0.163	76490.6	56	82	272	Elution from: 35.178 to 35.178 scan no 2738 cid35.00 polarity:+	QAVVNPENTFFSVK	R	R	0.95	46.6	25	0		1578.81	3	0.0047	3	133	146
	AT4G24280.1	| Symbols: cpHsc70-1 | chloroplast heat shock protein 70-1 | chr4:12590094-12593437 FORWARD LENGTH=718	1	0.163	76490.6	56	82	272	Elution from: 35.097 to 35.097 scan no 2727 cid35.00 polarity:+	QAVVNPENTFFSVK	R	R	0.95	48.8	25	0		1578.81	3	0.0031	2	133	146
	AT4G24280.1	| Symbols: cpHsc70-1 | chloroplast heat shock protein 70-1 | chr4:12590094-12593437 FORWARD LENGTH=718	1	0.163	76490.6	56	82	272	Elution from: 35.010 to 35.010 scan no 2715 cid35.00 polarity:+	QAVVNPENTFFSVK	R	R	0.95	73.3	25	0		1578.81	2	0.0028	1.8	133	146
	AT4G24280.1	| Symbols: cpHsc70-1 | chloroplast heat shock protein 70-1 | chr4:12590094-12593437 FORWARD LENGTH=718	1	0.163	76490.6	56	82	272	Elution from: 29.979 to 29.979 scan no 2072 cid35.00 polarity:+	QDITITGASTLPK	K	D	0.95	47.5	25	0		1343.73	3	-0.0014	-1	568	580
	AT4G24280.1	| Symbols: cpHsc70-1 | chloroplast heat shock protein 70-1 | chr4:12590094-12593437 FORWARD LENGTH=718	1	0.163	76490.6	56	82	272	Elution from: 29.851 to 29.851 scan no 2056 cid35.00 polarity:+	QDITITGASTLPK	K	D	0.95	79.3	25	0		1343.73	2	-0.0011	-0.84	568	580
	AT4G24280.1	| Symbols: cpHsc70-1 | chloroplast heat shock protein 70-1 | chr4:12590094-12593437 FORWARD LENGTH=718	1	0.163	76490.6	56	82	272	Elution from: 29.936 to 29.936 scan no 2066 cid35.00 polarity:+	QDITITGASTLPK	K	D	0.95	84.1	25	0		1343.73	2	0.00095	0.7	568	580
	AT4G24280.1	| Symbols: cpHsc70-1 | chloroplast heat shock protein 70-1 | chr4:12590094-12593437 FORWARD LENGTH=718	1	0.163	76490.6	56	82	272	Elution from: 33.017 to 33.017 scan no 2455 cid35.00 polarity:+	QDITITGASTLPKDEVDQMVQEAER	K	F	0.95	47.1	25	0	Oxidation (+16)	2789.34	4	4.7e-05	0.017	568	592
	AT4G24280.1	| Symbols: cpHsc70-1 | chloroplast heat shock protein 70-1 | chr4:12590094-12593437 FORWARD LENGTH=718	1	0.163	76490.6	56	82	272	Elution from: 30.862 to 30.862 scan no 2183 cid35.00 polarity:+	QDITITGASTLPKDEVDQMVQEAER	K	F	0.95	63.3	25	0	Oxidation (+16)	2789.34	3	-0.002	-0.73	568	592
	AT4G24280.1	| Symbols: cpHsc70-1 | chloroplast heat shock protein 70-1 | chr4:12590094-12593437 FORWARD LENGTH=718	1	0.163	76490.6	56	82	272	Elution from: 32.967 to 32.967 scan no 2448 cid35.00 polarity:+	QDITITGASTLPKDEVDQMVQEAER	K	F	0.95	53	25	0	Oxidation (+16)	2789.34	4	0.0027	0.98	568	592
	AT4G24280.1	| Symbols: cpHsc70-1 | chloroplast heat shock protein 70-1 | chr4:12590094-12593437 FORWARD LENGTH=718	1	0.163	76490.6	56	82	272	Elution from: 38.499 to 38.499 scan no 3169 cid35.00 polarity:+	QDITITGASTLPKDEVDQMVQEAER	K	F	0.95	71.9	25	0		2773.34	3	-0.0021	-0.77	568	592
	AT4G24280.1	| Symbols: cpHsc70-1 | chloroplast heat shock protein 70-1 | chr4:12590094-12593437 FORWARD LENGTH=718	1	0.163	76490.6	56	82	272	Elution from: 32.907 to 32.907 scan no 2440 cid35.00 polarity:+	QDITITGASTLPKDEVDQMVQEAER	K	F	0.95	98.2	25	0	Oxidation (+16)	2789.34	3	0.00067	0.24	568	592
	AT4G24280.1	| Symbols: cpHsc70-1 | chloroplast heat shock protein 70-1 | chr4:12590094-12593437 FORWARD LENGTH=718	1	0.163	76490.6	56	82	272	Elution from: 32.854 to 32.854 scan no 2434 cid35.00 polarity:+	QDITITGASTLPKDEVDQMVQEAER	K	F	0.95	106	25	0	Oxidation (+16)	2789.34	3	-0.0025	-0.89	568	592
	AT4G24280.1	| Symbols: cpHsc70-1 | chloroplast heat shock protein 70-1 | chr4:12590094-12593437 FORWARD LENGTH=718	1	0.163	76490.6	56	82	272	Elution from: 38.411 to 38.411 scan no 3158 cid35.00 polarity:+	QDITITGASTLPKDEVDQMVQEAER	K	F	0.95	113	25	0		2773.34	3	-0.003	-1.1	568	592
	AT4G24280.1	| Symbols: cpHsc70-1 | chloroplast heat shock protein 70-1 | chr4:12590094-12593437 FORWARD LENGTH=718	1	0.163	76490.6	56	82	272	Elution from: 35.333 to 35.333 scan no 2760 cid35.00 polarity:+	QFAAEEISAQVLR	K	K	0.95	42.2	25	0		1460.77	3	0.0035	2.4	185	197
	AT4G24280.1	| Symbols: cpHsc70-1 | chloroplast heat shock protein 70-1 | chr4:12590094-12593437 FORWARD LENGTH=718	1	0.163	76490.6	56	82	272	Elution from: 35.258 to 35.258 scan no 2749 cid35.00 polarity:+	QFAAEEISAQVLR	K	K	0.95	97.4	25	0		1460.77	2	0.0036	2.5	185	197
	AT4G24280.1	| Symbols: cpHsc70-1 | chloroplast heat shock protein 70-1 | chr4:12590094-12593437 FORWARD LENGTH=718	1	0.163	76490.6	56	82	272	Elution from: 35.329 to 35.329 scan no 2759 cid35.00 polarity:+	QFAAEEISAQVLR	K	K	0.95	106	25	0		1460.77	2	0.0042	2.9	185	197
	AT4G24280.1	| Symbols: cpHsc70-1 | chloroplast heat shock protein 70-1 | chr4:12590094-12593437 FORWARD LENGTH=718	1	0.163	76490.6	56	82	272	Elution from: 32.334 to 32.334 scan no 2368 cid35.00 polarity:+	RQAVVNPENTFFSVK	K	R	0.95	48.5	25	0		1734.9	2	-0.0043	-2.5	132	146
	AT4G24280.1	| Symbols: cpHsc70-1 | chloroplast heat shock protein 70-1 | chr4:12590094-12593437 FORWARD LENGTH=718	1	0.163	76490.6	56	82	272	Elution from: 31.998 to 31.998 scan no 2327 cid35.00 polarity:+	RQAVVNPENTFFSVK	K	R	0.95	55.9	25	0		1734.9	3	-0.0019	-1.1	132	146
	AT4G24280.1	| Symbols: cpHsc70-1 | chloroplast heat shock protein 70-1 | chr4:12590094-12593437 FORWARD LENGTH=718	1	0.163	76490.6	56	82	272	Elution from: 32.211 to 32.211 scan no 2353 cid35.00 polarity:+	RQAVVNPENTFFSVK	K	R	0.95	78.1	25	0		1734.9	2	-0.0025	-1.5	132	146
	AT4G24280.1	| Symbols: cpHsc70-1 | chloroplast heat shock protein 70-1 | chr4:12590094-12593437 FORWARD LENGTH=718	1	0.163	76490.6	56	82	272	Elution from: 38.053 to 38.053 scan no 3113 cid35.00 polarity:+	SEVFSTAADGQTSVEINVLQGER	K	E	0.95	26.1	25	0		2436.18	3	0.0041	1.7	494	516
	AT4G24280.1	| Symbols: cpHsc70-1 | chloroplast heat shock protein 70-1 | chr4:12590094-12593437 FORWARD LENGTH=718	1	0.163	76490.6	56	82	272	Elution from: 38.139 to 38.139 scan no 3124 cid35.00 polarity:+	SEVFSTAADGQTSVEINVLQGER	K	E	0.95	27.9	25	0		2436.18	3	0.0016	0.67	494	516
	AT4G24280.1	| Symbols: cpHsc70-1 | chloroplast heat shock protein 70-1 | chr4:12590094-12593437 FORWARD LENGTH=718	1	0.163	76490.6	56	82	272	Elution from: 36.943 to 36.943 scan no 2974 cid35.00 polarity:+	SEVFSTAADGQTSVEINVLQGER	K	E	0.95	28.5	25	0		2436.18	3	0.0066	2.7	494	516
	AT4G24280.1	| Symbols: cpHsc70-1 | chloroplast heat shock protein 70-1 | chr4:12590094-12593437 FORWARD LENGTH=718	1	0.163	76490.6	56	82	272	Elution from: 44.598 to 44.598 scan no 3915 cid35.00 polarity:+	SEVFSTAADGQTSVEINVLQGER	K	E	0.95	28.9	25	0		2436.18	3	-0.0011	-0.44	494	516
	AT4G24280.1	| Symbols: cpHsc70-1 | chloroplast heat shock protein 70-1 | chr4:12590094-12593437 FORWARD LENGTH=718	1	0.163	76490.6	56	82	272	Elution from: 44.841 to 44.841 scan no 3933 cid35.00 polarity:+	SEVFSTAADGQTSVEINVLQGER	K	E	0.95	31.7	25	0		2436.18	3	0.001	0.42	494	516
	AT4G24280.1	| Symbols: cpHsc70-1 | chloroplast heat shock protein 70-1 | chr4:12590094-12593437 FORWARD LENGTH=718	1	0.163	76490.6	56	82	272	Elution from: 42.399 to 42.399 scan no 3663 cid35.00 polarity:+	SEVFSTAADGQTSVEINVLQGER	K	E	0.95	37.3	25	0		2436.18	3	0.0046	1.9	494	516
	AT4G24280.1	| Symbols: cpHsc70-1 | chloroplast heat shock protein 70-1 | chr4:12590094-12593437 FORWARD LENGTH=718	1	0.163	76490.6	56	82	272	Elution from: 36.993 to 36.993 scan no 2980 cid35.00 polarity:+	SEVFSTAADGQTSVEINVLQGER	K	E	0.95	38.5	25	0		2436.18	3	0.00083	0.34	494	516
	AT4G24280.1	| Symbols: cpHsc70-1 | chloroplast heat shock protein 70-1 | chr4:12590094-12593437 FORWARD LENGTH=718	1	0.163	76490.6	56	82	272	Elution from: 44.886 to 44.886 scan no 3938 cid35.00 polarity:+	SEVFSTAADGQTSVEINVLQGER	K	E	0.95	40.2	25	0		2436.18	3	-0.0015	-0.6	494	516
	AT4G24280.1	| Symbols: cpHsc70-1 | chloroplast heat shock protein 70-1 | chr4:12590094-12593437 FORWARD LENGTH=718	1	0.163	76490.6	56	82	272	Elution from: 44.568 to 44.568 scan no 3912 cid35.00 polarity:+	SEVFSTAADGQTSVEINVLQGER	K	E	0.95	40.7	25	0		2436.17	3	-0.0021	-0.86	494	516
	AT4G24280.1	| Symbols: cpHsc70-1 | chloroplast heat shock protein 70-1 | chr4:12590094-12593437 FORWARD LENGTH=718	1	0.163	76490.6	56	82	272	Elution from: 43.470 to 43.470 scan no 3805 cid35.00 polarity:+	SEVFSTAADGQTSVEINVLQGER	K	E	0.95	43.9	25	0		2436.18	3	0.0011	0.46	494	516
	AT4G24280.1	| Symbols: cpHsc70-1 | chloroplast heat shock protein 70-1 | chr4:12590094-12593437 FORWARD LENGTH=718	1	0.163	76490.6	56	82	272	Elution from: 42.328 to 42.328 scan no 3653 cid35.00 polarity:+	SEVFSTAADGQTSVEINVLQGER	K	E	0.95	48.1	25	0		2436.18	3	0.0064	2.6	494	516
	AT4G24280.1	| Symbols: cpHsc70-1 | chloroplast heat shock protein 70-1 | chr4:12590094-12593437 FORWARD LENGTH=718	1	0.163	76490.6	56	82	272	Elution from: 35.863 to 35.863 scan no 2833 cid35.00 polarity:+	SEVFSTAADGQTSVEINVLQGER	K	E	0.95	49.4	25	0		2436.18	3	0.0033	1.4	494	516
	AT4G24280.1	| Symbols: cpHsc70-1 | chloroplast heat shock protein 70-1 | chr4:12590094-12593437 FORWARD LENGTH=718	1	0.163	76490.6	56	82	272	Elution from: 41.437 to 41.437 scan no 3540 cid35.00 polarity:+	SEVFSTAADGQTSVEINVLQGER	K	E	0.95	73.2	25	0		2436.18	3	0.0039	1.6	494	516
	AT4G24280.1	| Symbols: cpHsc70-1 | chloroplast heat shock protein 70-1 | chr4:12590094-12593437 FORWARD LENGTH=718	1	0.163	76490.6	56	82	272	Elution from: 41.523 to 41.523 scan no 3551 cid35.00 polarity:+	SEVFSTAADGQTSVEINVLQGER	K	E	0.95	74.9	25	0		2436.18	3	0.0055	2.2	494	516
	AT4G24280.1	| Symbols: cpHsc70-1 | chloroplast heat shock protein 70-1 | chr4:12590094-12593437 FORWARD LENGTH=718	1	0.163	76490.6	56	82	272	Elution from: 44.904 to 44.904 scan no 3940 cid35.00 polarity:+	SEVFSTAADGQTSVEINVLQGER	K	E	0.95	79.9	25	0		2436.18	2	7.4e-05	0.03	494	516
	AT4G24280.1	| Symbols: cpHsc70-1 | chloroplast heat shock protein 70-1 | chr4:12590094-12593437 FORWARD LENGTH=718	1	0.163	76490.6	56	82	272	Elution from: 35.893 to 35.893 scan no 2837 cid35.00 polarity:+	SEVFSTAADGQTSVEINVLQGER	K	E	0.95	80.6	25	0		2436.18	3	0.0024	0.99	494	516
	AT4G24280.1	| Symbols: cpHsc70-1 | chloroplast heat shock protein 70-1 | chr4:12590094-12593437 FORWARD LENGTH=718	1	0.163	76490.6	56	82	272	Elution from: 44.449 to 44.449 scan no 3903 cid35.00 polarity:+	SEVFSTAADGQTSVEINVLQGER	K	E	0.95	82.6	25	0		2436.18	2	0.0012	0.47	494	516
	AT4G24280.1	| Symbols: cpHsc70-1 | chloroplast heat shock protein 70-1 | chr4:12590094-12593437 FORWARD LENGTH=718	1	0.163	76490.6	56	82	272	Elution from: 40.305 to 40.305 scan no 3397 cid35.00 polarity:+	SEVFSTAADGQTSVEINVLQGER	K	E	0.95	84	25	0		2436.18	3	0.0036	1.5	494	516
	AT4G24280.1	| Symbols: cpHsc70-1 | chloroplast heat shock protein 70-1 | chr4:12590094-12593437 FORWARD LENGTH=718	1	0.163	76490.6	56	82	272	Elution from: 44.537 to 44.537 scan no 3910 cid35.00 polarity:+	SEVFSTAADGQTSVEINVLQGER	K	E	0.95	94.4	25	0		2436.18	2	0.00011	0.045	494	516
	AT4G24280.1	| Symbols: cpHsc70-1 | chloroplast heat shock protein 70-1 | chr4:12590094-12593437 FORWARD LENGTH=718	1	0.163	76490.6	56	82	272	Elution from: 43.919 to 43.919 scan no 3859 cid35.00 polarity:+	SEVFSTAADGQTSVEINVLQGER	K	E	0.95	103	25	0		2436.18	2	0.0024	0.99	494	516
	AT4G24280.1	| Symbols: cpHsc70-1 | chloroplast heat shock protein 70-1 | chr4:12590094-12593437 FORWARD LENGTH=718	1	0.163	76490.6	56	82	272	Elution from: 40.407 to 40.407 scan no 3410 cid35.00 polarity:+	SEVFSTAADGQTSVEINVLQGER	K	E	0.95	103	25	0		2436.18	3	0.0029	1.2	494	516
	AT4G24280.1	| Symbols: cpHsc70-1 | chloroplast heat shock protein 70-1 | chr4:12590094-12593437 FORWARD LENGTH=718	1	0.163	76490.6	56	82	272	Elution from: 38.239 to 38.239 scan no 3136 cid35.00 polarity:+	SEVFSTAADGQTSVEINVLQGER	K	E	0.95	117	25	0		2436.18	2	0.0019	0.77	494	516
	AT4G24280.1	| Symbols: cpHsc70-1 | chloroplast heat shock protein 70-1 | chr4:12590094-12593437 FORWARD LENGTH=718	1	0.163	76490.6	56	82	272	Elution from: 40.505 to 40.505 scan no 3423 cid35.00 polarity:+	SEVFSTAADGQTSVEINVLQGER	K	E	0.95	118	25	0		2436.18	2	-0.00017	-0.071	494	516
	AT4G24280.1	| Symbols: cpHsc70-1 | chloroplast heat shock protein 70-1 | chr4:12590094-12593437 FORWARD LENGTH=718	1	0.163	76490.6	56	82	272	Elution from: 43.870 to 43.870 scan no 3853 cid35.00 polarity:+	SEVFSTAADGQTSVEINVLQGER	K	E	0.95	119	25	0		2436.18	2	0.0015	0.6	494	516
	AT4G24280.1	| Symbols: cpHsc70-1 | chloroplast heat shock protein 70-1 | chr4:12590094-12593437 FORWARD LENGTH=718	1	0.163	76490.6	56	82	272	Elution from: 41.614 to 41.614 scan no 3562 cid35.00 polarity:+	SEVFSTAADGQTSVEINVLQGER	K	E	0.95	121	25	0		2436.18	2	-0.00065	-0.27	494	516
	AT4G24280.1	| Symbols: cpHsc70-1 | chloroplast heat shock protein 70-1 | chr4:12590094-12593437 FORWARD LENGTH=718	1	0.163	76490.6	56	82	272	Elution from: 39.363 to 39.363 scan no 3277 cid35.00 polarity:+	SEVFSTAADGQTSVEINVLQGER	K	E	0.95	122	25	0		2436.18	2	-0.00067	-0.27	494	516
	AT4G24280.1	| Symbols: cpHsc70-1 | chloroplast heat shock protein 70-1 | chr4:12590094-12593437 FORWARD LENGTH=718	1	0.163	76490.6	56	82	272	Elution from: 42.825 to 42.825 scan no 3724 cid35.00 polarity:+	SEVFSTAADGQTSVEINVLQGER	K	E	0.95	122	25	0		2436.17	2	-0.0068	-2.8	494	516
	AT4G24280.1	| Symbols: cpHsc70-1 | chloroplast heat shock protein 70-1 | chr4:12590094-12593437 FORWARD LENGTH=718	1	0.163	76490.6	56	82	272	Elution from: 37.025 to 37.025 scan no 2984 cid35.00 polarity:+	SEVFSTAADGQTSVEINVLQGER	K	E	0.95	134	25	0		2436.18	2	-0.0014	-0.57	494	516
	AT4G24280.1	| Symbols: cpHsc70-1 | chloroplast heat shock protein 70-1 | chr4:12590094-12593437 FORWARD LENGTH=718	1	0.163	76490.6	56	82	272	Elution from: 42.901 to 42.901 scan no 3734 cid35.00 polarity:+	SEVFSTAADGQTSVEINVLQGER	K	E	0.95	134	25	0		2436.18	2	0.0018	0.75	494	516
	AT4G24280.1	| Symbols: cpHsc70-1 | chloroplast heat shock protein 70-1 | chr4:12590094-12593437 FORWARD LENGTH=718	1	0.163	76490.6	56	82	272	Elution from: 41.537 to 41.537 scan no 3553 cid35.00 polarity:+	SEVFSTAADGQTSVEINVLQGER	K	E	0.95	134	25	0		2436.18	2	-0.00053	-0.22	494	516
	AT4G24280.1	| Symbols: cpHsc70-1 | chloroplast heat shock protein 70-1 | chr4:12590094-12593437 FORWARD LENGTH=718	1	0.163	76490.6	56	82	272	Elution from: 40.431 to 40.431 scan no 3413 cid35.00 polarity:+	SEVFSTAADGQTSVEINVLQGER	K	E	0.95	135	25	0		2436.18	2	-0.0018	-0.74	494	516
	AT4G24280.1	| Symbols: cpHsc70-1 | chloroplast heat shock protein 70-1 | chr4:12590094-12593437 FORWARD LENGTH=718	1	0.163	76490.6	56	82	272	Elution from: 35.987 to 35.987 scan no 2850 cid35.00 polarity:+	SEVFSTAADGQTSVEINVLQGER	K	E	0.95	139	25	0		2436.18	2	0.00013	0.055	494	516
	AT4G24280.1	| Symbols: cpHsc70-1 | chloroplast heat shock protein 70-1 | chr4:12590094-12593437 FORWARD LENGTH=718	1	0.163	76490.6	56	82	272	Elution from: 39.271 to 39.271 scan no 3266 cid35.00 polarity:+	SEVFSTAADGQTSVEINVLQGER	K	E	0.95	139	25	0		2436.18	2	-0.0015	-0.61	494	516
	AT4G24280.1	| Symbols: cpHsc70-1 | chloroplast heat shock protein 70-1 | chr4:12590094-12593437 FORWARD LENGTH=718	1	0.163	76490.6	56	82	272	Elution from: 35.926 to 35.926 scan no 2842 cid35.00 polarity:+	SEVFSTAADGQTSVEINVLQGER	K	E	0.95	148	25	0		2436.18	2	-0.00029	-0.12	494	516
	AT4G24280.1	| Symbols: cpHsc70-1 | chloroplast heat shock protein 70-1 | chr4:12590094-12593437 FORWARD LENGTH=718	1	0.163	76490.6	56	82	272	Elution from: 37.099 to 37.099 scan no 2993 cid35.00 polarity:+	SEVFSTAADGQTSVEINVLQGER	K	E	0.95	148	25	0		2436.18	2	-0.00041	-0.17	494	516
	AT4G24280.1	| Symbols: cpHsc70-1 | chloroplast heat shock protein 70-1 | chr4:12590094-12593437 FORWARD LENGTH=718	1	0.163	76490.6	56	82	272	Elution from: 38.172 to 38.172 scan no 3128 cid35.00 polarity:+	SEVFSTAADGQTSVEINVLQGER	K	E	0.95	150	25	0		2436.18	2	0.00059	0.24	494	516
	AT4G24280.1	| Symbols: cpHsc70-1 | chloroplast heat shock protein 70-1 | chr4:12590094-12593437 FORWARD LENGTH=718	1	0.163	76490.6	56	82	272	Elution from: 24.228 to 24.228 scan no 1353 cid35.00 polarity:+	SLGSFR	K	L	0.95	44.9	25	0		665.35	2	0.00055	0.82	524	529
	AT4G24280.1	| Symbols: cpHsc70-1 | chloroplast heat shock protein 70-1 | chr4:12590094-12593437 FORWARD LENGTH=718	1	0.163	76490.6	56	82	272	Elution from: 24.300 to 24.300 scan no 1362 cid35.00 polarity:+	SLGSFR	K	L	0.95	47	25	0		665.35	2	-0.00087	-1.3	524	529
	AT4G24280.1	| Symbols: cpHsc70-1 | chloroplast heat shock protein 70-1 | chr4:12590094-12593437 FORWARD LENGTH=718	1	0.163	76490.6	56	82	272	Elution from: 29.269 to 29.269 scan no 1985 cid35.00 polarity:+	TATKDAGRIAGLEVLR	R	I	0.95	35.8	25	0		1669.95	4	0.0024	1.4	228	243
	AT4G24280.1	| Symbols: cpHsc70-1 | chloroplast heat shock protein 70-1 | chr4:12590094-12593437 FORWARD LENGTH=718	1	0.163	76490.6	56	82	272	Elution from: 25.001 to 25.001 scan no 1450 cid35.00 polarity:+	TTPSVVAYTK	R	S	0.95	41.7	25	0		1065.57	2	-0.001	-0.95	111	120
	AT4G24280.1	| Symbols: cpHsc70-1 | chloroplast heat shock protein 70-1 | chr4:12590094-12593437 FORWARD LENGTH=718	1	0.163	76490.6	56	82	272	Elution from: 25.087 to 25.087 scan no 1461 cid35.00 polarity:+	TTPSVVAYTK	R	S	0.95	55.4	25	0		1065.57	2	0.00047	0.44	111	120
	AT4G24280.1	| Symbols: cpHsc70-1 | chloroplast heat shock protein 70-1 | chr4:12590094-12593437 FORWARD LENGTH=718	1	0.163	76490.6	56	82	272	Elution from: 40.109 to 40.109 scan no 3372 cid35.00 polarity:+	VVDWLAAEFK	R	K	0.95	66.4	25	0		1176.62	2	-0.0017	-1.4	307	316
	AT4G24280.1	| Symbols: cpHsc70-1 | chloroplast heat shock protein 70-1 | chr4:12590094-12593437 FORWARD LENGTH=718	1	0.163	76490.6	56	82	272	Elution from: 39.992 to 39.992 scan no 3356 cid35.00 polarity:+	VVDWLAAEFK	R	K	0.95	73	25	0		1176.62	2	-0.00093	-0.79	307	316
	AT4G24280.1	| Symbols: cpHsc70-1 | chloroplast heat shock protein 70-1 | chr4:12590094-12593437 FORWARD LENGTH=718	1	0.163	76490.6	56	82	272	Elution from: 38.919 to 38.919 scan no 3221 cid35.00 polarity:+	VVDWLAAEFK	R	K	0.95	77.5	25	0		1176.62	2	0.0016	1.4	307	316
	AT4G24280.1	| Symbols: cpHsc70-1 | chloroplast heat shock protein 70-1 | chr4:12590094-12593437 FORWARD LENGTH=718	1	0.163	76490.6	56	82	272	Elution from: 38.828 to 38.828 scan no 3210 cid35.00 polarity:+	VVDWLAAEFK	R	K	0.95	85.6	25	0		1176.62	2	-0.00022	-0.19	307	316
	AT4G24280.1	| Symbols: cpHsc70-1 | chloroplast heat shock protein 70-1 | chr4:12590094-12593437 FORWARD LENGTH=718	1	0.163	76490.6	56	82	272	Elution from: 37.811 to 37.811 scan no 3082 cid35.00 polarity:+	VVDWLAAEFKK	R	D	0.95	33.3	25	0		1304.71	3	-7e-05	-0.054	307	317
	AT4G24280.1	| Symbols: cpHsc70-1 | chloroplast heat shock protein 70-1 | chr4:12590094-12593437 FORWARD LENGTH=718	1	0.163	76490.6	56	82	272	Elution from: 36.416 to 36.416 scan no 2906 cid35.00 polarity:+	VVDWLAAEFKK	R	D	0.95	40.5	25	0		1304.72	3	0.0022	1.7	307	317
	AT4G24280.1	| Symbols: cpHsc70-1 | chloroplast heat shock protein 70-1 | chr4:12590094-12593437 FORWARD LENGTH=718	1	0.163	76490.6	56	82	272	Elution from: 37.718 to 37.718 scan no 3071 cid35.00 polarity:+	VVDWLAAEFKK	R	D	0.95	43.3	25	0		1304.72	3	0.0024	1.9	307	317
	AT4G24280.1	| Symbols: cpHsc70-1 | chloroplast heat shock protein 70-1 | chr4:12590094-12593437 FORWARD LENGTH=718	1	0.163	76490.6	56	82	272	Elution from: 35.267 to 35.267 scan no 2751 cid35.00 polarity:+	VVDWLAAEFKK	R	D	0.95	43.3	25	0		1304.71	3	-0.00081	-0.62	307	317
	AT4G24280.1	| Symbols: cpHsc70-1 | chloroplast heat shock protein 70-1 | chr4:12590094-12593437 FORWARD LENGTH=718	1	0.163	76490.6	56	82	272	Elution from: 35.337 to 35.337 scan no 2761 cid35.00 polarity:+	VVDWLAAEFKK	R	D	0.95	46.8	25	0		1304.71	3	0.0015	1.2	307	317
	AT4G24280.1	| Symbols: cpHsc70-1 | chloroplast heat shock protein 70-1 | chr4:12590094-12593437 FORWARD LENGTH=718	1	0.163	76490.6	56	82	272	Elution from: 35.360 to 35.360 scan no 2765 cid35.00 polarity:+	VVDWLAAEFKK	R	D	0.95	50.2	25	0		1304.71	2	-0.00027	-0.21	307	317
	AT4G24280.1	| Symbols: cpHsc70-1 | chloroplast heat shock protein 70-1 | chr4:12590094-12593437 FORWARD LENGTH=718	1	0.163	76490.6	56	82	272	Elution from: 35.279 to 35.279 scan no 2753 cid35.00 polarity:+	VVDWLAAEFKK	R	D	0.95	58.5	25	0		1304.71	2	0.00015	0.11	307	317
	AT4G24280.1	| Symbols: cpHsc70-1 | chloroplast heat shock protein 70-1 | chr4:12590094-12593437 FORWARD LENGTH=718	1	0.163	76490.6	56	82	272	Elution from: 36.863 to 36.863 scan no 2963 cid35.00 polarity:+	VVGIDLGTTNSAVAAMEGGKPTIVTNAEGQR	K	T	0.95	23.5	25	0		3055.56	4	0.001	0.34	80	110
	AT4G24280.1	| Symbols: cpHsc70-1 | chloroplast heat shock protein 70-1 | chr4:12590094-12593437 FORWARD LENGTH=718	1	0.163	76490.6	56	82	272	Elution from: 33.700 to 33.700 scan no 2542 cid35.00 polarity:+	VVGIDLGTTNSAVAAMEGGKPTIVTNAEGQR	K	T	0.95	24	25	0	Oxidation (+16)	3071.56	4	0.003	0.99	80	110
	AT4G24280.1	| Symbols: cpHsc70-1 | chloroplast heat shock protein 70-1 | chr4:12590094-12593437 FORWARD LENGTH=718	1	0.163	76490.6	56	82	272	Elution from: 32.511 to 32.511 scan no 2390 cid35.00 polarity:+	VVGIDLGTTNSAVAAMEGGKPTIVTNAEGQR	K	T	0.95	27.3	25	0	Oxidation (+16)	3071.55	4	-0.0038	-1.2	80	110
	AT4G24280.1	| Symbols: cpHsc70-1 | chloroplast heat shock protein 70-1 | chr4:12590094-12593437 FORWARD LENGTH=718	1	0.163	76490.6	56	82	272	Elution from: 33.606 to 33.606 scan no 2530 cid35.00 polarity:+	VVGIDLGTTNSAVAAMEGGKPTIVTNAEGQR	K	T	0.95	43.9	25	0	Oxidation (+16)	3071.56	4	0.007	2.3	80	110
	AT4G24280.1	| Symbols: cpHsc70-1 | chloroplast heat shock protein 70-1 | chr4:12590094-12593437 FORWARD LENGTH=718	1	0.163	76490.6	56	82	272	Elution from: 36.387 to 36.387 scan no 2902 cid35.00 polarity:+	VVGIDLGTTNSAVAAMEGGKPTIVTNAEGQR	K	T	0.95	59.3	25	0		3055.56	4	0.0036	1.2	80	110
	AT4G24280.1	| Symbols: cpHsc70-1 | chloroplast heat shock protein 70-1 | chr4:12590094-12593437 FORWARD LENGTH=718	1	0.163	76490.6	56	82	272	Elution from: 32.564 to 32.564 scan no 2396 cid35.00 polarity:+	VVGIDLGTTNSAVAAMEGGKPTIVTNAEGQR	K	T	0.95	66.4	25	0	Oxidation (+16)	3071.55	4	-0.0011	-0.37	80	110
	AT4G24280.1	| Symbols: cpHsc70-1 | chloroplast heat shock protein 70-1 | chr4:12590094-12593437 FORWARD LENGTH=718	1	0.163	76490.6	56	82	272	Elution from: 37.059 to 37.059 scan no 2988 cid35.00 polarity:+	VVGIDLGTTNSAVAAMEGGKPTIVTNAEGQR	K	T	0.95	78.6	25	0	Oxidation (+16)	3071.55	3	-0.0053	-1.7	80	110
	AT4G24280.1	| Symbols: cpHsc70-1 | chloroplast heat shock protein 70-1 | chr4:12590094-12593437 FORWARD LENGTH=718	1	0.163	76490.6	56	82	272	Elution from: 39.911 to 39.911 scan no 3346 cid35.00 polarity:+	VVGIDLGTTNSAVAAMEGGKPTIVTNAEGQR	K	T	0.95	79.7	25	0		3055.56	3	0.00064	0.21	80	110
	AT4G24280.1	| Symbols: cpHsc70-1 | chloroplast heat shock protein 70-1 | chr4:12590094-12593437 FORWARD LENGTH=718	1	0.163	76490.6	56	82	272	Elution from: 36.522 to 36.522 scan no 2919 cid35.00 polarity:+	VVGIDLGTTNSAVAAMEGGKPTIVTNAEGQR	K	T	0.95	83.6	25	0		3055.56	3	-0.00061	-0.2	80	110
	AT4G24280.1	| Symbols: cpHsc70-1 | chloroplast heat shock protein 70-1 | chr4:12590094-12593437 FORWARD LENGTH=718	1	0.163	76490.6	56	82	272	Elution from: 36.871 to 36.871 scan no 2964 cid35.00 polarity:+	VVGIDLGTTNSAVAAMEGGKPTIVTNAEGQR	K	T	0.95	101	25	0		3055.56	3	-0.0015	-0.5	80	110
	AT4G24280.1	| Symbols: cpHsc70-1 | chloroplast heat shock protein 70-1 | chr4:12590094-12593437 FORWARD LENGTH=718	1	0.163	76490.6	56	82	272	Elution from: 32.570 to 32.570 scan no 2397 cid35.00 polarity:+	VVGIDLGTTNSAVAAMEGGKPTIVTNAEGQR	K	T	0.95	112	25	0	Oxidation (+16)	3071.55	3	-0.0038	-1.2	80	110
	AT4G24280.1	| Symbols: cpHsc70-1 | chloroplast heat shock protein 70-1 | chr4:12590094-12593437 FORWARD LENGTH=718	1	0.163	76490.6	56	82	272	Elution from: 33.166 to 33.166 scan no 2474 cid35.00 polarity:+	VVGIDLGTTNSAVAAMEGGKPTIVTNAEGQR	K	T	0.95	114	25	0	Oxidation (+16)	3071.56	3	0.0035	1.2	80	110
	AT4G24280.1	| Symbols: cpHsc70-1 | chloroplast heat shock protein 70-1 | chr4:12590094-12593437 FORWARD LENGTH=718	1	0.163	76490.6	56	82	272	Elution from: 33.250 to 33.250 scan no 2485 cid35.00 polarity:+	VVGIDLGTTNSAVAAMEGGKPTIVTNAEGQR	K	T	0.95	117	25	0	Oxidation (+16)	3071.56	3	0.0029	0.94	80	110
	AT4G24280.1	| Symbols: cpHsc70-1 | chloroplast heat shock protein 70-1 | chr4:12590094-12593437 FORWARD LENGTH=718	1	0.163	76490.6	56	82	272	Elution from: 36.116 to 36.116 scan no 2866 cid35.00 polarity:+	VVGIDLGTTNSAVAAMEGGKPTIVTNAEGQR	K	T	0.95	118	25	0	Oxidation (+16)	3071.55	3	-0.0087	-2.8	80	110
	AT4G24280.1	| Symbols: cpHsc70-1 | chloroplast heat shock protein 70-1 | chr4:12590094-12593437 FORWARD LENGTH=718	1	0.163	76490.6	56	82	272	Elution from: 34.030 to 34.030 scan no 2587 cid35.00 polarity:+	VVGIDLGTTNSAVAAMEGGKPTIVTNAEGQR	K	T	0.95	119	25	0	Oxidation (+16)	3071.55	3	-0.0014	-0.47	80	110
	AT4G24280.1	| Symbols: cpHsc70-1 | chloroplast heat shock protein 70-1 | chr4:12590094-12593437 FORWARD LENGTH=718	1	0.163	76490.6	56	82	272	Elution from: 36.969 to 36.969 scan no 2977 cid35.00 polarity:+	VVGIDLGTTNSAVAAMEGGKPTIVTNAEGQR	K	T	0.95	122	25	0		3055.57	3	0.0039	1.3	80	110
	AT4G24280.1	| Symbols: cpHsc70-1 | chloroplast heat shock protein 70-1 | chr4:12590094-12593437 FORWARD LENGTH=718	1	0.163	76490.6	56	82	272	Elution from: 39.178 to 39.178 scan no 3255 cid35.00 polarity:+	VVGIDLGTTNSAVAAMEGGKPTIVTNAEGQR	K	T	0.95	123	25	0		3055.56	3	-0.0035	-1.1	80	110
	AT4G24280.1	| Symbols: cpHsc70-1 | chloroplast heat shock protein 70-1 | chr4:12590094-12593437 FORWARD LENGTH=718	1	0.163	76490.6	56	82	272	Elution from: 38.062 to 38.062 scan no 3114 cid35.00 polarity:+	VVGIDLGTTNSAVAAMEGGKPTIVTNAEGQR	K	T	0.95	126	25	0		3055.56	3	0.0011	0.36	80	110
	AT4G24280.1	| Symbols: cpHsc70-1 | chloroplast heat shock protein 70-1 | chr4:12590094-12593437 FORWARD LENGTH=718	1	0.163	76490.6	56	82	272	Elution from: 34.113 to 34.113 scan no 2598 cid35.00 polarity:+	VVGIDLGTTNSAVAAMEGGKPTIVTNAEGQR	K	T	0.95	128	25	0	Oxidation (+16)	3071.56	3	-0.001	-0.33	80	110
	AT4G24280.1	| Symbols: cpHsc70-1 | chloroplast heat shock protein 70-1 | chr4:12590094-12593437 FORWARD LENGTH=718	1	0.163	76490.6	56	82	272	Elution from: 36.393 to 36.393 scan no 2903 cid35.00 polarity:+	VVGIDLGTTNSAVAAMEGGKPTIVTNAEGQR	K	T	0.95	133	25	0		3055.56	3	1.5e-05	0.0049	80	110
	AT4G24280.1	| Symbols: cpHsc70-1 | chloroplast heat shock protein 70-1 | chr4:12590094-12593437 FORWARD LENGTH=718	1	0.163	76490.6	56	82	272	Elution from: 39.111 to 39.111 scan no 3247 cid35.00 polarity:+	VVGIDLGTTNSAVAAMEGGKPTIVTNAEGQR	K	T	0.95	134	25	0		3055.55	3	-0.0065	-2.1	80	110
	AT4G24280.1	| Symbols: cpHsc70-1 | chloroplast heat shock protein 70-1 | chr4:12590094-12593437 FORWARD LENGTH=718	1	0.163	76490.6	56	82	272	Elution from: 32.545 to 32.545 scan no 2394 cid35.00 polarity:+	VVGIDLGTTNSAVAAMEGGKPTIVTNAEGQR	K	T	0.95	149	25	0	Oxidation (+16)	3071.55	3	-0.0021	-0.69	80	110
	AT4G24280.1	| Symbols: cpHsc70-1 | chloroplast heat shock protein 70-1 | chr4:12590094-12593437 FORWARD LENGTH=718	1	0.163	76490.6	56	82	272	Elution from: 37.963 to 37.963 scan no 3101 cid35.00 polarity:+	VVGIDLGTTNSAVAAMEGGKPTIVTNAEGQR	K	T	0.95	151	25	0		3055.56	3	0.0018	0.58	80	110
	AT4G24280.1	| Symbols: cpHsc70-1 | chloroplast heat shock protein 70-1 | chr4:12590094-12593437 FORWARD LENGTH=718	1	0.163	76490.6	56	82	272	Elution from: 15.307 to 15.307 scan no 511 cid35.00 polarity:+	VVRDENNNVK	R	L	0.95	35	25	0		1185.61	3	0.0025	2.1	167	176
	AT4G24280.1	| Symbols: cpHsc70-1 | chloroplast heat shock protein 70-1 | chr4:12590094-12593437 FORWARD LENGTH=718	1	0.163	76490.6	56	82	272	Elution from: 15.354 to 15.354 scan no 517 cid35.00 polarity:+	VVRDENNNVK	R	L	0.95	41.8	25	0		1185.61	2	-0.0017	-1.4	167	176
	AT4G24280.1	| Symbols: cpHsc70-1 | chloroplast heat shock protein 70-1 | chr4:12590094-12593437 FORWARD LENGTH=718	1	0.163	76490.6	56	82	272	Elution from: 24.925 to 24.925 scan no 1441 cid35.00 polarity:+	VVRDENNNVKLECPAINK	R	Q	0.95	49.3	25	0	Carbamidomethyl (+57)	2111.08	3	0.0013	0.64	167	184
	AT4G24280.1	| Symbols: cpHsc70-1 | chloroplast heat shock protein 70-1 | chr4:12590094-12593437 FORWARD LENGTH=718	1	0.163	76490.6	56	82	272	Elution from: 25.196 to 25.196 scan no 1475 cid35.00 polarity:+	VVRDENNNVKLECPAINK	R	Q	0.95	43.1	25	0	Carbamidomethyl (+57)	2111.09	4	0.0059	2.8	167	184
	AT4G24280.1	| Symbols: cpHsc70-1 | chloroplast heat shock protein 70-1 | chr4:12590094-12593437 FORWARD LENGTH=718	1	0.163	76490.6	56	82	272	Elution from: 24.912 to 24.912 scan no 1439 cid35.00 polarity:+	VVRDENNNVKLECPAINK	R	Q	0.95	43.9	25	0	Carbamidomethyl (+57)	2111.08	4	0.00032	0.15	167	184
	AT4G24280.1	| Symbols: cpHsc70-1 | chloroplast heat shock protein 70-1 | chr4:12590094-12593437 FORWARD LENGTH=718	1	0.163	76490.6	56	82	272	Elution from: 24.831 to 24.831 scan no 1429 cid35.00 polarity:+	VVRDENNNVKLECPAINK	R	Q	0.95	58.2	25	0	Carbamidomethyl (+57)	2111.08	4	0.0029	1.4	167	184
SPOT-03
	AT2G28000.1	| Symbols: CPN60A, CH-CPN60A, SLP | chaperonin-60alpha | chr2:11926603-11929184 FORWARD LENGTH=586	1	0.185	62055.4	49	72	249	Elution from: 22.264 to 22.264 scan no 742 cid35.00 polarity:+	AALQAGIDK	R	L	0.95	63.8	25	0		885.49	2	0.0019	2.1	59	67
	AT2G28000.1	| Symbols: CPN60A, CH-CPN60A, SLP | chaperonin-60alpha | chr2:11926603-11929184 FORWARD LENGTH=586	1	0.185	62055.4	49	72	249	Elution from: 22.474 to 22.474 scan no 759 cid35.00 polarity:+	AALQAGIDK	R	L	0.95	65.2	25	0		885.49	2	0.002	2.3	59	67
	AT2G28000.1	| Symbols: CPN60A, CH-CPN60A, SLP | chaperonin-60alpha | chr2:11926603-11929184 FORWARD LENGTH=586	1	0.185	62055.4	49	72	249	Elution from: 41.013 to 41.013 scan no 2955 cid35.00 polarity:+	AALQAGIDKLADCVGLTLGPR	R	G	0.95	47.5	25	0	Carbamidomethyl (+57)	2138.15	3	-0.0019	-0.89	59	79
	AT2G28000.1	| Symbols: CPN60A, CH-CPN60A, SLP | chaperonin-60alpha | chr2:11926603-11929184 FORWARD LENGTH=586	1	0.185	62055.4	49	72	249	Elution from: 41.105 to 41.105 scan no 2966 cid35.00 polarity:+	AALQAGIDKLADCVGLTLGPR	R	G	0.95	65.8	25	0	Carbamidomethyl (+57)	2138.15	3	0.0012	0.58	59	79
	AT2G28000.1	| Symbols: CPN60A, CH-CPN60A, SLP | chaperonin-60alpha | chr2:11926603-11929184 FORWARD LENGTH=586	1	0.185	62055.4	49	72	249	Elution from: 34.478 to 34.478 scan no 2139 cid35.00 polarity:+	AIELPNAMENAGAALIR	R	E	0.95	34.3	25	0	Oxidation (+16)	1768.91	3	-0.002	-1.1	103	119
	AT2G28000.1	| Symbols: CPN60A, CH-CPN60A, SLP | chaperonin-60alpha | chr2:11926603-11929184 FORWARD LENGTH=586	1	0.185	62055.4	49	72	249	Elution from: 33.929 to 33.929 scan no 2071 cid35.00 polarity:+	AIELPNAMENAGAALIR	R	E	0.95	36.9	25	0	Oxidation (+16)	1768.92	3	0.0044	2.5	103	119
	AT2G28000.1	| Symbols: CPN60A, CH-CPN60A, SLP | chaperonin-60alpha | chr2:11926603-11929184 FORWARD LENGTH=586	1	0.185	62055.4	49	72	249	Elution from: 33.544 to 33.544 scan no 2020 cid35.00 polarity:+	AIELPNAMENAGAALIR	R	E	0.95	38.8	25	0	Oxidation (+16)	1768.91	3	-0.0022	-1.3	103	119
	AT2G28000.1	| Symbols: CPN60A, CH-CPN60A, SLP | chaperonin-60alpha | chr2:11926603-11929184 FORWARD LENGTH=586	1	0.185	62055.4	49	72	249	Elution from: 34.472 to 34.472 scan no 2138 cid35.00 polarity:+	AIELPNAMENAGAALIR	R	E	0.95	61.8	25	0	Oxidation (+16)	1768.91	2	-0.0033	-1.9	103	119
	AT2G28000.1	| Symbols: CPN60A, CH-CPN60A, SLP | chaperonin-60alpha | chr2:11926603-11929184 FORWARD LENGTH=586	1	0.185	62055.4	49	72	249	Elution from: 33.843 to 33.843 scan no 2059 cid35.00 polarity:+	AIELPNAMENAGAALIR	R	E	0.95	59.9	25	0	Oxidation (+16)	1768.92	3	0.0038	2.2	103	119
	AT2G28000.1	| Symbols: CPN60A, CH-CPN60A, SLP | chaperonin-60alpha | chr2:11926603-11929184 FORWARD LENGTH=586	1	0.185	62055.4	49	72	249	Elution from: 38.580 to 38.580 scan no 2653 cid35.00 polarity:+	AIELPNAMENAGAALIR	R	E	0.95	70.2	25	0		1752.92	3	0.0039	2.2	103	119
	AT2G28000.1	| Symbols: CPN60A, CH-CPN60A, SLP | chaperonin-60alpha | chr2:11926603-11929184 FORWARD LENGTH=586	1	0.185	62055.4	49	72	249	Elution from: 33.630 to 33.630 scan no 2031 cid35.00 polarity:+	AIELPNAMENAGAALIR	R	E	0.95	107	25	0	Oxidation (+16)	1768.91	2	-0.0029	-1.6	103	119
	AT2G28000.1	| Symbols: CPN60A, CH-CPN60A, SLP | chaperonin-60alpha | chr2:11926603-11929184 FORWARD LENGTH=586	1	0.185	62055.4	49	72	249	Elution from: 38.585 to 38.585 scan no 2654 cid35.00 polarity:+	AIELPNAMENAGAALIR	R	E	0.95	110	25	0		1752.92	2	0.00065	0.37	103	119
	AT2G28000.1	| Symbols: CPN60A, CH-CPN60A, SLP | chaperonin-60alpha | chr2:11926603-11929184 FORWARD LENGTH=586	1	0.185	62055.4	49	72	249	Elution from: 38.669 to 38.669 scan no 2664 cid35.00 polarity:+	AIELPNAMENAGAALIR	R	E	0.95	117	25	0		1752.92	2	-0.0013	-0.76	103	119
	AT2G28000.1	| Symbols: CPN60A, CH-CPN60A, SLP | chaperonin-60alpha | chr2:11926603-11929184 FORWARD LENGTH=586	1	0.185	62055.4	49	72	249	Elution from: 42.462 to 42.462 scan no 3137 cid35.00 polarity:+	ALLSPAALIAQNAGVEGEVVVEK	K	I	0.95	47.7	25	0		2277.26	4	0.00032	0.14	492	514
	AT2G28000.1	| Symbols: CPN60A, CH-CPN60A, SLP | chaperonin-60alpha | chr2:11926603-11929184 FORWARD LENGTH=586	1	0.185	62055.4	49	72	249	Elution from: 42.354 to 42.354 scan no 3120 cid35.00 polarity:+	ALLSPAALIAQNAGVEGEVVVEK	K	I	0.95	65.2	25	0		2277.26	3	0.0034	1.5	492	514
	AT2G28000.1	| Symbols: CPN60A, CH-CPN60A, SLP | chaperonin-60alpha | chr2:11926603-11929184 FORWARD LENGTH=586	1	0.185	62055.4	49	72	249	Elution from: 43.405 to 43.405 scan no 3252 cid35.00 polarity:+	ALLSPAALIAQNAGVEGEVVVEK	K	I	0.95	68.2	25	0		2277.26	3	0.0028	1.2	492	514
	AT2G28000.1	| Symbols: CPN60A, CH-CPN60A, SLP | chaperonin-60alpha | chr2:11926603-11929184 FORWARD LENGTH=586	1	0.185	62055.4	49	72	249	Elution from: 41.385 to 41.385 scan no 3001 cid35.00 polarity:+	ALLSPAALIAQNAGVEGEVVVEK	K	I	0.95	63.2	25	0		2277.26	4	0.0021	0.93	492	514
	AT2G28000.1	| Symbols: CPN60A, CH-CPN60A, SLP | chaperonin-60alpha | chr2:11926603-11929184 FORWARD LENGTH=586	1	0.185	62055.4	49	72	249	Elution from: 41.283 to 41.283 scan no 2988 cid35.00 polarity:+	ALLSPAALIAQNAGVEGEVVVEK	K	I	0.95	64	25	0		2277.26	4	0.0008	0.35	492	514
	AT2G28000.1	| Symbols: CPN60A, CH-CPN60A, SLP | chaperonin-60alpha | chr2:11926603-11929184 FORWARD LENGTH=586	1	0.185	62055.4	49	72	249	Elution from: 42.271 to 42.271 scan no 3109 cid35.00 polarity:+	ALLSPAALIAQNAGVEGEVVVEK	K	I	0.95	71.2	25	0		2277.26	3	0.0066	2.9	492	514
	AT2G28000.1	| Symbols: CPN60A, CH-CPN60A, SLP | chaperonin-60alpha | chr2:11926603-11929184 FORWARD LENGTH=586	1	0.185	62055.4	49	72	249	Elution from: 43.497 to 43.497 scan no 3263 cid35.00 polarity:+	ALLSPAALIAQNAGVEGEVVVEK	K	I	0.95	72.8	25	0		2277.26	3	0.004	1.7	492	514
	AT2G28000.1	| Symbols: CPN60A, CH-CPN60A, SLP | chaperonin-60alpha | chr2:11926603-11929184 FORWARD LENGTH=586	1	0.185	62055.4	49	72	249	Elution from: 43.721 to 43.721 scan no 3290 cid35.00 polarity:+	ALLSPAALIAQNAGVEGEVVVEK	K	I	0.95	67.4	25	0		2277.26	4	0.00061	0.27	492	514
	AT2G28000.1	| Symbols: CPN60A, CH-CPN60A, SLP | chaperonin-60alpha | chr2:11926603-11929184 FORWARD LENGTH=586	1	0.185	62055.4	49	72	249	Elution from: 44.628 to 44.628 scan no 3394 cid35.00 polarity:+	ALLSPAALIAQNAGVEGEVVVEK	K	I	0.95	75.3	25	0		2277.26	3	-0.0014	-0.62	492	514
	AT2G28000.1	| Symbols: CPN60A, CH-CPN60A, SLP | chaperonin-60alpha | chr2:11926603-11929184 FORWARD LENGTH=586	1	0.185	62055.4	49	72	249	Elution from: 40.383 to 40.383 scan no 2879 cid35.00 polarity:+	ALLSPAALIAQNAGVEGEVVVEK	K	I	0.95	71.1	25	0		2277.26	4	0.0039	1.7	492	514
	AT2G28000.1	| Symbols: CPN60A, CH-CPN60A, SLP | chaperonin-60alpha | chr2:11926603-11929184 FORWARD LENGTH=586	1	0.185	62055.4	49	72	249	Elution from: 42.557 to 42.557 scan no 3149 cid35.00 polarity:+	ALLSPAALIAQNAGVEGEVVVEK	K	I	0.95	71.3	25	0		2277.26	4	-0.00067	-0.29	492	514
	AT2G28000.1	| Symbols: CPN60A, CH-CPN60A, SLP | chaperonin-60alpha | chr2:11926603-11929184 FORWARD LENGTH=586	1	0.185	62055.4	49	72	249	Elution from: 40.325 to 40.325 scan no 2872 cid35.00 polarity:+	ALLSPAALIAQNAGVEGEVVVEK	K	I	0.95	75.4	25	0		2277.26	4	0.004	1.7	492	514
	AT2G28000.1	| Symbols: CPN60A, CH-CPN60A, SLP | chaperonin-60alpha | chr2:11926603-11929184 FORWARD LENGTH=586	1	0.185	62055.4	49	72	249	Elution from: 43.972 to 43.972 scan no 3319 cid35.00 polarity:+	ALLSPAALIAQNAGVEGEVVVEK	K	I	0.95	85.7	25	0		2277.26	2	0.0034	1.5	492	514
	AT2G28000.1	| Symbols: CPN60A, CH-CPN60A, SLP | chaperonin-60alpha | chr2:11926603-11929184 FORWARD LENGTH=586	1	0.185	62055.4	49	72	249	Elution from: 44.543 to 44.543 scan no 3384 cid35.00 polarity:+	ALLSPAALIAQNAGVEGEVVVEK	K	I	0.95	87.9	25	0		2277.26	3	0.0017	0.75	492	514
	AT2G28000.1	| Symbols: CPN60A, CH-CPN60A, SLP | chaperonin-60alpha | chr2:11926603-11929184 FORWARD LENGTH=586	1	0.185	62055.4	49	72	249	Elution from: 42.891 to 42.891 scan no 3191 cid35.00 polarity:+	ALLSPAALIAQNAGVEGEVVVEK	K	I	0.95	96.5	25	0		2277.26	2	-0.0024	-1	492	514
	AT2G28000.1	| Symbols: CPN60A, CH-CPN60A, SLP | chaperonin-60alpha | chr2:11926603-11929184 FORWARD LENGTH=586	1	0.185	62055.4	49	72	249	Elution from: 42.617 to 42.617 scan no 3157 cid35.00 polarity:+	ALLSPAALIAQNAGVEGEVVVEK	K	I	0.95	99.7	25	0		2277.26	2	-0.0018	-0.78	492	514
	AT2G28000.1	| Symbols: CPN60A, CH-CPN60A, SLP | chaperonin-60alpha | chr2:11926603-11929184 FORWARD LENGTH=586	1	0.185	62055.4	49	72	249	Elution from: 42.946 to 42.946 scan no 3198 cid35.00 polarity:+	ALLSPAALIAQNAGVEGEVVVEK	K	I	0.95	101	25	0		2277.26	2	-0.0027	-1.2	492	514
	AT2G28000.1	| Symbols: CPN60A, CH-CPN60A, SLP | chaperonin-60alpha | chr2:11926603-11929184 FORWARD LENGTH=586	1	0.185	62055.4	49	72	249	Elution from: 41.464 to 41.464 scan no 3011 cid35.00 polarity:+	ALLSPAALIAQNAGVEGEVVVEK	K	I	0.95	101	25	0		2277.26	2	-0.00053	-0.23	492	514
	AT2G28000.1	| Symbols: CPN60A, CH-CPN60A, SLP | chaperonin-60alpha | chr2:11926603-11929184 FORWARD LENGTH=586	1	0.185	62055.4	49	72	249	Elution from: 44.051 to 44.051 scan no 3328 cid35.00 polarity:+	ALLSPAALIAQNAGVEGEVVVEK	K	I	0.95	109	25	0		2277.26	2	0.0025	1.1	492	514
	AT2G28000.1	| Symbols: CPN60A, CH-CPN60A, SLP | chaperonin-60alpha | chr2:11926603-11929184 FORWARD LENGTH=586	1	0.185	62055.4	49	72	249	Elution from: 42.688 to 42.688 scan no 3166 cid35.00 polarity:+	ALLSPAALIAQNAGVEGEVVVEK	K	I	0.95	111	25	0		2277.26	2	0.00016	0.068	492	514
	AT2G28000.1	| Symbols: CPN60A, CH-CPN60A, SLP | chaperonin-60alpha | chr2:11926603-11929184 FORWARD LENGTH=586	1	0.185	62055.4	49	72	249	Elution from: 40.316 to 40.316 scan no 2871 cid35.00 polarity:+	ALLSPAALIAQNAGVEGEVVVEK	K	I	0.95	112	25	0		2277.26	2	0.0018	0.78	492	514
	AT2G28000.1	| Symbols: CPN60A, CH-CPN60A, SLP | chaperonin-60alpha | chr2:11926603-11929184 FORWARD LENGTH=586	1	0.185	62055.4	49	72	249	Elution from: 41.377 to 41.377 scan no 3000 cid35.00 polarity:+	ALLSPAALIAQNAGVEGEVVVEK	K	I	0.95	116	25	0		2277.26	2	0.00092	0.4	492	514
	AT2G28000.1	| Symbols: CPN60A, CH-CPN60A, SLP | chaperonin-60alpha | chr2:11926603-11929184 FORWARD LENGTH=586	1	0.185	62055.4	49	72	249	Elution from: 40.281 to 40.281 scan no 2866 cid35.00 polarity:+	ALLSPAALIAQNAGVEGEVVVEK	K	I	0.95	119	25	0		2277.26	2	2.4e-05	0.011	492	514
	AT2G28000.1	| Symbols: CPN60A, CH-CPN60A, SLP | chaperonin-60alpha | chr2:11926603-11929184 FORWARD LENGTH=586	1	0.185	62055.4	49	72	249	Elution from: 43.310 to 43.310 scan no 3241 cid35.00 polarity:+	AMLQDIAILTGAEYLAMDMSLLVENATIDQLGIAR	K	K	0.95	102	25	0	Oxidation (+16), Oxidation (+16), Oxidation (+16)	3810.91	3	0.0026	0.69	331	365
	AT2G28000.1	| Symbols: CPN60A, CH-CPN60A, SLP | chaperonin-60alpha | chr2:11926603-11929184 FORWARD LENGTH=586	1	0.185	62055.4	49	72	249	Elution from: 31.102 to 31.102 scan no 1710 cid35.00 polarity:+	APAAAAPEGLMV	K	-	0.95	56.5	25	0	Oxidation (+16)	1112.55	2	0.00062	0.55	575	586
	AT2G28000.1	| Symbols: CPN60A, CH-CPN60A, SLP | chaperonin-60alpha | chr2:11926603-11929184 FORWARD LENGTH=586	1	0.185	62055.4	49	72	249	Elution from: 31.038 to 31.038 scan no 1701 cid35.00 polarity:+	APAAAAPEGLMV	K	-	0.95	68	25	0	Oxidation (+16)	1112.55	2	0.00069	0.62	575	586
	AT2G28000.1	| Symbols: CPN60A, CH-CPN60A, SLP | chaperonin-60alpha | chr2:11926603-11929184 FORWARD LENGTH=586	1	0.185	62055.4	49	72	249	Elution from: 43.669 to 43.669 scan no 3284 cid35.00 polarity:+	APLLIIAEDVTGEALATLVVNK	R	L	0.95	51.7	25	0		2249.29	4	0.00082	0.36	289	310
	AT2G28000.1	| Symbols: CPN60A, CH-CPN60A, SLP | chaperonin-60alpha | chr2:11926603-11929184 FORWARD LENGTH=586	1	0.185	62055.4	49	72	249	Elution from: 44.060 to 44.060 scan no 3329 cid35.00 polarity:+	APLLIIAEDVTGEALATLVVNK	R	L	0.95	61.6	25	0		2249.28	4	-0.0056	-2.5	289	310
	AT2G28000.1	| Symbols: CPN60A, CH-CPN60A, SLP | chaperonin-60alpha | chr2:11926603-11929184 FORWARD LENGTH=586	1	0.185	62055.4	49	72	249	Elution from: 43.603 to 43.603 scan no 3276 cid35.00 polarity:+	APLLIIAEDVTGEALATLVVNK	R	L	0.95	61.8	25	0		2249.29	4	-8.6e-05	-0.038	289	310
	AT2G28000.1	| Symbols: CPN60A, CH-CPN60A, SLP | chaperonin-60alpha | chr2:11926603-11929184 FORWARD LENGTH=586	1	0.185	62055.4	49	72	249	Elution from: 43.419 to 43.419 scan no 3254 cid35.00 polarity:+	APLLIIAEDVTGEALATLVVNK	R	L	0.95	73.3	25	0		2249.29	3	0.0035	1.5	289	310
	AT2G28000.1	| Symbols: CPN60A, CH-CPN60A, SLP | chaperonin-60alpha | chr2:11926603-11929184 FORWARD LENGTH=586	1	0.185	62055.4	49	72	249	Elution from: 44.475 to 44.475 scan no 3376 cid35.00 polarity:+	APLLIIAEDVTGEALATLVVNK	R	L	0.95	77.4	25	0		2249.29	3	0.0027	1.2	289	310
	AT2G28000.1	| Symbols: CPN60A, CH-CPN60A, SLP | chaperonin-60alpha | chr2:11926603-11929184 FORWARD LENGTH=586	1	0.185	62055.4	49	72	249	Elution from: 44.423 to 44.423 scan no 3370 cid35.00 polarity:+	APLLIIAEDVTGEALATLVVNK	R	L	0.95	80.4	25	0		2249.29	3	0.0029	1.3	289	310
	AT2G28000.1	| Symbols: CPN60A, CH-CPN60A, SLP | chaperonin-60alpha | chr2:11926603-11929184 FORWARD LENGTH=586	1	0.185	62055.4	49	72	249	Elution from: 44.732 to 44.732 scan no 3406 cid35.00 polarity:+	APLLIIAEDVTGEALATLVVNK	R	L	0.95	108	25	0		2249.29	2	-0.00059	-0.26	289	310
	AT2G28000.1	| Symbols: CPN60A, CH-CPN60A, SLP | chaperonin-60alpha | chr2:11926603-11929184 FORWARD LENGTH=586	1	0.185	62055.4	49	72	249	Elution from: 43.520 to 43.520 scan no 3266 cid35.00 polarity:+	APLLIIAEDVTGEALATLVVNK	R	L	0.95	113	25	0		2249.29	2	0.00067	0.3	289	310
	AT2G28000.1	| Symbols: CPN60A, CH-CPN60A, SLP | chaperonin-60alpha | chr2:11926603-11929184 FORWARD LENGTH=586	1	0.185	62055.4	49	72	249	Elution from: 44.644 to 44.644 scan no 3396 cid35.00 polarity:+	APLLIIAEDVTGEALATLVVNK	R	L	0.95	120	25	0		2249.29	2	-0.0026	-1.1	289	310
	AT2G28000.1	| Symbols: CPN60A, CH-CPN60A, SLP | chaperonin-60alpha | chr2:11926603-11929184 FORWARD LENGTH=586	1	0.185	62055.4	49	72	249	Elution from: 43.589 to 43.589 scan no 3274 cid35.00 polarity:+	APLLIIAEDVTGEALATLVVNK	R	L	0.95	132	25	0		2249.29	2	0.00037	0.16	289	310
	AT2G28000.1	| Symbols: CPN60A, CH-CPN60A, SLP | chaperonin-60alpha | chr2:11926603-11929184 FORWARD LENGTH=586	1	0.185	62055.4	49	72	249	Elution from: 35.883 to 35.883 scan no 2318 cid35.00 polarity:+	AVASISAGNDDLIGSMIADAIDK	R	V	0.95	43.1	25	0	Oxidation (+16)	2262.11	3	0.0021	0.92	190	212
	AT2G28000.1	| Symbols: CPN60A, CH-CPN60A, SLP | chaperonin-60alpha | chr2:11926603-11929184 FORWARD LENGTH=586	1	0.185	62055.4	49	72	249	Elution from: 44.652 to 44.652 scan no 3397 cid35.00 polarity:+	AVASISAGNDDLIGSMIADAIDK	R	V	0.95	85.7	25	0	Oxidation (+16)	2262.1	3	-0.00052	-0.23	190	212
	AT2G28000.1	| Symbols: CPN60A, CH-CPN60A, SLP | chaperonin-60alpha | chr2:11926603-11929184 FORWARD LENGTH=586	1	0.185	62055.4	49	72	249	Elution from: 44.177 to 44.177 scan no 3342 cid35.00 polarity:+	AVASISAGNDDLIGSMIADAIDK	R	V	0.95	99.4	25	0	Oxidation (+16)	2262.11	3	0.00015	0.068	190	212
	AT2G28000.1	| Symbols: CPN60A, CH-CPN60A, SLP | chaperonin-60alpha | chr2:11926603-11929184 FORWARD LENGTH=586	1	0.185	62055.4	49	72	249	Elution from: 38.433 to 38.433 scan no 2635 cid35.00 polarity:+	AVASISAGNDDLIGSMIADAIDK	R	V	0.95	104	25	0	Oxidation (+16)	2262.1	3	-0.0031	-1.4	190	212
	AT2G28000.1	| Symbols: CPN60A, CH-CPN60A, SLP | chaperonin-60alpha | chr2:11926603-11929184 FORWARD LENGTH=586	1	0.185	62055.4	49	72	249	Elution from: 44.922 to 44.922 scan no 3426 cid35.00 polarity:+	AVASISAGNDDLIGSMIADAIDK	R	V	0.95	109	25	0	Oxidation (+16)	2262.11	2	0.001	0.46	190	212
	AT2G28000.1	| Symbols: CPN60A, CH-CPN60A, SLP | chaperonin-60alpha | chr2:11926603-11929184 FORWARD LENGTH=586	1	0.185	62055.4	49	72	249	Elution from: 34.670 to 34.670 scan no 2166 cid35.00 polarity:+	AVASISAGNDDLIGSMIADAIDK	R	V	0.95	110	25	0	Oxidation (+16)	2262.1	3	-0.0026	-1.1	190	212
	AT2G28000.1	| Symbols: CPN60A, CH-CPN60A, SLP | chaperonin-60alpha | chr2:11926603-11929184 FORWARD LENGTH=586	1	0.185	62055.4	49	72	249	Elution from: 41.495 to 41.495 scan no 3015 cid35.00 polarity:+	AVASISAGNDDLIGSMIADAIDK	R	V	0.95	112	25	0	Oxidation (+16)	2262.1	2	-0.00081	-0.36	190	212
	AT2G28000.1	| Symbols: CPN60A, CH-CPN60A, SLP | chaperonin-60alpha | chr2:11926603-11929184 FORWARD LENGTH=586	1	0.185	62055.4	49	72	249	Elution from: 42.634 to 42.634 scan no 3159 cid35.00 polarity:+	AVASISAGNDDLIGSMIADAIDK	R	V	0.95	116	25	0	Oxidation (+16)	2262.1	2	-0.0029	-1.3	190	212
	AT2G28000.1	| Symbols: CPN60A, CH-CPN60A, SLP | chaperonin-60alpha | chr2:11926603-11929184 FORWARD LENGTH=586	1	0.185	62055.4	49	72	249	Elution from: 37.194 to 37.194 scan no 2481 cid35.00 polarity:+	AVASISAGNDDLIGSMIADAIDK	R	V	0.95	118	25	0	Oxidation (+16)	2262.11	2	0.0018	0.81	190	212
	AT2G28000.1	| Symbols: CPN60A, CH-CPN60A, SLP | chaperonin-60alpha | chr2:11926603-11929184 FORWARD LENGTH=586	1	0.185	62055.4	49	72	249	Elution from: 42.971 to 42.971 scan no 3201 cid35.00 polarity:+	AVASISAGNDDLIGSMIADAIDK	R	V	0.95	120	25	0	Oxidation (+16)	2262.1	2	-0.0019	-0.83	190	212
	AT2G28000.1	| Symbols: CPN60A, CH-CPN60A, SLP | chaperonin-60alpha | chr2:11926603-11929184 FORWARD LENGTH=586	1	0.185	62055.4	49	72	249	Elution from: 44.438 to 44.438 scan no 3372 cid35.00 polarity:+	AVASISAGNDDLIGSMIADAIDK	R	V	0.95	121	25	0	Oxidation (+16)	2262.1	2	-0.0017	-0.74	190	212
	AT2G28000.1	| Symbols: CPN60A, CH-CPN60A, SLP | chaperonin-60alpha | chr2:11926603-11929184 FORWARD LENGTH=586	1	0.185	62055.4	49	72	249	Elution from: 40.232 to 40.232 scan no 2860 cid35.00 polarity:+	AVASISAGNDDLIGSMIADAIDK	R	V	0.95	122	25	0	Oxidation (+16)	2262.11	2	0.0016	0.7	190	212
	AT2G28000.1	| Symbols: CPN60A, CH-CPN60A, SLP | chaperonin-60alpha | chr2:11926603-11929184 FORWARD LENGTH=586	1	0.185	62055.4	49	72	249	Elution from: 42.706 to 42.706 scan no 3168 cid35.00 polarity:+	AVASISAGNDDLIGSMIADAIDK	R	V	0.95	122	25	0		2246.11	2	-0.00049	-0.22	190	212
	AT2G28000.1	| Symbols: CPN60A, CH-CPN60A, SLP | chaperonin-60alpha | chr2:11926603-11929184 FORWARD LENGTH=586	1	0.185	62055.4	49	72	249	Elution from: 42.711 to 42.711 scan no 3169 cid35.00 polarity:+	AVASISAGNDDLIGSMIADAIDK	R	V	0.95	122	25	0	Oxidation (+16)	2262.1	2	-0.0028	-1.3	190	212
	AT2G28000.1	| Symbols: CPN60A, CH-CPN60A, SLP | chaperonin-60alpha | chr2:11926603-11929184 FORWARD LENGTH=586	1	0.185	62055.4	49	72	249	Elution from: 38.456 to 38.456 scan no 2638 cid35.00 polarity:+	AVASISAGNDDLIGSMIADAIDK	R	V	0.95	122	25	0	Oxidation (+16)	2262.1	2	-0.0044	-1.9	190	212
	AT2G28000.1	| Symbols: CPN60A, CH-CPN60A, SLP | chaperonin-60alpha | chr2:11926603-11929184 FORWARD LENGTH=586	1	0.185	62055.4	49	72	249	Elution from: 37.133 to 37.133 scan no 2474 cid35.00 polarity:+	AVASISAGNDDLIGSMIADAIDK	R	V	0.95	123	25	0	Oxidation (+16)	2262.1	2	-0.0033	-1.5	190	212
	AT2G28000.1	| Symbols: CPN60A, CH-CPN60A, SLP | chaperonin-60alpha | chr2:11926603-11929184 FORWARD LENGTH=586	1	0.185	62055.4	49	72	249	Elution from: 44.795 to 44.795 scan no 3413 cid35.00 polarity:+	AVASISAGNDDLIGSMIADAIDK	R	V	0.95	124	25	0	Oxidation (+16)	2262.1	2	-0.0014	-0.64	190	212
	AT2G28000.1	| Symbols: CPN60A, CH-CPN60A, SLP | chaperonin-60alpha | chr2:11926603-11929184 FORWARD LENGTH=586	1	0.185	62055.4	49	72	249	Elution from: 40.333 to 40.333 scan no 2873 cid35.00 polarity:+	AVASISAGNDDLIGSMIADAIDK	R	V	0.95	126	25	0	Oxidation (+16)	2262.11	2	0.0017	0.77	190	212
	AT2G28000.1	| Symbols: CPN60A, CH-CPN60A, SLP | chaperonin-60alpha | chr2:11926603-11929184 FORWARD LENGTH=586	1	0.185	62055.4	49	72	249	Elution from: 41.409 to 41.409 scan no 3004 cid35.00 polarity:+	AVASISAGNDDLIGSMIADAIDK	R	V	0.95	127	25	0	Oxidation (+16)	2262.11	2	0.0013	0.58	190	212
	AT2G28000.1	| Symbols: CPN60A, CH-CPN60A, SLP | chaperonin-60alpha | chr2:11926603-11929184 FORWARD LENGTH=586	1	0.185	62055.4	49	72	249	Elution from: 38.496 to 38.496 scan no 2643 cid35.00 polarity:+	AVASISAGNDDLIGSMIADAIDK	R	V	0.95	127	25	0	Oxidation (+16)	2262.11	2	0.0003	0.13	190	212
	AT2G28000.1	| Symbols: CPN60A, CH-CPN60A, SLP | chaperonin-60alpha | chr2:11926603-11929184 FORWARD LENGTH=586	1	0.185	62055.4	49	72	249	Elution from: 44.195 to 44.195 scan no 3344 cid35.00 polarity:+	AVASISAGNDDLIGSMIADAIDK	R	V	0.95	130	25	0	Oxidation (+16)	2262.1	2	-0.00036	-0.16	190	212
	AT2G28000.1	| Symbols: CPN60A, CH-CPN60A, SLP | chaperonin-60alpha | chr2:11926603-11929184 FORWARD LENGTH=586	1	0.185	62055.4	49	72	249	Elution from: 34.744 to 34.744 scan no 2175 cid35.00 polarity:+	AVASISAGNDDLIGSMIADAIDK	R	V	0.95	135	25	0	Oxidation (+16)	2262.1	2	-0.0015	-0.65	190	212
	AT2G28000.1	| Symbols: CPN60A, CH-CPN60A, SLP | chaperonin-60alpha | chr2:11926603-11929184 FORWARD LENGTH=586	1	0.185	62055.4	49	72	249	Elution from: 43.091 to 43.091 scan no 3215 cid35.00 polarity:+	AVASISAGNDDLIGSMIADAIDK	R	V	0.95	139	25	0	Oxidation (+16)	2262.1	2	-0.0027	-1.2	190	212
	AT2G28000.1	| Symbols: CPN60A, CH-CPN60A, SLP | chaperonin-60alpha | chr2:11926603-11929184 FORWARD LENGTH=586	1	0.185	62055.4	49	72	249	Elution from: 36.726 to 36.726 scan no 2425 cid35.00 polarity:+	CALQNAASVAGMVLTTQAIVVDKPKPK	R	A	0.95	45.9	25	0	Carbamidomethyl (+57), Oxidation (+16)	2825.51	5	-0.001	-0.36	548	574
	AT2G28000.1	| Symbols: CPN60A, CH-CPN60A, SLP | chaperonin-60alpha | chr2:11926603-11929184 FORWARD LENGTH=586	1	0.185	62055.4	49	72	249	Elution from: 36.633 to 36.633 scan no 2413 cid35.00 polarity:+	CALQNAASVAGMVLTTQAIVVDKPKPK	R	A	0.95	47.1	25	0	Carbamidomethyl (+57), Oxidation (+16)	2825.51	5	-0.00036	-0.13	548	574
	AT2G28000.1	| Symbols: CPN60A, CH-CPN60A, SLP | chaperonin-60alpha | chr2:11926603-11929184 FORWARD LENGTH=586	1	0.185	62055.4	49	72	249	Elution from: 37.837 to 37.837 scan no 2562 cid35.00 polarity:+	CALQNAASVAGMVLTTQAIVVDKPKPK	R	A	0.95	32.7	25	0	Carbamidomethyl (+57), Oxidation (+16)	2825.51	3	-0.0058	-2	548	574
	AT2G28000.1	| Symbols: CPN60A, CH-CPN60A, SLP | chaperonin-60alpha | chr2:11926603-11929184 FORWARD LENGTH=586	1	0.185	62055.4	49	72	249	Elution from: 44.077 to 44.077 scan no 3331 cid35.00 polarity:+	CALQNAASVAGMVLTTQAIVVDKPKPK	R	A	0.95	44.6	25	0	Carbamidomethyl (+57), Oxidation (+16)	2825.51	4	-0.0059	-2.1	548	574
	AT2G28000.1	| Symbols: CPN60A, CH-CPN60A, SLP | chaperonin-60alpha | chr2:11926603-11929184 FORWARD LENGTH=586	1	0.185	62055.4	49	72	249	Elution from: 39.634 to 39.634 scan no 2784 cid35.00 polarity:+	CALQNAASVAGMVLTTQAIVVDKPKPK	R	A	0.95	47.2	25	0	Carbamidomethyl (+57)	2809.52	4	-0.0028	-0.98	548	574
	AT2G28000.1	| Symbols: CPN60A, CH-CPN60A, SLP | chaperonin-60alpha | chr2:11926603-11929184 FORWARD LENGTH=586	1	0.185	62055.4	49	72	249	Elution from: 44.388 to 44.388 scan no 3366 cid35.00 polarity:+	CALQNAASVAGMVLTTQAIVVDKPKPK	R	A	0.95	51.3	25	0	Carbamidomethyl (+57), Oxidation (+16)	2825.51	4	-0.0068	-2.4	548	574
	AT2G28000.1	| Symbols: CPN60A, CH-CPN60A, SLP | chaperonin-60alpha | chr2:11926603-11929184 FORWARD LENGTH=586	1	0.185	62055.4	49	72	249	Elution from: 37.873 to 37.873 scan no 2567 cid35.00 polarity:+	CALQNAASVAGMVLTTQAIVVDKPKPK	R	A	0.95	57.5	25	0	Carbamidomethyl (+57), Oxidation (+16)	2825.51	4	-0.0011	-0.39	548	574
	AT2G28000.1	| Symbols: CPN60A, CH-CPN60A, SLP | chaperonin-60alpha | chr2:11926603-11929184 FORWARD LENGTH=586	1	0.185	62055.4	49	72	249	Elution from: 36.710 to 36.710 scan no 2422 cid35.00 polarity:+	CALQNAASVAGMVLTTQAIVVDKPKPK	R	A	0.95	57.8	25	0	Carbamidomethyl (+57), Oxidation (+16)	2825.51	4	-0.0031	-1.1	548	574
	AT2G28000.1	| Symbols: CPN60A, CH-CPN60A, SLP | chaperonin-60alpha | chr2:11926603-11929184 FORWARD LENGTH=586	1	0.185	62055.4	49	72	249	Elution from: 36.692 to 36.692 scan no 2420 cid35.00 polarity:+	CALQNAASVAGMVLTTQAIVVDKPKPK	R	A	0.95	64.4	25	0	Carbamidomethyl (+57), Oxidation (+16)	2825.51	3	-0.0063	-2.2	548	574
	AT2G28000.1	| Symbols: CPN60A, CH-CPN60A, SLP | chaperonin-60alpha | chr2:11926603-11929184 FORWARD LENGTH=586	1	0.185	62055.4	49	72	249	Elution from: 38.063 to 38.063 scan no 2590 cid35.00 polarity:+	CALQNAASVAGMVLTTQAIVVDKPKPK	R	A	0.95	63.8	25	0	Carbamidomethyl (+57), Oxidation (+16)	2825.51	4	-0.0034	-1.2	548	574
	AT2G28000.1	| Symbols: CPN60A, CH-CPN60A, SLP | chaperonin-60alpha | chr2:11926603-11929184 FORWARD LENGTH=586	1	0.185	62055.4	49	72	249	Elution from: 39.734 to 39.734 scan no 2797 cid35.00 polarity:+	CALQNAASVAGMVLTTQAIVVDKPKPK	R	A	0.95	65.3	25	0	Carbamidomethyl (+57)	2809.51	4	-0.0049	-1.7	548	574
	AT2G28000.1	| Symbols: CPN60A, CH-CPN60A, SLP | chaperonin-60alpha | chr2:11926603-11929184 FORWARD LENGTH=586	1	0.185	62055.4	49	72	249	Elution from: 36.791 to 36.791 scan no 2433 cid35.00 polarity:+	CALQNAASVAGMVLTTQAIVVDKPKPK	R	A	0.95	67	25	0	Carbamidomethyl (+57), Oxidation (+16)	2825.52	4	0.0032	1.1	548	574
	AT2G28000.1	| Symbols: CPN60A, CH-CPN60A, SLP | chaperonin-60alpha | chr2:11926603-11929184 FORWARD LENGTH=586	1	0.185	62055.4	49	72	249	Elution from: 36.755 to 36.755 scan no 2429 cid35.00 polarity:+	CALQNAASVAGMVLTTQAIVVDKPKPK	R	A	0.95	80.8	25	0	Carbamidomethyl (+57), Oxidation (+16)	2825.51	3	-0.0076	-2.7	548	574
	AT2G28000.1	| Symbols: CPN60A, CH-CPN60A, SLP | chaperonin-60alpha | chr2:11926603-11929184 FORWARD LENGTH=586	1	0.185	62055.4	49	72	249	Elution from: 35.669 to 35.669 scan no 2290 cid35.00 polarity:+	DIIPILEK	K	T	0.95	41.5	25	0		939.57	2	0.0014	1.5	276	283
	AT2G28000.1	| Symbols: CPN60A, CH-CPN60A, SLP | chaperonin-60alpha | chr2:11926603-11929184 FORWARD LENGTH=586	1	0.185	62055.4	49	72	249	Elution from: 37.160 to 37.160 scan no 2477 cid35.00 polarity:+	DIIPILEKTTQLR	K	A	0.95	30.2	25	0		1538.9	3	-0.00088	-0.57	276	288
	AT2G28000.1	| Symbols: CPN60A, CH-CPN60A, SLP | chaperonin-60alpha | chr2:11926603-11929184 FORWARD LENGTH=586	1	0.185	62055.4	49	72	249	Elution from: 37.116 to 37.116 scan no 2472 cid35.00 polarity:+	DIIPILEKTTQLR	K	A	0.95	36	25	0		1538.9	3	-0.00044	-0.28	276	288
	AT2G28000.1	| Symbols: CPN60A, CH-CPN60A, SLP | chaperonin-60alpha | chr2:11926603-11929184 FORWARD LENGTH=586	1	0.185	62055.4	49	72	249	Elution from: 28.877 to 28.877 scan no 1433 cid35.00 polarity:+	DSTTLIADAASK	K	D	0.95	89.3	25	0		1191.6	2	-0.0008	-0.67	372	383
	AT2G28000.1	| Symbols: CPN60A, CH-CPN60A, SLP | chaperonin-60alpha | chr2:11926603-11929184 FORWARD LENGTH=586	1	0.185	62055.4	49	72	249	Elution from: 28.780 to 28.780 scan no 1421 cid35.00 polarity:+	DSTTLIADAASK	K	D	0.95	93.3	25	0		1191.6	2	-0.00093	-0.78	372	383
	AT2G28000.1	| Symbols: CPN60A, CH-CPN60A, SLP | chaperonin-60alpha | chr2:11926603-11929184 FORWARD LENGTH=586	1	0.185	62055.4	49	72	249	Elution from: 37.357 to 37.357 scan no 2501 cid35.00 polarity:+	DSTTLIADAASKDELQAR	K	I	0.95	26	25	0		1903.95	3	0.0021	1.1	372	389
	AT2G28000.1	| Symbols: CPN60A, CH-CPN60A, SLP | chaperonin-60alpha | chr2:11926603-11929184 FORWARD LENGTH=586	1	0.185	62055.4	49	72	249	Elution from: 36.658 to 36.658 scan no 2416 cid35.00 polarity:+	DSTTLIADAASKDELQAR	K	I	0.95	26.2	25	0		1903.94	3	-0.005	-2.6	372	389
	AT2G28000.1	| Symbols: CPN60A, CH-CPN60A, SLP | chaperonin-60alpha | chr2:11926603-11929184 FORWARD LENGTH=586	1	0.185	62055.4	49	72	249	Elution from: 39.455 to 39.455 scan no 2762 cid35.00 polarity:+	DSTTLIADAASKDELQAR	K	I	0.95	28.3	25	0		1903.95	3	0.00011	0.059	372	389
	AT2G28000.1	| Symbols: CPN60A, CH-CPN60A, SLP | chaperonin-60alpha | chr2:11926603-11929184 FORWARD LENGTH=586	1	0.185	62055.4	49	72	249	Elution from: 30.793 to 30.793 scan no 1669 cid35.00 polarity:+	DSTTLIADAASKDELQAR	K	I	0.95	32.8	25	0		1903.94	2	-0.004	-2.1	372	389
	AT2G28000.1	| Symbols: CPN60A, CH-CPN60A, SLP | chaperonin-60alpha | chr2:11926603-11929184 FORWARD LENGTH=586	1	0.185	62055.4	49	72	249	Elution from: 44.186 to 44.186 scan no 3343 cid35.00 polarity:+	DSTTLIADAASKDELQAR	K	I	0.95	31.7	25	0		1903.95	3	-0.0024	-1.3	372	389
	AT2G28000.1	| Symbols: CPN60A, CH-CPN60A, SLP | chaperonin-60alpha | chr2:11926603-11929184 FORWARD LENGTH=586	1	0.185	62055.4	49	72	249	Elution from: 29.747 to 29.747 scan no 1538 cid35.00 polarity:+	DSTTLIADAASKDELQAR	K	I	0.95	33.3	25	0		1903.95	3	-0.0018	-0.93	372	389
	AT2G28000.1	| Symbols: CPN60A, CH-CPN60A, SLP | chaperonin-60alpha | chr2:11926603-11929184 FORWARD LENGTH=586	1	0.185	62055.4	49	72	249	Elution from: 32.543 to 32.543 scan no 1894 cid35.00 polarity:+	DSTTLIADAASKDELQAR	K	I	0.95	33.9	25	0		1903.95	3	0.0049	2.6	372	389
	AT2G28000.1	| Symbols: CPN60A, CH-CPN60A, SLP | chaperonin-60alpha | chr2:11926603-11929184 FORWARD LENGTH=586	1	0.185	62055.4	49	72	249	Elution from: 37.168 to 37.168 scan no 2478 cid35.00 polarity:+	DSTTLIADAASKDELQAR	K	I	0.95	34.9	25	0		1903.95	3	0.00087	0.45	372	389
	AT2G28000.1	| Symbols: CPN60A, CH-CPN60A, SLP | chaperonin-60alpha | chr2:11926603-11929184 FORWARD LENGTH=586	1	0.185	62055.4	49	72	249	Elution from: 35.443 to 35.443 scan no 2260 cid35.00 polarity:+	DSTTLIADAASKDELQAR	K	I	0.95	37.1	25	0		1903.95	3	-0.00048	-0.25	372	389
	AT2G28000.1	| Symbols: CPN60A, CH-CPN60A, SLP | chaperonin-60alpha | chr2:11926603-11929184 FORWARD LENGTH=586	1	0.185	62055.4	49	72	249	Elution from: 39.586 to 39.586 scan no 2778 cid35.00 polarity:+	DSTTLIADAASKDELQAR	K	I	0.95	40.2	25	0		1903.95	2	-0.002	-1	372	389
	AT2G28000.1	| Symbols: CPN60A, CH-CPN60A, SLP | chaperonin-60alpha | chr2:11926603-11929184 FORWARD LENGTH=586	1	0.185	62055.4	49	72	249	Elution from: 44.489 to 44.489 scan no 3378 cid35.00 polarity:+	DSTTLIADAASKDELQAR	K	I	0.95	40	25	0		1903.95	3	-0.0018	-0.95	372	389
	AT2G28000.1	| Symbols: CPN60A, CH-CPN60A, SLP | chaperonin-60alpha | chr2:11926603-11929184 FORWARD LENGTH=586	1	0.185	62055.4	49	72	249	Elution from: 40.577 to 40.577 scan no 2903 cid35.00 polarity:+	DSTTLIADAASKDELQAR	K	I	0.95	40.8	25	0		1903.95	3	-0.00034	-0.18	372	389
	AT2G28000.1	| Symbols: CPN60A, CH-CPN60A, SLP | chaperonin-60alpha | chr2:11926603-11929184 FORWARD LENGTH=586	1	0.185	62055.4	49	72	249	Elution from: 34.646 to 34.646 scan no 2163 cid35.00 polarity:+	DSTTLIADAASKDELQAR	K	I	0.95	42.8	25	0		1903.95	3	0.0022	1.2	372	389
	AT2G28000.1	| Symbols: CPN60A, CH-CPN60A, SLP | chaperonin-60alpha | chr2:11926603-11929184 FORWARD LENGTH=586	1	0.185	62055.4	49	72	249	Elution from: 42.908 to 42.908 scan no 3193 cid35.00 polarity:+	DSTTLIADAASKDELQAR	K	I	0.95	43.6	25	0		1903.95	3	0.00028	0.15	372	389
	AT2G28000.1	| Symbols: CPN60A, CH-CPN60A, SLP | chaperonin-60alpha | chr2:11926603-11929184 FORWARD LENGTH=586	1	0.185	62055.4	49	72	249	Elution from: 35.366 to 35.366 scan no 2250 cid35.00 polarity:+	DSTTLIADAASKDELQAR	K	I	0.95	45.1	25	0		1903.95	3	0.00045	0.23	372	389
	AT2G28000.1	| Symbols: CPN60A, CH-CPN60A, SLP | chaperonin-60alpha | chr2:11926603-11929184 FORWARD LENGTH=586	1	0.185	62055.4	49	72	249	Elution from: 28.739 to 28.739 scan no 1416 cid35.00 polarity:+	DSTTLIADAASKDELQAR	K	I	0.95	47.6	25	0		1903.95	2	0.00077	0.4	372	389
	AT2G28000.1	| Symbols: CPN60A, CH-CPN60A, SLP | chaperonin-60alpha | chr2:11926603-11929184 FORWARD LENGTH=586	1	0.185	62055.4	49	72	249	Elution from: 42.795 to 42.795 scan no 3179 cid35.00 polarity:+	DSTTLIADAASKDELQAR	K	I	0.95	45.5	25	0		1903.95	3	0.00076	0.4	372	389
	AT2G28000.1	| Symbols: CPN60A, CH-CPN60A, SLP | chaperonin-60alpha | chr2:11926603-11929184 FORWARD LENGTH=586	1	0.185	62055.4	49	72	249	Elution from: 31.858 to 31.858 scan no 1806 cid35.00 polarity:+	DSTTLIADAASKDELQAR	K	I	0.95	51	25	0		1903.95	3	0.0043	2.2	372	389
	AT2G28000.1	| Symbols: CPN60A, CH-CPN60A, SLP | chaperonin-60alpha | chr2:11926603-11929184 FORWARD LENGTH=586	1	0.185	62055.4	49	72	249	Elution from: 39.676 to 39.676 scan no 2789 cid35.00 polarity:+	DSTTLIADAASKDELQAR	K	I	0.95	53.8	25	0		1903.95	2	-0.0025	-1.3	372	389
	AT2G28000.1	| Symbols: CPN60A, CH-CPN60A, SLP | chaperonin-60alpha | chr2:11926603-11929184 FORWARD LENGTH=586	1	0.185	62055.4	49	72	249	Elution from: 39.374 to 39.374 scan no 2751 cid35.00 polarity:+	DSTTLIADAASKDELQAR	K	I	0.95	55.5	25	0		1903.95	3	0.0015	0.8	372	389
	AT2G28000.1	| Symbols: CPN60A, CH-CPN60A, SLP | chaperonin-60alpha | chr2:11926603-11929184 FORWARD LENGTH=586	1	0.185	62055.4	49	72	249	Elution from: 44.559 to 44.559 scan no 3386 cid35.00 polarity:+	DSTTLIADAASKDELQAR	K	I	0.95	55.9	25	0		1903.95	3	0.0012	0.65	372	389
	AT2G28000.1	| Symbols: CPN60A, CH-CPN60A, SLP | chaperonin-60alpha | chr2:11926603-11929184 FORWARD LENGTH=586	1	0.185	62055.4	49	72	249	Elution from: 35.925 to 35.925 scan no 2323 cid35.00 polarity:+	DSTTLIADAASKDELQAR	K	I	0.95	55.9	25	0		1903.95	3	0.0024	1.2	372	389
	AT2G28000.1	| Symbols: CPN60A, CH-CPN60A, SLP | chaperonin-60alpha | chr2:11926603-11929184 FORWARD LENGTH=586	1	0.185	62055.4	49	72	249	Elution from: 29.291 to 29.291 scan no 1483 cid35.00 polarity:+	DSTTLIADAASKDELQAR	K	I	0.95	56.4	25	0		1903.95	3	-0.003	-1.6	372	389
	AT2G28000.1	| Symbols: CPN60A, CH-CPN60A, SLP | chaperonin-60alpha | chr2:11926603-11929184 FORWARD LENGTH=586	1	0.185	62055.4	49	72	249	Elution from: 36.160 to 36.160 scan no 2352 cid35.00 polarity:+	DSTTLIADAASKDELQAR	K	I	0.95	59	25	0		1903.95	2	-0.0015	-0.8	372	389
	AT2G28000.1	| Symbols: CPN60A, CH-CPN60A, SLP | chaperonin-60alpha | chr2:11926603-11929184 FORWARD LENGTH=586	1	0.185	62055.4	49	72	249	Elution from: 37.713 to 37.713 scan no 2547 cid35.00 polarity:+	DSTTLIADAASKDELQAR	K	I	0.95	66.6	25	0		1903.95	2	-0.00087	-0.46	372	389
	AT2G28000.1	| Symbols: CPN60A, CH-CPN60A, SLP | chaperonin-60alpha | chr2:11926603-11929184 FORWARD LENGTH=586	1	0.185	62055.4	49	72	249	Elution from: 36.855 to 36.855 scan no 2441 cid35.00 polarity:+	DSTTLIADAASKDELQAR	K	I	0.95	66.7	25	0		1903.95	2	-0.0034	-1.8	372	389
	AT2G28000.1	| Symbols: CPN60A, CH-CPN60A, SLP | chaperonin-60alpha | chr2:11926603-11929184 FORWARD LENGTH=586	1	0.185	62055.4	49	72	249	Elution from: 32.632 to 32.632 scan no 1905 cid35.00 polarity:+	DSTTLIADAASKDELQAR	K	I	0.95	64.4	25	0		1903.95	3	0.0043	2.2	372	389
	AT2G28000.1	| Symbols: CPN60A, CH-CPN60A, SLP | chaperonin-60alpha | chr2:11926603-11929184 FORWARD LENGTH=586	1	0.185	62055.4	49	72	249	Elution from: 41.749 to 41.749 scan no 3046 cid35.00 polarity:+	DSTTLIADAASKDELQAR	K	I	0.95	69	25	0		1903.95	2	-0.0034	-1.8	372	389
	AT2G28000.1	| Symbols: CPN60A, CH-CPN60A, SLP | chaperonin-60alpha | chr2:11926603-11929184 FORWARD LENGTH=586	1	0.185	62055.4	49	72	249	Elution from: 36.675 to 36.675 scan no 2418 cid35.00 polarity:+	DSTTLIADAASKDELQAR	K	I	0.95	69.6	25	0		1903.95	2	-0.0009	-0.47	372	389
	AT2G28000.1	| Symbols: CPN60A, CH-CPN60A, SLP | chaperonin-60alpha | chr2:11926603-11929184 FORWARD LENGTH=586	1	0.185	62055.4	49	72	249	Elution from: 33.655 to 33.655 scan no 2034 cid35.00 polarity:+	DSTTLIADAASKDELQAR	K	I	0.95	70.8	25	0		1903.95	2	0.0018	0.95	372	389
	AT2G28000.1	| Symbols: CPN60A, CH-CPN60A, SLP | chaperonin-60alpha | chr2:11926603-11929184 FORWARD LENGTH=586	1	0.185	62055.4	49	72	249	Elution from: 35.383 to 35.383 scan no 2252 cid35.00 polarity:+	DSTTLIADAASKDELQAR	K	I	0.95	71.4	25	0		1903.95	2	0.00049	0.26	372	389
	AT2G28000.1	| Symbols: CPN60A, CH-CPN60A, SLP | chaperonin-60alpha | chr2:11926603-11929184 FORWARD LENGTH=586	1	0.185	62055.4	49	72	249	Elution from: 38.706 to 38.706 scan no 2670 cid35.00 polarity:+	DSTTLIADAASKDELQAR	K	I	0.95	69.3	25	0		1903.95	3	-0.0028	-1.5	372	389
	AT2G28000.1	| Symbols: CPN60A, CH-CPN60A, SLP | chaperonin-60alpha | chr2:11926603-11929184 FORWARD LENGTH=586	1	0.185	62055.4	49	72	249	Elution from: 35.026 to 35.026 scan no 2209 cid35.00 polarity:+	DSTTLIADAASKDELQAR	K	I	0.95	72.6	25	0		1903.95	2	-0.0023	-1.2	372	389
	AT2G28000.1	| Symbols: CPN60A, CH-CPN60A, SLP | chaperonin-60alpha | chr2:11926603-11929184 FORWARD LENGTH=586	1	0.185	62055.4	49	72	249	Elution from: 28.609 to 28.609 scan no 1399 cid35.00 polarity:+	DSTTLIADAASKDELQAR	K	I	0.95	72.6	25	0		1903.95	3	-0.00049	-0.26	372	389
	AT2G28000.1	| Symbols: CPN60A, CH-CPN60A, SLP | chaperonin-60alpha | chr2:11926603-11929184 FORWARD LENGTH=586	1	0.185	62055.4	49	72	249	Elution from: 34.769 to 34.769 scan no 2178 cid35.00 polarity:+	DSTTLIADAASKDELQAR	K	I	0.95	75.9	25	0		1903.95	2	-0.0026	-1.3	372	389
	AT2G28000.1	| Symbols: CPN60A, CH-CPN60A, SLP | chaperonin-60alpha | chr2:11926603-11929184 FORWARD LENGTH=586	1	0.185	62055.4	49	72	249	Elution from: 34.444 to 34.444 scan no 2134 cid35.00 polarity:+	DSTTLIADAASKDELQAR	K	I	0.95	78	25	0		1903.95	2	-0.0027	-1.4	372	389
	AT2G28000.1	| Symbols: CPN60A, CH-CPN60A, SLP | chaperonin-60alpha | chr2:11926603-11929184 FORWARD LENGTH=586	1	0.185	62055.4	49	72	249	Elution from: 35.117 to 35.117 scan no 2220 cid35.00 polarity:+	DSTTLIADAASKDELQAR	K	I	0.95	77.7	25	0		1903.95	2	0.00055	0.29	372	389
	AT2G28000.1	| Symbols: CPN60A, CH-CPN60A, SLP | chaperonin-60alpha | chr2:11926603-11929184 FORWARD LENGTH=586	1	0.185	62055.4	49	72	249	Elution from: 32.491 to 32.491 scan no 1888 cid35.00 polarity:+	DSTTLIADAASKDELQAR	K	I	0.95	78.9	25	0		1903.95	2	-0.0012	-0.61	372	389
	AT2G28000.1	| Symbols: CPN60A, CH-CPN60A, SLP | chaperonin-60alpha | chr2:11926603-11929184 FORWARD LENGTH=586	1	0.185	62055.4	49	72	249	Elution from: 28.715 to 28.715 scan no 1413 cid35.00 polarity:+	DSTTLIADAASKDELQAR	K	I	0.95	79.7	25	0		1903.95	3	0.00031	0.16	372	389
	AT2G28000.1	| Symbols: CPN60A, CH-CPN60A, SLP | chaperonin-60alpha | chr2:11926603-11929184 FORWARD LENGTH=586	1	0.185	62055.4	49	72	249	Elution from: 32.556 to 32.556 scan no 1896 cid35.00 polarity:+	DSTTLIADAASKDELQAR	K	I	0.95	90	25	0		1903.95	2	4.6e-05	0.024	372	389
	AT2G28000.1	| Symbols: CPN60A, CH-CPN60A, SLP | chaperonin-60alpha | chr2:11926603-11929184 FORWARD LENGTH=586	1	0.185	62055.4	49	72	249	Elution from: 31.772 to 31.772 scan no 1795 cid35.00 polarity:+	DSTTLIADAASKDELQAR	K	I	0.95	99.8	25	0		1903.95	2	0.00075	0.39	372	389
	AT2G28000.1	| Symbols: CPN60A, CH-CPN60A, SLP | chaperonin-60alpha | chr2:11926603-11929184 FORWARD LENGTH=586	1	0.185	62055.4	49	72	249	Elution from: 31.724 to 31.724 scan no 1789 cid35.00 polarity:+	DSTTLIADAASKDELQAR	K	I	0.95	105	25	0		1903.95	2	-0.0019	-1	372	389
	AT2G28000.1	| Symbols: CPN60A, CH-CPN60A, SLP | chaperonin-60alpha | chr2:11926603-11929184 FORWARD LENGTH=586	1	0.185	62055.4	49	72	249	Elution from: 31.956 to 31.956 scan no 1818 cid35.00 polarity:+	ELFETDSVYDSEK	K	L	0.95	26.2	25	0		1560.68	3	0.00071	0.45	396	408
	AT2G28000.1	| Symbols: CPN60A, CH-CPN60A, SLP | chaperonin-60alpha | chr2:11926603-11929184 FORWARD LENGTH=586	1	0.185	62055.4	49	72	249	Elution from: 31.715 to 31.715 scan no 1788 cid35.00 polarity:+	ELFETDSVYDSEK	K	L	0.95	81.7	25	0		1560.68	2	-0.00069	-0.44	396	408
	AT2G28000.1	| Symbols: CPN60A, CH-CPN60A, SLP | chaperonin-60alpha | chr2:11926603-11929184 FORWARD LENGTH=586	1	0.185	62055.4	49	72	249	Elution from: 31.801 to 31.801 scan no 1799 cid35.00 polarity:+	ELFETDSVYDSEK	K	L	0.95	85.1	25	0		1560.68	2	-0.0013	-0.82	396	408
	AT2G28000.1	| Symbols: CPN60A, CH-CPN60A, SLP | chaperonin-60alpha | chr2:11926603-11929184 FORWARD LENGTH=586	1	0.185	62055.4	49	72	249	Elution from: 33.478 to 33.478 scan no 2012 cid35.00 polarity:+	ELFETDSVYDSEKLAER	K	I	0.95	32.8	25	0		2029.95	3	-0.00067	-0.33	396	412
	AT2G28000.1	| Symbols: CPN60A, CH-CPN60A, SLP | chaperonin-60alpha | chr2:11926603-11929184 FORWARD LENGTH=586	1	0.185	62055.4	49	72	249	Elution from: 33.346 to 33.346 scan no 1996 cid35.00 polarity:+	ELFETDSVYDSEKLAER	K	I	0.95	47.1	25	0		2029.95	3	-0.00073	-0.36	396	412
	AT2G28000.1	| Symbols: CPN60A, CH-CPN60A, SLP | chaperonin-60alpha | chr2:11926603-11929184 FORWARD LENGTH=586	1	0.185	62055.4	49	72	249	Elution from: 22.570 to 22.570 scan no 765 cid35.00 polarity:+	ETFEDADER	K	L	0.95	37.6	25	0		1110.44	2	-0.0019	-1.7	475	483
	AT2G28000.1	| Symbols: CPN60A, CH-CPN60A, SLP | chaperonin-60alpha | chr2:11926603-11929184 FORWARD LENGTH=586	1	0.185	62055.4	49	72	249	Elution from: 22.668 to 22.668 scan no 774 cid35.00 polarity:+	ETFEDADER	K	L	0.95	66.4	25	0		1110.45	2	-0.001	-0.94	475	483
	AT2G28000.1	| Symbols: CPN60A, CH-CPN60A, SLP | chaperonin-60alpha | chr2:11926603-11929184 FORWARD LENGTH=586	1	0.185	62055.4	49	72	249	Elution from: 22.632 to 22.632 scan no 770 cid35.00 polarity:+	ETFEDADER	K	L	0.95	68	25	0		1110.44	2	-0.0018	-1.6	475	483
	AT2G28000.1	| Symbols: CPN60A, CH-CPN60A, SLP | chaperonin-60alpha | chr2:11926603-11929184 FORWARD LENGTH=586	1	0.185	62055.4	49	72	249	Elution from: 32.747 to 32.747 scan no 1920 cid35.00 polarity:+	ETFEDADERLGADIVQK	K	A	0.95	37.3	25	0		1934.92	2	-0.00075	-0.39	475	491
	AT2G28000.1	| Symbols: CPN60A, CH-CPN60A, SLP | chaperonin-60alpha | chr2:11926603-11929184 FORWARD LENGTH=586	1	0.185	62055.4	49	72	249	Elution from: 26.277 to 26.277 scan no 1114 cid35.00 polarity:+	EVASKTNDSAGDGTTTASILAR	R	E	0.95	34.2	25	0		2164.06	3	-0.0023	-1	120	141
	AT2G28000.1	| Symbols: CPN60A, CH-CPN60A, SLP | chaperonin-60alpha | chr2:11926603-11929184 FORWARD LENGTH=586	1	0.185	62055.4	49	72	249	Elution from: 26.311 to 26.311 scan no 1118 cid35.00 polarity:+	EVASKTNDSAGDGTTTASILAR	R	E	0.95	41.6	25	0		2164.06	3	-0.00069	-0.32	120	141
	AT2G28000.1	| Symbols: CPN60A, CH-CPN60A, SLP | chaperonin-60alpha | chr2:11926603-11929184 FORWARD LENGTH=586	1	0.185	62055.4	49	72	249	Elution from: 41.298 to 41.298 scan no 2990 cid35.00 polarity:+	GIDKTVQGLIEELQK	R	K	0.95	57	25	0		1669.93	3	-0.00026	-0.16	163	177
	AT2G28000.1	| Symbols: CPN60A, CH-CPN60A, SLP | chaperonin-60alpha | chr2:11926603-11929184 FORWARD LENGTH=586	1	0.185	62055.4	49	72	249	Elution from: 41.332 to 41.332 scan no 2994 cid35.00 polarity:+	GIDKTVQGLIEELQK	R	K	0.95	69.8	25	0		1669.92	2	-0.0014	-0.81	163	177
	AT2G28000.1	| Symbols: CPN60A, CH-CPN60A, SLP | chaperonin-60alpha | chr2:11926603-11929184 FORWARD LENGTH=586	1	0.185	62055.4	49	72	249	Elution from: 29.956 to 29.956 scan no 1564 cid35.00 polarity:+	GVLNVVAVK	R	A	0.95	66.6	25	0		897.56	2	-0.0014	-1.6	313	321
	AT2G28000.1	| Symbols: CPN60A, CH-CPN60A, SLP | chaperonin-60alpha | chr2:11926603-11929184 FORWARD LENGTH=586	1	0.185	62055.4	49	72	249	Elution from: 29.871 to 29.871 scan no 1553 cid35.00 polarity:+	GVLNVVAVK	R	A	0.95	69.3	25	0		897.56	2	-0.0013	-1.4	313	321
	AT2G28000.1	| Symbols: CPN60A, CH-CPN60A, SLP | chaperonin-60alpha | chr2:11926603-11929184 FORWARD LENGTH=586	1	0.185	62055.4	49	72	249	Elution from: 33.519 to 33.519 scan no 2017 cid35.00 polarity:+	GVLNVVAVKAPGFGER	R	R	0.95	61	25	0		1611.91	3	0.0013	0.81	313	328
	AT2G28000.1	| Symbols: CPN60A, CH-CPN60A, SLP | chaperonin-60alpha | chr2:11926603-11929184 FORWARD LENGTH=586	1	0.185	62055.4	49	72	249	Elution from: 33.604 to 33.604 scan no 2028 cid35.00 polarity:+	GVLNVVAVKAPGFGER	R	R	0.95	67.6	25	0		1611.91	3	0.0036	2.2	313	328
	AT2G28000.1	| Symbols: CPN60A, CH-CPN60A, SLP | chaperonin-60alpha | chr2:11926603-11929184 FORWARD LENGTH=586	1	0.185	62055.4	49	72	249	Elution from: 31.013 to 31.013 scan no 1698 cid35.00 polarity:+	GYISPQFVTNPEK	R	L	0.95	50.8	25	0		1478.74	3	0.0025	1.7	242	254
	AT2G28000.1	| Symbols: CPN60A, CH-CPN60A, SLP | chaperonin-60alpha | chr2:11926603-11929184 FORWARD LENGTH=586	1	0.185	62055.4	49	72	249	Elution from: 31.138 to 31.138 scan no 1715 cid35.00 polarity:+	GYISPQFVTNPEK	R	L	0.95	50.8	25	0		1478.74	3	0.0014	0.95	242	254
	AT2G28000.1	| Symbols: CPN60A, CH-CPN60A, SLP | chaperonin-60alpha | chr2:11926603-11929184 FORWARD LENGTH=586	1	0.185	62055.4	49	72	249	Elution from: 30.838 to 30.838 scan no 1675 cid35.00 polarity:+	GYISPQFVTNPEK	R	L	0.95	72.4	25	0		1478.74	2	-0.0033	-2.2	242	254
	AT2G28000.1	| Symbols: CPN60A, CH-CPN60A, SLP | chaperonin-60alpha | chr2:11926603-11929184 FORWARD LENGTH=586	1	0.185	62055.4	49	72	249	Elution from: 30.922 to 30.922 scan no 1686 cid35.00 polarity:+	GYISPQFVTNPEK	R	L	0.95	80.4	25	0		1478.74	2	-0.00066	-0.45	242	254
	AT2G28000.1	| Symbols: CPN60A, CH-CPN60A, SLP | chaperonin-60alpha | chr2:11926603-11929184 FORWARD LENGTH=586	1	0.185	62055.4	49	72	249	Elution from: 31.087 to 31.087 scan no 1707 cid35.00 polarity:+	GYISPQFVTNPEK	R	L	0.95	80.4	25	0		1478.74	2	0.0037	2.5	242	254
	AT2G28000.1	| Symbols: CPN60A, CH-CPN60A, SLP | chaperonin-60alpha | chr2:11926603-11929184 FORWARD LENGTH=586	1	0.185	62055.4	49	72	249	Elution from: 31.162 to 31.162 scan no 1718 cid35.00 polarity:+	GYISPQFVTNPEK	R	L	0.95	89.8	25	0		1478.74	2	0.0021	1.4	242	254
	AT2G28000.1	| Symbols: CPN60A, CH-CPN60A, SLP | chaperonin-60alpha | chr2:11926603-11929184 FORWARD LENGTH=586	1	0.185	62055.4	49	72	249	Elution from: 32.081 to 32.081 scan no 1835 cid35.00 polarity:+	HGLLSVTSGANPVSLK	K	R	0.95	44.1	25	0		1578.87	3	0.00025	0.16	146	161
	AT2G28000.1	| Symbols: CPN60A, CH-CPN60A, SLP | chaperonin-60alpha | chr2:11926603-11929184 FORWARD LENGTH=586	1	0.185	62055.4	49	72	249	Elution from: 30.581 to 30.581 scan no 1641 cid35.00 polarity:+	HGLLSVTSGANPVSLK	K	R	0.95	51.8	25	0		1578.87	3	0.00032	0.2	146	161
	AT2G28000.1	| Symbols: CPN60A, CH-CPN60A, SLP | chaperonin-60alpha | chr2:11926603-11929184 FORWARD LENGTH=586	1	0.185	62055.4	49	72	249	Elution from: 31.107 to 31.107 scan no 1711 cid35.00 polarity:+	HGLLSVTSGANPVSLK	K	R	0.95	52	25	0		1578.87	3	0.0016	0.99	146	161
	AT2G28000.1	| Symbols: CPN60A, CH-CPN60A, SLP | chaperonin-60alpha | chr2:11926603-11929184 FORWARD LENGTH=586	1	0.185	62055.4	49	72	249	Elution from: 31.000 to 31.000 scan no 1696 cid35.00 polarity:+	HGLLSVTSGANPVSLK	K	R	0.95	52.8	25	0		1578.88	3	0.0031	1.9	146	161
	AT2G28000.1	| Symbols: CPN60A, CH-CPN60A, SLP | chaperonin-60alpha | chr2:11926603-11929184 FORWARD LENGTH=586	1	0.185	62055.4	49	72	249	Elution from: 30.337 to 30.337 scan no 1612 cid35.00 polarity:+	HGLLSVTSGANPVSLK	K	R	0.95	59.6	25	0		1578.87	3	0.00031	0.2	146	161
	AT2G28000.1	| Symbols: CPN60A, CH-CPN60A, SLP | chaperonin-60alpha | chr2:11926603-11929184 FORWARD LENGTH=586	1	0.185	62055.4	49	72	249	Elution from: 30.667 to 30.667 scan no 1652 cid35.00 polarity:+	HGLLSVTSGANPVSLK	K	R	0.95	61	25	0		1578.88	3	0.0031	1.9	146	161
	AT2G28000.1	| Symbols: CPN60A, CH-CPN60A, SLP | chaperonin-60alpha | chr2:11926603-11929184 FORWARD LENGTH=586	1	0.185	62055.4	49	72	249	Elution from: 31.210 to 31.210 scan no 1725 cid35.00 polarity:+	HGLLSVTSGANPVSLK	K	R	0.95	77.5	25	0		1578.87	2	-0.0031	-1.9	146	161
	AT2G28000.1	| Symbols: CPN60A, CH-CPN60A, SLP | chaperonin-60alpha | chr2:11926603-11929184 FORWARD LENGTH=586	1	0.185	62055.4	49	72	249	Elution from: 30.611 to 30.611 scan no 1645 cid35.00 polarity:+	HGLLSVTSGANPVSLK	K	R	0.95	85.5	25	0		1578.87	2	-0.0023	-1.4	146	161
	AT2G28000.1	| Symbols: CPN60A, CH-CPN60A, SLP | chaperonin-60alpha | chr2:11926603-11929184 FORWARD LENGTH=586	1	0.185	62055.4	49	72	249	Elution from: 31.005 to 31.005 scan no 1697 cid35.00 polarity:+	HGLLSVTSGANPVSLK	K	R	0.95	87.9	25	0		1578.87	2	-0.00099	-0.63	146	161
	AT2G28000.1	| Symbols: CPN60A, CH-CPN60A, SLP | chaperonin-60alpha | chr2:11926603-11929184 FORWARD LENGTH=586	1	0.185	62055.4	49	72	249	Elution from: 30.671 to 30.671 scan no 1653 cid35.00 polarity:+	HGLLSVTSGANPVSLK	K	R	0.95	89.5	25	0		1578.87	2	-0.00065	-0.41	146	161
	AT2G28000.1	| Symbols: CPN60A, CH-CPN60A, SLP | chaperonin-60alpha | chr2:11926603-11929184 FORWARD LENGTH=586	1	0.185	62055.4	49	72	249	Elution from: 29.430 to 29.430 scan no 1500 cid35.00 polarity:+	HGLLSVTSGANPVSLKR	K	G	0.95	66.1	25	0		1734.97	3	-0.0016	-0.92	146	162
	AT2G28000.1	| Symbols: CPN60A, CH-CPN60A, SLP | chaperonin-60alpha | chr2:11926603-11929184 FORWARD LENGTH=586	1	0.185	62055.4	49	72	249	Elution from: 29.647 to 29.647 scan no 1526 cid35.00 polarity:+	HGLLSVTSGANPVSLKR	K	G	0.95	73.8	25	0		1734.97	3	-0.0025	-1.5	146	162
	AT2G28000.1	| Symbols: CPN60A, CH-CPN60A, SLP | chaperonin-60alpha | chr2:11926603-11929184 FORWARD LENGTH=586	1	0.185	62055.4	49	72	249	Elution from: 28.440 to 28.440 scan no 1379 cid35.00 polarity:+	HGLLSVTSGANPVSLKR	K	G	0.95	81.7	25	0		1734.97	3	-0.0023	-1.3	146	162
	AT2G28000.1	| Symbols: CPN60A, CH-CPN60A, SLP | chaperonin-60alpha | chr2:11926603-11929184 FORWARD LENGTH=586	1	0.185	62055.4	49	72	249	Elution from: 28.626 to 28.626 scan no 1401 cid35.00 polarity:+	HGLLSVTSGANPVSLKR	K	G	0.95	92.3	25	0		1734.97	2	0.00038	0.22	146	162
	AT2G28000.1	| Symbols: CPN60A, CH-CPN60A, SLP | chaperonin-60alpha | chr2:11926603-11929184 FORWARD LENGTH=586	1	0.185	62055.4	49	72	249	Elution from: 28.706 to 28.706 scan no 1412 cid35.00 polarity:+	HGLLSVTSGANPVSLKR	K	G	0.95	110	25	0		1734.98	2	0.0011	0.64	146	162
	AT2G28000.1	| Symbols: CPN60A, CH-CPN60A, SLP | chaperonin-60alpha | chr2:11926603-11929184 FORWARD LENGTH=586	1	0.185	62055.4	49	72	249	Elution from: 28.697 to 28.697 scan no 1410 cid35.00 polarity:+	HGLLSVTSGANPVSLKR	K	G	0.95	111	25	0		1734.98	3	0.005	2.9	146	162
	AT2G28000.1	| Symbols: CPN60A, CH-CPN60A, SLP | chaperonin-60alpha | chr2:11926603-11929184 FORWARD LENGTH=586	1	0.185	62055.4	49	72	249	Elution from: 26.327 to 26.327 scan no 1120 cid35.00 polarity:+	IAKLSGGVAVIK	R	V	0.95	36.8	25	0		1154.74	2	-0.0022	-1.9	413	424
	AT2G28000.1	| Symbols: CPN60A, CH-CPN60A, SLP | chaperonin-60alpha | chr2:11926603-11929184 FORWARD LENGTH=586	1	0.185	62055.4	49	72	249	Elution from: 26.366 to 26.366 scan no 1125 cid35.00 polarity:+	IAKLSGGVAVIK	R	V	0.95	48.2	25	0		1154.74	2	-0.00092	-0.8	413	424
	AT2G28000.1	| Symbols: CPN60A, CH-CPN60A, SLP | chaperonin-60alpha | chr2:11926603-11929184 FORWARD LENGTH=586	1	0.185	62055.4	49	72	249	Elution from: 16.233 to 16.233 scan no 528 cid35.00 polarity:+	IAQLKK	R	E	0.95	32.8	25	0		699.47	2	0.0011	1.6	390	395
	AT2G28000.1	| Symbols: CPN60A, CH-CPN60A, SLP | chaperonin-60alpha | chr2:11926603-11929184 FORWARD LENGTH=586	1	0.185	62055.4	49	72	249	Elution from: 38.814 to 38.814 scan no 2683 cid35.00 polarity:+	ITAIKDIIPILEK	K	T	0.95	32.3	25	0		1465.91	3	-0.0039	-2.6	271	283
	AT2G28000.1	| Symbols: CPN60A, CH-CPN60A, SLP | chaperonin-60alpha | chr2:11926603-11929184 FORWARD LENGTH=586	1	0.185	62055.4	49	72	249	Elution from: 36.152 to 36.152 scan no 2351 cid35.00 polarity:+	ITAIKDIIPILEK	K	T	0.95	37.9	25	0		1465.91	3	-0.0031	-2.1	271	283
	AT2G28000.1	| Symbols: CPN60A, CH-CPN60A, SLP | chaperonin-60alpha | chr2:11926603-11929184 FORWARD LENGTH=586	1	0.185	62055.4	49	72	249	Elution from: 37.550 to 37.550 scan no 2525 cid35.00 polarity:+	ITAIKDIIPILEK	K	T	0.95	50.6	25	0		1465.91	3	0.0012	0.78	271	283
	AT2G28000.1	| Symbols: CPN60A, CH-CPN60A, SLP | chaperonin-60alpha | chr2:11926603-11929184 FORWARD LENGTH=586	1	0.185	62055.4	49	72	249	Elution from: 37.612 to 37.612 scan no 2534 cid35.00 polarity:+	ITAIKDIIPILEK	K	T	0.95	51.8	25	0		1465.92	3	0.0033	2.3	271	283
	AT2G28000.1	| Symbols: CPN60A, CH-CPN60A, SLP | chaperonin-60alpha | chr2:11926603-11929184 FORWARD LENGTH=586	1	0.185	62055.4	49	72	249	Elution from: 37.629 to 37.629 scan no 2537 cid35.00 polarity:+	ITAIKDIIPILEK	K	T	0.95	72.9	25	0		1465.91	2	-0.00084	-0.58	271	283
	AT2G28000.1	| Symbols: CPN60A, CH-CPN60A, SLP | chaperonin-60alpha | chr2:11926603-11929184 FORWARD LENGTH=586	1	0.185	62055.4	49	72	249	Elution from: 37.586 to 37.586 scan no 2530 cid35.00 polarity:+	ITAIKDIIPILEK	K	T	0.95	73	25	0		1465.91	2	-0.00073	-0.5	271	283
	AT2G28000.1	| Symbols: CPN60A, CH-CPN60A, SLP | chaperonin-60alpha | chr2:11926603-11929184 FORWARD LENGTH=586	1	0.185	62055.4	49	72	249	Elution from: 38.040 to 38.040 scan no 2587 cid35.00 polarity:+	ITAIKDIIPILEK	K	T	0.95	78.4	25	0		1465.91	2	-0.00025	-0.17	271	283
	AT2G28000.1	| Symbols: CPN60A, CH-CPN60A, SLP | chaperonin-60alpha | chr2:11926603-11929184 FORWARD LENGTH=586	1	0.185	62055.4	49	72	249	Elution from: 29.416 to 29.416 scan no 1498 cid35.00 polarity:+	KELFETDSVYDSEK	K	L	0.95	49	25	0		1688.78	3	0.00074	0.44	395	408
	AT2G28000.1	| Symbols: CPN60A, CH-CPN60A, SLP | chaperonin-60alpha | chr2:11926603-11929184 FORWARD LENGTH=586	1	0.185	62055.4	49	72	249	Elution from: 29.325 to 29.325 scan no 1487 cid35.00 polarity:+	KELFETDSVYDSEK	K	L	0.95	51.2	25	0		1688.78	3	-0.0013	-0.78	395	408
	AT2G28000.1	| Symbols: CPN60A, CH-CPN60A, SLP | chaperonin-60alpha | chr2:11926603-11929184 FORWARD LENGTH=586	1	0.185	62055.4	49	72	249	Elution from: 29.422 to 29.422 scan no 1499 cid35.00 polarity:+	KELFETDSVYDSEK	K	L	0.95	92.1	25	0		1688.78	2	-0.00035	-0.21	395	408
	AT2G28000.1	| Symbols: CPN60A, CH-CPN60A, SLP | chaperonin-60alpha | chr2:11926603-11929184 FORWARD LENGTH=586	1	0.185	62055.4	49	72	249	Elution from: 29.356 to 29.356 scan no 1491 cid35.00 polarity:+	KELFETDSVYDSEK	K	L	0.95	95.5	25	0		1688.78	2	-0.0008	-0.47	395	408
	AT2G28000.1	| Symbols: CPN60A, CH-CPN60A, SLP | chaperonin-60alpha | chr2:11926603-11929184 FORWARD LENGTH=586	1	0.185	62055.4	49	72	249	Elution from: 28.109 to 28.109 scan no 1339 cid35.00 polarity:+	KVTISKDSTTLIADAASK	R	D	0.95	26	25	0		1848.02	4	0.0017	0.93	366	383
	AT2G28000.1	| Symbols: CPN60A, CH-CPN60A, SLP | chaperonin-60alpha | chr2:11926603-11929184 FORWARD LENGTH=586	1	0.185	62055.4	49	72	249	Elution from: 28.048 to 28.048 scan no 1332 cid35.00 polarity:+	KVTISKDSTTLIADAASK	R	D	0.95	53.4	25	0		1848.02	3	-0.0016	-0.86	366	383
	AT2G28000.1	| Symbols: CPN60A, CH-CPN60A, SLP | chaperonin-60alpha | chr2:11926603-11929184 FORWARD LENGTH=586	1	0.185	62055.4	49	72	249	Elution from: 28.101 to 28.101 scan no 1338 cid35.00 polarity:+	KVTISKDSTTLIADAASK	R	D	0.95	56.1	25	0		1848.02	3	-0.00096	-0.52	366	383
	AT2G28000.1	| Symbols: CPN60A, CH-CPN60A, SLP | chaperonin-60alpha | chr2:11926603-11929184 FORWARD LENGTH=586	1	0.185	62055.4	49	72	249	Elution from: 32.048 to 32.048 scan no 1830 cid35.00 polarity:+	LADCVGLTLGPR	K	G	0.95	33.6	25	0	Carbamidomethyl (+57)	1270.67	3	0.0019	1.5	68	79
	AT2G28000.1	| Symbols: CPN60A, CH-CPN60A, SLP | chaperonin-60alpha | chr2:11926603-11929184 FORWARD LENGTH=586	1	0.185	62055.4	49	72	249	Elution from: 32.039 to 32.039 scan no 1828 cid35.00 polarity:+	LADCVGLTLGPR	K	G	0.95	86.7	25	0	Carbamidomethyl (+57)	1270.67	2	-0.0015	-1.2	68	79
	AT2G28000.1	| Symbols: CPN60A, CH-CPN60A, SLP | chaperonin-60alpha | chr2:11926603-11929184 FORWARD LENGTH=586	1	0.185	62055.4	49	72	249	Elution from: 32.112 to 32.112 scan no 1839 cid35.00 polarity:+	LADCVGLTLGPR	K	G	0.95	89.4	25	0	Carbamidomethyl (+57)	1270.67	2	0.0031	2.4	68	79
	AT2G28000.1	| Symbols: CPN60A, CH-CPN60A, SLP | chaperonin-60alpha | chr2:11926603-11929184 FORWARD LENGTH=586	1	0.185	62055.4	49	72	249	Elution from: 29.199 to 29.199 scan no 1472 cid35.00 polarity:+	LADCVGLTLGPRGR	K	N	0.95	64.4	25	0	Carbamidomethyl (+57)	1483.79	3	-0.0044	-3	68	81
	AT2G28000.1	| Symbols: CPN60A, CH-CPN60A, SLP | chaperonin-60alpha | chr2:11926603-11929184 FORWARD LENGTH=586	1	0.185	62055.4	49	72	249	Elution from: 29.249 to 29.249 scan no 1478 cid35.00 polarity:+	LADCVGLTLGPRGR	K	N	0.95	76.8	25	0	Carbamidomethyl (+57)	1483.79	3	-0.0034	-2.3	68	81
	AT2G28000.1	| Symbols: CPN60A, CH-CPN60A, SLP | chaperonin-60alpha | chr2:11926603-11929184 FORWARD LENGTH=586	1	0.185	62055.4	49	72	249	Elution from: 29.581 to 29.581 scan no 1518 cid35.00 polarity:+	LAERIAKLSGGVAVIK	K	V	0.95	32.8	25	0		1624	3	-0.00017	-0.11	409	424
	AT2G28000.1	| Symbols: CPN60A, CH-CPN60A, SLP | chaperonin-60alpha | chr2:11926603-11929184 FORWARD LENGTH=586	1	0.185	62055.4	49	72	249	Elution from: 29.481 to 29.481 scan no 1506 cid35.00 polarity:+	LAERIAKLSGGVAVIK	K	V	0.95	37.1	25	0		1624	4	0.00043	0.26	409	424
	AT2G28000.1	| Symbols: CPN60A, CH-CPN60A, SLP | chaperonin-60alpha | chr2:11926603-11929184 FORWARD LENGTH=586	1	0.185	62055.4	49	72	249	Elution from: 23.860 to 23.860 scan no 860 cid35.00 polarity:+	LGADIVQK	R	A	0.95	61.1	25	0		842.49	2	-0.0014	-1.6	484	491
	AT2G28000.1	| Symbols: CPN60A, CH-CPN60A, SLP | chaperonin-60alpha | chr2:11926603-11929184 FORWARD LENGTH=586	1	0.185	62055.4	49	72	249	Elution from: 23.890 to 23.890 scan no 862 cid35.00 polarity:+	LGADIVQK	R	A	0.95	78.8	25	0		842.49	2	0.0017	2	484	491
	AT2G28000.1	| Symbols: CPN60A, CH-CPN60A, SLP | chaperonin-60alpha | chr2:11926603-11929184 FORWARD LENGTH=586	1	0.185	62055.4	49	72	249	Elution from: 30.134 to 30.134 scan no 1587 cid35.00 polarity:+	LLAEFENAR	K	V	0.95	63.7	25	0		1061.55	2	-0.0021	-1.9	255	263
	AT2G28000.1	| Symbols: CPN60A, CH-CPN60A, SLP | chaperonin-60alpha | chr2:11926603-11929184 FORWARD LENGTH=586	1	0.185	62055.4	49	72	249	Elution from: 29.782 to 29.782 scan no 1542 cid35.00 polarity:+	LLAEFENAR	K	V	0.95	64.4	25	0		1061.55	2	0.00013	0.12	255	263
	AT2G28000.1	| Symbols: CPN60A, CH-CPN60A, SLP | chaperonin-60alpha | chr2:11926603-11929184 FORWARD LENGTH=586	1	0.185	62055.4	49	72	249	Elution from: 29.622 to 29.622 scan no 1523 cid35.00 polarity:+	LRGVLNVVAVK	K	A	0.95	35.8	25	0		1166.75	2	-0.00082	-0.7	311	321
	AT2G28000.1	| Symbols: CPN60A, CH-CPN60A, SLP | chaperonin-60alpha | chr2:11926603-11929184 FORWARD LENGTH=586	1	0.185	62055.4	49	72	249	Elution from: 29.547 to 29.547 scan no 1514 cid35.00 polarity:+	LRGVLNVVAVK	K	A	0.95	38.3	25	0		1166.75	2	0.00089	0.77	311	321
	AT2G28000.1	| Symbols: CPN60A, CH-CPN60A, SLP | chaperonin-60alpha | chr2:11926603-11929184 FORWARD LENGTH=586	1	0.185	62055.4	49	72	249	Elution from: 24.999 to 24.999 scan no 972 cid35.00 polarity:+	LSGGVAVIK	K	V	0.95	65.9	25	0		842.52	2	0.002	2.4	416	424
	AT2G28000.1	| Symbols: CPN60A, CH-CPN60A, SLP | chaperonin-60alpha | chr2:11926603-11929184 FORWARD LENGTH=586	1	0.185	62055.4	49	72	249	Elution from: 25.039 to 25.039 scan no 977 cid35.00 polarity:+	LSGGVAVIK	K	V	0.95	67.7	25	0		842.52	2	0.0014	1.7	416	424
	AT2G28000.1	| Symbols: CPN60A, CH-CPN60A, SLP | chaperonin-60alpha | chr2:11926603-11929184 FORWARD LENGTH=586	1	0.185	62055.4	49	72	249	Elution from: 42.532 to 42.532 scan no 3146 cid35.00 polarity:+	NATFAAIEEGIVPGGGAALVHLSTVIPAIK	K	E	0.95	36.8	25	0		2915.61	3	-0.0014	-0.47	445	474
	AT2G28000.1	| Symbols: CPN60A, CH-CPN60A, SLP | chaperonin-60alpha | chr2:11926603-11929184 FORWARD LENGTH=586	1	0.185	62055.4	49	72	249	Elution from: 42.378 to 42.378 scan no 3124 cid35.00 polarity:+	NATFAAIEEGIVPGGGAALVHLSTVIPAIK	K	E	0.95	112	25	0		2915.61	3	-0.0028	-0.95	445	474
	AT2G28000.1	| Symbols: CPN60A, CH-CPN60A, SLP | chaperonin-60alpha | chr2:11926603-11929184 FORWARD LENGTH=586	1	0.185	62055.4	49	72	249	Elution from: 32.052 to 32.052 scan no 1831 cid35.00 polarity:+	NVVLDEFGSPK	R	V	0.95	65.6	25	0		1203.61	2	0.00041	0.34	82	92
	AT2G28000.1	| Symbols: CPN60A, CH-CPN60A, SLP | chaperonin-60alpha | chr2:11926603-11929184 FORWARD LENGTH=586	1	0.185	62055.4	49	72	249	Elution from: 35.009 to 35.009 scan no 2207 cid35.00 polarity:+	NVVLDEFGSPKVVNDGVTIAR	R	A	0.95	68.2	25	0		2228.18	3	0.0033	1.5	82	102
	AT2G28000.1	| Symbols: CPN60A, CH-CPN60A, SLP | chaperonin-60alpha | chr2:11926603-11929184 FORWARD LENGTH=586	1	0.185	62055.4	49	72	249	Elution from: 34.915 to 34.915 scan no 2196 cid35.00 polarity:+	NVVLDEFGSPKVVNDGVTIAR	R	A	0.95	85.8	25	0		2228.18	3	0.0016	0.73	82	102
	AT2G28000.1	| Symbols: CPN60A, CH-CPN60A, SLP | chaperonin-60alpha | chr2:11926603-11929184 FORWARD LENGTH=586	1	0.185	62055.4	49	72	249	Elution from: 27.725 to 27.725 scan no 1292 cid35.00 polarity:+	TNDSAGDGTTTASILAR	K	E	0.95	40.7	25	0		1649.79	3	0.00064	0.38	125	141
	AT2G28000.1	| Symbols: CPN60A, CH-CPN60A, SLP | chaperonin-60alpha | chr2:11926603-11929184 FORWARD LENGTH=586	1	0.185	62055.4	49	72	249	Elution from: 27.806 to 27.806 scan no 1302 cid35.00 polarity:+	TNDSAGDGTTTASILAR	K	E	0.95	48.4	25	0		1649.79	3	3.2e-05	0.019	125	141
	AT2G28000.1	| Symbols: CPN60A, CH-CPN60A, SLP | chaperonin-60alpha | chr2:11926603-11929184 FORWARD LENGTH=586	1	0.185	62055.4	49	72	249	Elution from: 27.720 to 27.720 scan no 1291 cid35.00 polarity:+	TNDSAGDGTTTASILAR	K	E	0.95	136	25	0		1649.79	2	0.0018	1.1	125	141
	AT2G28000.1	| Symbols: CPN60A, CH-CPN60A, SLP | chaperonin-60alpha | chr2:11926603-11929184 FORWARD LENGTH=586	1	0.185	62055.4	49	72	249	Elution from: 27.630 to 27.630 scan no 1280 cid35.00 polarity:+	TNDSAGDGTTTASILAR	K	E	0.95	142	25	0		1649.78	2	-0.001	-0.63	125	141
	AT2G28000.1	| Symbols: CPN60A, CH-CPN60A, SLP | chaperonin-60alpha | chr2:11926603-11929184 FORWARD LENGTH=586	1	0.185	62055.4	49	72	249	Elution from: 36.449 to 36.449 scan no 2390 cid35.00 polarity:+	TVQGLIEELQK	K	K	0.95	44.4	25	0		1256.7	3	-0.00042	-0.34	167	177
	AT2G28000.1	| Symbols: CPN60A, CH-CPN60A, SLP | chaperonin-60alpha | chr2:11926603-11929184 FORWARD LENGTH=586	1	0.185	62055.4	49	72	249	Elution from: 36.374 to 36.374 scan no 2379 cid35.00 polarity:+	TVQGLIEELQK	K	K	0.95	46.8	25	0		1256.7	3	0.0013	1.1	167	177
	AT2G28000.1	| Symbols: CPN60A, CH-CPN60A, SLP | chaperonin-60alpha | chr2:11926603-11929184 FORWARD LENGTH=586	1	0.185	62055.4	49	72	249	Elution from: 36.445 to 36.445 scan no 2389 cid35.00 polarity:+	TVQGLIEELQK	K	K	0.95	64.1	25	0		1256.7	2	0.0029	2.3	167	177
	AT2G28000.1	| Symbols: CPN60A, CH-CPN60A, SLP | chaperonin-60alpha | chr2:11926603-11929184 FORWARD LENGTH=586	1	0.185	62055.4	49	72	249	Elution from: 33.167 to 33.167 scan no 1973 cid35.00 polarity:+	TVQGLIEELQKK	K	A	0.95	25.3	25	0		1384.79	3	-0.00063	-0.45	167	178
	AT2G28000.1	| Symbols: CPN60A, CH-CPN60A, SLP | chaperonin-60alpha | chr2:11926603-11929184 FORWARD LENGTH=586	1	0.185	62055.4	49	72	249	Elution from: 34.618 to 34.618 scan no 2158 cid35.00 polarity:+	TVQGLIEELQKK	K	A	0.95	48.8	25	0		1384.79	3	0.0015	1.1	167	178
	AT2G28000.1	| Symbols: CPN60A, CH-CPN60A, SLP | chaperonin-60alpha | chr2:11926603-11929184 FORWARD LENGTH=586	1	0.185	62055.4	49	72	249	Elution from: 34.553 to 34.553 scan no 2149 cid35.00 polarity:+	TVQGLIEELQKK	K	A	0.95	50.8	25	0		1384.79	3	-4e-05	-0.029	167	178
	AT2G28000.1	| Symbols: CPN60A, CH-CPN60A, SLP | chaperonin-60alpha | chr2:11926603-11929184 FORWARD LENGTH=586	1	0.185	62055.4	49	72	249	Elution from: 34.628 to 34.628 scan no 2160 cid35.00 polarity:+	TVQGLIEELQKK	K	A	0.95	58	25	0		1384.79	2	0.0018	1.3	167	178
	AT2G28000.1	| Symbols: CPN60A, CH-CPN60A, SLP | chaperonin-60alpha | chr2:11926603-11929184 FORWARD LENGTH=586	1	0.185	62055.4	49	72	249	Elution from: 34.564 to 34.564 scan no 2151 cid35.00 polarity:+	TVQGLIEELQKK	K	A	0.95	60.2	25	0		1384.79	2	-0.00015	-0.11	167	178
	AT2G28000.1	| Symbols: CPN60A, CH-CPN60A, SLP | chaperonin-60alpha | chr2:11926603-11929184 FORWARD LENGTH=586	1	0.185	62055.4	49	72	249	Elution from: 23.204 to 23.204 scan no 817 cid35.00 polarity:+	VGAATETELEDR	K	K	0.95	55.3	25	0		1289.61	2	-0.0012	-0.9	425	436
	AT2G28000.1	| Symbols: CPN60A, CH-CPN60A, SLP | chaperonin-60alpha | chr2:11926603-11929184 FORWARD LENGTH=586	1	0.185	62055.4	49	72	249	Elution from: 23.233 to 23.233 scan no 820 cid35.00 polarity:+	VGAATETELEDR	K	K	0.95	69.9	25	0		1289.61	2	-0.00081	-0.63	425	436
	AT2G28000.1	| Symbols: CPN60A, CH-CPN60A, SLP | chaperonin-60alpha | chr2:11926603-11929184 FORWARD LENGTH=586	1	0.185	62055.4	49	72	249	Elution from: 24.192 to 24.192 scan no 882 cid35.00 polarity:+	VGAATETELEDR	K	K	0.95	92.2	25	0		1289.61	2	0.0011	0.85	425	436
	AT2G28000.1	| Symbols: CPN60A, CH-CPN60A, SLP | chaperonin-60alpha | chr2:11926603-11929184 FORWARD LENGTH=586	1	0.185	62055.4	49	72	249	Elution from: 24.240 to 24.240 scan no 889 cid35.00 polarity:+	VGAATETELEDR	K	K	0.95	94.9	25	0		1289.61	2	0.0027	2.1	425	436
	AT2G28000.1	| Symbols: CPN60A, CH-CPN60A, SLP | chaperonin-60alpha | chr2:11926603-11929184 FORWARD LENGTH=586	1	0.185	62055.4	49	72	249	Elution from: 22.445 to 22.445 scan no 756 cid35.00 polarity:+	VGAATETELEDRK	K	L	0.95	43.2	25	0		1417.71	3	0.0018	1.3	425	437
	AT2G28000.1	| Symbols: CPN60A, CH-CPN60A, SLP | chaperonin-60alpha | chr2:11926603-11929184 FORWARD LENGTH=586	1	0.185	62055.4	49	72	249	Elution from: 21.394 to 21.394 scan no 704 cid35.00 polarity:+	VGAATETELEDRK	K	L	0.95	44.5	25	0		1417.71	3	0.0017	1.2	425	437
	AT2G28000.1	| Symbols: CPN60A, CH-CPN60A, SLP | chaperonin-60alpha | chr2:11926603-11929184 FORWARD LENGTH=586	1	0.185	62055.4	49	72	249	Elution from: 22.294 to 22.294 scan no 745 cid35.00 polarity:+	VGAATETELEDRK	K	L	0.95	47.5	25	0		1417.7	2	-0.00018	-0.13	425	437
	AT2G28000.1	| Symbols: CPN60A, CH-CPN60A, SLP | chaperonin-60alpha | chr2:11926603-11929184 FORWARD LENGTH=586	1	0.185	62055.4	49	72	249	Elution from: 22.416 to 22.416 scan no 753 cid35.00 polarity:+	VGAATETELEDRK	K	L	0.95	52.9	25	0		1417.71	3	0.0015	1.1	425	437
	AT2G28000.1	| Symbols: CPN60A, CH-CPN60A, SLP | chaperonin-60alpha | chr2:11926603-11929184 FORWARD LENGTH=586	1	0.185	62055.4	49	72	249	Elution from: 22.323 to 22.323 scan no 747 cid35.00 polarity:+	VGAATETELEDRK	K	L	0.95	63.1	25	0		1417.7	2	-0.00081	-0.57	425	437
	AT2G28000.1	| Symbols: CPN60A, CH-CPN60A, SLP | chaperonin-60alpha | chr2:11926603-11929184 FORWARD LENGTH=586	1	0.185	62055.4	49	72	249	Elution from: 24.279 to 24.279 scan no 894 cid35.00 polarity:+	VGAATETELEDRKLR	K	I	0.95	53.5	25	0		1686.89	4	0.00057	0.34	425	439
	AT2G28000.1	| Symbols: CPN60A, CH-CPN60A, SLP | chaperonin-60alpha | chr2:11926603-11929184 FORWARD LENGTH=586	1	0.185	62055.4	49	72	249	Elution from: 43.127 to 43.127 scan no 3219 cid35.00 polarity:+	VGPDGVLSIESSSSFETTVEVEEGMEIDR	K	G	0.95	42.5	25	0	Oxidation (+16)	3113.42	3	0.00046	0.15	213	241
	AT2G28000.1	| Symbols: CPN60A, CH-CPN60A, SLP | chaperonin-60alpha | chr2:11926603-11929184 FORWARD LENGTH=586	1	0.185	62055.4	49	72	249	Elution from: 43.232 to 43.232 scan no 3232 cid35.00 polarity:+	VGPDGVLSIESSSSFETTVEVEEGMEIDR	K	G	0.95	62.4	25	0	Oxidation (+16)	3113.42	3	-0.0039	-1.2	213	241
	AT2G28000.1	| Symbols: CPN60A, CH-CPN60A, SLP | chaperonin-60alpha | chr2:11926603-11929184 FORWARD LENGTH=586	1	0.185	62055.4	49	72	249	Elution from: 43.502 to 43.502 scan no 3264 cid35.00 polarity:+	VGPDGVLSIESSSSFETTVEVEEGMEIDR	K	G	0.95	64.7	25	0	Oxidation (+16)	3113.43	3	0.0033	1.1	213	241
	AT2G28000.1	| Symbols: CPN60A, CH-CPN60A, SLP | chaperonin-60alpha | chr2:11926603-11929184 FORWARD LENGTH=586	1	0.185	62055.4	49	72	249	Elution from: 41.521 to 41.521 scan no 3018 cid35.00 polarity:+	VGPDGVLSIESSSSFETTVEVEEGMEIDR	K	G	0.95	66.8	25	0	Oxidation (+16)	3113.42	3	-0.0019	-0.61	213	241
	AT2G28000.1	| Symbols: CPN60A, CH-CPN60A, SLP | chaperonin-60alpha | chr2:11926603-11929184 FORWARD LENGTH=586	1	0.185	62055.4	49	72	249	Elution from: 41.314 to 41.314 scan no 2992 cid35.00 polarity:+	VGPDGVLSIESSSSFETTVEVEEGMEIDR	K	G	0.95	73.7	25	0	Oxidation (+16)	3113.42	3	-0.002	-0.65	213	241
	AT2G28000.1	| Symbols: CPN60A, CH-CPN60A, SLP | chaperonin-60alpha | chr2:11926603-11929184 FORWARD LENGTH=586	1	0.185	62055.4	49	72	249	Elution from: 43.595 to 43.595 scan no 3275 cid35.00 polarity:+	VGPDGVLSIESSSSFETTVEVEEGMEIDR	K	G	0.95	75.2	25	0	Oxidation (+16)	3113.42	3	-0.00061	-0.19	213	241
	AT2G28000.1	| Symbols: CPN60A, CH-CPN60A, SLP | chaperonin-60alpha | chr2:11926603-11929184 FORWARD LENGTH=586	1	0.185	62055.4	49	72	249	Elution from: 39.809 to 39.809 scan no 2807 cid35.00 polarity:+	VGPDGVLSIESSSSFETTVEVEEGMEIDR	K	G	0.95	76.3	25	0	Oxidation (+16)	3113.42	3	-0.0032	-1	213	241
	AT2G28000.1	| Symbols: CPN60A, CH-CPN60A, SLP | chaperonin-60alpha | chr2:11926603-11929184 FORWARD LENGTH=586	1	0.185	62055.4	49	72	249	Elution from: 40.637 to 40.637 scan no 2910 cid35.00 polarity:+	VGPDGVLSIESSSSFETTVEVEEGMEIDR	K	G	0.95	82.2	25	0	Oxidation (+16)	3113.42	3	-0.0049	-1.6	213	241
	AT2G28000.1	| Symbols: CPN60A, CH-CPN60A, SLP | chaperonin-60alpha | chr2:11926603-11929184 FORWARD LENGTH=586	1	0.185	62055.4	49	72	249	Elution from: 44.635 to 44.635 scan no 3395 cid35.00 polarity:+	VGPDGVLSIESSSSFETTVEVEEGMEIDR	K	G	0.95	89.8	25	0	Oxidation (+16)	3113.42	3	-0.0017	-0.56	213	241
	AT2G28000.1	| Symbols: CPN60A, CH-CPN60A, SLP | chaperonin-60alpha | chr2:11926603-11929184 FORWARD LENGTH=586	1	0.185	62055.4	49	72	249	Elution from: 39.880 to 39.880 scan no 2816 cid35.00 polarity:+	VGPDGVLSIESSSSFETTVEVEEGMEIDR	K	G	0.95	99.8	25	0	Oxidation (+16)	3113.42	3	-0.0033	-1.1	213	241
	AT2G28000.1	| Symbols: CPN60A, CH-CPN60A, SLP | chaperonin-60alpha | chr2:11926603-11929184 FORWARD LENGTH=586	1	0.185	62055.4	49	72	249	Elution from: 44.723 to 44.723 scan no 3405 cid35.00 polarity:+	VGPDGVLSIESSSSFETTVEVEEGMEIDR	K	G	0.95	102	25	0	Oxidation (+16)	3113.42	3	-0.0014	-0.46	213	241
	AT2G28000.1	| Symbols: CPN60A, CH-CPN60A, SLP | chaperonin-60alpha | chr2:11926603-11929184 FORWARD LENGTH=586	1	0.185	62055.4	49	72	249	Elution from: 42.005 to 42.005 scan no 3077 cid35.00 polarity:+	VGPDGVLSIESSSSFETTVEVEEGMEIDR	K	G	0.95	104	25	0	Oxidation (+16)	3113.42	3	-0.008	-2.6	213	241
	AT2G28000.1	| Symbols: CPN60A, CH-CPN60A, SLP | chaperonin-60alpha | chr2:11926603-11929184 FORWARD LENGTH=586	1	0.185	62055.4	49	72	249	Elution from: 42.091 to 42.091 scan no 3087 cid35.00 polarity:+	VGPDGVLSIESSSSFETTVEVEEGMEIDR	K	G	0.95	107	25	0	Oxidation (+16)	3113.42	3	-0.001	-0.34	213	241
	AT2G28000.1	| Symbols: CPN60A, CH-CPN60A, SLP | chaperonin-60alpha | chr2:11926603-11929184 FORWARD LENGTH=586	1	0.185	62055.4	49	72	249	Elution from: 21.908 to 21.908 scan no 725 cid35.00 polarity:+	VLITDQK	R	I	0.95	45.7	25	0		815.47	2	-0.0014	-1.8	264	270
	AT2G28000.1	| Symbols: CPN60A, CH-CPN60A, SLP | chaperonin-60alpha | chr2:11926603-11929184 FORWARD LENGTH=586	1	0.185	62055.4	49	72	249	Elution from: 32.267 to 32.267 scan no 1859 cid35.00 polarity:+	VTISKDSTTLIADAASKDELQAR	K	I	0.95	45.5	25	0		2432.27	4	-0.0017	-0.71	367	389
	AT2G28000.1	| Symbols: CPN60A, CH-CPN60A, SLP | chaperonin-60alpha | chr2:11926603-11929184 FORWARD LENGTH=586	1	0.185	62055.4	49	72	249	Elution from: 23.801 to 23.801 scan no 855 cid35.00 polarity:+	VVNDGVTIAR	K	A	0.95	56.2	25	0		1042.58	2	0.00042	0.41	93	102
	AT2G28000.1	| Symbols: CPN60A, CH-CPN60A, SLP | chaperonin-60alpha | chr2:11926603-11929184 FORWARD LENGTH=586	1	0.185	62055.4	49	72	249	Elution from: 23.830 to 23.830 scan no 858 cid35.00 polarity:+	VVNDGVTIAR	K	A	0.95	72.8	25	0		1042.58	2	0.00026	0.25	93	102
	AT2G28000.1	| Symbols: CPN60A, CH-CPN60A, SLP | chaperonin-60alpha | chr2:11926603-11929184 FORWARD LENGTH=586	1	0.185	62055.4	49	72	249	Elution from: 24.164 to 24.164 scan no 878 cid35.00 polarity:+	VVNDGVTIAR	K	A	0.95	78.8	25	0		1042.58	2	0.00065	0.62	93	102
	AT2G28000.1	| Symbols: CPN60A, CH-CPN60A, SLP | chaperonin-60alpha | chr2:11926603-11929184 FORWARD LENGTH=586	1	0.185	62055.4	49	72	249	Elution from: 24.196 to 24.196 scan no 883 cid35.00 polarity:+	VVNDGVTIAR	K	A	0.95	82.7	25	0		1042.58	2	0.0013	1.3	93	102
SPOT-04
	AT4G01050.1	| Symbols: TROL | thylakoid rhodanese-like | chr4:455874-458175 FORWARD LENGTH=466	1	0.0608	49370.8	9	12	24	Elution from: 30.270 to 30.270 scan no 1087 cid35.00 polarity:+	AVSTVYNGEDKPGFLK	K	K	0.95	31.8	25	0		1723.88	2	0.0031	1.8	174	189
	AT4G01050.1	| Symbols: TROL | thylakoid rhodanese-like | chr4:455874-458175 FORWARD LENGTH=466	1	0.0608	49370.8	9	12	24	Elution from: 36.277 to 36.277 scan no 1754 cid35.00 polarity:+	DPENTTLYILDK	K	F	0.95	81.6	25	0		1420.71	2	-0.001	-0.72	197	208
	AT4G01050.1	| Symbols: TROL | thylakoid rhodanese-like | chr4:455874-458175 FORWARD LENGTH=466	1	0.0608	49370.8	9	12	24	Elution from: 36.379 to 36.379 scan no 1766 cid35.00 polarity:+	DPENTTLYILDK	K	F	0.95	94	25	0		1420.71	2	6.6e-05	0.046	197	208
	AT4G01050.1	| Symbols: TROL | thylakoid rhodanese-like | chr4:455874-458175 FORWARD LENGTH=466	1	0.0608	49370.8	9	12	24	Elution from: 29.187 to 29.187 scan no 999 cid35.00 polarity:+	ELVDELK	K	E	0.95	30.7	25	0		844.45	2	-0.0018	-2.1	342	348
	AT4G01050.1	| Symbols: TROL | thylakoid rhodanese-like | chr4:455874-458175 FORWARD LENGTH=466	1	0.0608	49370.8	9	12	24	Elution from: 34.625 to 34.625 scan no 1556 cid35.00 polarity:+	ELVDELKEIGK	K	A	0.95	40.1	25	0		1271.7	3	0.00067	0.53	342	352
	AT4G01050.1	| Symbols: TROL | thylakoid rhodanese-like | chr4:455874-458175 FORWARD LENGTH=466	1	0.0608	49370.8	9	12	24	Elution from: 34.632 to 34.632 scan no 1557 cid35.00 polarity:+	ELVDELKEIGK	K	A	0.95	68.3	25	0		1271.7	2	0.0001	0.082	342	352
	AT4G01050.1	| Symbols: TROL | thylakoid rhodanese-like | chr4:455874-458175 FORWARD LENGTH=466	1	0.0608	49370.8	9	12	24	Elution from: 34.719 to 34.719 scan no 1567 cid35.00 polarity:+	ELVDELKEIGK	K	A	0.95	68.6	25	0		1271.7	2	0.0016	1.2	342	352
	AT4G01050.1	| Symbols: TROL | thylakoid rhodanese-like | chr4:455874-458175 FORWARD LENGTH=466	1	0.0608	49370.8	9	12	24	Elution from: 34.950 to 34.950 scan no 1595 cid35.00 polarity:+	FKDPENTTLYILDK	K	F	0.95	49.7	25	0		1695.87	3	-0.0014	-0.84	195	208
	AT4G01050.1	| Symbols: TROL | thylakoid rhodanese-like | chr4:455874-458175 FORWARD LENGTH=466	1	0.0608	49370.8	9	12	24	Elution from: 27.733 to 27.733 scan no 901 cid35.00 polarity:+	KLLFAEDR	K	K	0.95	29.4	25	0		990.55	3	-0.0027	-2.8	316	323
	AT4G01050.1	| Symbols: TROL | thylakoid rhodanese-like | chr4:455874-458175 FORWARD LENGTH=466	1	0.0608	49370.8	9	12	24	Elution from: 27.690 to 27.690 scan no 897 cid35.00 polarity:+	KLLFAEDR	K	K	0.95	35.9	25	0		990.55	3	-0.0017	-1.7	316	323
	AT4G01050.1	| Symbols: TROL | thylakoid rhodanese-like | chr4:455874-458175 FORWARD LENGTH=466	1	0.0608	49370.8	9	12	24	Elution from: 27.795 to 27.795 scan no 907 cid35.00 polarity:+	KLLFAEDR	K	K	0.95	38.9	25	0		990.55	2	0.002	2	316	323
	AT4G01050.1	| Symbols: TROL | thylakoid rhodanese-like | chr4:455874-458175 FORWARD LENGTH=466	1	0.0608	49370.8	9	12	24	Elution from: 27.769 to 27.769 scan no 905 cid35.00 polarity:+	KLLFAEDR	K	K	0.95	39.8	25	0		990.55	2	0.0011	1.1	316	323
	AT4G01050.1	| Symbols: TROL | thylakoid rhodanese-like | chr4:455874-458175 FORWARD LENGTH=466	1	0.0608	49370.8	9	12	24	Elution from: 34.399 to 34.399 scan no 1529 cid35.00 polarity:+	LGTDDNAQLLDIR	K	A	0.95	35.5	25	0		1442.74	3	0.00052	0.36	142	154
	AT4G01050.1	| Symbols: TROL | thylakoid rhodanese-like | chr4:455874-458175 FORWARD LENGTH=466	1	0.0608	49370.8	9	12	24	Elution from: 35.215 to 35.215 scan no 1627 cid35.00 polarity:+	LGTDDNAQLLDIR	K	A	0.95	43.6	25	0		1442.73	3	-0.0033	-2.3	142	154
	AT4G01050.1	| Symbols: TROL | thylakoid rhodanese-like | chr4:455874-458175 FORWARD LENGTH=466	1	0.0608	49370.8	9	12	24	Elution from: 34.442 to 34.442 scan no 1534 cid35.00 polarity:+	LGTDDNAQLLDIR	K	A	0.95	44.7	25	0		1442.74	3	0.00017	0.12	142	154
	AT4G01050.1	| Symbols: TROL | thylakoid rhodanese-like | chr4:455874-458175 FORWARD LENGTH=466	1	0.0608	49370.8	9	12	24	Elution from: 35.150 to 35.150 scan no 1619 cid35.00 polarity:+	LGTDDNAQLLDIR	K	A	0.95	54	25	0		1442.74	3	0.001	0.71	142	154
	AT4G01050.1	| Symbols: TROL | thylakoid rhodanese-like | chr4:455874-458175 FORWARD LENGTH=466	1	0.0608	49370.8	9	12	24	Elution from: 35.267 to 35.267 scan no 1633 cid35.00 polarity:+	LGTDDNAQLLDIR	K	A	0.95	51.8	25	0		1442.74	2	0.0021	1.5	142	154
	AT4G01050.1	| Symbols: TROL | thylakoid rhodanese-like | chr4:455874-458175 FORWARD LENGTH=466	1	0.0608	49370.8	9	12	24	Elution from: 35.474 to 35.474 scan no 1657 cid35.00 polarity:+	LGTDDNAQLLDIR	K	A	0.95	60.9	25	0		1442.74	2	0.00028	0.19	142	154
	AT4G01050.1	| Symbols: TROL | thylakoid rhodanese-like | chr4:455874-458175 FORWARD LENGTH=466	1	0.0608	49370.8	9	12	24	Elution from: 34.265 to 34.265 scan no 1513 cid35.00 polarity:+	LGTDDNAQLLDIR	K	A	0.95	70.5	25	0		1442.74	2	-0.0011	-0.77	142	154
	AT4G01050.1	| Symbols: TROL | thylakoid rhodanese-like | chr4:455874-458175 FORWARD LENGTH=466	1	0.0608	49370.8	9	12	24	Elution from: 35.370 to 35.370 scan no 1645 cid35.00 polarity:+	LGTDDNAQLLDIR	K	A	0.95	72.9	25	0		1442.74	2	-0.00026	-0.18	142	154
	AT4G01050.1	| Symbols: TROL | thylakoid rhodanese-like | chr4:455874-458175 FORWARD LENGTH=466	1	0.0608	49370.8	9	12	24	Elution from: 34.352 to 34.352 scan no 1523 cid35.00 polarity:+	LGTDDNAQLLDIR	K	A	0.95	85.4	25	0		1442.74	2	0.0012	0.85	142	154
	AT4G01050.1	| Symbols: TROL | thylakoid rhodanese-like | chr4:455874-458175 FORWARD LENGTH=466	1	0.0608	49370.8	9	12	24	Elution from: 30.620 to 30.620 scan no 1126 cid35.00 polarity:+	LLFAEDR	K	K	0.95	35.2	25	0		862.46	2	0.002	2.3	317	323
	AT4G01050.1	| Symbols: TROL | thylakoid rhodanese-like | chr4:455874-458175 FORWARD LENGTH=466	1	0.0608	49370.8	9	12	24	Elution from: 29.022 to 29.022 scan no 985 cid35.00 polarity:+	QVDEFLNTK	K	V	0.95	34.3	25	0		1092.55	2	0.00059	0.54	329	337
	AT4G01050.1	| Symbols: TROL | thylakoid rhodanese-like | chr4:455874-458175 FORWARD LENGTH=466	1	0.0608	49370.8	9	12	24	Elution from: 29.045 to 29.045 scan no 987 cid35.00 polarity:+	QVDEFLNTK	K	V	0.95	43.1	25	0		1092.54	2	-0.00058	-0.53	329	337
SPOT-05
	AT3G60750.1	| Symbols: | Transketolase | chr3:22454004-22456824 FORWARD LENGTH=741	1	0.158	79952.1	35	51	201	Elution from: 26.624 to 26.624 scan no 1177 cid35.00 polarity:+	AFGDFQK	K	A	0.95	38.3	25	0		811.39	2	0.00019	0.23	468	474
	AT3G60750.1	| Symbols: | Transketolase | chr3:22454004-22456824 FORWARD LENGTH=741	1	0.158	79952.1	35	51	201	Elution from: 26.691 to 26.691 scan no 1185 cid35.00 polarity:+	AFGDFQK	K	A	0.95	41.5	25	0		811.39	2	0.00011	0.13	468	474
	AT3G60750.1	| Symbols: | Transketolase | chr3:22454004-22456824 FORWARD LENGTH=741	1	0.158	79952.1	35	51	201	Elution from: 27.047 to 27.047 scan no 1228 cid35.00 polarity:+	AFGDFQKATPEER	K	N	0.95	35.6	25	0		1494.71	3	0.0011	0.73	468	480
	AT3G60750.1	| Symbols: | Transketolase | chr3:22454004-22456824 FORWARD LENGTH=741	1	0.158	79952.1	35	51	201	Elution from: 27.944 to 27.944 scan no 1337 cid35.00 polarity:+	ALPTYTPESPGDATR	K	N	0.95	40.4	25	0		1574.76	2	-0.001	-0.66	420	434
	AT3G60750.1	| Symbols: | Transketolase | chr3:22454004-22456824 FORWARD LENGTH=741	1	0.158	79952.1	35	51	201	Elution from: 28.219 to 28.219 scan no 1370 cid35.00 polarity:+	ALPTYTPESPGDATR	K	N	0.95	44.5	25	0		1574.76	3	0.0015	0.93	420	434
	AT3G60750.1	| Symbols: | Transketolase | chr3:22454004-22456824 FORWARD LENGTH=741	1	0.158	79952.1	35	51	201	Elution from: 28.294 to 28.294 scan no 1379 cid35.00 polarity:+	ALPTYTPESPGDATR	K	N	0.95	55.9	25	0		1574.76	3	0.00079	0.5	420	434
	AT3G60750.1	| Symbols: | Transketolase | chr3:22454004-22456824 FORWARD LENGTH=741	1	0.158	79952.1	35	51	201	Elution from: 28.018 to 28.018 scan no 1346 cid35.00 polarity:+	ALPTYTPESPGDATR	K	N	0.95	80.3	25	0		1574.76	2	-0.0012	-0.78	420	434
	AT3G60750.1	| Symbols: | Transketolase | chr3:22454004-22456824 FORWARD LENGTH=741	1	0.158	79952.1	35	51	201	Elution from: 31.107 to 31.107 scan no 1722 cid35.00 polarity:+	AMPNTLMFRPADGNETAGAYK	R	I	0.95	27.4	25	0	Oxidation (+16)	2270.05	3	0.0014	0.59	562	582
	AT3G60750.1	| Symbols: | Transketolase | chr3:22454004-22456824 FORWARD LENGTH=741	1	0.158	79952.1	35	51	201	Elution from: 32.205 to 32.205 scan no 1859 cid35.00 polarity:+	AMPNTLMFRPADGNETAGAYK	R	I	0.95	31	25	0		2254.05	3	0.0012	0.52	562	582
	AT3G60750.1	| Symbols: | Transketolase | chr3:22454004-22456824 FORWARD LENGTH=741	1	0.158	79952.1	35	51	201	Elution from: 30.625 to 30.625 scan no 1663 cid35.00 polarity:+	AMPNTLMFRPADGNETAGAYK	R	I	0.95	31.5	25	0	Oxidation (+16)	2270.05	3	0.0016	0.71	562	582
	AT3G60750.1	| Symbols: | Transketolase | chr3:22454004-22456824 FORWARD LENGTH=741	1	0.158	79952.1	35	51	201	Elution from: 30.537 to 30.537 scan no 1651 cid35.00 polarity:+	AMPNTLMFRPADGNETAGAYK	R	I	0.95	33.1	25	0	Oxidation (+16)	2270.05	3	0.0046	2	562	582
	AT3G60750.1	| Symbols: | Transketolase | chr3:22454004-22456824 FORWARD LENGTH=741	1	0.158	79952.1	35	51	201	Elution from: 32.298 to 32.298 scan no 1870 cid35.00 polarity:+	AMPNTLMFRPADGNETAGAYK	R	I	0.95	39.3	25	0		2254.06	3	0.0057	2.5	562	582
	AT3G60750.1	| Symbols: | Transketolase | chr3:22454004-22456824 FORWARD LENGTH=741	1	0.158	79952.1	35	51	201	Elution from: 32.570 to 32.570 scan no 1903 cid35.00 polarity:+	AMPNTLMFRPADGNETAGAYK	R	I	0.95	40.9	25	0		2254.05	3	0.00025	0.11	562	582
	AT3G60750.1	| Symbols: | Transketolase | chr3:22454004-22456824 FORWARD LENGTH=741	1	0.158	79952.1	35	51	201	Elution from: 30.024 to 30.024 scan no 1588 cid35.00 polarity:+	AMPNTLMFRPADGNETAGAYK	R	I	0.95	44.2	25	0	Oxidation (+16)	2270.04	3	-0.0021	-0.93	562	582
	AT3G60750.1	| Symbols: | Transketolase | chr3:22454004-22456824 FORWARD LENGTH=741	1	0.158	79952.1	35	51	201	Elution from: 30.092 to 30.092 scan no 1596 cid35.00 polarity:+	AMPNTLMFRPADGNETAGAYK	R	I	0.95	52.5	25	0	Oxidation (+16)	2270.05	3	-0.00015	-0.067	562	582
	AT3G60750.1	| Symbols: | Transketolase | chr3:22454004-22456824 FORWARD LENGTH=741	1	0.158	79952.1	35	51	201	Elution from: 28.311 to 28.311 scan no 1381 cid35.00 polarity:+	AMPNTLMFRPADGNETAGAYK	R	I	0.95	63.5	25	0	Oxidation (+16), Oxidation (+16)	2286.04	3	-0.0014	-0.61	562	582
	AT3G60750.1	| Symbols: | Transketolase | chr3:22454004-22456824 FORWARD LENGTH=741	1	0.158	79952.1	35	51	201	Elution from: 28.370 to 28.370 scan no 1388 cid35.00 polarity:+	AMPNTLMFRPADGNETAGAYK	R	I	0.95	64.4	25	0	Oxidation (+16), Oxidation (+16)	2286.04	3	0.0012	0.54	562	582
	AT3G60750.1	| Symbols: | Transketolase | chr3:22454004-22456824 FORWARD LENGTH=741	1	0.158	79952.1	35	51	201	Elution from: 23.301 to 23.301 scan no 846 cid35.00 polarity:+	ANSYSVHGAALGEK	K	E	0.95	50.6	25	0		1402.68	2	4.4e-05	0.031	334	347
	AT3G60750.1	| Symbols: | Transketolase | chr3:22454004-22456824 FORWARD LENGTH=741	1	0.158	79952.1	35	51	201	Elution from: 23.326 to 23.326 scan no 849 cid35.00 polarity:+	ANSYSVHGAALGEK	K	E	0.95	84.6	25	0		1402.68	2	-0.001	-0.74	334	347
	AT3G60750.1	| Symbols: | Transketolase | chr3:22454004-22456824 FORWARD LENGTH=741	1	0.158	79952.1	35	51	201	Elution from: 25.989 to 25.989 scan no 1101 cid35.00 polarity:+	ANSYSVHGAALGEKEVEATR	K	N	0.95	56.4	25	0		2088.02	3	-0.0014	-0.65	334	353
	AT3G60750.1	| Symbols: | Transketolase | chr3:22454004-22456824 FORWARD LENGTH=741	1	0.158	79952.1	35	51	201	Elution from: 25.955 to 25.955 scan no 1097 cid35.00 polarity:+	ANSYSVHGAALGEKEVEATR	K	N	0.95	65.6	25	0		2088.02	3	-0.00091	-0.44	334	353
	AT3G60750.1	| Symbols: | Transketolase | chr3:22454004-22456824 FORWARD LENGTH=741	1	0.158	79952.1	35	51	201	Elution from: 40.251 to 40.251 scan no 2889 cid35.00 polarity:+	EFGITVEAVVDAAK	K	S	0.95	37.7	25	0		1447.75	3	-0.002	-1.3	725	738
	AT3G60750.1	| Symbols: | Transketolase | chr3:22454004-22456824 FORWARD LENGTH=741	1	0.158	79952.1	35	51	201	Elution from: 43.375 to 43.375 scan no 3293 cid35.00 polarity:+	EFGITVEAVVDAAK	K	S	0.95	39.8	25	0		1447.76	3	0.00043	0.3	725	738
	AT3G60750.1	| Symbols: | Transketolase | chr3:22454004-22456824 FORWARD LENGTH=741	1	0.158	79952.1	35	51	201	Elution from: 40.041 to 40.041 scan no 2862 cid35.00 polarity:+	EFGITVEAVVDAAK	K	S	0.95	45.8	25	0		1447.75	3	-0.0019	-1.3	725	738
	AT3G60750.1	| Symbols: | Transketolase | chr3:22454004-22456824 FORWARD LENGTH=741	1	0.158	79952.1	35	51	201	Elution from: 38.881 to 38.881 scan no 2709 cid35.00 polarity:+	EFGITVEAVVDAAK	K	S	0.95	52.8	25	0		1447.76	3	-0.00081	-0.56	725	738
	AT3G60750.1	| Symbols: | Transketolase | chr3:22454004-22456824 FORWARD LENGTH=741	1	0.158	79952.1	35	51	201	Elution from: 38.954 to 38.954 scan no 2719 cid35.00 polarity:+	EFGITVEAVVDAAK	K	S	0.95	57	25	0		1447.76	3	-0.0003	-0.21	725	738
	AT3G60750.1	| Symbols: | Transketolase | chr3:22454004-22456824 FORWARD LENGTH=741	1	0.158	79952.1	35	51	201	Elution from: 43.275 to 43.275 scan no 3281 cid35.00 polarity:+	EFGITVEAVVDAAK	K	S	0.95	57.3	25	0		1447.76	3	0.00055	0.38	725	738
	AT3G60750.1	| Symbols: | Transketolase | chr3:22454004-22456824 FORWARD LENGTH=741	1	0.158	79952.1	35	51	201	Elution from: 42.218 to 42.218 scan no 3135 cid35.00 polarity:+	EFGITVEAVVDAAK	K	S	0.95	60.6	25	0		1447.76	3	0.0024	1.7	725	738
	AT3G60750.1	| Symbols: | Transketolase | chr3:22454004-22456824 FORWARD LENGTH=741	1	0.158	79952.1	35	51	201	Elution from: 39.995 to 39.995 scan no 2856 cid35.00 polarity:+	EFGITVEAVVDAAK	K	S	0.95	60.9	25	0		1447.76	3	0.0024	1.6	725	738
	AT3G60750.1	| Symbols: | Transketolase | chr3:22454004-22456824 FORWARD LENGTH=741	1	0.158	79952.1	35	51	201	Elution from: 44.423 to 44.423 scan no 3404 cid35.00 polarity:+	EFGITVEAVVDAAK	K	S	0.95	61.8	25	0		1447.76	3	-0.00041	-0.28	725	738
	AT3G60750.1	| Symbols: | Transketolase | chr3:22454004-22456824 FORWARD LENGTH=741	1	0.158	79952.1	35	51	201	Elution from: 42.132 to 42.132 scan no 3124 cid35.00 polarity:+	EFGITVEAVVDAAK	K	S	0.95	63.2	25	0		1447.76	3	0.00034	0.23	725	738
	AT3G60750.1	| Symbols: | Transketolase | chr3:22454004-22456824 FORWARD LENGTH=741	1	0.158	79952.1	35	51	201	Elution from: 41.107 to 41.107 scan no 2995 cid35.00 polarity:+	EFGITVEAVVDAAK	K	S	0.95	65.6	25	0		1447.75	3	-0.0015	-1	725	738
	AT3G60750.1	| Symbols: | Transketolase | chr3:22454004-22456824 FORWARD LENGTH=741	1	0.158	79952.1	35	51	201	Elution from: 41.183 to 41.183 scan no 3004 cid35.00 polarity:+	EFGITVEAVVDAAK	K	S	0.95	71.8	25	0		1447.76	3	0.0019	1.3	725	738
	AT3G60750.1	| Symbols: | Transketolase | chr3:22454004-22456824 FORWARD LENGTH=741	1	0.158	79952.1	35	51	201	Elution from: 39.030 to 39.030 scan no 2730 cid35.00 polarity:+	EFGITVEAVVDAAK	K	S	0.95	84.2	25	0		1447.76	2	-0.00013	-0.092	725	738
	AT3G60750.1	| Symbols: | Transketolase | chr3:22454004-22456824 FORWARD LENGTH=741	1	0.158	79952.1	35	51	201	Elution from: 43.995 to 43.995 scan no 3366 cid35.00 polarity:+	EFGITVEAVVDAAK	K	S	0.95	86.6	25	0		1447.76	2	0.0013	0.91	725	738
	AT3G60750.1	| Symbols: | Transketolase | chr3:22454004-22456824 FORWARD LENGTH=741	1	0.158	79952.1	35	51	201	Elution from: 40.539 to 40.539 scan no 2926 cid35.00 polarity:+	EFGITVEAVVDAAK	K	S	0.95	92.3	25	0		1447.76	2	-0.00086	-0.59	725	738
	AT3G60750.1	| Symbols: | Transketolase | chr3:22454004-22456824 FORWARD LENGTH=741	1	0.158	79952.1	35	51	201	Elution from: 38.860 to 38.860 scan no 2706 cid35.00 polarity:+	EFGITVEAVVDAAK	K	S	0.95	93.1	25	0		1447.76	2	0.0018	1.2	725	738
	AT3G60750.1	| Symbols: | Transketolase | chr3:22454004-22456824 FORWARD LENGTH=741	1	0.158	79952.1	35	51	201	Elution from: 38.794 to 38.794 scan no 2698 cid35.00 polarity:+	EFGITVEAVVDAAK	K	S	0.95	93.1	25	0		1447.76	2	0.00053	0.37	725	738
	AT3G60750.1	| Symbols: | Transketolase | chr3:22454004-22456824 FORWARD LENGTH=741	1	0.158	79952.1	35	51	201	Elution from: 39.971 to 39.971 scan no 2852 cid35.00 polarity:+	EFGITVEAVVDAAK	K	S	0.95	93.2	25	0		1447.76	2	0.00012	0.083	725	738
	AT3G60750.1	| Symbols: | Transketolase | chr3:22454004-22456824 FORWARD LENGTH=741	1	0.158	79952.1	35	51	201	Elution from: 41.790 to 41.790 scan no 3080 cid35.00 polarity:+	EFGITVEAVVDAAK	K	S	0.95	93.9	25	0		1447.76	2	0.0022	1.5	725	738
	AT3G60750.1	| Symbols: | Transketolase | chr3:22454004-22456824 FORWARD LENGTH=741	1	0.158	79952.1	35	51	201	Elution from: 41.707 to 41.707 scan no 3069 cid35.00 polarity:+	EFGITVEAVVDAAK	K	S	0.95	94	25	0		1447.76	2	0.0027	1.9	725	738
	AT3G60750.1	| Symbols: | Transketolase | chr3:22454004-22456824 FORWARD LENGTH=741	1	0.158	79952.1	35	51	201	Elution from: 39.886 to 39.886 scan no 2839 cid35.00 polarity:+	EFGITVEAVVDAAK	K	S	0.95	94.1	25	0		1447.76	2	-0.00017	-0.11	725	738
	AT3G60750.1	| Symbols: | Transketolase | chr3:22454004-22456824 FORWARD LENGTH=741	1	0.158	79952.1	35	51	201	Elution from: 42.835 to 42.835 scan no 3225 cid35.00 polarity:+	EFGITVEAVVDAAK	K	S	0.95	95.6	25	0		1447.76	2	0.00061	0.42	725	738
	AT3G60750.1	| Symbols: | Transketolase | chr3:22454004-22456824 FORWARD LENGTH=741	1	0.158	79952.1	35	51	201	Elution from: 40.628 to 40.628 scan no 2937 cid35.00 polarity:+	EFGITVEAVVDAAK	K	S	0.95	97.4	25	0		1447.76	2	-4e-05	-0.028	725	738
	AT3G60750.1	| Symbols: | Transketolase | chr3:22454004-22456824 FORWARD LENGTH=741	1	0.158	79952.1	35	51	201	Elution from: 40.469 to 40.469 scan no 2917 cid35.00 polarity:+	EFGITVEAVVDAAK	K	S	0.95	98.8	25	0		1447.75	2	-0.0012	-0.84	725	738
	AT3G60750.1	| Symbols: | Transketolase | chr3:22454004-22456824 FORWARD LENGTH=741	1	0.158	79952.1	35	51	201	Elution from: 44.091 to 44.091 scan no 3377 cid35.00 polarity:+	EFGITVEAVVDAAK	K	S	0.95	103	25	0		1447.75	2	-0.001	-0.71	725	738
	AT3G60750.1	| Symbols: | Transketolase | chr3:22454004-22456824 FORWARD LENGTH=741	1	0.158	79952.1	35	51	201	Elution from: 42.906 to 42.906 scan no 3234 cid35.00 polarity:+	EFGITVEAVVDAAK	K	S	0.95	106	25	0		1447.76	2	0.003	2.1	725	738
	AT3G60750.1	| Symbols: | Transketolase | chr3:22454004-22456824 FORWARD LENGTH=741	1	0.158	79952.1	35	51	201	Elution from: 27.039 to 27.039 scan no 1227 cid35.00 polarity:+	ESVLPSDVSAR	K	V	0.95	65	25	0		1158.59	2	-0.0018	-1.6	676	686
	AT3G60750.1	| Symbols: | Transketolase | chr3:22454004-22456824 FORWARD LENGTH=741	1	0.158	79952.1	35	51	201	Elution from: 27.178 to 27.178 scan no 1244 cid35.00 polarity:+	ESVLPSDVSAR	K	V	0.95	73.1	25	0		1158.59	2	-0.00037	-0.32	676	686
	AT3G60750.1	| Symbols: | Transketolase | chr3:22454004-22456824 FORWARD LENGTH=741	1	0.158	79952.1	35	51	201	Elution from: 27.098 to 27.098 scan no 1234 cid35.00 polarity:+	ESVLPSDVSAR	K	V	0.95	75.7	25	0		1158.59	2	-0.0015	-1.3	676	686
	AT3G60750.1	| Symbols: | Transketolase | chr3:22454004-22456824 FORWARD LENGTH=741	1	0.158	79952.1	35	51	201	Elution from: 31.893 to 31.893 scan no 1820 cid35.00 polarity:+	FLAIDAVEK	R	A	0.95	51.9	25	0		1004.55	2	0.00012	0.12	90	98
	AT3G60750.1	| Symbols: | Transketolase | chr3:22454004-22456824 FORWARD LENGTH=741	1	0.158	79952.1	35	51	201	Elution from: 31.950 to 31.950 scan no 1827 cid35.00 polarity:+	FLAIDAVEK	R	A	0.95	52.5	25	0		1004.56	2	0.0022	2.2	90	98
	AT3G60750.1	| Symbols: | Transketolase | chr3:22454004-22456824 FORWARD LENGTH=741	1	0.158	79952.1	35	51	201	Elution from: 43.452 to 43.452 scan no 3302 cid35.00 polarity:+	FVLSAGHGCMLLYALLHLAGYDSVQEEDLK	R	Q	0.95	37.9	25	0	Carbamidomethyl (+57)	3348.66	4	0.0062	1.8	137	166
	AT3G60750.1	| Symbols: | Transketolase | chr3:22454004-22456824 FORWARD LENGTH=741	1	0.158	79952.1	35	51	201	Elution from: 43.820 to 43.820 scan no 3346 cid35.00 polarity:+	GGYTISDDSSGNKPDVILIGTGSELEIAAQAAEVLR	K	K	0.95	24.7	25	0		3645.84	4	-0.0026	-0.71	615	650
	AT3G60750.1	| Symbols: | Transketolase | chr3:22454004-22456824 FORWARD LENGTH=741	1	0.158	79952.1	35	51	201	Elution from: 43.444 to 43.444 scan no 3301 cid35.00 polarity:+	GGYTISDDSSGNKPDVILIGTGSELEIAAQAAEVLR	K	K	0.95	26.7	25	0		3645.84	4	0.0051	1.4	615	650
	AT3G60750.1	| Symbols: | Transketolase | chr3:22454004-22456824 FORWARD LENGTH=741	1	0.158	79952.1	35	51	201	Elution from: 42.757 to 42.757 scan no 3213 cid35.00 polarity:+	GGYTISDDSSGNKPDVILIGTGSELEIAAQAAEVLR	K	K	0.95	27.1	25	0		3645.84	4	0.0033	0.92	615	650
	AT3G60750.1	| Symbols: | Transketolase | chr3:22454004-22456824 FORWARD LENGTH=741	1	0.158	79952.1	35	51	201	Elution from: 44.003 to 44.003 scan no 3367 cid35.00 polarity:+	GGYTISDDSSGNKPDVILIGTGSELEIAAQAAEVLR	K	K	0.95	40.4	25	0		3645.84	4	0.0024	0.65	615	650
	AT3G60750.1	| Symbols: | Transketolase | chr3:22454004-22456824 FORWARD LENGTH=741	1	0.158	79952.1	35	51	201	Elution from: 42.686 to 42.686 scan no 3202 cid35.00 polarity:+	GGYTISDDSSGNKPDVILIGTGSELEIAAQAAEVLR	K	K	0.95	56.5	25	0		3645.84	3	0.0037	1	615	650
	AT3G60750.1	| Symbols: | Transketolase | chr3:22454004-22456824 FORWARD LENGTH=741	1	0.158	79952.1	35	51	201	Elution from: 43.180 to 43.180 scan no 3270 cid35.00 polarity:+	GGYTISDDSSGNKPDVILIGTGSELEIAAQAAEVLR	K	K	0.95	67	25	0		3645.84	3	0.0016	0.45	615	650
	AT3G60750.1	| Symbols: | Transketolase | chr3:22454004-22456824 FORWARD LENGTH=741	1	0.158	79952.1	35	51	201	Elution from: 42.752 to 42.752 scan no 3212 cid35.00 polarity:+	GGYTISDDSSGNKPDVILIGTGSELEIAAQAAEVLR	K	K	0.95	76.7	25	0		3645.83	3	-0.004	-1.1	615	650
	AT3G60750.1	| Symbols: | Transketolase | chr3:22454004-22456824 FORWARD LENGTH=741	1	0.158	79952.1	35	51	201	Elution from: 44.735 to 44.735 scan no 3433 cid35.00 polarity:+	GGYTISDDSSGNKPDVILIGTGSELEIAAQAAEVLR	K	K	0.95	77.6	25	0		3645.84	3	0.0034	0.94	615	650
	AT3G60750.1	| Symbols: | Transketolase | chr3:22454004-22456824 FORWARD LENGTH=741	1	0.158	79952.1	35	51	201	Elution from: 43.621 to 43.621 scan no 3322 cid35.00 polarity:+	GGYTISDDSSGNKPDVILIGTGSELEIAAQAAEVLR	K	K	0.95	88.1	25	0		3645.84	3	-5.9e-06	-0.0016	615	650
	AT3G60750.1	| Symbols: | Transketolase | chr3:22454004-22456824 FORWARD LENGTH=741	1	0.158	79952.1	35	51	201	Elution from: 43.082 to 43.082 scan no 3258 cid35.00 polarity:+	GGYTISDDSSGNKPDVILIGTGSELEIAAQAAEVLR	K	K	0.95	88.8	25	0		3645.84	3	-0.0024	-0.64	615	650
	AT3G60750.1	| Symbols: | Transketolase | chr3:22454004-22456824 FORWARD LENGTH=741	1	0.158	79952.1	35	51	201	Elution from: 43.730 to 43.730 scan no 3335 cid35.00 polarity:+	GGYTISDDSSGNKPDVILIGTGSELEIAAQAAEVLR	K	K	0.95	99	25	0		3645.84	3	-0.0027	-0.75	615	650
	AT3G60750.1	| Symbols: | Transketolase | chr3:22454004-22456824 FORWARD LENGTH=741	1	0.158	79952.1	35	51	201	Elution from: 27.748 to 27.748 scan no 1313 cid35.00 polarity:+	HTPEGATLESDWSAK	R	F	0.95	59.9	25	0		1627.75	2	-0.0011	-0.69	376	390
	AT3G60750.1	| Symbols: | Transketolase | chr3:22454004-22456824 FORWARD LENGTH=741	1	0.158	79952.1	35	51	201	Elution from: 27.735 to 27.735 scan no 1311 cid35.00 polarity:+	HTPEGATLESDWSAK	R	F	0.95	55.3	25	0		1627.75	3	0.0034	2.1	376	390
	AT3G60750.1	| Symbols: | Transketolase | chr3:22454004-22456824 FORWARD LENGTH=741	1	0.158	79952.1	35	51	201	Elution from: 27.914 to 27.914 scan no 1333 cid35.00 polarity:+	HTPEGATLESDWSAK	R	F	0.95	63.7	25	0		1627.75	3	0.0023	1.4	376	390
	AT3G60750.1	| Symbols: | Transketolase | chr3:22454004-22456824 FORWARD LENGTH=741	1	0.158	79952.1	35	51	201	Elution from: 27.822 to 27.822 scan no 1322 cid35.00 polarity:+	HTPEGATLESDWSAK	R	F	0.95	92.8	25	0		1627.75	2	-0.0003	-0.18	376	390
	AT3G60750.1	| Symbols: | Transketolase | chr3:22454004-22456824 FORWARD LENGTH=741	1	0.158	79952.1	35	51	201	Elution from: 15.732 to 15.732 scan no 506 cid35.00 polarity:+	IAVTKR	K	K	0.95	38.8	25	0		686.44	2	-0.0003	-0.43	583	588
	AT3G60750.1	| Symbols: | Transketolase | chr3:22454004-22456824 FORWARD LENGTH=741	1	0.158	79952.1	35	51	201	Elution from: 15.754 to 15.754 scan no 508 cid35.00 polarity:+	IAVTKR	K	K	0.95	39	25	0		686.44	2	-0.0015	-2.2	583	588
	AT3G60750.1	| Symbols: | Transketolase | chr3:22454004-22456824 FORWARD LENGTH=741	1	0.158	79952.1	35	51	201	Elution from: 28.560 to 28.560 scan no 1411 cid35.00 polarity:+	KTPSILALSR	R	Q	0.95	43.4	25	0		1084.66	3	-0.00047	-0.43	589	598
	AT3G60750.1	| Symbols: | Transketolase | chr3:22454004-22456824 FORWARD LENGTH=741	1	0.158	79952.1	35	51	201	Elution from: 28.658 to 28.658 scan no 1423 cid35.00 polarity:+	KTPSILALSR	R	Q	0.95	59.7	25	0		1084.66	2	0.00082	0.75	589	598
	AT3G60750.1	| Symbols: | Transketolase | chr3:22454004-22456824 FORWARD LENGTH=741	1	0.158	79952.1	35	51	201	Elution from: 28.741 to 28.741 scan no 1433 cid35.00 polarity:+	KTPSILALSR	R	Q	0.95	64.6	25	0		1084.66	2	0.00057	0.53	589	598
	AT3G60750.1	| Symbols: | Transketolase | chr3:22454004-22456824 FORWARD LENGTH=741	1	0.158	79952.1	35	51	201	Elution from: 44.788 to 44.788 scan no 3437 cid35.00 polarity:+	LIAFYDDNHISIDGDTEIAFTENVDQR	K	F	0.95	36.9	25	0		3110.44	4	-0.0045	-1.4	256	282
	AT3G60750.1	| Symbols: | Transketolase | chr3:22454004-22456824 FORWARD LENGTH=741	1	0.158	79952.1	35	51	201	Elution from: 43.290 to 43.290 scan no 3283 cid35.00 polarity:+	LIAFYDDNHISIDGDTEIAFTENVDQR	K	F	0.95	54.3	25	0		3110.45	3	0.00022	0.071	256	282
	AT3G60750.1	| Symbols: | Transketolase | chr3:22454004-22456824 FORWARD LENGTH=741	1	0.158	79952.1	35	51	201	Elution from: 45.001 to 45.001 scan no 3449 cid35.00 polarity:+	LIAFYDDNHISIDGDTEIAFTENVDQR	K	F	0.95	59.2	25	0		3110.45	3	0.0061	2	256	282
	AT3G60750.1	| Symbols: | Transketolase | chr3:22454004-22456824 FORWARD LENGTH=741	1	0.158	79952.1	35	51	201	Elution from: 43.392 to 43.392 scan no 3295 cid35.00 polarity:+	LIAFYDDNHISIDGDTEIAFTENVDQR	K	F	0.95	75	25	0		3110.44	3	-0.0025	-0.82	256	282
	AT3G60750.1	| Symbols: | Transketolase | chr3:22454004-22456824 FORWARD LENGTH=741	1	0.158	79952.1	35	51	201	Elution from: 44.012 to 44.012 scan no 3368 cid35.00 polarity:+	LIAFYDDNHISIDGDTEIAFTENVDQR	K	F	0.95	85.9	25	0		3110.45	3	0.0035	1.1	256	282
	AT3G60750.1	| Symbols: | Transketolase | chr3:22454004-22456824 FORWARD LENGTH=741	1	0.158	79952.1	35	51	201	Elution from: 30.486 to 30.486 scan no 1645 cid35.00 polarity:+	LPHLPGTSIEGVEK	K	G	0.95	34.6	25	0		1475.79	2	-0.0039	-2.7	601	614
	AT3G60750.1	| Symbols: | Transketolase | chr3:22454004-22456824 FORWARD LENGTH=741	1	0.158	79952.1	35	51	201	Elution from: 30.542 to 30.542 scan no 1652 cid35.00 polarity:+	LPHLPGTSIEGVEK	K	G	0.95	35.1	25	0		1475.8	3	0.00016	0.11	601	614
	AT3G60750.1	| Symbols: | Transketolase | chr3:22454004-22456824 FORWARD LENGTH=741	1	0.158	79952.1	35	51	201	Elution from: 23.077 to 23.077 scan no 824 cid35.00 polarity:+	NGNTGYDEIR	K	A	0.95	52.4	25	0		1137.5	2	-0.0026	-2.2	295	304
	AT3G60750.1	| Symbols: | Transketolase | chr3:22454004-22456824 FORWARD LENGTH=741	1	0.158	79952.1	35	51	201	Elution from: 29.260 to 29.260 scan no 1496 cid35.00 polarity:+	NLSQQCLNALAK	R	V	0.95	75.3	25	0	Carbamidomethyl (+57)	1358.7	2	-0.0024	-1.7	435	446
	AT3G60750.1	| Symbols: | Transketolase | chr3:22454004-22456824 FORWARD LENGTH=741	1	0.158	79952.1	35	51	201	Elution from: 29.275 to 29.275 scan no 1498 cid35.00 polarity:+	NLSQQCLNALAK	R	V	0.95	85.8	25	0	Carbamidomethyl (+57)	1358.7	2	0.00043	0.31	435	446
	AT3G60750.1	| Symbols: | Transketolase | chr3:22454004-22456824 FORWARD LENGTH=741	1	0.158	79952.1	35	51	201	Elution from: 39.961 to 39.961 scan no 2850 cid35.00 polarity:+	NNLGWPYEPFQVPDDVK	R	S	0.95	30	25	0		2016.96	3	0.0036	1.8	354	370
	AT3G60750.1	| Symbols: | Transketolase | chr3:22454004-22456824 FORWARD LENGTH=741	1	0.158	79952.1	35	51	201	Elution from: 39.915 to 39.915 scan no 2844 cid35.00 polarity:+	NNLGWPYEPFQVPDDVK	R	S	0.95	35.2	25	0		2016.96	3	0.0014	0.68	354	370
	AT3G60750.1	| Symbols: | Transketolase | chr3:22454004-22456824 FORWARD LENGTH=741	1	0.158	79952.1	35	51	201	Elution from: 39.892 to 39.892 scan no 2840 cid35.00 polarity:+	NNLGWPYEPFQVPDDVK	R	S	0.95	65.7	25	0		2016.96	2	0.0017	0.84	354	370
	AT3G60750.1	| Symbols: | Transketolase | chr3:22454004-22456824 FORWARD LENGTH=741	1	0.158	79952.1	35	51	201	Elution from: 39.956 to 39.956 scan no 2849 cid35.00 polarity:+	NNLGWPYEPFQVPDDVK	R	S	0.95	77	25	0		2016.96	2	0.0045	2.2	354	370
	AT3G60750.1	| Symbols: | Transketolase | chr3:22454004-22456824 FORWARD LENGTH=741	1	0.158	79952.1	35	51	201	Elution from: 40.544 to 40.544 scan no 2927 cid35.00 polarity:+	NNLGWPYEPFQVPDDVK	R	S	0.95	92.7	25	0		2016.96	2	-0.0012	-0.6	354	370
	AT3G60750.1	| Symbols: | Transketolase | chr3:22454004-22456824 FORWARD LENGTH=741	1	0.158	79952.1	35	51	201	Elution from: 31.791 to 31.791 scan no 1806 cid35.00 polarity:+	NPYWFNR	K	D	0.95	40.7	25	0		995.46	2	0.00061	0.61	128	134
	AT3G60750.1	| Symbols: | Transketolase | chr3:22454004-22456824 FORWARD LENGTH=741	1	0.158	79952.1	35	51	201	Elution from: 31.713 to 31.713 scan no 1796 cid35.00 polarity:+	NPYWFNR	K	D	0.95	44.5	25	0		995.46	2	-0.00048	-0.48	128	134
	AT3G60750.1	| Symbols: | Transketolase | chr3:22454004-22456824 FORWARD LENGTH=741	1	0.158	79952.1	35	51	201	Elution from: 28.502 to 28.502 scan no 1404 cid35.00 polarity:+	QKLPHLPGTSIEGVEK	R	G	0.95	31	25	0		1731.95	3	-0.00059	-0.34	599	614
	AT3G60750.1	| Symbols: | Transketolase | chr3:22454004-22456824 FORWARD LENGTH=741	1	0.158	79952.1	35	51	201	Elution from: 28.650 to 28.650 scan no 1422 cid35.00 polarity:+	QKLPHLPGTSIEGVEK	R	G	0.95	33.9	25	0		1731.95	3	-0.0008	-0.46	599	614
	AT3G60750.1	| Symbols: | Transketolase | chr3:22454004-22456824 FORWARD LENGTH=741	1	0.158	79952.1	35	51	201	Elution from: 28.734 to 28.734 scan no 1432 cid35.00 polarity:+	QKLPHLPGTSIEGVEK	R	G	0.95	34.9	25	0		1731.95	3	0.00019	0.11	599	614
	AT3G60750.1	| Symbols: | Transketolase | chr3:22454004-22456824 FORWARD LENGTH=741	1	0.158	79952.1	35	51	201	Elution from: 33.651 to 33.651 scan no 2037 cid35.00 polarity:+	SGHPGLPMGCAPMAHILYDEVMR	K	Y	0.949	22.1	25	0	Oxidation (+16), Carbamidomethyl (+57), Oxidation (+16)	2570.15	4	-0.005	-1.9	101	123
	AT3G60750.1	| Symbols: | Transketolase | chr3:22454004-22456824 FORWARD LENGTH=741	1	0.158	79952.1	35	51	201	Elution from: 34.393 to 34.393 scan no 2130 cid35.00 polarity:+	SGHPGLPMGCAPMAHILYDEVMR	K	Y	0.95	23.6	25	0	Oxidation (+16), Carbamidomethyl (+57), Oxidation (+16), Oxidation (+16)	2586.15	4	-0.0038	-1.5	101	123
	AT3G60750.1	| Symbols: | Transketolase | chr3:22454004-22456824 FORWARD LENGTH=741	1	0.158	79952.1	35	51	201	Elution from: 32.672 to 32.672 scan no 1915 cid35.00 polarity:+	SGHPGLPMGCAPMAHILYDEVMR	K	Y	0.95	26.6	25	0	Carbamidomethyl (+57), Oxidation (+16), Oxidation (+16)	2570.16	3	0.0017	0.66	101	123
	AT3G60750.1	| Symbols: | Transketolase | chr3:22454004-22456824 FORWARD LENGTH=741	1	0.158	79952.1	35	51	201	Elution from: 34.311 to 34.311 scan no 2120 cid35.00 polarity:+	SGHPGLPMGCAPMAHILYDEVMR	K	Y	0.95	25.5	25	0	Oxidation (+16), Carbamidomethyl (+57), Oxidation (+16), Oxidation (+16)	2586.15	4	-0.00045	-0.17	101	123
	AT3G60750.1	| Symbols: | Transketolase | chr3:22454004-22456824 FORWARD LENGTH=741	1	0.158	79952.1	35	51	201	Elution from: 36.300 to 36.300 scan no 2373 cid35.00 polarity:+	SGHPGLPMGCAPMAHILYDEVMR	K	Y	0.95	27.8	25	0	Oxidation (+16), Carbamidomethyl (+57), Oxidation (+16)	2570.15	4	-0.0014	-0.56	101	123
	AT3G60750.1	| Symbols: | Transketolase | chr3:22454004-22456824 FORWARD LENGTH=741	1	0.158	79952.1	35	51	201	Elution from: 33.049 to 33.049 scan no 1961 cid35.00 polarity:+	SGHPGLPMGCAPMAHILYDEVMR	K	Y	0.95	27.9	25	0	Oxidation (+16), Carbamidomethyl (+57), Oxidation (+16)	2570.15	4	0.00015	0.059	101	123
	AT3G60750.1	| Symbols: | Transketolase | chr3:22454004-22456824 FORWARD LENGTH=741	1	0.158	79952.1	35	51	201	Elution from: 34.470 to 34.470 scan no 2140 cid35.00 polarity:+	SGHPGLPMGCAPMAHILYDEVMR	K	Y	0.95	30.3	25	0	Oxidation (+16), Carbamidomethyl (+57), Oxidation (+16)	2570.15	3	-0.0055	-2.1	101	123
	AT3G60750.1	| Symbols: | Transketolase | chr3:22454004-22456824 FORWARD LENGTH=741	1	0.158	79952.1	35	51	201	Elution from: 35.055 to 35.055 scan no 2215 cid35.00 polarity:+	SGHPGLPMGCAPMAHILYDEVMR	K	Y	0.95	33.8	25	0	Oxidation (+16), Carbamidomethyl (+57), Oxidation (+16)	2570.16	4	0.0012	0.47	101	123
	AT3G60750.1	| Symbols: | Transketolase | chr3:22454004-22456824 FORWARD LENGTH=741	1	0.158	79952.1	35	51	201	Elution from: 35.449 to 35.449 scan no 2264 cid35.00 polarity:+	SGHPGLPMGCAPMAHILYDEVMR	K	Y	0.95	34.7	25	0	Oxidation (+16), Carbamidomethyl (+57), Oxidation (+16)	2570.16	4	0.0022	0.84	101	123
	AT3G60750.1	| Symbols: | Transketolase | chr3:22454004-22456824 FORWARD LENGTH=741	1	0.158	79952.1	35	51	201	Elution from: 32.579 to 32.579 scan no 1904 cid35.00 polarity:+	SGHPGLPMGCAPMAHILYDEVMR	K	Y	0.95	35.5	25	0	Oxidation (+16), Carbamidomethyl (+57), Oxidation (+16), Oxidation (+16)	2586.15	4	-0.001	-0.39	101	123
	AT3G60750.1	| Symbols: | Transketolase | chr3:22454004-22456824 FORWARD LENGTH=741	1	0.158	79952.1	35	51	201	Elution from: 32.664 to 32.664 scan no 1914 cid35.00 polarity:+	SGHPGLPMGCAPMAHILYDEVMR	K	Y	0.95	36.4	25	0	Oxidation (+16), Carbamidomethyl (+57), Oxidation (+16), Oxidation (+16)	2586.15	4	-0.0013	-0.52	101	123
	AT3G60750.1	| Symbols: | Transketolase | chr3:22454004-22456824 FORWARD LENGTH=741	1	0.158	79952.1	35	51	201	Elution from: 32.180 to 32.180 scan no 1856 cid35.00 polarity:+	SGHPGLPMGCAPMAHILYDEVMR	K	Y	0.95	36.6	25	0	Oxidation (+16), Carbamidomethyl (+57), Oxidation (+16), Oxidation (+16)	2586.15	4	-0.0029	-1.1	101	123
	AT3G60750.1	| Symbols: | Transketolase | chr3:22454004-22456824 FORWARD LENGTH=741	1	0.158	79952.1	35	51	201	Elution from: 34.958 to 34.958 scan no 2202 cid35.00 polarity:+	SGHPGLPMGCAPMAHILYDEVMR	K	Y	0.95	37.2	25	0	Carbamidomethyl (+57), Oxidation (+16)	2554.16	4	0.0011	0.42	101	123
	AT3G60750.1	| Symbols: | Transketolase | chr3:22454004-22456824 FORWARD LENGTH=741	1	0.158	79952.1	35	51	201	Elution from: 31.907 to 31.907 scan no 1822 cid35.00 polarity:+	SGHPGLPMGCAPMAHILYDEVMR	K	Y	0.95	39.6	25	0	Oxidation (+16), Carbamidomethyl (+57), Oxidation (+16), Oxidation (+16)	2586.15	4	-0.001	-0.39	101	123
	AT3G60750.1	| Symbols: | Transketolase | chr3:22454004-22456824 FORWARD LENGTH=741	1	0.158	79952.1	35	51	201	Elution from: 41.822 to 41.822 scan no 3085 cid35.00 polarity:+	SGHPGLPMGCAPMAHILYDEVMR	K	Y	0.95	41.4	25	0	Oxidation (+16), Carbamidomethyl (+57)	2554.16	4	0.0027	1	101	123
	AT3G60750.1	| Symbols: | Transketolase | chr3:22454004-22456824 FORWARD LENGTH=741	1	0.158	79952.1	35	51	201	Elution from: 34.335 to 34.335 scan no 2123 cid35.00 polarity:+	SGHPGLPMGCAPMAHILYDEVMR	K	Y	0.95	41.8	25	0	Oxidation (+16), Carbamidomethyl (+57), Oxidation (+16)	2570.15	4	-0.0023	-0.9	101	123
	AT3G60750.1	| Symbols: | Transketolase | chr3:22454004-22456824 FORWARD LENGTH=741	1	0.158	79952.1	35	51	201	Elution from: 33.373 to 33.373 scan no 2003 cid35.00 polarity:+	SGHPGLPMGCAPMAHILYDEVMR	K	Y	0.95	42.1	25	0	Oxidation (+16), Carbamidomethyl (+57), Oxidation (+16)	2570.15	4	-0.0013	-0.52	101	123
	AT3G60750.1	| Symbols: | Transketolase | chr3:22454004-22456824 FORWARD LENGTH=741	1	0.158	79952.1	35	51	201	Elution from: 31.843 to 31.843 scan no 1813 cid35.00 polarity:+	SGHPGLPMGCAPMAHILYDEVMR	K	Y	0.95	43.1	25	0	Oxidation (+16), Carbamidomethyl (+57), Oxidation (+16), Oxidation (+16)	2586.15	4	-0.00036	-0.14	101	123
	AT3G60750.1	| Symbols: | Transketolase | chr3:22454004-22456824 FORWARD LENGTH=741	1	0.158	79952.1	35	51	201	Elution from: 30.802 to 30.802 scan no 1685 cid35.00 polarity:+	SGHPGLPMGCAPMAHILYDEVMR	K	Y	0.95	43.6	25	0	Oxidation (+16), Carbamidomethyl (+57), Oxidation (+16), Oxidation (+16)	2586.15	4	0.0017	0.64	101	123
	AT3G60750.1	| Symbols: | Transketolase | chr3:22454004-22456824 FORWARD LENGTH=741	1	0.158	79952.1	35	51	201	Elution from: 30.547 to 30.547 scan no 1653 cid35.00 polarity:+	SGHPGLPMGCAPMAHILYDEVMR	K	Y	0.95	44.1	25	0	Oxidation (+16), Carbamidomethyl (+57), Oxidation (+16), Oxidation (+16)	2586.15	4	0.001	0.4	101	123
	AT3G60750.1	| Symbols: | Transketolase | chr3:22454004-22456824 FORWARD LENGTH=741	1	0.158	79952.1	35	51	201	Elution from: 32.238 to 32.238 scan no 1863 cid35.00 polarity:+	SGHPGLPMGCAPMAHILYDEVMR	K	Y	0.95	45.3	25	0	Oxidation (+16), Carbamidomethyl (+57), Oxidation (+16), Oxidation (+16)	2586.15	4	-0.00054	-0.21	101	123
	AT3G60750.1	| Symbols: | Transketolase | chr3:22454004-22456824 FORWARD LENGTH=741	1	0.158	79952.1	35	51	201	Elution from: 34.834 to 34.834 scan no 2187 cid35.00 polarity:+	SGHPGLPMGCAPMAHILYDEVMR	K	Y	0.95	45.3	25	0	Carbamidomethyl (+57), Oxidation (+16)	2554.16	4	0.0022	0.87	101	123
	AT3G60750.1	| Symbols: | Transketolase | chr3:22454004-22456824 FORWARD LENGTH=741	1	0.158	79952.1	35	51	201	Elution from: 33.118 to 33.118 scan no 1970 cid35.00 polarity:+	SGHPGLPMGCAPMAHILYDEVMR	K	Y	0.95	46.6	25	0	Oxidation (+16), Carbamidomethyl (+57), Oxidation (+16)	2570.16	4	0.0037	1.4	101	123
	AT3G60750.1	| Symbols: | Transketolase | chr3:22454004-22456824 FORWARD LENGTH=741	1	0.158	79952.1	35	51	201	Elution from: 34.432 to 34.432 scan no 2135 cid35.00 polarity:+	SGHPGLPMGCAPMAHILYDEVMR	K	Y	0.95	51.2	25	0	Oxidation (+16), Carbamidomethyl (+57), Oxidation (+16)	2570.16	4	0.0017	0.65	101	123
	AT3G60750.1	| Symbols: | Transketolase | chr3:22454004-22456824 FORWARD LENGTH=741	1	0.158	79952.1	35	51	201	Elution from: 41.908 to 41.908 scan no 3096 cid35.00 polarity:+	SGHPGLPMGCAPMAHILYDEVMR	K	Y	0.95	53	25	0	Oxidation (+16), Carbamidomethyl (+57)	2554.16	4	0.00054	0.21	101	123
	AT3G60750.1	| Symbols: | Transketolase | chr3:22454004-22456824 FORWARD LENGTH=741	1	0.158	79952.1	35	51	201	Elution from: 30.885 to 30.885 scan no 1695 cid35.00 polarity:+	SGHPGLPMGCAPMAHILYDEVMR	K	Y	0.95	53.4	25	0	Oxidation (+16), Carbamidomethyl (+57), Oxidation (+16), Oxidation (+16)	2586.15	4	0.0033	1.3	101	123
	AT3G60750.1	| Symbols: | Transketolase | chr3:22454004-22456824 FORWARD LENGTH=741	1	0.158	79952.1	35	51	201	Elution from: 30.632 to 30.632 scan no 1664 cid35.00 polarity:+	SGHPGLPMGCAPMAHILYDEVMR	K	Y	0.95	54.8	25	0	Oxidation (+16), Carbamidomethyl (+57), Oxidation (+16), Oxidation (+16)	2586.15	4	0.0021	0.82	101	123
	AT3G60750.1	| Symbols: | Transketolase | chr3:22454004-22456824 FORWARD LENGTH=741	1	0.158	79952.1	35	51	201	Elution from: 41.482 to 41.482 scan no 3042 cid35.00 polarity:+	SGHPGLPMGCAPMAHILYDEVMR	K	Y	0.95	56.2	25	0	Carbamidomethyl (+57), Oxidation (+16)	2554.15	4	-0.0071	-2.8	101	123
	AT3G60750.1	| Symbols: | Transketolase | chr3:22454004-22456824 FORWARD LENGTH=741	1	0.158	79952.1	35	51	201	Elution from: 32.389 to 32.389 scan no 1881 cid35.00 polarity:+	SGHPGLPMGCAPMAHILYDEVMR	K	Y	0.95	60.4	25	0	Carbamidomethyl (+57), Oxidation (+16), Oxidation (+16)	2570.16	4	0.0016	0.62	101	123
	AT3G60750.1	| Symbols: | Transketolase | chr3:22454004-22456824 FORWARD LENGTH=741	1	0.158	79952.1	35	51	201	Elution from: 32.480 to 32.480 scan no 1892 cid35.00 polarity:+	SGHPGLPMGCAPMAHILYDEVMR	K	Y	0.95	71	25	0	Carbamidomethyl (+57), Oxidation (+16), Oxidation (+16)	2570.16	4	0.0039	1.5	101	123
	AT3G60750.1	| Symbols: | Transketolase | chr3:22454004-22456824 FORWARD LENGTH=741	1	0.158	79952.1	35	51	201	Elution from: 37.418 to 37.418 scan no 2519 cid35.00 polarity:+	SIGINSFGASAPAPLLYK	K	E	0.95	50.9	25	0		1804.97	3	-0.00054	-0.3	707	724
	AT3G60750.1	| Symbols: | Transketolase | chr3:22454004-22456824 FORWARD LENGTH=741	1	0.158	79952.1	35	51	201	Elution from: 38.004 to 38.004 scan no 2596 cid35.00 polarity:+	SIGINSFGASAPAPLLYK	K	E	0.95	61.6	25	0		1804.97	2	0.002	1.1	707	724
	AT3G60750.1	| Symbols: | Transketolase | chr3:22454004-22456824 FORWARD LENGTH=741	1	0.158	79952.1	35	51	201	Elution from: 37.355 to 37.355 scan no 2509 cid35.00 polarity:+	SIGINSFGASAPAPLLYK	K	E	0.95	54.8	25	0		1804.97	3	-0.00055	-0.3	707	724
	AT3G60750.1	| Symbols: | Transketolase | chr3:22454004-22456824 FORWARD LENGTH=741	1	0.158	79952.1	35	51	201	Elution from: 38.278 to 38.278 scan no 2631 cid35.00 polarity:+	SIGINSFGASAPAPLLYK	K	E	0.95	68.6	25	0		1804.97	2	-0.0014	-0.78	707	724
	AT3G60750.1	| Symbols: | Transketolase | chr3:22454004-22456824 FORWARD LENGTH=741	1	0.158	79952.1	35	51	201	Elution from: 37.351 to 37.351 scan no 2508 cid35.00 polarity:+	SIGINSFGASAPAPLLYK	K	E	0.95	74.5	25	0		1804.97	2	0.0017	0.93	707	724
	AT3G60750.1	| Symbols: | Transketolase | chr3:22454004-22456824 FORWARD LENGTH=741	1	0.158	79952.1	35	51	201	Elution from: 37.271 to 37.271 scan no 2498 cid35.00 polarity:+	SIGINSFGASAPAPLLYK	K	E	0.95	116	25	0		1804.97	2	-0.0022	-1.2	707	724
	AT3G60750.1	| Symbols: | Transketolase | chr3:22454004-22456824 FORWARD LENGTH=741	1	0.158	79952.1	35	51	201	Elution from: 43.206 to 43.206 scan no 3273 cid35.00 polarity:+	SIGINSFGASAPAPLLYKEFGITVEAVVDAAK	K	S	0.95	100	25	0		3234.72	3	0.00053	0.17	707	738
	AT3G60750.1	| Symbols: | Transketolase | chr3:22454004-22456824 FORWARD LENGTH=741	1	0.158	79952.1	35	51	201	Elution from: 35.148 to 35.148 scan no 2227 cid35.00 polarity:+	SIITGELPAGWEK	K	A	0.95	30.6	25	0		1399.74	3	0.0027	2	407	419
	AT3G60750.1	| Symbols: | Transketolase | chr3:22454004-22456824 FORWARD LENGTH=741	1	0.158	79952.1	35	51	201	Elution from: 35.400 to 35.400 scan no 2258 cid35.00 polarity:+	SIITGELPAGWEK	K	A	0.95	37.5	25	0		1399.73	2	-0.0033	-2.4	407	419
	AT3G60750.1	| Symbols: | Transketolase | chr3:22454004-22456824 FORWARD LENGTH=741	1	0.158	79952.1	35	51	201	Elution from: 35.043 to 35.043 scan no 2213 cid35.00 polarity:+	SIITGELPAGWEK	K	A	0.95	78.7	25	0		1399.74	2	0.00042	0.3	407	419
	AT3G60750.1	| Symbols: | Transketolase | chr3:22454004-22456824 FORWARD LENGTH=741	1	0.158	79952.1	35	51	201	Elution from: 42.761 to 42.761 scan no 3214 cid35.00 polarity:+	TPGHPENFETPGIEVTTGPLGQGIANAVGLALAEK	K	H	0.95	42.5	25	0		3484.79	5	0.0072	2.1	175	209
	AT3G60750.1	| Symbols: | Transketolase | chr3:22454004-22456824 FORWARD LENGTH=741	1	0.158	79952.1	35	51	201	Elution from: 43.908 to 43.908 scan no 3356 cid35.00 polarity:+	TPGHPENFETPGIEVTTGPLGQGIANAVGLALAEK	K	H	0.95	49.4	25	0		3484.79	4	0.0021	0.6	175	209
	AT3G60750.1	| Symbols: | Transketolase | chr3:22454004-22456824 FORWARD LENGTH=741	1	0.158	79952.1	35	51	201	Elution from: 42.690 to 42.690 scan no 3203 cid35.00 polarity:+	TPGHPENFETPGIEVTTGPLGQGIANAVGLALAEK	K	H	0.95	69.4	25	0		3484.79	4	0.0082	2.3	175	209
	AT3G60750.1	| Symbols: | Transketolase | chr3:22454004-22456824 FORWARD LENGTH=741	1	0.158	79952.1	35	51	201	Elution from: 43.855 to 43.855 scan no 3350 cid35.00 polarity:+	TPGHPENFETPGIEVTTGPLGQGIANAVGLALAEK	K	H	0.95	75.3	25	0		3484.78	4	-0.0023	-0.67	175	209
	AT3G60750.1	| Symbols: | Transketolase | chr3:22454004-22456824 FORWARD LENGTH=741	1	0.158	79952.1	35	51	201	Elution from: 43.951 to 43.951 scan no 3361 cid35.00 polarity:+	TPGHPENFETPGIEVTTGPLGQGIANAVGLALAEK	K	H	0.95	99.1	25	0		3484.79	3	0.0051	1.4	175	209
	AT3G60750.1	| Symbols: | Transketolase | chr3:22454004-22456824 FORWARD LENGTH=741	1	0.158	79952.1	35	51	201	Elution from: 42.631 to 42.631 scan no 3195 cid35.00 polarity:+	TPGHPENFETPGIEVTTGPLGQGIANAVGLALAEK	K	H	0.95	113	25	0		3484.78	3	-0.0035	-1	175	209
	AT3G60750.1	| Symbols: | Transketolase | chr3:22454004-22456824 FORWARD LENGTH=741	1	0.158	79952.1	35	51	201	Elution from: 44.099 to 44.099 scan no 3378 cid35.00 polarity:+	TPGHPENFETPGIEVTTGPLGQGIANAVGLALAEK	K	H	0.95	129	25	0		3484.78	3	-0.0055	-1.6	175	209
	AT3G60750.1	| Symbols: | Transketolase | chr3:22454004-22456824 FORWARD LENGTH=741	1	0.158	79952.1	35	51	201	Elution from: 42.695 to 42.695 scan no 3204 cid35.00 polarity:+	TPGHPENFETPGIEVTTGPLGQGIANAVGLALAEK	K	H	0.95	130	25	0		3484.79	3	0.00085	0.24	175	209
	AT3G60750.1	| Symbols: | Transketolase | chr3:22454004-22456824 FORWARD LENGTH=741	1	0.158	79952.1	35	51	201	Elution from: 31.868 to 31.868 scan no 1816 cid35.00 polarity:+	TPSILALSR	K	Q	0.95	60	25	0		956.57	2	0.0025	2.6	590	598
	AT3G60750.1	| Symbols: | Transketolase | chr3:22454004-22456824 FORWARD LENGTH=741	1	0.158	79952.1	35	51	201	Elution from: 31.804 to 31.804 scan no 1808 cid35.00 polarity:+	TPSILALSR	K	Q	0.95	65.4	25	0		956.57	2	0.0019	2	590	598
	AT3G60750.1	| Symbols: | Transketolase | chr3:22454004-22456824 FORWARD LENGTH=741	1	0.158	79952.1	35	51	201	Elution from: 23.334 to 23.334 scan no 850 cid35.00 polarity:+	TVTDKPTLIK	K	V	0.95	27	25	0		1114.66	2	-0.0017	-1.5	312	321
	AT3G60750.1	| Symbols: | Transketolase | chr3:22454004-22456824 FORWARD LENGTH=741	1	0.158	79952.1	35	51	201	Elution from: 23.365 to 23.365 scan no 854 cid35.00 polarity:+	TVTDKPTLIK	K	V	0.95	29.6	25	0		1114.66	2	-0.0029	-2.6	312	321
	AT3G60750.1	| Symbols: | Transketolase | chr3:22454004-22456824 FORWARD LENGTH=741	1	0.158	79952.1	35	51	201	Elution from: 30.984 to 30.984 scan no 1707 cid35.00 polarity:+	TVTDKPTLIKVTTTIGYGSPNK	K	A	0.949	22	25	0		2333.28	4	-0.0016	-0.7	312	333
	AT3G60750.1	| Symbols: | Transketolase | chr3:22454004-22456824 FORWARD LENGTH=741	1	0.158	79952.1	35	51	201	Elution from: 31.140 to 31.140 scan no 1726 cid35.00 polarity:+	TVTDKPTLIKVTTTIGYGSPNK	K	A	0.95	38.9	25	0		2333.29	3	0.00048	0.2	312	333
	AT3G60750.1	| Symbols: | Transketolase | chr3:22454004-22456824 FORWARD LENGTH=741	1	0.158	79952.1	35	51	201	Elution from: 31.009 to 31.009 scan no 1710 cid35.00 polarity:+	TVTDKPTLIKVTTTIGYGSPNK	K	A	0.95	59.6	25	0		2333.28	3	-0.0043	-1.8	312	333
	AT3G60750.1	| Symbols: | Transketolase | chr3:22454004-22456824 FORWARD LENGTH=741	1	0.158	79952.1	35	51	201	Elution from: 37.024 to 37.024 scan no 2465 cid35.00 polarity:+	VSIEAASTFGWGK	R	I	0.95	66.5	25	0		1351.68	2	0.0027	2	687	699
	AT3G60750.1	| Symbols: | Transketolase | chr3:22454004-22456824 FORWARD LENGTH=741	1	0.158	79952.1	35	51	201	Elution from: 43.299 to 43.299 scan no 3284 cid35.00 polarity:+	VSIEAASTFGWGK	R	I	0.95	67.2	25	0		1351.68	2	0.00044	0.32	687	699
	AT3G60750.1	| Symbols: | Transketolase | chr3:22454004-22456824 FORWARD LENGTH=741	1	0.158	79952.1	35	51	201	Elution from: 30.331 to 30.331 scan no 1625 cid35.00 polarity:+	VSIEAASTFGWGK	R	I	0.95	73.5	25	0		1351.68	2	-0.0013	-0.95	687	699
	AT3G60750.1	| Symbols: | Transketolase | chr3:22454004-22456824 FORWARD LENGTH=741	1	0.158	79952.1	35	51	201	Elution from: 45.010 to 45.010 scan no 3450 cid35.00 polarity:+	VSIEAASTFGWGK	R	I	0.95	76.5	25	0		1351.68	2	0.00057	0.42	687	699
	AT3G60750.1	| Symbols: | Transketolase | chr3:22454004-22456824 FORWARD LENGTH=741	1	0.158	79952.1	35	51	201	Elution from: 41.099 to 41.099 scan no 2994 cid35.00 polarity:+	VSIEAASTFGWGK	R	I	0.95	77.6	25	0		1351.68	2	0.0012	0.88	687	699
	AT3G60750.1	| Symbols: | Transketolase | chr3:22454004-22456824 FORWARD LENGTH=741	1	0.158	79952.1	35	51	201	Elution from: 37.443 to 37.443 scan no 2524 cid35.00 polarity:+	VSIEAASTFGWGK	R	I	0.95	83.9	25	0		1351.67	2	-0.0033	-2.5	687	699
	AT3G60750.1	| Symbols: | Transketolase | chr3:22454004-22456824 FORWARD LENGTH=741	1	0.158	79952.1	35	51	201	Elution from: 36.937 to 36.937 scan no 2453 cid35.00 polarity:+	VSIEAASTFGWGK	R	I	0.95	84.1	25	0		1351.68	2	0.0019	1.4	687	699
	AT3G60750.1	| Symbols: | Transketolase | chr3:22454004-22456824 FORWARD LENGTH=741	1	0.158	79952.1	35	51	201	Elution from: 36.239 to 36.239 scan no 2365 cid35.00 polarity:+	VSIEAASTFGWGK	R	I	0.95	84.2	25	0		1351.68	2	0.00084	0.62	687	699
	AT3G60750.1	| Symbols: | Transketolase | chr3:22454004-22456824 FORWARD LENGTH=741	1	0.158	79952.1	35	51	201	Elution from: 38.188 to 38.188 scan no 2619 cid35.00 polarity:+	VSIEAASTFGWGK	R	I	0.95	84.2	25	0		1351.68	2	0.0028	2.1	687	699
	AT3G60750.1	| Symbols: | Transketolase | chr3:22454004-22456824 FORWARD LENGTH=741	1	0.158	79952.1	35	51	201	Elution from: 37.381 to 37.381 scan no 2514 cid35.00 polarity:+	VSIEAASTFGWGK	R	I	0.95	84.2	25	0		1351.67	2	-0.0025	-1.9	687	699
	AT3G60750.1	| Symbols: | Transketolase | chr3:22454004-22456824 FORWARD LENGTH=741	1	0.158	79952.1	35	51	201	Elution from: 40.992 to 40.992 scan no 2981 cid35.00 polarity:+	VSIEAASTFGWGK	R	I	0.95	84.6	25	0		1351.68	2	0.0016	1.2	687	699
	AT3G60750.1	| Symbols: | Transketolase | chr3:22454004-22456824 FORWARD LENGTH=741	1	0.158	79952.1	35	51	201	Elution from: 42.137 to 42.137 scan no 3125 cid35.00 polarity:+	VSIEAASTFGWGK	R	I	0.95	84.9	25	0		1351.68	2	0.00054	0.4	687	699
	AT3G60750.1	| Symbols: | Transketolase | chr3:22454004-22456824 FORWARD LENGTH=741	1	0.158	79952.1	35	51	201	Elution from: 43.417 to 43.417 scan no 3298 cid35.00 polarity:+	VSIEAASTFGWGK	R	I	0.95	85	25	0		1351.68	2	0.0018	1.3	687	699
	AT3G60750.1	| Symbols: | Transketolase | chr3:22454004-22456824 FORWARD LENGTH=741	1	0.158	79952.1	35	51	201	Elution from: 42.222 to 42.222 scan no 3136 cid35.00 polarity:+	VSIEAASTFGWGK	R	I	0.95	85.1	25	0		1351.68	2	0.0029	2.1	687	699
	AT3G60750.1	| Symbols: | Transketolase | chr3:22454004-22456824 FORWARD LENGTH=741	1	0.158	79952.1	35	51	201	Elution from: 38.453 to 38.453 scan no 2655 cid35.00 polarity:+	VSIEAASTFGWGK	R	I	0.95	86.1	25	0		1351.68	2	0.0027	2	687	699
	AT3G60750.1	| Symbols: | Transketolase | chr3:22454004-22456824 FORWARD LENGTH=741	1	0.158	79952.1	35	51	201	Elution from: 36.328 to 36.328 scan no 2376 cid35.00 polarity:+	VSIEAASTFGWGK	R	I	0.95	86.5	25	0		1351.68	2	0.0025	1.9	687	699
	AT3G60750.1	| Symbols: | Transketolase | chr3:22454004-22456824 FORWARD LENGTH=741	1	0.158	79952.1	35	51	201	Elution from: 41.632 to 41.632 scan no 3060 cid35.00 polarity:+	VSIEAASTFGWGK	R	I	0.95	87.7	25	0		1351.68	2	0.0029	2.1	687	699
	AT3G60750.1	| Symbols: | Transketolase | chr3:22454004-22456824 FORWARD LENGTH=741	1	0.158	79952.1	35	51	201	Elution from: 34.303 to 34.303 scan no 2119 cid35.00 polarity:+	VSIEAASTFGWGK	R	I	0.95	93.7	25	0		1351.68	2	0.00025	0.19	687	699
	AT3G60750.1	| Symbols: | Transketolase | chr3:22454004-22456824 FORWARD LENGTH=741	1	0.158	79952.1	35	51	201	Elution from: 44.021 to 44.021 scan no 3369 cid35.00 polarity:+	VSIEAASTFGWGK	R	I	0.95	95.4	25	0		1351.68	2	0.00099	0.73	687	699
	AT3G60750.1	| Symbols: | Transketolase | chr3:22454004-22456824 FORWARD LENGTH=741	1	0.158	79952.1	35	51	201	Elution from: 43.943 to 43.943 scan no 3360 cid35.00 polarity:+	VSIEAASTFGWGK	R	I	0.95	95.5	25	0		1351.68	2	0.0031	2.3	687	699
	AT3G60750.1	| Symbols: | Transketolase | chr3:22454004-22456824 FORWARD LENGTH=741	1	0.158	79952.1	35	51	201	Elution from: 41.740 to 41.740 scan no 3074 cid35.00 polarity:+	VSIEAASTFGWGK	R	I	0.95	98	25	0		1351.68	2	0.0021	1.5	687	699
	AT3G60750.1	| Symbols: | Transketolase | chr3:22454004-22456824 FORWARD LENGTH=741	1	0.158	79952.1	35	51	201	Elution from: 24.151 to 24.151 scan no 923 cid35.00 polarity:+	VTTTIGYGSPNK	K	A	0.95	73.2	25	0		1236.63	2	-0.00047	-0.38	322	333
	AT3G60750.1	| Symbols: | Transketolase | chr3:22454004-22456824 FORWARD LENGTH=741	1	0.158	79952.1	35	51	201	Elution from: 24.184 to 24.184 scan no 927 cid35.00 polarity:+	VTTTIGYGSPNK	K	A	0.95	104	25	0		1236.63	2	-0.001	-0.82	322	333
	AT3G60750.1	| Symbols: | Transketolase | chr3:22454004-22456824 FORWARD LENGTH=741	1	0.158	79952.1	35	51	201	Elution from: 42.236 to 42.236 scan no 3138 cid35.00 polarity:+	VVPGFLGGSADLASSNMTLLK	K	A	0.95	27	25	0		2076.1	3	0.0058	2.8	447	467
	AT3G60750.1	| Symbols: | Transketolase | chr3:22454004-22456824 FORWARD LENGTH=741	1	0.158	79952.1	35	51	201	Elution from: 44.038 to 44.038 scan no 3371 cid35.00 polarity:+	VVPGFLGGSADLASSNMTLLK	K	A	0.95	41.7	25	0	Oxidation (+16)	2092.09	2	-0.00095	-0.45	447	467
	AT3G60750.1	| Symbols: | Transketolase | chr3:22454004-22456824 FORWARD LENGTH=741	1	0.158	79952.1	35	51	201	Elution from: 41.526 to 41.526 scan no 3047 cid35.00 polarity:+	VVPGFLGGSADLASSNMTLLK	K	A	0.95	39.5	25	0		2076.1	3	0.0038	1.8	447	467
	AT3G60750.1	| Symbols: | Transketolase | chr3:22454004-22456824 FORWARD LENGTH=741	1	0.158	79952.1	35	51	201	Elution from: 42.355 to 42.355 scan no 3153 cid35.00 polarity:+	VVPGFLGGSADLASSNMTLLK	K	A	0.95	41.5	25	0		2076.1	3	0.0028	1.4	447	467
	AT3G60750.1	| Symbols: | Transketolase | chr3:22454004-22456824 FORWARD LENGTH=741	1	0.158	79952.1	35	51	201	Elution from: 37.498 to 37.498 scan no 2531 cid35.00 polarity:+	VVPGFLGGSADLASSNMTLLK	K	A	0.95	43.2	25	0	Oxidation (+16)	2092.09	3	-0.0021	-1	447	467
	AT3G60750.1	| Symbols: | Transketolase | chr3:22454004-22456824 FORWARD LENGTH=741	1	0.158	79952.1	35	51	201	Elution from: 43.846 to 43.846 scan no 3349 cid35.00 polarity:+	VVPGFLGGSADLASSNMTLLK	K	A	0.95	43.4	25	0	Oxidation (+16)	2092.08	3	-0.0036	-1.7	447	467
	AT3G60750.1	| Symbols: | Transketolase | chr3:22454004-22456824 FORWARD LENGTH=741	1	0.158	79952.1	35	51	201	Elution from: 38.681 to 38.681 scan no 2684 cid35.00 polarity:+	VVPGFLGGSADLASSNMTLLK	K	A	0.95	49.7	25	0	Oxidation (+16)	2092.09	3	0.0045	2.1	447	467
	AT3G60750.1	| Symbols: | Transketolase | chr3:22454004-22456824 FORWARD LENGTH=741	1	0.158	79952.1	35	51	201	Elution from: 41.086 to 41.086 scan no 2992 cid35.00 polarity:+	VVPGFLGGSADLASSNMTLLK	K	A	0.95	50.9	25	0		2076.1	3	0.0041	2	447	467
	AT3G60750.1	| Symbols: | Transketolase | chr3:22454004-22456824 FORWARD LENGTH=741	1	0.158	79952.1	35	51	201	Elution from: 43.307 to 43.307 scan no 3285 cid35.00 polarity:+	VVPGFLGGSADLASSNMTLLK	K	A	0.95	51.4	25	0	Oxidation (+16)	2092.09	3	0.00044	0.21	447	467
	AT3G60750.1	| Symbols: | Transketolase | chr3:22454004-22456824 FORWARD LENGTH=741	1	0.158	79952.1	35	51	201	Elution from: 40.116 to 40.116 scan no 2871 cid35.00 polarity:+	VVPGFLGGSADLASSNMTLLK	K	A	0.95	52.2	25	0		2076.09	3	0.0012	0.56	447	467
	AT3G60750.1	| Symbols: | Transketolase | chr3:22454004-22456824 FORWARD LENGTH=741	1	0.158	79952.1	35	51	201	Elution from: 39.795 to 39.795 scan no 2827 cid35.00 polarity:+	VVPGFLGGSADLASSNMTLLK	K	A	0.95	56.1	25	0	Oxidation (+16)	2092.09	3	0.0029	1.4	447	467
	AT3G60750.1	| Symbols: | Transketolase | chr3:22454004-22456824 FORWARD LENGTH=741	1	0.158	79952.1	35	51	201	Elution from: 39.903 to 39.903 scan no 2842 cid35.00 polarity:+	VVPGFLGGSADLASSNMTLLK	K	A	0.95	58.2	25	0	Oxidation (+16)	2092.09	3	5.8e-05	0.028	447	467
	AT3G60750.1	| Symbols: | Transketolase | chr3:22454004-22456824 FORWARD LENGTH=741	1	0.158	79952.1	35	51	201	Elution from: 38.774 to 38.774 scan no 2695 cid35.00 polarity:+	VVPGFLGGSADLASSNMTLLK	K	A	0.95	59.7	25	0	Oxidation (+16)	2092.09	3	0.0044	2.1	447	467
	AT3G60750.1	| Symbols: | Transketolase | chr3:22454004-22456824 FORWARD LENGTH=741	1	0.158	79952.1	35	51	201	Elution from: 40.776 to 40.776 scan no 2955 cid35.00 polarity:+	VVPGFLGGSADLASSNMTLLK	K	A	0.95	72	25	0	Oxidation (+16)	2092.08	2	-0.0039	-1.9	447	467
	AT3G60750.1	| Symbols: | Transketolase | chr3:22454004-22456824 FORWARD LENGTH=741	1	0.158	79952.1	35	51	201	Elution from: 39.625 to 39.625 scan no 2807 cid35.00 polarity:+	VVPGFLGGSADLASSNMTLLK	K	A	0.95	85.1	25	0	Oxidation (+16)	2092.09	2	-3.7e-05	-0.018	447	467
	AT3G60750.1	| Symbols: | Transketolase | chr3:22454004-22456824 FORWARD LENGTH=741	1	0.158	79952.1	35	51	201	Elution from: 38.508 to 38.508 scan no 2662 cid35.00 polarity:+	VVPGFLGGSADLASSNMTLLK	K	A	0.95	98	25	0	Oxidation (+16)	2092.09	2	0.00023	0.11	447	467
	AT3G60750.1	| Symbols: | Transketolase | chr3:22454004-22456824 FORWARD LENGTH=741	1	0.158	79952.1	35	51	201	Elution from: 41.348 to 41.348 scan no 3025 cid35.00 polarity:+	VVPGFLGGSADLASSNMTLLK	K	A	0.95	103	25	0		2076.09	2	-0.00079	-0.38	447	467
	AT3G60750.1	| Symbols: | Transketolase | chr3:22454004-22456824 FORWARD LENGTH=741	1	0.158	79952.1	35	51	201	Elution from: 38.872 to 38.872 scan no 2708 cid35.00 polarity:+	VVPGFLGGSADLASSNMTLLK	K	A	0.95	103	25	0	Oxidation (+16)	2092.09	2	0.00013	0.061	447	467
	AT3G60750.1	| Symbols: | Transketolase | chr3:22454004-22456824 FORWARD LENGTH=741	1	0.158	79952.1	35	51	201	Elution from: 38.779 to 38.779 scan no 2696 cid35.00 polarity:+	VVPGFLGGSADLASSNMTLLK	K	A	0.95	106	25	0	Oxidation (+16)	2092.09	2	-0.00047	-0.23	447	467
	AT3G60750.1	| Symbols: | Transketolase | chr3:22454004-22456824 FORWARD LENGTH=741	1	0.158	79952.1	35	51	201	Elution from: 40.206 to 40.206 scan no 2883 cid35.00 polarity:+	VVPGFLGGSADLASSNMTLLK	K	A	0.95	107	25	0		2076.09	2	0.0011	0.54	447	467
	AT3G60750.1	| Symbols: | Transketolase | chr3:22454004-22456824 FORWARD LENGTH=741	1	0.158	79952.1	35	51	201	Elution from: 41.092 to 41.092 scan no 2993 cid35.00 polarity:+	VVPGFLGGSADLASSNMTLLK	K	A	0.95	110	25	0		2076.09	2	-0.00051	-0.25	447	467
	AT3G60750.1	| Symbols: | Transketolase | chr3:22454004-22456824 FORWARD LENGTH=741	1	0.158	79952.1	35	51	201	Elution from: 40.464 to 40.464 scan no 2916 cid35.00 polarity:+	VVPGFLGGSADLASSNMTLLK	K	A	0.95	112	25	0		2076.1	2	0.0026	1.2	447	467
	AT3G60750.1	| Symbols: | Transketolase | chr3:22454004-22456824 FORWARD LENGTH=741	1	0.158	79952.1	35	51	201	Elution from: 39.709 to 39.709 scan no 2817 cid35.00 polarity:+	VVPGFLGGSADLASSNMTLLK	K	A	0.95	112	25	0	Oxidation (+16)	2092.09	2	-0.0019	-0.9	447	467
	AT3G60750.1	| Symbols: | Transketolase | chr3:22454004-22456824 FORWARD LENGTH=741	1	0.158	79952.1	35	51	201	Elution from: 40.127 to 40.127 scan no 2873 cid35.00 polarity:+	VVPGFLGGSADLASSNMTLLK	K	A	0.95	115	25	0		2076.09	2	-0.0032	-1.5	447	467
	AT3G60750.1	| Symbols: | Transketolase | chr3:22454004-22456824 FORWARD LENGTH=741	1	0.158	79952.1	35	51	201	Elution from: 37.581 to 37.581 scan no 2542 cid35.00 polarity:+	VVPGFLGGSADLASSNMTLLK	K	A	0.95	115	25	0	Oxidation (+16)	2092.09	2	0.0034	1.6	447	467
	AT3G60750.1	| Symbols: | Transketolase | chr3:22454004-22456824 FORWARD LENGTH=741	1	0.158	79952.1	35	51	201	Elution from: 39.052 to 39.052 scan no 2734 cid35.00 polarity:+	VVPGFLGGSADLASSNMTLLK	K	A	0.95	129	25	0	Oxidation (+16)	2092.08	2	-0.003	-1.5	447	467
	AT3G60750.1	| Symbols: | Transketolase | chr3:22454004-22456824 FORWARD LENGTH=741	1	0.158	79952.1	35	51	201	Elution from: 42.654 to 42.654 scan no 3198 cid35.00 polarity:+	VVSFVCWELFDEQSDEYK	R	E	0.95	58.8	25	0	Carbamidomethyl (+57)	2279.01	3	0.0052	2.3	658	675
	AT3G60750.1	| Symbols: | Transketolase | chr3:22454004-22456824 FORWARD LENGTH=741	1	0.158	79952.1	35	51	201	Elution from: 42.549 to 42.549 scan no 3183 cid35.00 polarity:+	VVSFVCWELFDEQSDEYK	R	E	0.95	104	25	0	Carbamidomethyl (+57)	2279.01	2	0.0024	1	658	675
	AT3G60750.1	| Symbols: | Transketolase | chr3:22454004-22456824 FORWARD LENGTH=741	1	0.158	79952.1	35	51	201	Elution from: 42.392 to 42.392 scan no 3158 cid35.00 polarity:+	VVSFVCWELFDEQSDEYKESVLPSDVSAR	R	V	0.95	118	25	0	Carbamidomethyl (+57)	3419.59	3	0.0039	1.1	658	686
	AT3G60750.1	| Symbols: | Transketolase | chr3:22454004-22456824 FORWARD LENGTH=741	1	0.158	79952.1	35	51	201	Elution from: 24.499 to 24.499 scan no 960 cid35.00 polarity:+	YPEEASELK	K	S	0.95	34	25	0		1064.5	2	-0.00017	-0.16	398	406
SPOT-6
	AT2G39730.1	| Symbols: RCA | rubisco activase | chr2:16570951-16573345 REVERSE LENGTH=474	1	0.102	51964	17	24	153	Elution from: 32.817 to 32.817 scan no 2326 cid35.00 polarity:+	EGPPVFEQPEMTYEK	R	L	0.95	55.7	25	0		1779.8	2	-0.0026	-1.5	378	392
	AT2G39730.1	| Symbols: RCA | rubisco activase | chr2:16570951-16573345 REVERSE LENGTH=474	1	0.102	51964	17	24	153	Elution from: 30.295 to 30.295 scan no 2013 cid35.00 polarity:+	EGPPVFEQPEMTYEK	R	L	0.95	62.7	25	0	Oxidation (+16)	1795.8	2	-0.0017	-0.97	378	392
	AT2G39730.1	| Symbols: RCA | rubisco activase | chr2:16570951-16573345 REVERSE LENGTH=474	1	0.102	51964	17	24	153	Elution from: 32.879 to 32.879 scan no 2334 cid35.00 polarity:+	EGPPVFEQPEMTYEK	R	L	0.95	76.6	25	0		1779.8	2	-0.0014	-0.8	378	392
	AT2G39730.1	| Symbols: RCA | rubisco activase | chr2:16570951-16573345 REVERSE LENGTH=474	1	0.102	51964	17	24	153	Elution from: 27.815 to 27.815 scan no 1696 cid35.00 polarity:+	FVESLGVEK	K	I	0.95	62.7	25	0		1006.53	2	-0.00092	-0.91	360	368
	AT2G39730.1	| Symbols: RCA | rubisco activase | chr2:16570951-16573345 REVERSE LENGTH=474	1	0.102	51964	17	24	153	Elution from: 27.895 to 27.895 scan no 1706 cid35.00 polarity:+	FVESLGVEK	K	I	0.95	69.4	25	0		1006.53	2	0.0011	1.1	360	368
	AT2G39730.1	| Symbols: RCA | rubisco activase | chr2:16570951-16573345 REVERSE LENGTH=474	1	0.102	51964	17	24	153	Elution from: 29.005 to 29.005 scan no 1850 cid35.00 polarity:+	FVESLGVEK	K	I	0.95	69.8	25	0		1006.53	2	-0.0007	-0.7	360	368
	AT2G39730.1	| Symbols: RCA | rubisco activase | chr2:16570951-16573345 REVERSE LENGTH=474	1	0.102	51964	17	24	153	Elution from: 28.938 to 28.938 scan no 1841 cid35.00 polarity:+	FVESLGVEK	K	I	0.95	69.9	25	0		1006.53	2	-0.0014	-1.4	360	368
	AT2G39730.1	| Symbols: RCA | rubisco activase | chr2:16570951-16573345 REVERSE LENGTH=474	1	0.102	51964	17	24	153	Elution from: 35.946 to 35.946 scan no 2717 cid35.00 polarity:+	GAQQVNLPVPEGCTDPVAENFDPTAR	K	S	0.95	55.2	25	0	Carbamidomethyl (+57)	2781.31	3	0.0077	2.8	439	464
	AT2G39730.1	| Symbols: RCA | rubisco activase | chr2:16570951-16573345 REVERSE LENGTH=474	1	0.102	51964	17	24	153	Elution from: 36.086 to 36.086 scan no 2734 cid35.00 polarity:+	GAQQVNLPVPEGCTDPVAENFDPTAR	K	S	0.95	54.7	25	0	Carbamidomethyl (+57)	2781.3	2	-0.00067	-0.24	439	464
	AT2G39730.1	| Symbols: RCA | rubisco activase | chr2:16570951-16573345 REVERSE LENGTH=474	1	0.102	51964	17	24	153	Elution from: 37.025 to 37.025 scan no 2854 cid35.00 polarity:+	GAQQVNLPVPEGCTDPVAENFDPTAR	K	S	0.95	59.3	25	0	Carbamidomethyl (+57)	2781.31	3	0.0033	1.2	439	464
	AT2G39730.1	| Symbols: RCA | rubisco activase | chr2:16570951-16573345 REVERSE LENGTH=474	1	0.102	51964	17	24	153	Elution from: 35.868 to 35.868 scan no 2708 cid35.00 polarity:+	GAQQVNLPVPEGCTDPVAENFDPTAR	K	S	0.95	79.4	25	0	Carbamidomethyl (+57)	2781.3	3	0.00095	0.34	439	464
	AT2G39730.1	| Symbols: RCA | rubisco activase | chr2:16570951-16573345 REVERSE LENGTH=474	1	0.102	51964	17	24	153	Elution from: 27.541 to 27.541 scan no 1662 cid35.00 polarity:+	GLAYDTSDDQQDITR	R	G	0.95	95.6	25	0		1696.75	2	-0.00034	-0.2	73	87
	AT2G39730.1	| Symbols: RCA | rubisco activase | chr2:16570951-16573345 REVERSE LENGTH=474	1	0.102	51964	17	24	153	Elution from: 43.183 to 43.183 scan no 3686 cid35.00 polarity:+	IKDEDIVTLVDQFPGQSIDFFGALR	K	A	0.95	80.9	25	0		2822.45	3	0.00058	0.21	325	349
	AT2G39730.1	| Symbols: RCA | rubisco activase | chr2:16570951-16573345 REVERSE LENGTH=474	1	0.102	51964	17	24	153	Elution from: 27.061 to 27.061 scan no 1602 cid35.00 polarity:+	KFVESLGVEK	R	I	0.95	28.5	25	0		1134.63	2	-0.00091	-0.8	359	368
	AT2G39730.1	| Symbols: RCA | rubisco activase | chr2:16570951-16573345 REVERSE LENGTH=474	1	0.102	51964	17	24	153	Elution from: 27.501 to 27.501 scan no 1657 cid35.00 polarity:+	KFVESLGVEK	R	I	0.95	35.5	25	0		1134.63	2	-0.00024	-0.21	359	368
	AT2G39730.1	| Symbols: RCA | rubisco activase | chr2:16570951-16573345 REVERSE LENGTH=474	1	0.102	51964	17	24	153	Elution from: 26.781 to 26.781 scan no 1566 cid35.00 polarity:+	KFVESLGVEK	R	I	0.95	44.6	25	0		1134.63	2	-0.0012	-1.1	359	368
	AT2G39730.1	| Symbols: RCA | rubisco activase | chr2:16570951-16573345 REVERSE LENGTH=474	1	0.102	51964	17	24	153	Elution from: 26.527 to 26.527 scan no 1530 cid35.00 polarity:+	KFVESLGVEK	R	I	0.95	71.7	25	0		1134.63	2	-0.0012	-1	359	368
	AT2G39730.1	| Symbols: RCA | rubisco activase | chr2:16570951-16573345 REVERSE LENGTH=474	1	0.102	51964	17	24	153	Elution from: 31.083 to 31.083 scan no 2110 cid35.00 polarity:+	LMEYGNMLVMEQENVK	K	R	0.95	35.4	25	0	Oxidation (+16), Oxidation (+16)	1958.88	3	-0.00064	-0.33	393	408
	AT2G39730.1	| Symbols: RCA | rubisco activase | chr2:16570951-16573345 REVERSE LENGTH=474	1	0.102	51964	17	24	153	Elution from: 32.004 to 32.004 scan no 2226 cid35.00 polarity:+	LMEYGNMLVMEQENVK	K	R	0.95	45.8	25	0	Oxidation (+16), Oxidation (+16)	1958.87	3	-0.0049	-2.5	393	408
	AT2G39730.1	| Symbols: RCA | rubisco activase | chr2:16570951-16573345 REVERSE LENGTH=474	1	0.102	51964	17	24	153	Elution from: 32.635 to 32.635 scan no 2304 cid35.00 polarity:+	LMEYGNMLVMEQENVK	K	R	0.95	50.3	25	0	Oxidation (+16), Oxidation (+16)	1958.88	3	0.002	1	393	408
	AT2G39730.1	| Symbols: RCA | rubisco activase | chr2:16570951-16573345 REVERSE LENGTH=474	1	0.102	51964	17	24	153	Elution from: 30.451 to 30.451 scan no 2032 cid35.00 polarity:+	LMEYGNMLVMEQENVK	K	R	0.95	54.2	25	0	Oxidation (+16), Oxidation (+16), Oxidation (+16)	1974.87	3	-0.0026	-1.3	393	408
	AT2G39730.1	| Symbols: RCA | rubisco activase | chr2:16570951-16573345 REVERSE LENGTH=474	1	0.102	51964	17	24	153	Elution from: 31.850 to 31.850 scan no 2206 cid35.00 polarity:+	LMEYGNMLVMEQENVK	K	R	0.95	55.5	25	0	Oxidation (+16), Oxidation (+16)	1958.88	3	-0.0029	-1.5	393	408
	AT2G39730.1	| Symbols: RCA | rubisco activase | chr2:16570951-16573345 REVERSE LENGTH=474	1	0.102	51964	17	24	153	Elution from: 31.768 to 31.768 scan no 2196 cid35.00 polarity:+	LMEYGNMLVMEQENVK	K	R	0.95	61.5	25	0	Oxidation (+16), Oxidation (+16)	1958.88	3	-0.001	-0.52	393	408
	AT2G39730.1	| Symbols: RCA | rubisco activase | chr2:16570951-16573345 REVERSE LENGTH=474	1	0.102	51964	17	24	153	Elution from: 29.358 to 29.358 scan no 1895 cid35.00 polarity:+	LMEYGNMLVMEQENVK	K	R	0.95	68.6	25	0	Oxidation (+16), Oxidation (+16), Oxidation (+16)	1974.87	3	-0.0041	-2.1	393	408
	AT2G39730.1	| Symbols: RCA | rubisco activase | chr2:16570951-16573345 REVERSE LENGTH=474	1	0.102	51964	17	24	153	Elution from: 29.523 to 29.523 scan no 1916 cid35.00 polarity:+	LMEYGNMLVMEQENVK	K	R	0.95	69.2	25	0	Oxidation (+16), Oxidation (+16), Oxidation (+16)	1974.87	3	0.00074	0.37	393	408
	AT2G39730.1	| Symbols: RCA | rubisco activase | chr2:16570951-16573345 REVERSE LENGTH=474	1	0.102	51964	17	24	153	Elution from: 33.360 to 33.360 scan no 2395 cid35.00 polarity:+	LMEYGNMLVMEQENVK	K	R	0.95	64.9	25	0	Oxidation (+16)	1942.88	2	-0.0046	-2.3	393	408
	AT2G39730.1	| Symbols: RCA | rubisco activase | chr2:16570951-16573345 REVERSE LENGTH=474	1	0.102	51964	17	24	153	Elution from: 31.138 to 31.138 scan no 2117 cid35.00 polarity:+	LMEYGNMLVMEQENVK	K	R	0.95	70.7	25	0	Oxidation (+16), Oxidation (+16)	1958.88	3	-0.0018	-0.9	393	408
	AT2G39730.1	| Symbols: RCA | rubisco activase | chr2:16570951-16573345 REVERSE LENGTH=474	1	0.102	51964	17	24	153	Elution from: 31.867 to 31.867 scan no 2208 cid35.00 polarity:+	LMEYGNMLVMEQENVK	K	R	0.95	74.8	25	0	Oxidation (+16), Oxidation (+16)	1958.88	2	-0.0025	-1.3	393	408
	AT2G39730.1	| Symbols: RCA | rubisco activase | chr2:16570951-16573345 REVERSE LENGTH=474	1	0.102	51964	17	24	153	Elution from: 31.155 to 31.155 scan no 2119 cid35.00 polarity:+	LMEYGNMLVMEQENVK	K	R	0.95	83.9	25	0	Oxidation (+16), Oxidation (+16)	1958.88	2	-0.0023	-1.2	393	408
	AT2G39730.1	| Symbols: RCA | rubisco activase | chr2:16570951-16573345 REVERSE LENGTH=474	1	0.102	51964	17	24	153	Elution from: 29.443 to 29.443 scan no 1906 cid35.00 polarity:+	LMEYGNMLVMEQENVK	K	R	0.95	86.8	25	0	Oxidation (+16), Oxidation (+16), Oxidation (+16)	1974.87	2	-0.0026	-1.3	393	408
	AT2G39730.1	| Symbols: RCA | rubisco activase | chr2:16570951-16573345 REVERSE LENGTH=474	1	0.102	51964	17	24	153	Elution from: 29.870 to 29.870 scan no 1960 cid35.00 polarity:+	LMEYGNMLVMEQENVKR	K	V	0.95	27.6	25	0	Oxidation (+16), Oxidation (+16), Oxidation (+16)	2130.97	3	-0.0035	-1.6	393	409
	AT2G39730.1	| Symbols: RCA | rubisco activase | chr2:16570951-16573345 REVERSE LENGTH=474	1	0.102	51964	17	24	153	Elution from: 33.537 to 33.537 scan no 2416 cid35.00 polarity:+	LMEYGNMLVMEQENVKR	K	V	0.95	28.1	25	0	Oxidation (+16), Oxidation (+16)	2114.98	3	0.00099	0.47	393	409
	AT2G39730.1	| Symbols: RCA | rubisco activase | chr2:16570951-16573345 REVERSE LENGTH=474	1	0.102	51964	17	24	153	Elution from: 29.954 to 29.954 scan no 1971 cid35.00 polarity:+	LMEYGNMLVMEQENVKR	K	V	0.95	28.8	25	0	Oxidation (+16), Oxidation (+16), Oxidation (+16)	2130.97	3	-0.005	-2.3	393	409
	AT2G39730.1	| Symbols: RCA | rubisco activase | chr2:16570951-16573345 REVERSE LENGTH=474	1	0.102	51964	17	24	153	Elution from: 29.979 to 29.979 scan no 1974 cid35.00 polarity:+	LMEYGNMLVMEQENVKR	K	V	0.95	30.6	25	0	Oxidation (+16), Oxidation (+16)	2114.98	3	-0.0034	-1.6	393	409
	AT2G39730.1	| Symbols: RCA | rubisco activase | chr2:16570951-16573345 REVERSE LENGTH=474	1	0.102	51964	17	24	153	Elution from: 30.678 to 30.678 scan no 2060 cid35.00 polarity:+	LMEYGNMLVMEQENVKR	K	V	0.95	31.4	25	0	Oxidation (+16), Oxidation (+16)	2114.98	3	-0.002	-0.92	393	409
	AT2G39730.1	| Symbols: RCA | rubisco activase | chr2:16570951-16573345 REVERSE LENGTH=474	1	0.102	51964	17	24	153	Elution from: 30.598 to 30.598 scan no 2050 cid35.00 polarity:+	LMEYGNMLVMEQENVKR	K	V	0.95	33.1	25	0	Oxidation (+16), Oxidation (+16), Oxidation (+16)	2130.97	3	-0.0012	-0.56	393	409
	AT2G39730.1	| Symbols: RCA | rubisco activase | chr2:16570951-16573345 REVERSE LENGTH=474	1	0.102	51964	17	24	153	Elution from: 32.200 to 32.200 scan no 2251 cid35.00 polarity:+	LMEYGNMLVMEQENVKR	K	V	0.95	33.1	25	0	Oxidation (+16), Oxidation (+16)	2114.98	3	0.001	0.48	393	409
	AT2G39730.1	| Symbols: RCA | rubisco activase | chr2:16570951-16573345 REVERSE LENGTH=474	1	0.102	51964	17	24	153	Elution from: 31.567 to 31.567 scan no 2171 cid35.00 polarity:+	LMEYGNMLVMEQENVKR	K	V	0.95	33.7	25	0	Oxidation (+16)	2098.99	3	-3e-05	-0.014	393	409
	AT2G39730.1	| Symbols: RCA | rubisco activase | chr2:16570951-16573345 REVERSE LENGTH=474	1	0.102	51964	17	24	153	Elution from: 30.881 to 30.881 scan no 2085 cid35.00 polarity:+	LMEYGNMLVMEQENVKR	K	V	0.95	34	25	0	Oxidation (+16), Oxidation (+16), Oxidation (+16)	2130.97	3	-0.0035	-1.7	393	409
	AT2G39730.1	| Symbols: RCA | rubisco activase | chr2:16570951-16573345 REVERSE LENGTH=474	1	0.102	51964	17	24	153	Elution from: 31.461 to 31.461 scan no 2158 cid35.00 polarity:+	LMEYGNMLVMEQENVKR	K	V	0.95	34.2	25	0	Oxidation (+16)	2098.98	3	-0.001	-0.5	393	409
	AT2G39730.1	| Symbols: RCA | rubisco activase | chr2:16570951-16573345 REVERSE LENGTH=474	1	0.102	51964	17	24	153	Elution from: 31.946 to 31.946 scan no 2218 cid35.00 polarity:+	LMEYGNMLVMEQENVKR	K	V	0.95	34.5	25	0	Oxidation (+16), Oxidation (+16), Oxidation (+16)	2130.97	3	-0.0035	-1.7	393	409
	AT2G39730.1	| Symbols: RCA | rubisco activase | chr2:16570951-16573345 REVERSE LENGTH=474	1	0.102	51964	17	24	153	Elution from: 29.532 to 29.532 scan no 1917 cid35.00 polarity:+	LMEYGNMLVMEQENVKR	K	V	0.95	35	25	0	Oxidation (+16), Oxidation (+16), Oxidation (+16)	2130.97	3	-0.001	-0.49	393	409
	AT2G39730.1	| Symbols: RCA | rubisco activase | chr2:16570951-16573345 REVERSE LENGTH=474	1	0.102	51964	17	24	153	Elution from: 30.687 to 30.687 scan no 2061 cid35.00 polarity:+	LMEYGNMLVMEQENVKR	K	V	0.95	37.6	25	0	Oxidation (+16), Oxidation (+16), Oxidation (+16)	2130.97	3	-0.0033	-1.5	393	409
	AT2G39730.1	| Symbols: RCA | rubisco activase | chr2:16570951-16573345 REVERSE LENGTH=474	1	0.102	51964	17	24	153	Elution from: 32.694 to 32.694 scan no 2311 cid35.00 polarity:+	LMEYGNMLVMEQENVKR	K	V	0.95	38.8	25	0	Oxidation (+16), Oxidation (+16)	2114.98	3	-0.002	-0.95	393	409
	AT2G39730.1	| Symbols: RCA | rubisco activase | chr2:16570951-16573345 REVERSE LENGTH=474	1	0.102	51964	17	24	153	Elution from: 31.751 to 31.751 scan no 2194 cid35.00 polarity:+	LMEYGNMLVMEQENVKR	K	V	0.95	39.3	25	0	Oxidation (+16), Oxidation (+16)	2114.98	3	-0.0037	-1.8	393	409
	AT2G39730.1	| Symbols: RCA | rubisco activase | chr2:16570951-16573345 REVERSE LENGTH=474	1	0.102	51964	17	24	153	Elution from: 28.489 to 28.489 scan no 1785 cid35.00 polarity:+	LMEYGNMLVMEQENVKR	K	V	0.95	41.2	25	0	Oxidation (+16), Oxidation (+16), Oxidation (+16)	2130.97	3	-0.0034	-1.6	393	409
	AT2G39730.1	| Symbols: RCA | rubisco activase | chr2:16570951-16573345 REVERSE LENGTH=474	1	0.102	51964	17	24	153	Elution from: 32.254 to 32.254 scan no 2258 cid35.00 polarity:+	LMEYGNMLVMEQENVKR	K	V	0.95	42.4	25	0	Oxidation (+16), Oxidation (+16)	2114.98	3	-0.0021	-1	393	409
	AT2G39730.1	| Symbols: RCA | rubisco activase | chr2:16570951-16573345 REVERSE LENGTH=474	1	0.102	51964	17	24	153	Elution from: 33.236 to 33.236 scan no 2379 cid35.00 polarity:+	LMEYGNMLVMEQENVKR	K	V	0.95	44.3	25	0	Oxidation (+16), Oxidation (+16)	2114.98	3	-0.0028	-1.3	393	409
	AT2G39730.1	| Symbols: RCA | rubisco activase | chr2:16570951-16573345 REVERSE LENGTH=474	1	0.102	51964	17	24	153	Elution from: 29.616 to 29.616 scan no 1928 cid35.00 polarity:+	LMEYGNMLVMEQENVKR	K	V	0.95	44.4	25	0	Oxidation (+16), Oxidation (+16), Oxidation (+16)	2130.97	3	-0.005	-2.3	393	409
	AT2G39730.1	| Symbols: RCA | rubisco activase | chr2:16570951-16573345 REVERSE LENGTH=474	1	0.102	51964	17	24	153	Elution from: 31.330 to 31.330 scan no 2141 cid35.00 polarity:+	LMEYGNMLVMEQENVKR	K	V	0.95	44.6	25	0	Oxidation (+16), Oxidation (+16), Oxidation (+16)	2130.97	3	7.3e-05	0.034	393	409
	AT2G39730.1	| Symbols: RCA | rubisco activase | chr2:16570951-16573345 REVERSE LENGTH=474	1	0.102	51964	17	24	153	Elution from: 28.235 to 28.235 scan no 1752 cid35.00 polarity:+	LMEYGNMLVMEQENVKR	K	V	0.95	45	25	0	Oxidation (+16), Oxidation (+16), Oxidation (+16)	2130.97	3	-0.00071	-0.33	393	409
	AT2G39730.1	| Symbols: RCA | rubisco activase | chr2:16570951-16573345 REVERSE LENGTH=474	1	0.102	51964	17	24	153	Elution from: 31.672 to 31.672 scan no 2184 cid35.00 polarity:+	LMEYGNMLVMEQENVKR	K	V	0.95	50.1	25	0	Oxidation (+16), Oxidation (+16)	2114.98	3	0.00011	0.051	393	409
	AT2G39730.1	| Symbols: RCA | rubisco activase | chr2:16570951-16573345 REVERSE LENGTH=474	1	0.102	51964	17	24	153	Elution from: 32.593 to 32.593 scan no 2299 cid35.00 polarity:+	LMEYGNMLVMEQENVKR	K	V	0.95	50.6	25	0	Oxidation (+16), Oxidation (+16)	2114.98	3	0.0017	0.8	393	409
	AT2G39730.1	| Symbols: RCA | rubisco activase | chr2:16570951-16573345 REVERSE LENGTH=474	1	0.102	51964	17	24	153	Elution from: 28.073 to 28.073 scan no 1729 cid35.00 polarity:+	LMEYGNMLVMEQENVKR	K	V	0.95	52.6	25	0	Oxidation (+16), Oxidation (+16), Oxidation (+16)	2130.97	3	-0.0034	-1.6	393	409
	AT2G39730.1	| Symbols: RCA | rubisco activase | chr2:16570951-16573345 REVERSE LENGTH=474	1	0.102	51964	17	24	153	Elution from: 27.979 to 27.979 scan no 1717 cid35.00 polarity:+	LMEYGNMLVMEQENVKR	K	V	0.95	53.6	25	0	Oxidation (+16), Oxidation (+16), Oxidation (+16)	2130.97	3	-0.0044	-2	393	409
	AT2G39730.1	| Symbols: RCA | rubisco activase | chr2:16570951-16573345 REVERSE LENGTH=474	1	0.102	51964	17	24	153	Elution from: 29.342 to 29.342 scan no 1893 cid35.00 polarity:+	LMEYGNMLVMEQENVKR	K	V	0.95	62.7	25	0	Oxidation (+16), Oxidation (+16)	2114.98	3	-0.0023	-1.1	393	409
	AT2G39730.1	| Symbols: RCA | rubisco activase | chr2:16570951-16573345 REVERSE LENGTH=474	1	0.102	51964	17	24	153	Elution from: 29.427 to 29.427 scan no 1904 cid35.00 polarity:+	LMEYGNMLVMEQENVKR	K	V	0.95	70.7	25	0	Oxidation (+16), Oxidation (+16)	2114.98	3	-0.0021	-1	393	409
	AT2G39730.1	| Symbols: RCA | rubisco activase | chr2:16570951-16573345 REVERSE LENGTH=474	1	0.102	51964	17	24	153	Elution from: 35.979 to 35.979 scan no 2721 cid35.00 polarity:+	MCCLFINDLDAGAGR	K	M	0.95	56	25	0	Oxidation (+16), Carbamidomethyl (+57), Carbamidomethyl (+57)	1727.75	3	0.0037	2.1	222	236
	AT2G39730.1	| Symbols: RCA | rubisco activase | chr2:16570951-16573345 REVERSE LENGTH=474	1	0.102	51964	17	24	153	Elution from: 38.558 to 38.558 scan no 3055 cid35.00 polarity:+	MCCLFINDLDAGAGR	K	M	0.95	56.2	25	0	Carbamidomethyl (+57), Carbamidomethyl (+57)	1711.75	3	-0.00014	-0.084	222	236
	AT2G39730.1	| Symbols: RCA | rubisco activase | chr2:16570951-16573345 REVERSE LENGTH=474	1	0.102	51964	17	24	153	Elution from: 38.616 to 38.616 scan no 3063 cid35.00 polarity:+	MCCLFINDLDAGAGR	K	M	0.95	62	25	0	Carbamidomethyl (+57), Carbamidomethyl (+57)	1711.75	3	-0.00098	-0.57	222	236
	AT2G39730.1	| Symbols: RCA | rubisco activase | chr2:16570951-16573345 REVERSE LENGTH=474	1	0.102	51964	17	24	153	Elution from: 38.853 to 38.853 scan no 3094 cid35.00 polarity:+	MCCLFINDLDAGAGR	K	M	0.95	86	25	0	Carbamidomethyl (+57), Carbamidomethyl (+57)	1711.75	2	-0.0013	-0.73	222	236
	AT2G39730.1	| Symbols: RCA | rubisco activase | chr2:16570951-16573345 REVERSE LENGTH=474	1	0.102	51964	17	24	153	Elution from: 38.787 to 38.787 scan no 3085 cid35.00 polarity:+	MCCLFINDLDAGAGR	K	M	0.95	86	25	0	Carbamidomethyl (+57), Carbamidomethyl (+57)	1711.75	2	-0.00086	-0.5	222	236
	AT2G39730.1	| Symbols: RCA | rubisco activase | chr2:16570951-16573345 REVERSE LENGTH=474	1	0.102	51964	17	24	153	Elution from: 39.092 to 39.092 scan no 3127 cid35.00 polarity:+	MCCLFINDLDAGAGR	K	M	0.95	86	25	0	Carbamidomethyl (+57), Carbamidomethyl (+57)	1711.74	2	-0.0053	-3.1	222	236
	AT2G39730.1	| Symbols: RCA | rubisco activase | chr2:16570951-16573345 REVERSE LENGTH=474	1	0.102	51964	17	24	153	Elution from: 39.446 to 39.446 scan no 3171 cid35.00 polarity:+	MCCLFINDLDAGAGR	K	M	0.95	91.2	25	0	Carbamidomethyl (+57), Carbamidomethyl (+57)	1711.75	2	0.00091	0.53	222	236
	AT2G39730.1	| Symbols: RCA | rubisco activase | chr2:16570951-16573345 REVERSE LENGTH=474	1	0.102	51964	17	24	153	Elution from: 38.290 to 38.290 scan no 3017 cid35.00 polarity:+	MCCLFINDLDAGAGR	K	M	0.95	92.6	25	0	Carbamidomethyl (+57), Carbamidomethyl (+57)	1711.75	2	-0.00047	-0.27	222	236
	AT2G39730.1	| Symbols: RCA | rubisco activase | chr2:16570951-16573345 REVERSE LENGTH=474	1	0.102	51964	17	24	153	Elution from: 37.103 to 37.103 scan no 2864 cid35.00 polarity:+	MCCLFINDLDAGAGR	K	M	0.95	96.9	25	0	Oxidation (+16), Carbamidomethyl (+57), Carbamidomethyl (+57)	1727.74	2	-0.00054	-0.31	222	236
	AT2G39730.1	| Symbols: RCA | rubisco activase | chr2:16570951-16573345 REVERSE LENGTH=474	1	0.102	51964	17	24	153	Elution from: 38.386 to 38.386 scan no 3030 cid35.00 polarity:+	MCCLFINDLDAGAGR	K	M	0.95	98.2	25	0	Carbamidomethyl (+57), Carbamidomethyl (+57)	1711.75	2	0.0013	0.74	222	236
	AT2G39730.1	| Symbols: RCA | rubisco activase | chr2:16570951-16573345 REVERSE LENGTH=474	1	0.102	51964	17	24	153	Elution from: 37.854 to 37.854 scan no 2961 cid35.00 polarity:+	MCCLFINDLDAGAGR	K	M	0.95	102	25	0	Oxidation (+16), Carbamidomethyl (+57), Carbamidomethyl (+57)	1727.74	2	-0.00081	-0.47	222	236
	AT2G39730.1	| Symbols: RCA | rubisco activase | chr2:16570951-16573345 REVERSE LENGTH=474	1	0.102	51964	17	24	153	Elution from: 37.174 to 37.174 scan no 2873 cid35.00 polarity:+	MCCLFINDLDAGAGR	K	M	0.95	102	25	0	Oxidation (+16), Carbamidomethyl (+57), Carbamidomethyl (+57)	1727.74	2	-0.0012	-0.72	222	236
	AT2G39730.1	| Symbols: RCA | rubisco activase | chr2:16570951-16573345 REVERSE LENGTH=474	1	0.102	51964	17	24	153	Elution from: 36.992 to 36.992 scan no 2850 cid35.00 polarity:+	MCCLFINDLDAGAGR	K	M	0.95	102	25	0	Oxidation (+16), Carbamidomethyl (+57), Carbamidomethyl (+57)	1727.74	2	-0.00011	-0.065	222	236
	AT2G39730.1	| Symbols: RCA | rubisco activase | chr2:16570951-16573345 REVERSE LENGTH=474	1	0.102	51964	17	24	153	Elution from: 35.877 to 35.877 scan no 2709 cid35.00 polarity:+	MCCLFINDLDAGAGR	K	M	0.95	102	25	0	Oxidation (+16), Carbamidomethyl (+57), Carbamidomethyl (+57)	1727.74	2	-1.6e-06	-0.0009	222	236
	AT2G39730.1	| Symbols: RCA | rubisco activase | chr2:16570951-16573345 REVERSE LENGTH=474	1	0.102	51964	17	24	153	Elution from: 35.954 to 35.954 scan no 2718 cid35.00 polarity:+	MCCLFINDLDAGAGR	K	M	0.95	106	25	0	Oxidation (+16), Carbamidomethyl (+57), Carbamidomethyl (+57)	1727.75	2	0.0033	1.9	222	236
	AT2G39730.1	| Symbols: RCA | rubisco activase | chr2:16570951-16573345 REVERSE LENGTH=474	1	0.102	51964	17	24	153	Elution from: 36.189 to 36.189 scan no 2748 cid35.00 polarity:+	MGINPIMMSAGELESGNAGEPAK	K	L	0.946	25.9	25	0	Oxidation (+16), Oxidation (+16)	2335.05	3	-0.0033	-1.4	182	204
	AT2G39730.1	| Symbols: RCA | rubisco activase | chr2:16570951-16573345 REVERSE LENGTH=474	1	0.102	51964	17	24	153	Elution from: 35.694 to 35.694 scan no 2686 cid35.00 polarity:+	MGINPIMMSAGELESGNAGEPAK	K	L	0.95	31.2	25	0	Oxidation (+16), Oxidation (+16)	2335.05	3	0.0006	0.26	182	204
	AT2G39730.1	| Symbols: RCA | rubisco activase | chr2:16570951-16573345 REVERSE LENGTH=474	1	0.102	51964	17	24	153	Elution from: 37.579 to 37.579 scan no 2927 cid35.00 polarity:+	MGINPIMMSAGELESGNAGEPAK	K	L	0.95	38.3	25	0	Oxidation (+16)	2319.05	3	-0.0017	-0.73	182	204
	AT2G39730.1	| Symbols: RCA | rubisco activase | chr2:16570951-16573345 REVERSE LENGTH=474	1	0.102	51964	17	24	153	Elution from: 35.609 to 35.609 scan no 2676 cid35.00 polarity:+	MGINPIMMSAGELESGNAGEPAK	K	L	0.95	47.6	25	0	Oxidation (+16), Oxidation (+16)	2335.05	3	-0.0016	-0.7	182	204
	AT2G39730.1	| Symbols: RCA | rubisco activase | chr2:16570951-16573345 REVERSE LENGTH=474	1	0.102	51964	17	24	153	Elution from: 33.419 to 33.419 scan no 2402 cid35.00 polarity:+	MGINPIMMSAGELESGNAGEPAK	K	L	0.95	51.4	25	0	Oxidation (+16), Oxidation (+16), Oxidation (+16)	2351.04	3	-0.0062	-2.6	182	204
	AT2G39730.1	| Symbols: RCA | rubisco activase | chr2:16570951-16573345 REVERSE LENGTH=474	1	0.102	51964	17	24	153	Elution from: 33.872 to 33.872 scan no 2458 cid35.00 polarity:+	MGINPIMMSAGELESGNAGEPAK	K	L	0.95	55.5	25	0	Oxidation (+16), Oxidation (+16)	2335.05	3	-0.00051	-0.22	182	204
	AT2G39730.1	| Symbols: RCA | rubisco activase | chr2:16570951-16573345 REVERSE LENGTH=474	1	0.102	51964	17	24	153	Elution from: 34.727 to 34.727 scan no 2565 cid35.00 polarity:+	MGINPIMMSAGELESGNAGEPAK	K	L	0.95	56.4	25	0	Oxidation (+16), Oxidation (+16)	2335.05	3	-0.00018	-0.078	182	204
	AT2G39730.1	| Symbols: RCA | rubisco activase | chr2:16570951-16573345 REVERSE LENGTH=474	1	0.102	51964	17	24	153	Elution from: 32.792 to 32.792 scan no 2323 cid35.00 polarity:+	MGINPIMMSAGELESGNAGEPAK	K	L	0.95	57.5	25	0	Oxidation (+16), Oxidation (+16)	2335.05	3	-0.0019	-0.82	182	204
	AT2G39730.1	| Symbols: RCA | rubisco activase | chr2:16570951-16573345 REVERSE LENGTH=474	1	0.102	51964	17	24	153	Elution from: 34.317 to 34.317 scan no 2515 cid35.00 polarity:+	MGINPIMMSAGELESGNAGEPAK	K	L	0.95	57.5	25	0	Oxidation (+16), Oxidation (+16)	2335.05	3	-0.0003	-0.13	182	204
	AT2G39730.1	| Symbols: RCA | rubisco activase | chr2:16570951-16573345 REVERSE LENGTH=474	1	0.102	51964	17	24	153	Elution from: 34.635 to 34.635 scan no 2553 cid35.00 polarity:+	MGINPIMMSAGELESGNAGEPAK	K	L	0.95	59	25	0	Oxidation (+16), Oxidation (+16)	2335.05	3	0.00058	0.25	182	204
	AT2G39730.1	| Symbols: RCA | rubisco activase | chr2:16570951-16573345 REVERSE LENGTH=474	1	0.102	51964	17	24	153	Elution from: 31.339 to 31.339 scan no 2142 cid35.00 polarity:+	MGINPIMMSAGELESGNAGEPAK	K	L	0.95	59.3	25	0	Oxidation (+16), Oxidation (+16), Oxidation (+16)	2351.04	3	-0.0022	-0.95	182	204
	AT2G39730.1	| Symbols: RCA | rubisco activase | chr2:16570951-16573345 REVERSE LENGTH=474	1	0.102	51964	17	24	153	Elution from: 34.353 to 34.353 scan no 2519 cid35.00 polarity:+	MGINPIMMSAGELESGNAGEPAK	K	L	0.95	63.2	25	0	Oxidation (+16), Oxidation (+16)	2335.05	3	0.00033	0.14	182	204
	AT2G39730.1	| Symbols: RCA | rubisco activase | chr2:16570951-16573345 REVERSE LENGTH=474	1	0.102	51964	17	24	153	Elution from: 32.079 to 32.079 scan no 2236 cid35.00 polarity:+	MGINPIMMSAGELESGNAGEPAK	K	L	0.95	64.4	25	0	Oxidation (+16), Oxidation (+16), Oxidation (+16)	2351.05	3	0.00046	0.2	182	204
	AT2G39730.1	| Symbols: RCA | rubisco activase | chr2:16570951-16573345 REVERSE LENGTH=474	1	0.102	51964	17	24	153	Elution from: 34.106 to 34.106 scan no 2489 cid35.00 polarity:+	MGINPIMMSAGELESGNAGEPAK	K	L	0.95	65.4	25	0	Oxidation (+16), Oxidation (+16)	2335.05	3	-0.0012	-0.51	182	204
	AT2G39730.1	| Symbols: RCA | rubisco activase | chr2:16570951-16573345 REVERSE LENGTH=474	1	0.102	51964	17	24	153	Elution from: 32.483 to 32.483 scan no 2286 cid35.00 polarity:+	MGINPIMMSAGELESGNAGEPAK	K	L	0.95	60.9	25	0	Oxidation (+16), Oxidation (+16), Oxidation (+16)	2351.04	2	-0.0032	-1.4	182	204
	AT2G39730.1	| Symbols: RCA | rubisco activase | chr2:16570951-16573345 REVERSE LENGTH=474	1	0.102	51964	17	24	153	Elution from: 32.702 to 32.702 scan no 2312 cid35.00 polarity:+	MGINPIMMSAGELESGNAGEPAK	K	L	0.95	69.7	25	0	Oxidation (+16), Oxidation (+16), Oxidation (+16)	2351.04	3	-0.0025	-1.1	182	204
	AT2G39730.1	| Symbols: RCA | rubisco activase | chr2:16570951-16573345 REVERSE LENGTH=474	1	0.102	51964	17	24	153	Elution from: 36.422 to 36.422 scan no 2779 cid35.00 polarity:+	MGINPIMMSAGELESGNAGEPAK	K	L	0.95	65.2	25	0	Oxidation (+16), Oxidation (+16)	2335.04	2	-0.0054	-2.3	182	204
	AT2G39730.1	| Symbols: RCA | rubisco activase | chr2:16570951-16573345 REVERSE LENGTH=474	1	0.102	51964	17	24	153	Elution from: 32.601 to 32.601 scan no 2300 cid35.00 polarity:+	MGINPIMMSAGELESGNAGEPAK	K	L	0.95	71.9	25	0	Oxidation (+16), Oxidation (+16), Oxidation (+16)	2351.05	3	0.0027	1.1	182	204
	AT2G39730.1	| Symbols: RCA | rubisco activase | chr2:16570951-16573345 REVERSE LENGTH=474	1	0.102	51964	17	24	153	Elution from: 31.630 to 31.630 scan no 2179 cid35.00 polarity:+	MGINPIMMSAGELESGNAGEPAK	K	L	0.95	72.2	25	0	Oxidation (+16), Oxidation (+16), Oxidation (+16)	2351.05	3	0.00066	0.28	182	204
	AT2G39730.1	| Symbols: RCA | rubisco activase | chr2:16570951-16573345 REVERSE LENGTH=474	1	0.102	51964	17	24	153	Elution from: 31.717 to 31.717 scan no 2190 cid35.00 polarity:+	MGINPIMMSAGELESGNAGEPAK	K	L	0.95	73.3	25	0	Oxidation (+16), Oxidation (+16), Oxidation (+16)	2351.04	3	-0.00074	-0.31	182	204
	AT2G39730.1	| Symbols: RCA | rubisco activase | chr2:16570951-16573345 REVERSE LENGTH=474	1	0.102	51964	17	24	153	Elution from: 32.191 to 32.191 scan no 2250 cid35.00 polarity:+	MGINPIMMSAGELESGNAGEPAK	K	L	0.95	74.5	25	0	Oxidation (+16), Oxidation (+16), Oxidation (+16)	2351.05	3	0.0013	0.56	182	204
	AT2G39730.1	| Symbols: RCA | rubisco activase | chr2:16570951-16573345 REVERSE LENGTH=474	1	0.102	51964	17	24	153	Elution from: 33.111 to 33.111 scan no 2363 cid35.00 polarity:+	MGINPIMMSAGELESGNAGEPAK	K	L	0.95	76.5	25	0	Oxidation (+16), Oxidation (+16), Oxidation (+16)	2351.05	3	0.0031	1.3	182	204
	AT2G39730.1	| Symbols: RCA | rubisco activase | chr2:16570951-16573345 REVERSE LENGTH=474	1	0.102	51964	17	24	153	Elution from: 31.383 to 31.383 scan no 2148 cid35.00 polarity:+	MGINPIMMSAGELESGNAGEPAK	K	L	0.95	83.3	25	0	Oxidation (+16), Oxidation (+16), Oxidation (+16)	2351.04	3	-0.0058	-2.5	182	204
	AT2G39730.1	| Symbols: RCA | rubisco activase | chr2:16570951-16573345 REVERSE LENGTH=474	1	0.102	51964	17	24	153	Elution from: 31.929 to 31.929 scan no 2216 cid35.00 polarity:+	MGINPIMMSAGELESGNAGEPAK	K	L	0.95	80.5	25	0	Oxidation (+16), Oxidation (+16), Oxidation (+16)	2351.04	2	-0.0033	-1.4	182	204
	AT2G39730.1	| Symbols: RCA | rubisco activase | chr2:16570951-16573345 REVERSE LENGTH=474	1	0.102	51964	17	24	153	Elution from: 36.533 to 36.533 scan no 2792 cid35.00 polarity:+	MGINPIMMSAGELESGNAGEPAK	K	L	0.95	80.5	25	0	Oxidation (+16), Oxidation (+16)	2335.04	2	-0.0071	-3.1	182	204
	AT2G39730.1	| Symbols: RCA | rubisco activase | chr2:16570951-16573345 REVERSE LENGTH=474	1	0.102	51964	17	24	153	Elution from: 33.020 to 33.020 scan no 2351 cid35.00 polarity:+	MGINPIMMSAGELESGNAGEPAK	K	L	0.95	81.9	25	0	Oxidation (+16), Oxidation (+16)	2335.05	2	0.00019	0.083	182	204
	AT2G39730.1	| Symbols: RCA | rubisco activase | chr2:16570951-16573345 REVERSE LENGTH=474	1	0.102	51964	17	24	153	Elution from: 33.174 to 33.174 scan no 2371 cid35.00 polarity:+	MGINPIMMSAGELESGNAGEPAK	K	L	0.95	82.4	25	0	Oxidation (+16), Oxidation (+16)	2335.04	2	-0.0055	-2.4	182	204
	AT2G39730.1	| Symbols: RCA | rubisco activase | chr2:16570951-16573345 REVERSE LENGTH=474	1	0.102	51964	17	24	153	Elution from: 35.483 to 35.483 scan no 2659 cid35.00 polarity:+	MGINPIMMSAGELESGNAGEPAK	K	L	0.95	85.3	25	0	Oxidation (+16), Oxidation (+16)	2335.05	2	-0.003	-1.3	182	204
	AT2G39730.1	| Symbols: RCA | rubisco activase | chr2:16570951-16573345 REVERSE LENGTH=474	1	0.102	51964	17	24	153	Elution from: 38.058 to 38.058 scan no 2988 cid35.00 polarity:+	MGINPIMMSAGELESGNAGEPAK	K	L	0.95	85.8	25	0	Oxidation (+16)	2319.05	2	-0.0033	-1.4	182	204
	AT2G39730.1	| Symbols: RCA | rubisco activase | chr2:16570951-16573345 REVERSE LENGTH=474	1	0.102	51964	17	24	153	Elution from: 35.547 to 35.547 scan no 2668 cid35.00 polarity:+	MGINPIMMSAGELESGNAGEPAK	K	L	0.95	90.2	25	0	Oxidation (+16), Oxidation (+16)	2335.05	2	3.4e-05	0.015	182	204
	AT2G39730.1	| Symbols: RCA | rubisco activase | chr2:16570951-16573345 REVERSE LENGTH=474	1	0.102	51964	17	24	153	Elution from: 34.821 to 34.821 scan no 2579 cid35.00 polarity:+	MGINPIMMSAGELESGNAGEPAK	K	L	0.95	91.4	25	0	Oxidation (+16), Oxidation (+16)	2335.05	2	-0.0043	-1.8	182	204
	AT2G39730.1	| Symbols: RCA | rubisco activase | chr2:16570951-16573345 REVERSE LENGTH=474	1	0.102	51964	17	24	153	Elution from: 34.490 to 34.490 scan no 2535 cid35.00 polarity:+	MGINPIMMSAGELESGNAGEPAK	K	L	0.95	92.8	25	0	Oxidation (+16), Oxidation (+16)	2335.05	2	-0.00019	-0.08	182	204
	AT2G39730.1	| Symbols: RCA | rubisco activase | chr2:16570951-16573345 REVERSE LENGTH=474	1	0.102	51964	17	24	153	Elution from: 34.378 to 34.378 scan no 2522 cid35.00 polarity:+	MGINPIMMSAGELESGNAGEPAK	K	L	0.95	96.9	25	0	Oxidation (+16), Oxidation (+16)	2335.05	2	-0.0019	-0.81	182	204
	AT2G39730.1	| Symbols: RCA | rubisco activase | chr2:16570951-16573345 REVERSE LENGTH=474	1	0.102	51964	17	24	153	Elution from: 36.567 to 36.567 scan no 2796 cid35.00 polarity:+	MGINPIMMSAGELESGNAGEPAK	K	L	0.95	101	25	0	Oxidation (+16)	2319.05	2	-0.0035	-1.5	182	204
	AT2G39730.1	| Symbols: RCA | rubisco activase | chr2:16570951-16573345 REVERSE LENGTH=474	1	0.102	51964	17	24	153	Elution from: 37.426 to 37.426 scan no 2907 cid35.00 polarity:+	MGINPIMMSAGELESGNAGEPAK	K	L	0.95	101	25	0	Oxidation (+16)	2319.05	2	-0.00056	-0.24	182	204
	AT2G39730.1	| Symbols: RCA | rubisco activase | chr2:16570951-16573345 REVERSE LENGTH=474	1	0.102	51964	17	24	153	Elution from: 35.685 to 35.685 scan no 2685 cid35.00 polarity:+	MGINPIMMSAGELESGNAGEPAK	K	L	0.95	102	25	0	Oxidation (+16), Oxidation (+16)	2335.05	2	-0.0002	-0.087	182	204
	AT2G39730.1	| Symbols: RCA | rubisco activase | chr2:16570951-16573345 REVERSE LENGTH=474	1	0.102	51964	17	24	153	Elution from: 37.772 to 37.772 scan no 2951 cid35.00 polarity:+	MGINPIMMSAGELESGNAGEPAK	K	L	0.95	104	25	0	Oxidation (+16)	2319.05	2	-0.0018	-0.77	182	204
	AT2G39730.1	| Symbols: RCA | rubisco activase | chr2:16570951-16573345 REVERSE LENGTH=474	1	0.102	51964	17	24	153	Elution from: 36.458 to 36.458 scan no 2783 cid35.00 polarity:+	MGINPIMMSAGELESGNAGEPAK	K	L	0.95	109	25	0	Oxidation (+16)	2319.05	2	-0.004	-1.7	182	204
	AT2G39730.1	| Symbols: RCA | rubisco activase | chr2:16570951-16573345 REVERSE LENGTH=474	1	0.102	51964	17	24	153	Elution from: 36.305 to 36.305 scan no 2765 cid35.00 polarity:+	MGINPIMMSAGELESGNAGEPAK	K	L	0.95	112	25	0	Oxidation (+16)	2319.06	2	0.00076	0.33	182	204
	AT2G39730.1	| Symbols: RCA | rubisco activase | chr2:16570951-16573345 REVERSE LENGTH=474	1	0.102	51964	17	24	153	Elution from: 37.508 to 37.508 scan no 2918 cid35.00 polarity:+	MGINPIMMSAGELESGNAGEPAK	K	L	0.95	120	25	0	Oxidation (+16)	2319.05	2	-0.00011	-0.049	182	204
	AT2G39730.1	| Symbols: RCA | rubisco activase | chr2:16570951-16573345 REVERSE LENGTH=474	1	0.102	51964	17	24	153	Elution from: 36.261 to 36.261 scan no 2759 cid35.00 polarity:+	MGINPIMMSAGELESGNAGEPAK	K	L	0.95	121	25	0	Oxidation (+16)	2319.05	2	-9.9e-05	-0.043	182	204
	AT2G39730.1	| Symbols: RCA | rubisco activase | chr2:16570951-16573345 REVERSE LENGTH=474	1	0.102	51964	17	24	153	Elution from: 39.439 to 39.439 scan no 3170 cid35.00 polarity:+	NFLTLPNIK	K	V	0.95	47.4	25	0		1058.62	2	0.0028	2.6	148	156
	AT2G39730.1	| Symbols: RCA | rubisco activase | chr2:16570951-16573345 REVERSE LENGTH=474	1	0.102	51964	17	24	153	Elution from: 38.380 to 38.380 scan no 3029 cid35.00 polarity:+	NFLTLPNIK	K	V	0.95	47.9	25	0		1058.61	2	0.00016	0.15	148	156
	AT2G39730.1	| Symbols: RCA | rubisco activase | chr2:16570951-16573345 REVERSE LENGTH=474	1	0.102	51964	17	24	153	Elution from: 36.935 to 36.935 scan no 2843 cid35.00 polarity:+	NFLTLPNIK	K	V	0.95	50	25	0		1058.61	2	-0.0024	-2.2	148	156
	AT2G39730.1	| Symbols: RCA | rubisco activase | chr2:16570951-16573345 REVERSE LENGTH=474	1	0.102	51964	17	24	153	Elution from: 38.026 to 38.026 scan no 2984 cid35.00 polarity:+	NFLTLPNIK	K	V	0.95	53.2	25	0		1058.61	2	0.00066	0.62	148	156
	AT2G39730.1	| Symbols: RCA | rubisco activase | chr2:16570951-16573345 REVERSE LENGTH=474	1	0.102	51964	17	24	153	Elution from: 37.940 to 37.940 scan no 2972 cid35.00 polarity:+	NFLTLPNIK	K	V	0.95	53.2	25	0		1058.61	2	-0.0018	-1.7	148	156
	AT2G39730.1	| Symbols: RCA | rubisco activase | chr2:16570951-16573345 REVERSE LENGTH=474	1	0.102	51964	17	24	153	Elution from: 38.285 to 38.285 scan no 3016 cid35.00 polarity:+	NFLTLPNIK	K	V	0.95	53.2	25	0		1058.61	2	0.0015	1.4	148	156
	AT2G39730.1	| Symbols: RCA | rubisco activase | chr2:16570951-16573345 REVERSE LENGTH=474	1	0.102	51964	17	24	153	Elution from: 36.851 to 36.851 scan no 2832 cid35.00 polarity:+	NFLTLPNIK	K	V	0.95	56.4	25	0		1058.61	2	0.0023	2.2	148	156
	AT2G39730.1	| Symbols: RCA | rubisco activase | chr2:16570951-16573345 REVERSE LENGTH=474	1	0.102	51964	17	24	153	Elution from: 42.224 to 42.224 scan no 3545 cid35.00 polarity:+	RVQLAETYLSQAALGDANADAIGR	K	G	0.95	70.4	25	0		2502.29	3	0.0026	1	409	432
	AT2G39730.1	| Symbols: RCA | rubisco activase | chr2:16570951-16573345 REVERSE LENGTH=474	1	0.102	51964	17	24	153	Elution from: 41.979 to 41.979 scan no 3509 cid35.00 polarity:+	RVQLAETYLSQAALGDANADAIGR	K	G	0.95	80.9	25	0		2502.29	3	0.0035	1.4	409	432
	AT2G39730.1	| Symbols: RCA | rubisco activase | chr2:16570951-16573345 REVERSE LENGTH=474	1	0.102	51964	17	24	153	Elution from: 41.721 to 41.721 scan no 3471 cid35.00 polarity:+	RVQLAETYLSQAALGDANADAIGR	K	G	0.95	90.1	25	0		2502.29	3	0.0037	1.5	409	432
	AT2G39730.1	| Symbols: RCA | rubisco activase | chr2:16570951-16573345 REVERSE LENGTH=474	1	0.102	51964	17	24	153	Elution from: 41.951 to 41.951 scan no 3505 cid35.00 polarity:+	RVQLAETYLSQAALGDANADAIGR	K	G	0.95	93.1	25	0		2502.29	3	0.0037	1.5	409	432
	AT2G39730.1	| Symbols: RCA | rubisco activase | chr2:16570951-16573345 REVERSE LENGTH=474	1	0.102	51964	17	24	153	Elution from: 31.760 to 31.760 scan no 2195 cid35.00 polarity:+	SFQCELVMAK	K	M	0.95	47.9	25	0	Carbamidomethyl (+57)	1211.57	2	0.00063	0.52	172	181
	AT2G39730.1	| Symbols: RCA | rubisco activase | chr2:16570951-16573345 REVERSE LENGTH=474	1	0.102	51964	17	24	153	Elution from: 31.044 to 31.044 scan no 2105 cid35.00 polarity:+	SFQCELVMAK	K	M	0.95	50.5	25	0	Carbamidomethyl (+57)	1211.57	2	-0.00093	-0.76	172	181
	AT2G39730.1	| Symbols: RCA | rubisco activase | chr2:16570951-16573345 REVERSE LENGTH=474	1	0.102	51964	17	24	153	Elution from: 31.254 to 31.254 scan no 2131 cid35.00 polarity:+	SFQCELVMAK	K	M	0.95	51.5	25	0	Carbamidomethyl (+57), Oxidation (+16)	1227.56	2	-0.0014	-1.2	172	181
	AT2G39730.1	| Symbols: RCA | rubisco activase | chr2:16570951-16573345 REVERSE LENGTH=474	1	0.102	51964	17	24	153	Elution from: 30.696 to 30.696 scan no 2062 cid35.00 polarity:+	SFQCELVMAK	K	M	0.95	61.5	25	0	Carbamidomethyl (+57), Oxidation (+16)	1227.56	2	-0.0015	-1.2	172	181
	AT2G39730.1	| Symbols: RCA | rubisco activase | chr2:16570951-16573345 REVERSE LENGTH=474	1	0.102	51964	17	24	153	Elution from: 30.590 to 30.590 scan no 2049 cid35.00 polarity:+	SFQCELVMAK	K	M	0.95	62.6	25	0	Carbamidomethyl (+57), Oxidation (+16)	1227.56	2	-0.001	-0.82	172	181
	AT2G39730.1	| Symbols: RCA | rubisco activase | chr2:16570951-16573345 REVERSE LENGTH=474	1	0.102	51964	17	24	153	Elution from: 31.100 to 31.100 scan no 2112 cid35.00 polarity:+	SFQCELVMAK	K	M	0.95	65.3	25	0	Carbamidomethyl (+57)	1211.57	2	-0.00046	-0.38	172	181
	AT2G39730.1	| Symbols: RCA | rubisco activase | chr2:16570951-16573345 REVERSE LENGTH=474	1	0.102	51964	17	24	153	Elution from: 29.262 to 29.262 scan no 1883 cid35.00 polarity:+	SFQCELVMAK	K	M	0.95	70.1	25	0	Carbamidomethyl (+57), Oxidation (+16)	1227.56	2	-0.001	-0.82	172	181
	AT2G39730.1	| Symbols: RCA | rubisco activase | chr2:16570951-16573345 REVERSE LENGTH=474	1	0.102	51964	17	24	153	Elution from: 29.688 to 29.688 scan no 1937 cid35.00 polarity:+	SFQCELVMAK	K	M	0.95	71.4	25	0	Carbamidomethyl (+57), Oxidation (+16)	1227.56	2	-0.00084	-0.68	172	181
	AT2G39730.1	| Symbols: RCA | rubisco activase | chr2:16570951-16573345 REVERSE LENGTH=474	1	0.102	51964	17	24	153	Elution from: 28.997 to 28.997 scan no 1849 cid35.00 polarity:+	SFQCELVMAK	K	M	0.95	73.6	25	0	Carbamidomethyl (+57), Oxidation (+16)	1227.56	2	-0.00073	-0.59	172	181
	AT2G39730.1	| Symbols: RCA | rubisco activase | chr2:16570951-16573345 REVERSE LENGTH=474	1	0.102	51964	17	24	153	Elution from: 28.909 to 28.909 scan no 1837 cid35.00 polarity:+	SFQCELVMAK	K	M	0.95	73.8	25	0	Carbamidomethyl (+57), Oxidation (+16)	1227.56	2	8.8e-05	0.071	172	181
	AT2G39730.1	| Symbols: RCA | rubisco activase | chr2:16570951-16573345 REVERSE LENGTH=474	1	0.102	51964	17	24	153	Elution from: 42.569 to 42.569 scan no 3597 cid35.00 polarity:+	VPIICTGNDFSTLYAPLIR	R	D	0.95	27.7	25	0	Carbamidomethyl (+57)	2149.13	3	0.0048	2.2	278	296
	AT2G39730.1	| Symbols: RCA | rubisco activase | chr2:16570951-16573345 REVERSE LENGTH=474	1	0.102	51964	17	24	153	Elution from: 42.659 to 42.659 scan no 3611 cid35.00 polarity:+	VPIICTGNDFSTLYAPLIR	R	D	0.95	42.5	25	0	Carbamidomethyl (+57)	2149.12	4	-0.002	-0.92	278	296
	AT2G39730.1	| Symbols: RCA | rubisco activase | chr2:16570951-16573345 REVERSE LENGTH=474	1	0.102	51964	17	24	153	Elution from: 42.646 to 42.646 scan no 3608 cid35.00 polarity:+	VPIICTGNDFSTLYAPLIR	R	D	0.95	49.7	25	0	Carbamidomethyl (+57)	2149.13	3	0.0061	2.8	278	296
	AT2G39730.1	| Symbols: RCA | rubisco activase | chr2:16570951-16573345 REVERSE LENGTH=474	1	0.102	51964	17	24	153	Elution from: 42.716 to 42.716 scan no 3619 cid35.00 polarity:+	VPIICTGNDFSTLYAPLIR	R	D	0.95	93.2	25	0	Carbamidomethyl (+57)	2149.13	2	0.0035	1.6	278	296
	AT2G39730.1	| Symbols: RCA | rubisco activase | chr2:16570951-16573345 REVERSE LENGTH=474	1	0.102	51964	17	24	153	Elution from: 42.650 to 42.650 scan no 3609 cid35.00 polarity:+	VPIICTGNDFSTLYAPLIR	R	D	0.95	115	25	0	Carbamidomethyl (+57)	2149.12	2	9.3e-05	0.043	278	296
	AT2G39730.1	| Symbols: RCA | rubisco activase | chr2:16570951-16573345 REVERSE LENGTH=474	1	0.102	51964	17	24	153	Elution from: 42.859 to 42.859 scan no 3641 cid35.00 polarity:+	VPLILGIWGGK	K	G	0.95	59.3	25	0		1151.71	2	0.0023	2	157	167
	AT2G39730.1	| Symbols: RCA | rubisco activase | chr2:16570951-16573345 REVERSE LENGTH=474	1	0.102	51964	17	24	153	Elution from: 42.787 to 42.787 scan no 3630 cid35.00 polarity:+	VPLILGIWGGK	K	G	0.95	62.3	25	0		1151.71	2	0.0027	2.3	157	167
	AT2G39730.1	| Symbols: RCA | rubisco activase | chr2:16570951-16573345 REVERSE LENGTH=474	1	0.102	51964	17	24	153	Elution from: 40.338 to 40.338 scan no 3291 cid35.00 polarity:+	VQLAETYLSQAALGDANADAIGR	R	G	0.95	58	25	0		2346.18	3	0.002	0.84	410	432
	AT2G39730.1	| Symbols: RCA | rubisco activase | chr2:16570951-16573345 REVERSE LENGTH=474	1	0.102	51964	17	24	153	Elution from: 39.684 to 39.684 scan no 3206 cid35.00 polarity:+	VQLAETYLSQAALGDANADAIGR	R	G	0.95	60.7	25	0		2346.18	3	-0.0017	-0.71	410	432
	AT2G39730.1	| Symbols: RCA | rubisco activase | chr2:16570951-16573345 REVERSE LENGTH=474	1	0.102	51964	17	24	153	Elution from: 39.524 to 39.524 scan no 3182 cid35.00 polarity:+	VQLAETYLSQAALGDANADAIGR	R	G	0.95	67.4	25	0		2346.18	3	0.0028	1.2	410	432
	AT2G39730.1	| Symbols: RCA | rubisco activase | chr2:16570951-16573345 REVERSE LENGTH=474	1	0.102	51964	17	24	153	Elution from: 39.594 to 39.594 scan no 3192 cid35.00 polarity:+	VQLAETYLSQAALGDANADAIGR	R	G	0.95	71.1	25	0		2346.18	3	-0.0013	-0.56	410	432
	AT2G39730.1	| Symbols: RCA | rubisco activase | chr2:16570951-16573345 REVERSE LENGTH=474	1	0.102	51964	17	24	153	Elution from: 38.440 to 38.440 scan no 3037 cid35.00 polarity:+	VQLAETYLSQAALGDANADAIGR	R	G	0.95	75.2	25	0		2346.19	3	0.004	1.7	410	432
	AT2G39730.1	| Symbols: RCA | rubisco activase | chr2:16570951-16573345 REVERSE LENGTH=474	1	0.102	51964	17	24	153	Elution from: 39.534 to 39.534 scan no 3184 cid35.00 polarity:+	VQLAETYLSQAALGDANADAIGR	R	G	0.95	117	25	0		2346.18	2	-0.00025	-0.11	410	432
	AT2G39730.1	| Symbols: RCA | rubisco activase | chr2:16570951-16573345 REVERSE LENGTH=474	1	0.102	51964	17	24	153	Elution from: 39.426 to 39.426 scan no 3168 cid35.00 polarity:+	VQLAETYLSQAALGDANADAIGR	R	G	0.95	125	25	0		2346.18	2	0.0012	0.52	410	432
	AT2G39730.1	| Symbols: RCA | rubisco activase | chr2:16570951-16573345 REVERSE LENGTH=474	1	0.102	51964	17	24	153	Elution from: 38.270 to 38.270 scan no 3014 cid35.00 polarity:+	VQLAETYLSQAALGDANADAIGR	R	G	0.95	136	25	0		2346.18	2	0.00074	0.32	410	432
	AT2G39730.1	| Symbols: RCA | rubisco activase | chr2:16570951-16573345 REVERSE LENGTH=474	1	0.102	51964	17	24	153	Elution from: 38.368 to 38.368 scan no 3027 cid35.00 polarity:+	VQLAETYLSQAALGDANADAIGR	R	G	0.95	141	25	0		2346.18	2	0.0022	0.93	410	432
	AT2G39730.1	| Symbols: RCA | rubisco activase | chr2:16570951-16573345 REVERSE LENGTH=474	1	0.102	51964	17	24	153	Elution from: 19.071 to 19.071 scan no 717 cid35.00 polarity:+	VYDDEVRK	R	F	0.95	30.4	25	0		1022.5	3	-0.0029	-2.8	352	359
	AT2G39730.1	| Symbols: RCA | rubisco activase | chr2:16570951-16573345 REVERSE LENGTH=474	1	0.102	51964	17	24	153	Elution from: 19.096 to 19.096 scan no 720 cid35.00 polarity:+	VYDDEVRK	R	F	0.95	35.8	25	0		1022.5	3	0.0016	1.6	352	359
SPOT-07
	AT3G12580.1	| Symbols: HSP70, ATHSP70 | heat shock protein 70 | chr3:3991487-3993689 REVERSE LENGTH=650	1	0.129	71085.2	42	69	184	Elution from: 35.703 to 35.703 scan no 2458 cid35.00 polarity:+	ARFEELNMDLFR	R	K	0.946	25.1	25	0	Oxidation (+16)	1555.74	3	-0.0011	-0.72	306	317
	AT3G12580.1	| Symbols: HSP70, ATHSP70 | heat shock protein 70 | chr3:3991487-3993689 REVERSE LENGTH=650	1	0.129	71085.2	42	69	184	Elution from: 35.848 to 35.848 scan no 2478 cid35.00 polarity:+	ARFEELNMDLFR	R	K	0.95	27.5	25	0	Oxidation (+16)	1555.75	3	0.0015	0.99	306	317
	AT3G12580.1	| Symbols: HSP70, ATHSP70 | heat shock protein 70 | chr3:3991487-3993689 REVERSE LENGTH=650	1	0.129	71085.2	42	69	184	Elution from: 34.542 to 34.542 scan no 2303 cid35.00 polarity:+	ARFEELNMDLFR	R	K	0.95	44	25	0	Oxidation (+16)	1555.75	3	-0.00034	-0.22	306	317
	AT3G12580.1	| Symbols: HSP70, ATHSP70 | heat shock protein 70 | chr3:3991487-3993689 REVERSE LENGTH=650	1	0.129	71085.2	42	69	184	Elution from: 34.600 to 34.600 scan no 2311 cid35.00 polarity:+	ARFEELNMDLFR	R	K	0.95	49.6	25	0	Oxidation (+16)	1555.74	2	-0.00045	-0.29	306	317
	AT3G12580.1	| Symbols: HSP70, ATHSP70 | heat shock protein 70 | chr3:3991487-3993689 REVERSE LENGTH=650	1	0.129	71085.2	42	69	184	Elution from: 38.060 to 38.060 scan no 2761 cid35.00 polarity:+	ARFEELNMDLFR	R	K	0.95	53.3	25	0		1539.75	3	-0.0033	-2.2	306	317
	AT3G12580.1	| Symbols: HSP70, ATHSP70 | heat shock protein 70 | chr3:3991487-3993689 REVERSE LENGTH=650	1	0.129	71085.2	42	69	184	Elution from: 35.055 to 35.055 scan no 2374 cid35.00 polarity:+	ARFEELNMDLFR	R	K	0.95	54.1	25	0	Oxidation (+16)	1555.74	2	-0.00099	-0.63	306	317
	AT3G12580.1	| Symbols: HSP70, ATHSP70 | heat shock protein 70 | chr3:3991487-3993689 REVERSE LENGTH=650	1	0.129	71085.2	42	69	184	Elution from: 34.596 to 34.596 scan no 2310 cid35.00 polarity:+	ARFEELNMDLFR	R	K	0.95	63.8	25	0	Oxidation (+16)	1555.75	3	0.0019	1.3	306	317
	AT3G12580.1	| Symbols: HSP70, ATHSP70 | heat shock protein 70 | chr3:3991487-3993689 REVERSE LENGTH=650	1	0.129	71085.2	42	69	184	Elution from: 34.668 to 34.668 scan no 2321 cid35.00 polarity:+	ARFEELNMDLFR	R	K	0.95	63.3	25	0	Oxidation (+16)	1555.74	2	-0.00084	-0.54	306	317
	AT3G12580.1	| Symbols: HSP70, ATHSP70 | heat shock protein 70 | chr3:3991487-3993689 REVERSE LENGTH=650	1	0.129	71085.2	42	69	184	Elution from: 37.973 to 37.973 scan no 2750 cid35.00 polarity:+	ARFEELNMDLFR	R	K	0.95	66.9	25	0		1539.75	3	-0.0033	-2.2	306	317
	AT3G12580.1	| Symbols: HSP70, ATHSP70 | heat shock protein 70 | chr3:3991487-3993689 REVERSE LENGTH=650	1	0.129	71085.2	42	69	184	Elution from: 38.088 to 38.088 scan no 2765 cid35.00 polarity:+	ARFEELNMDLFR	R	K	0.95	67.6	25	0		1539.75	2	-0.0039	-2.5	306	317
	AT3G12580.1	| Symbols: HSP70, ATHSP70 | heat shock protein 70 | chr3:3991487-3993689 REVERSE LENGTH=650	1	0.129	71085.2	42	69	184	Elution from: 37.985 to 37.985 scan no 2752 cid35.00 polarity:+	ARFEELNMDLFR	R	K	0.95	70	25	0		1539.75	2	-0.0033	-2.1	306	317
	AT3G12580.1	| Symbols: HSP70, ATHSP70 | heat shock protein 70 | chr3:3991487-3993689 REVERSE LENGTH=650	1	0.129	71085.2	42	69	184	Elution from: 32.563 to 32.563 scan no 2049 cid35.00 polarity:+	ARFEELNMDLFRK	R	C	0.95	37.2	25	0	Oxidation (+16)	1683.84	4	0.0024	1.4	306	318
	AT3G12580.1	| Symbols: HSP70, ATHSP70 | heat shock protein 70 | chr3:3991487-3993689 REVERSE LENGTH=650	1	0.129	71085.2	42	69	184	Elution from: 25.375 to 25.375 scan no 1173 cid35.00 polarity:+	ATAGDTHLGGEDFDNR	K	M	0.95	70.6	25	0		1674.72	3	-0.0044	-2.6	227	242
	AT3G12580.1	| Symbols: HSP70, ATHSP70 | heat shock protein 70 | chr3:3991487-3993689 REVERSE LENGTH=650	1	0.129	71085.2	42	69	184	Elution from: 25.524 to 25.524 scan no 1191 cid35.00 polarity:+	ATAGDTHLGGEDFDNR	K	M	0.95	70.8	25	0		1674.72	2	-0.00032	-0.19	227	242
	AT3G12580.1	| Symbols: HSP70, ATHSP70 | heat shock protein 70 | chr3:3991487-3993689 REVERSE LENGTH=650	1	0.129	71085.2	42	69	184	Elution from: 25.435 to 25.435 scan no 1180 cid35.00 polarity:+	ATAGDTHLGGEDFDNR	K	M	0.95	78.8	25	0		1674.72	3	-0.00093	-0.55	227	242
	AT3G12580.1	| Symbols: HSP70, ATHSP70 | heat shock protein 70 | chr3:3991487-3993689 REVERSE LENGTH=650	1	0.129	71085.2	42	69	184	Elution from: 25.481 to 25.481 scan no 1186 cid35.00 polarity:+	ATAGDTHLGGEDFDNR	K	M	0.95	76.8	25	0		1674.72	2	0.00033	0.2	227	242
	AT3G12580.1	| Symbols: HSP70, ATHSP70 | heat shock protein 70 | chr3:3991487-3993689 REVERSE LENGTH=650	1	0.129	71085.2	42	69	184	Elution from: 31.941 to 31.941 scan no 1972 cid35.00 polarity:+	DAGVISGLNVMR	K	I	0.95	37.5	25	0	Oxidation (+16)	1246.63	2	0.00036	0.28	164	175
	AT3G12580.1	| Symbols: HSP70, ATHSP70 | heat shock protein 70 | chr3:3991487-3993689 REVERSE LENGTH=650	1	0.129	71085.2	42	69	184	Elution from: 30.971 to 30.971 scan no 1855 cid35.00 polarity:+	DAGVISGLNVMR	K	I	0.95	57.6	25	0	Oxidation (+16)	1246.63	3	-0.00088	-0.7	164	175
	AT3G12580.1	| Symbols: HSP70, ATHSP70 | heat shock protein 70 | chr3:3991487-3993689 REVERSE LENGTH=650	1	0.129	71085.2	42	69	184	Elution from: 30.888 to 30.888 scan no 1845 cid35.00 polarity:+	DAGVISGLNVMR	K	I	0.95	72.9	25	0	Oxidation (+16)	1246.63	3	-0.0012	-0.93	164	175
	AT3G12580.1	| Symbols: HSP70, ATHSP70 | heat shock protein 70 | chr3:3991487-3993689 REVERSE LENGTH=650	1	0.129	71085.2	42	69	184	Elution from: 30.741 to 30.741 scan no 1826 cid35.00 polarity:+	DAGVISGLNVMR	K	I	0.95	81.4	25	0	Oxidation (+16)	1246.63	2	0.00018	0.15	164	175
	AT3G12580.1	| Symbols: HSP70, ATHSP70 | heat shock protein 70 | chr3:3991487-3993689 REVERSE LENGTH=650	1	0.129	71085.2	42	69	184	Elution from: 30.826 to 30.826 scan no 1837 cid35.00 polarity:+	DAGVISGLNVMR	K	I	0.95	82.9	25	0	Oxidation (+16)	1246.64	2	0.0028	2.2	164	175
	AT3G12580.1	| Symbols: HSP70, ATHSP70 | heat shock protein 70 | chr3:3991487-3993689 REVERSE LENGTH=650	1	0.129	71085.2	42	69	184	Elution from: 34.610 to 34.610 scan no 2313 cid35.00 polarity:+	EIAEAFLGSPVK	R	N	0.95	51.1	25	0		1259.67	2	-0.0024	-1.9	133	144
	AT3G12580.1	| Symbols: HSP70, ATHSP70 | heat shock protein 70 | chr3:3991487-3993689 REVERSE LENGTH=650	1	0.129	71085.2	42	69	184	Elution from: 34.518 to 34.518 scan no 2299 cid35.00 polarity:+	EIAEAFLGSPVK	R	N	0.95	69.8	25	0		1259.67	2	-0.0016	-1.2	133	144
	AT3G12580.1	| Symbols: HSP70, ATHSP70 | heat shock protein 70 | chr3:3991487-3993689 REVERSE LENGTH=650	1	0.129	71085.2	42	69	184	Elution from: 33.506 to 33.506 scan no 2170 cid35.00 polarity:+	ELESLCNPIIAR	K	M	0.95	47.9	25	0	Carbamidomethyl (+57)	1413.73	3	-0.0023	-1.6	604	615
	AT3G12580.1	| Symbols: HSP70, ATHSP70 | heat shock protein 70 | chr3:3991487-3993689 REVERSE LENGTH=650	1	0.129	71085.2	42	69	184	Elution from: 33.415 to 33.415 scan no 2158 cid35.00 polarity:+	ELESLCNPIIAR	K	M	0.95	50.1	25	0	Carbamidomethyl (+57)	1413.73	3	0.0037	2.6	604	615
	AT3G12580.1	| Symbols: HSP70, ATHSP70 | heat shock protein 70 | chr3:3991487-3993689 REVERSE LENGTH=650	1	0.129	71085.2	42	69	184	Elution from: 33.404 to 33.404 scan no 2156 cid35.00 polarity:+	ELESLCNPIIAR	K	M	0.95	65.4	25	0	Carbamidomethyl (+57)	1413.73	2	0.0024	1.7	604	615
	AT3G12580.1	| Symbols: HSP70, ATHSP70 | heat shock protein 70 | chr3:3991487-3993689 REVERSE LENGTH=650	1	0.129	71085.2	42	69	184	Elution from: 33.490 to 33.490 scan no 2167 cid35.00 polarity:+	ELESLCNPIIAR	K	M	0.95	66.9	25	0	Carbamidomethyl (+57)	1413.73	2	0.0031	2.2	604	615
	AT3G12580.1	| Symbols: HSP70, ATHSP70 | heat shock protein 70 | chr3:3991487-3993689 REVERSE LENGTH=650	1	0.129	71085.2	42	69	184	Elution from: 39.972 to 39.972 scan no 3008 cid35.00 polarity:+	EQIFSTYSDNQPGVLIQVYEGER	K	A	0.95	28.7	25	0		2671.28	4	-0.001	-0.39	431	453
	AT3G12580.1	| Symbols: HSP70, ATHSP70 | heat shock protein 70 | chr3:3991487-3993689 REVERSE LENGTH=650	1	0.129	71085.2	42	69	184	Elution from: 39.925 to 39.925 scan no 3001 cid35.00 polarity:+	EQIFSTYSDNQPGVLIQVYEGER	K	A	0.95	36.8	25	0		2671.27	4	-0.0026	-0.97	431	453
	AT3G12580.1	| Symbols: HSP70, ATHSP70 | heat shock protein 70 | chr3:3991487-3993689 REVERSE LENGTH=650	1	0.129	71085.2	42	69	184	Elution from: 39.790 to 39.790 scan no 2982 cid35.00 polarity:+	EQIFSTYSDNQPGVLIQVYEGER	K	A	0.95	52.5	25	0		2671.28	3	-0.0017	-0.62	431	453
	AT3G12580.1	| Symbols: HSP70, ATHSP70 | heat shock protein 70 | chr3:3991487-3993689 REVERSE LENGTH=650	1	0.129	71085.2	42	69	184	Elution from: 39.760 to 39.760 scan no 2978 cid35.00 polarity:+	EQIFSTYSDNQPGVLIQVYEGER	K	A	0.95	70.5	25	0		2671.27	3	-0.0034	-1.3	431	453
	AT3G12580.1	| Symbols: HSP70, ATHSP70 | heat shock protein 70 | chr3:3991487-3993689 REVERSE LENGTH=650	1	0.129	71085.2	42	69	184	Elution from: 39.891 to 39.891 scan no 2997 cid35.00 polarity:+	EQIFSTYSDNQPGVLIQVYEGER	K	A	0.95	99.6	25	0		2671.27	2	-0.0024	-0.9	431	453
	AT3G12580.1	| Symbols: HSP70, ATHSP70 | heat shock protein 70 | chr3:3991487-3993689 REVERSE LENGTH=650	1	0.129	71085.2	42	69	184	Elution from: 39.842 to 39.842 scan no 2989 cid35.00 polarity:+	EQIFSTYSDNQPGVLIQVYEGER	K	A	0.95	99.7	25	0		2671.28	2	-0.0016	-0.62	431	453
	AT3G12580.1	| Symbols: HSP70, ATHSP70 | heat shock protein 70 | chr3:3991487-3993689 REVERSE LENGTH=650	1	0.129	71085.2	42	69	184	Elution from: 35.585 to 35.585 scan no 2442 cid35.00 polarity:+	FEELNMDLFR	R	K	0.95	54.4	25	0	Oxidation (+16)	1328.61	2	0.0035	2.6	308	317
	AT3G12580.1	| Symbols: HSP70, ATHSP70 | heat shock protein 70 | chr3:3991487-3993689 REVERSE LENGTH=650	1	0.129	71085.2	42	69	184	Elution from: 35.828 to 35.828 scan no 2475 cid35.00 polarity:+	FEELNMDLFR	R	K	0.95	54.4	25	0	Oxidation (+16)	1328.61	2	-0.00023	-0.17	308	317
	AT3G12580.1	| Symbols: HSP70, ATHSP70 | heat shock protein 70 | chr3:3991487-3993689 REVERSE LENGTH=650	1	0.129	71085.2	42	69	184	Elution from: 39.701 to 39.701 scan no 2970 cid35.00 polarity:+	FEELNMDLFR	R	K	0.95	54.4	25	0		1312.61	2	0.0021	1.6	308	317
	AT3G12580.1	| Symbols: HSP70, ATHSP70 | heat shock protein 70 | chr3:3991487-3993689 REVERSE LENGTH=650	1	0.129	71085.2	42	69	184	Elution from: 35.759 to 35.759 scan no 2466 cid35.00 polarity:+	FEELNMDLFR	R	K	0.95	54.5	25	0	Oxidation (+16)	1328.61	2	0.00086	0.64	308	317
	AT3G12580.1	| Symbols: HSP70, ATHSP70 | heat shock protein 70 | chr3:3991487-3993689 REVERSE LENGTH=650	1	0.129	71085.2	42	69	184	Elution from: 39.786 to 39.786 scan no 2981 cid35.00 polarity:+	FEELNMDLFR	R	K	0.95	54.5	25	0		1312.62	2	0.0037	2.8	308	317
	AT3G12580.1	| Symbols: HSP70, ATHSP70 | heat shock protein 70 | chr3:3991487-3993689 REVERSE LENGTH=650	1	0.129	71085.2	42	69	184	Elution from: 35.499 to 35.499 scan no 2432 cid35.00 polarity:+	FEELNMDLFR	R	K	0.95	54.5	25	0	Oxidation (+16)	1328.61	2	0.0005	0.37	308	317
	AT3G12580.1	| Symbols: HSP70, ATHSP70 | heat shock protein 70 | chr3:3991487-3993689 REVERSE LENGTH=650	1	0.129	71085.2	42	69	184	Elution from: 39.834 to 39.834 scan no 2988 cid35.00 polarity:+	FEELNMDLFR	R	K	0.95	58.2	25	0	Oxidation (+16)	1328.61	2	-0.00075	-0.56	308	317
	AT3G12580.1	| Symbols: HSP70, ATHSP70 | heat shock protein 70 | chr3:3991487-3993689 REVERSE LENGTH=650	1	0.129	71085.2	42	69	184	Elution from: 32.463 to 32.463 scan no 2036 cid35.00 polarity:+	FEELNMDLFRK	R	C	0.95	36.8	25	0	Oxidation (+16)	1456.7	3	0.0027	1.8	308	318
	AT3G12580.1	| Symbols: HSP70, ATHSP70 | heat shock protein 70 | chr3:3991487-3993689 REVERSE LENGTH=650	1	0.129	71085.2	42	69	184	Elution from: 32.629 to 32.629 scan no 2057 cid35.00 polarity:+	FEELNMDLFRK	R	C	0.95	46.1	25	0	Oxidation (+16)	1456.7	2	0.00033	0.23	308	318
	AT3G12580.1	| Symbols: HSP70, ATHSP70 | heat shock protein 70 | chr3:3991487-3993689 REVERSE LENGTH=650	1	0.129	71085.2	42	69	184	Elution from: 32.555 to 32.555 scan no 2048 cid35.00 polarity:+	FEELNMDLFRK	R	C	0.95	49.3	25	0	Oxidation (+16)	1456.7	2	-7e-06	-0.0048	308	318
	AT3G12580.1	| Symbols: HSP70, ATHSP70 | heat shock protein 70 | chr3:3991487-3993689 REVERSE LENGTH=650	1	0.129	71085.2	42	69	184	Elution from: 36.359 to 36.359 scan no 2543 cid35.00 polarity:+	FEELNMDLFRK	R	C	0.95	49.9	25	0		1440.7	3	-0.004	-2.8	308	318
	AT3G12580.1	| Symbols: HSP70, ATHSP70 | heat shock protein 70 | chr3:3991487-3993689 REVERSE LENGTH=650	1	0.129	71085.2	42	69	184	Elution from: 36.436 to 36.436 scan no 2553 cid35.00 polarity:+	FEELNMDLFRK	R	C	0.95	50.6	25	0		1440.71	3	-0.0017	-1.2	308	318
	AT3G12580.1	| Symbols: HSP70, ATHSP70 | heat shock protein 70 | chr3:3991487-3993689 REVERSE LENGTH=650	1	0.129	71085.2	42	69	184	Elution from: 36.483 to 36.483 scan no 2560 cid35.00 polarity:+	FEELNMDLFRK	R	C	0.95	57.2	25	0		1440.71	2	-0.00015	-0.11	308	318
	AT3G12580.1	| Symbols: HSP70, ATHSP70 | heat shock protein 70 | chr3:3991487-3993689 REVERSE LENGTH=650	1	0.129	71085.2	42	69	184	Elution from: 39.146 to 39.146 scan no 2899 cid35.00 polarity:+	GEGPAIGIDLGTTYSCVGVWQHDR	K	V	0.95	50.6	25	0	Carbamidomethyl (+57)	2587.21	3	-0.0073	-2.8	5	28
	AT3G12580.1	| Symbols: HSP70, ATHSP70 | heat shock protein 70 | chr3:3991487-3993689 REVERSE LENGTH=650	1	0.129	71085.2	42	69	184	Elution from: 38.009 to 38.009 scan no 2755 cid35.00 polarity:+	GEGPAIGIDLGTTYSCVGVWQHDR	K	V	0.95	63.3	25	0	Carbamidomethyl (+57)	2587.21	3	-0.0043	-1.7	5	28
	AT3G12580.1	| Symbols: HSP70, ATHSP70 | heat shock protein 70 | chr3:3991487-3993689 REVERSE LENGTH=650	1	0.129	71085.2	42	69	184	Elution from: 38.080 to 38.080 scan no 2764 cid35.00 polarity:+	GEGPAIGIDLGTTYSCVGVWQHDR	K	V	0.95	72.8	25	0	Carbamidomethyl (+57)	2587.21	3	-0.0041	-1.6	5	28
	AT3G12580.1	| Symbols: HSP70, ATHSP70 | heat shock protein 70 | chr3:3991487-3993689 REVERSE LENGTH=650	1	0.129	71085.2	42	69	184	Elution from: 42.955 to 42.955 scan no 3393 cid35.00 polarity:+	IEDAIDQAIEWLDGNQLAEADEFEDKMK	K	E	0.95	69.2	25	0	Oxidation (+16)	3251.48	3	-0.00043	-0.13	576	603
	AT3G12580.1	| Symbols: HSP70, ATHSP70 | heat shock protein 70 | chr3:3991487-3993689 REVERSE LENGTH=650	1	0.129	71085.2	42	69	184	Elution from: 36.197 to 36.197 scan no 2524 cid35.00 polarity:+	IINEPTAAAIAYGLDK	R	K	0.95	59	25	0		1658.88	3	-0.0036	-2.2	176	191
	AT3G12580.1	| Symbols: HSP70, ATHSP70 | heat shock protein 70 | chr3:3991487-3993689 REVERSE LENGTH=650	1	0.129	71085.2	42	69	184	Elution from: 35.677 to 35.677 scan no 2454 cid35.00 polarity:+	IINEPTAAAIAYGLDK	R	K	0.95	63.5	25	0		1658.89	3	0.0021	1.3	176	191
	AT3G12580.1	| Symbols: HSP70, ATHSP70 | heat shock protein 70 | chr3:3991487-3993689 REVERSE LENGTH=650	1	0.129	71085.2	42	69	184	Elution from: 36.300 to 36.300 scan no 2536 cid35.00 polarity:+	IINEPTAAAIAYGLDK	R	K	0.95	98.2	25	0		1658.89	2	-0.00099	-0.6	176	191
	AT3G12580.1	| Symbols: HSP70, ATHSP70 | heat shock protein 70 | chr3:3991487-3993689 REVERSE LENGTH=650	1	0.129	71085.2	42	69	184	Elution from: 35.750 to 35.750 scan no 2464 cid35.00 polarity:+	IINEPTAAAIAYGLDK	R	K	0.95	105	25	0		1658.89	2	0.0046	2.8	176	191
	AT3G12580.1	| Symbols: HSP70, ATHSP70 | heat shock protein 70 | chr3:3991487-3993689 REVERSE LENGTH=650	1	0.129	71085.2	42	69	184	Elution from: 35.672 to 35.672 scan no 2453 cid35.00 polarity:+	IINEPTAAAIAYGLDK	R	K	0.95	105	25	0		1658.89	2	0.0021	1.3	176	191
	AT3G12580.1	| Symbols: HSP70, ATHSP70 | heat shock protein 70 | chr3:3991487-3993689 REVERSE LENGTH=650	1	0.129	71085.2	42	69	184	Elution from: 36.181 to 36.181 scan no 2522 cid35.00 polarity:+	IINEPTAAAIAYGLDK	R	K	0.95	120	25	0		1658.89	2	-0.0024	-1.4	176	191
	AT3G12580.1	| Symbols: HSP70, ATHSP70 | heat shock protein 70 | chr3:3991487-3993689 REVERSE LENGTH=650	1	0.129	71085.2	42	69	184	Elution from: 33.577 to 33.577 scan no 2180 cid35.00 polarity:+	IINEPTAAAIAYGLDKK	R	A	0.95	87.7	25	0		1786.98	2	-0.00076	-0.42	176	192
	AT3G12580.1	| Symbols: HSP70, ATHSP70 | heat shock protein 70 | chr3:3991487-3993689 REVERSE LENGTH=650	1	0.129	71085.2	42	69	184	Elution from: 33.649 to 33.649 scan no 2189 cid35.00 polarity:+	IINEPTAAAIAYGLDKK	R	A	0.95	88.5	25	0		1786.98	2	-0.0033	-1.8	176	192
	AT3G12580.1	| Symbols: HSP70, ATHSP70 | heat shock protein 70 | chr3:3991487-3993689 REVERSE LENGTH=650	1	0.129	71085.2	42	69	184	Elution from: 19.621 to 19.621 scan no 663 cid35.00 polarity:+	ITITNDKGR	K	L	0.95	32.3	25	0		1016.56	3	0.00078	0.76	507	515
	AT3G12580.1	| Symbols: HSP70, ATHSP70 | heat shock protein 70 | chr3:3991487-3993689 REVERSE LENGTH=650	1	0.129	71085.2	42	69	184	Elution from: 19.650 to 19.650 scan no 666 cid35.00 polarity:+	ITITNDKGR	K	L	0.95	41.9	25	0		1016.56	2	-0.0018	-1.8	507	515
	AT3G12580.1	| Symbols: HSP70, ATHSP70 | heat shock protein 70 | chr3:3991487-3993689 REVERSE LENGTH=650	1	0.129	71085.2	42	69	184	Elution from: 37.774 to 37.774 scan no 2725 cid35.00 polarity:+	KEQIFSTYSDNQPGVLIQVYEGER	K	A	0.95	69.7	25	0		2799.37	3	-0.0017	-0.61	430	453
	AT3G12580.1	| Symbols: HSP70, ATHSP70 | heat shock protein 70 | chr3:3991487-3993689 REVERSE LENGTH=650	1	0.129	71085.2	42	69	184	Elution from: 37.831 to 37.831 scan no 2732 cid35.00 polarity:+	KEQIFSTYSDNQPGVLIQVYEGER	K	A	0.95	73.3	25	0		2799.37	3	0.0012	0.43	430	453
	AT3G12580.1	| Symbols: HSP70, ATHSP70 | heat shock protein 70 | chr3:3991487-3993689 REVERSE LENGTH=650	1	0.129	71085.2	42	69	184	Elution from: 19.924 to 19.924 scan no 685 cid35.00 polarity:+	LIGDAAK	R	N	0.95	29.7	25	0		686.4	2	-0.00075	-1.1	53	59
	AT3G12580.1	| Symbols: HSP70, ATHSP70 | heat shock protein 70 | chr3:3991487-3993689 REVERSE LENGTH=650	1	0.129	71085.2	42	69	184	Elution from: 31.035 to 31.035 scan no 1863 cid35.00 polarity:+	LIGDAAKNQVAMNPTNTVFDAK	R	R	0.95	48.4	25	0	Oxidation (+16)	2333.17	3	0.0003	0.13	53	74
	AT3G12580.1	| Symbols: HSP70, ATHSP70 | heat shock protein 70 | chr3:3991487-3993689 REVERSE LENGTH=650	1	0.129	71085.2	42	69	184	Elution from: 30.920 to 30.920 scan no 1849 cid35.00 polarity:+	LIGDAAKNQVAMNPTNTVFDAK	R	R	0.95	61.1	25	0	Oxidation (+16)	2333.17	3	0.0019	0.8	53	74
	AT3G12580.1	| Symbols: HSP70, ATHSP70 | heat shock protein 70 | chr3:3991487-3993689 REVERSE LENGTH=650	1	0.129	71085.2	42	69	184	Elution from: 19.569 to 19.569 scan no 657 cid35.00 polarity:+	LSKEEIEK	R	M	0.95	38.3	25	0		974.53	2	-0.0024	-2.5	516	523
	AT3G12580.1	| Symbols: HSP70, ATHSP70 | heat shock protein 70 | chr3:3991487-3993689 REVERSE LENGTH=650	1	0.129	71085.2	42	69	184	Elution from: 19.597 to 19.597 scan no 660 cid35.00 polarity:+	LSKEEIEK	R	M	0.95	46.4	25	0		974.53	2	-0.002	-2	516	523
	AT3G12580.1	| Symbols: HSP70, ATHSP70 | heat shock protein 70 | chr3:3991487-3993689 REVERSE LENGTH=650	1	0.129	71085.2	42	69	184	Elution from: 25.900 to 25.900 scan no 1233 cid35.00 polarity:+	MDKSSVHDVVLVGGSTR	K	I	0.95	40.6	25	0	Oxidation (+16)	1801.89	4	-0.0048	-2.6	332	348
	AT3G12580.1	| Symbols: HSP70, ATHSP70 | heat shock protein 70 | chr3:3991487-3993689 REVERSE LENGTH=650	1	0.129	71085.2	42	69	184	Elution from: 25.925 to 25.925 scan no 1236 cid35.00 polarity:+	MDKSSVHDVVLVGGSTR	K	I	0.95	63.7	25	0	Oxidation (+16)	1801.9	3	-0.0028	-1.6	332	348
	AT3G12580.1	| Symbols: HSP70, ATHSP70 | heat shock protein 70 | chr3:3991487-3993689 REVERSE LENGTH=650	1	0.129	71085.2	42	69	184	Elution from: 25.856 to 25.856 scan no 1228 cid35.00 polarity:+	MDKSSVHDVVLVGGSTR	K	I	0.95	68.6	25	0	Oxidation (+16)	1801.9	3	0.0008	0.45	332	348
	AT3G12580.1	| Symbols: HSP70, ATHSP70 | heat shock protein 70 | chr3:3991487-3993689 REVERSE LENGTH=650	1	0.129	71085.2	42	69	184	Elution from: 32.728 to 32.728 scan no 2070 cid35.00 polarity:+	MKELESLCNPIIAR	K	M	0.95	41.2	25	0	Carbamidomethyl (+57)	1672.86	3	-0.00067	-0.4	602	615
	AT3G12580.1	| Symbols: HSP70, ATHSP70 | heat shock protein 70 | chr3:3991487-3993689 REVERSE LENGTH=650	1	0.129	71085.2	42	69	184	Elution from: 33.007 to 33.007 scan no 2107 cid35.00 polarity:+	MKELESLCNPIIAR	K	M	0.95	43.1	25	0	Carbamidomethyl (+57)	1672.86	3	-0.00015	-0.091	602	615
	AT3G12580.1	| Symbols: HSP70, ATHSP70 | heat shock protein 70 | chr3:3991487-3993689 REVERSE LENGTH=650	1	0.129	71085.2	42	69	184	Elution from: 32.653 to 32.653 scan no 2060 cid35.00 polarity:+	MKELESLCNPIIAR	K	M	0.95	44.7	25	0	Carbamidomethyl (+57)	1672.86	3	0.00052	0.31	602	615
	AT3G12580.1	| Symbols: HSP70, ATHSP70 | heat shock protein 70 | chr3:3991487-3993689 REVERSE LENGTH=650	1	0.129	71085.2	42	69	184	Elution from: 31.095 to 31.095 scan no 1870 cid35.00 polarity:+	MKELESLCNPIIAR	K	M	0.95	46.7	25	0	Oxidation (+16), Carbamidomethyl (+57)	1688.86	3	0.002	1.2	602	615
	AT3G12580.1	| Symbols: HSP70, ATHSP70 | heat shock protein 70 | chr3:3991487-3993689 REVERSE LENGTH=650	1	0.129	71085.2	42	69	184	Elution from: 31.012 to 31.012 scan no 1860 cid35.00 polarity:+	MKELESLCNPIIAR	K	M	0.95	48.8	25	0	Oxidation (+16), Carbamidomethyl (+57)	1688.86	3	0.00048	0.28	602	615
	AT3G12580.1	| Symbols: HSP70, ATHSP70 | heat shock protein 70 | chr3:3991487-3993689 REVERSE LENGTH=650	1	0.129	71085.2	42	69	184	Elution from: 32.746 to 32.746 scan no 2073 cid35.00 polarity:+	MKELESLCNPIIAR	K	M	0.95	61.9	25	0	Carbamidomethyl (+57)	1672.86	2	-0.0025	-1.5	602	615
	AT3G12580.1	| Symbols: HSP70, ATHSP70 | heat shock protein 70 | chr3:3991487-3993689 REVERSE LENGTH=650	1	0.129	71085.2	42	69	184	Elution from: 31.070 to 31.070 scan no 1867 cid35.00 polarity:+	MKELESLCNPIIAR	K	M	0.95	68.2	25	0	Oxidation (+16), Carbamidomethyl (+57)	1688.86	2	-0.0026	-1.5	602	615
	AT3G12580.1	| Symbols: HSP70, ATHSP70 | heat shock protein 70 | chr3:3991487-3993689 REVERSE LENGTH=650	1	0.129	71085.2	42	69	184	Elution from: 31.099 to 31.099 scan no 1871 cid35.00 polarity:+	MKELESLCNPIIAR	K	M	0.95	72.2	25	0	Oxidation (+16), Carbamidomethyl (+57)	1688.86	2	-0.00095	-0.56	602	615
	AT3G12580.1	| Symbols: HSP70, ATHSP70 | heat shock protein 70 | chr3:3991487-3993689 REVERSE LENGTH=650	1	0.129	71085.2	42	69	184	Elution from: 34.760 to 34.760 scan no 2334 cid35.00 polarity:+	MREIAEAFLGSPVK	K	N	0.95	40.5	25	0		1546.82	3	0.0019	1.2	131	144
	AT3G12580.1	| Symbols: HSP70, ATHSP70 | heat shock protein 70 | chr3:3991487-3993689 REVERSE LENGTH=650	1	0.129	71085.2	42	69	184	Elution from: 32.718 to 32.718 scan no 2068 cid35.00 polarity:+	MREIAEAFLGSPVK	K	N	0.95	48.5	25	0	Oxidation (+16)	1562.81	3	0.00027	0.17	131	144
	AT3G12580.1	| Symbols: HSP70, ATHSP70 | heat shock protein 70 | chr3:3991487-3993689 REVERSE LENGTH=650	1	0.129	71085.2	42	69	184	Elution from: 32.805 to 32.805 scan no 2081 cid35.00 polarity:+	MREIAEAFLGSPVK	K	N	0.95	65.9	25	0	Oxidation (+16)	1562.81	2	0.002	1.3	131	144
	AT3G12580.1	| Symbols: HSP70, ATHSP70 | heat shock protein 70 | chr3:3991487-3993689 REVERSE LENGTH=650	1	0.129	71085.2	42	69	184	Elution from: 32.733 to 32.733 scan no 2071 cid35.00 polarity:+	MREIAEAFLGSPVK	K	N	0.95	68.2	25	0	Oxidation (+16)	1562.81	2	-0.0021	-1.4	131	144
	AT3G12580.1	| Symbols: HSP70, ATHSP70 | heat shock protein 70 | chr3:3991487-3993689 REVERSE LENGTH=650	1	0.129	71085.2	42	69	184	Elution from: 34.781 to 34.781 scan no 2337 cid35.00 polarity:+	MREIAEAFLGSPVK	K	N	0.95	99.5	25	0		1546.82	2	-0.00027	-0.17	131	144
	AT3G12580.1	| Symbols: HSP70, ATHSP70 | heat shock protein 70 | chr3:3991487-3993689 REVERSE LENGTH=650	1	0.129	71085.2	42	69	184	Elution from: 34.846 to 34.846 scan no 2346 cid35.00 polarity:+	MREIAEAFLGSPVK	K	N	0.95	114	25	0		1546.82	2	-0.00055	-0.35	131	144
	AT3G12580.1	| Symbols: HSP70, ATHSP70 | heat shock protein 70 | chr3:3991487-3993689 REVERSE LENGTH=650	1	0.129	71085.2	42	69	184	Elution from: 28.043 to 28.043 scan no 1496 cid35.00 polarity:+	MVNHFVQEFK	R	R	0.95	30.5	25	0	Oxidation (+16)	1293.62	3	0.0023	1.8	243	252
	AT3G12580.1	| Symbols: HSP70, ATHSP70 | heat shock protein 70 | chr3:3991487-3993689 REVERSE LENGTH=650	1	0.129	71085.2	42	69	184	Elution from: 29.718 to 29.718 scan no 1701 cid35.00 polarity:+	MVNHFVQEFK	R	R	0.95	30.8	25	0	Oxidation (+16)	1293.62	3	0.0029	2.3	243	252
	AT3G12580.1	| Symbols: HSP70, ATHSP70 | heat shock protein 70 | chr3:3991487-3993689 REVERSE LENGTH=650	1	0.129	71085.2	42	69	184	Elution from: 29.752 to 29.752 scan no 1705 cid35.00 polarity:+	MVNHFVQEFK	R	R	0.95	37.8	25	0		1277.62	3	0.0003	0.23	243	252
	AT3G12580.1	| Symbols: HSP70, ATHSP70 | heat shock protein 70 | chr3:3991487-3993689 REVERSE LENGTH=650	1	0.129	71085.2	42	69	184	Elution from: 29.838 to 29.838 scan no 1716 cid35.00 polarity:+	MVNHFVQEFK	R	R	0.95	39.6	25	0		1277.63	3	0.0023	1.8	243	252
	AT3G12580.1	| Symbols: HSP70, ATHSP70 | heat shock protein 70 | chr3:3991487-3993689 REVERSE LENGTH=650	1	0.129	71085.2	42	69	184	Elution from: 28.048 to 28.048 scan no 1497 cid35.00 polarity:+	MVNHFVQEFK	R	R	0.95	49.8	25	0	Oxidation (+16)	1293.62	2	0.0017	1.3	243	252
	AT3G12580.1	| Symbols: HSP70, ATHSP70 | heat shock protein 70 | chr3:3991487-3993689 REVERSE LENGTH=650	1	0.129	71085.2	42	69	184	Elution from: 27.964 to 27.964 scan no 1486 cid35.00 polarity:+	MVNHFVQEFK	R	R	0.95	53.6	25	0	Oxidation (+16)	1293.62	2	0.0014	1.1	243	252
	AT3G12580.1	| Symbols: HSP70, ATHSP70 | heat shock protein 70 | chr3:3991487-3993689 REVERSE LENGTH=650	1	0.129	71085.2	42	69	184	Elution from: 29.756 to 29.756 scan no 1706 cid35.00 polarity:+	MVNHFVQEFK	R	R	0.95	60.7	25	0		1277.62	2	-0.00095	-0.74	243	252
	AT3G12580.1	| Symbols: HSP70, ATHSP70 | heat shock protein 70 | chr3:3991487-3993689 REVERSE LENGTH=650	1	0.129	71085.2	42	69	184	Elution from: 29.851 to 29.851 scan no 1718 cid35.00 polarity:+	MVNHFVQEFK	R	R	0.95	64.9	25	0		1277.62	2	-2.6e-05	-0.02	243	252
	AT3G12580.1	| Symbols: HSP70, ATHSP70 | heat shock protein 70 | chr3:3991487-3993689 REVERSE LENGTH=650	1	0.129	71085.2	42	69	184	Elution from: 27.064 to 27.064 scan no 1375 cid35.00 polarity:+	MVNHFVQEFKR	R	K	0.95	36	25	0	Oxidation (+16)	1449.72	3	-0.00072	-0.5	243	253
	AT3G12580.1	| Symbols: HSP70, ATHSP70 | heat shock protein 70 | chr3:3991487-3993689 REVERSE LENGTH=650	1	0.129	71085.2	42	69	184	Elution from: 27.510 to 27.510 scan no 1430 cid35.00 polarity:+	MVNHFVQEFKR	R	K	0.95	37	25	0	Oxidation (+16)	1449.72	3	-0.0029	-2	243	253
	AT3G12580.1	| Symbols: HSP70, ATHSP70 | heat shock protein 70 | chr3:3991487-3993689 REVERSE LENGTH=650	1	0.129	71085.2	42	69	184	Elution from: 27.150 to 27.150 scan no 1386 cid35.00 polarity:+	MVNHFVQEFKR	R	K	0.95	38.4	25	0	Oxidation (+16)	1449.72	3	-0.0025	-1.7	243	253
	AT3G12580.1	| Symbols: HSP70, ATHSP70 | heat shock protein 70 | chr3:3991487-3993689 REVERSE LENGTH=650	1	0.129	71085.2	42	69	184	Elution from: 27.599 to 27.599 scan no 1441 cid35.00 polarity:+	MVNHFVQEFKR	R	K	0.95	44.3	25	0	Oxidation (+16)	1449.72	3	0.00012	0.086	243	253
	AT3G12580.1	| Symbols: HSP70, ATHSP70 | heat shock protein 70 | chr3:3991487-3993689 REVERSE LENGTH=650	1	0.129	71085.2	42	69	184	Elution from: 27.098 to 27.098 scan no 1380 cid35.00 polarity:+	MVNHFVQEFKR	R	K	0.95	51.6	25	0	Oxidation (+16)	1449.72	2	-0.00099	-0.68	243	253
	AT3G12580.1	| Symbols: HSP70, ATHSP70 | heat shock protein 70 | chr3:3991487-3993689 REVERSE LENGTH=650	1	0.129	71085.2	42	69	184	Elution from: 27.023 to 27.023 scan no 1370 cid35.00 polarity:+	MVNHFVQEFKR	R	K	0.95	60.1	25	0	Oxidation (+16)	1449.72	2	-0.003	-2.1	243	253
	AT3G12580.1	| Symbols: HSP70, ATHSP70 | heat shock protein 70 | chr3:3991487-3993689 REVERSE LENGTH=650	1	0.129	71085.2	42	69	184	Elution from: 14.616 to 14.616 scan no 465 cid35.00 polarity:+	MVQEAEK	K	Y	0.95	35.7	25	0	Oxidation (+16)	849.39	2	0.00029	0.34	524	530
	AT3G12580.1	| Symbols: HSP70, ATHSP70 | heat shock protein 70 | chr3:3991487-3993689 REVERSE LENGTH=650	1	0.129	71085.2	42	69	184	Elution from: 23.125 to 23.125 scan no 906 cid35.00 polarity:+	MYQGAGPDMGGAGGMDDDTPAGGSGGAGPK	R	I	0.95	29.8	25	0	Oxidation (+16), Oxidation (+16), Oxidation (+16)	2729.06	4	-0.0052	-1.9	616	645
	AT3G12580.1	| Symbols: HSP70, ATHSP70 | heat shock protein 70 | chr3:3991487-3993689 REVERSE LENGTH=650	1	0.129	71085.2	42	69	184	Elution from: 27.694 to 27.694 scan no 1453 cid35.00 polarity:+	MYQGAGPDMGGAGGMDDDTPAGGSGGAGPK	R	I	0.95	40.2	25	0	Oxidation (+16)	2697.07	3	-0.0013	-0.48	616	645
	AT3G12580.1	| Symbols: HSP70, ATHSP70 | heat shock protein 70 | chr3:3991487-3993689 REVERSE LENGTH=650	1	0.129	71085.2	42	69	184	Elution from: 22.907 to 22.907 scan no 880 cid35.00 polarity:+	MYQGAGPDMGGAGGMDDDTPAGGSGGAGPK	R	I	0.95	53.2	25	0	Oxidation (+16), Oxidation (+16), Oxidation (+16)	2729.07	3	0.0005	0.18	616	645
	AT3G12580.1	| Symbols: HSP70, ATHSP70 | heat shock protein 70 | chr3:3991487-3993689 REVERSE LENGTH=650	1	0.129	71085.2	42	69	184	Elution from: 26.379 to 26.379 scan no 1290 cid35.00 polarity:+	MYQGAGPDMGGAGGMDDDTPAGGSGGAGPK	R	I	0.95	63.8	25	0	Oxidation (+16)	2697.07	3	-7.4e-05	-0.027	616	645
	AT3G12580.1	| Symbols: HSP70, ATHSP70 | heat shock protein 70 | chr3:3991487-3993689 REVERSE LENGTH=650	1	0.129	71085.2	42	69	184	Elution from: 26.738 to 26.738 scan no 1335 cid35.00 polarity:+	MYQGAGPDMGGAGGMDDDTPAGGSGGAGPK	R	I	0.95	83.5	25	0	Oxidation (+16)	2697.07	3	-0.0077	-2.9	616	645
	AT3G12580.1	| Symbols: HSP70, ATHSP70 | heat shock protein 70 | chr3:3991487-3993689 REVERSE LENGTH=650	1	0.129	71085.2	42	69	184	Elution from: 25.541 to 25.541 scan no 1193 cid35.00 polarity:+	MYQGAGPDMGGAGGMDDDTPAGGSGGAGPK	R	I	0.95	80.7	25	0	Oxidation (+16), Oxidation (+16)	2713.07	3	9.6e-05	0.035	616	645
	AT3G12580.1	| Symbols: HSP70, ATHSP70 | heat shock protein 70 | chr3:3991487-3993689 REVERSE LENGTH=650	1	0.129	71085.2	42	69	184	Elution from: 26.805 to 26.805 scan no 1343 cid35.00 polarity:+	MYQGAGPDMGGAGGMDDDTPAGGSGGAGPK	R	I	0.95	86.1	25	0	Oxidation (+16)	2697.07	3	-0.00066	-0.24	616	645
	AT3G12580.1	| Symbols: HSP70, ATHSP70 | heat shock protein 70 | chr3:3991487-3993689 REVERSE LENGTH=650	1	0.129	71085.2	42	69	184	Elution from: 24.229 to 24.229 scan no 1037 cid35.00 polarity:+	MYQGAGPDMGGAGGMDDDTPAGGSGGAGPK	R	I	0.95	89	25	0	Oxidation (+16), Oxidation (+16)	2713.07	3	-0.00043	-0.16	616	645
	AT3G12580.1	| Symbols: HSP70, ATHSP70 | heat shock protein 70 | chr3:3991487-3993689 REVERSE LENGTH=650	1	0.129	71085.2	42	69	184	Elution from: 23.322 to 23.322 scan no 930 cid35.00 polarity:+	MYQGAGPDMGGAGGMDDDTPAGGSGGAGPK	R	I	0.95	97.7	25	0	Oxidation (+16), Oxidation (+16), Oxidation (+16)	2729.07	3	0.00061	0.22	616	645
	AT3G12580.1	| Symbols: HSP70, ATHSP70 | heat shock protein 70 | chr3:3991487-3993689 REVERSE LENGTH=650	1	0.129	71085.2	42	69	184	Elution from: 22.950 to 22.950 scan no 885 cid35.00 polarity:+	MYQGAGPDMGGAGGMDDDTPAGGSGGAGPK	R	I	0.95	98.9	25	0	Oxidation (+16), Oxidation (+16), Oxidation (+16)	2729.07	3	0.00075	0.28	616	645
	AT3G12580.1	| Symbols: HSP70, ATHSP70 | heat shock protein 70 | chr3:3991487-3993689 REVERSE LENGTH=650	1	0.129	71085.2	42	69	184	Elution from: 23.258 to 23.258 scan no 922 cid35.00 polarity:+	MYQGAGPDMGGAGGMDDDTPAGGSGGAGPK	R	I	0.95	108	25	0	Oxidation (+16), Oxidation (+16), Oxidation (+16)	2729.07	3	0.001	0.37	616	645
	AT3G12580.1	| Symbols: HSP70, ATHSP70 | heat shock protein 70 | chr3:3991487-3993689 REVERSE LENGTH=650	1	0.129	71085.2	42	69	184	Elution from: 24.288 to 24.288 scan no 1044 cid35.00 polarity:+	MYQGAGPDMGGAGGMDDDTPAGGSGGAGPK	R	I	0.95	119	25	0	Oxidation (+16), Oxidation (+16)	2713.07	3	0.0002	0.075	616	645
	AT3G12580.1	| Symbols: HSP70, ATHSP70 | heat shock protein 70 | chr3:3991487-3993689 REVERSE LENGTH=650	1	0.129	71085.2	42	69	184	Elution from: 32.159 to 32.159 scan no 1999 cid35.00 polarity:+	NALENYAYNMR	K	N	0.95	40.9	25	0		1357.61	3	0.00092	0.68	546	556
	AT3G12580.1	| Symbols: HSP70, ATHSP70 | heat shock protein 70 | chr3:3991487-3993689 REVERSE LENGTH=650	1	0.129	71085.2	42	69	184	Elution from: 28.404 to 28.404 scan no 1541 cid35.00 polarity:+	NALENYAYNMR	K	N	0.95	46.2	25	0	Oxidation (+16)	1373.61	3	0.0025	1.8	546	556
	AT3G12580.1	| Symbols: HSP70, ATHSP70 | heat shock protein 70 | chr3:3991487-3993689 REVERSE LENGTH=650	1	0.129	71085.2	42	69	184	Elution from: 29.369 to 29.369 scan no 1659 cid35.00 polarity:+	NALENYAYNMR	K	N	0.95	54.9	25	0	Oxidation (+16)	1373.6	2	-0.0018	-1.3	546	556
	AT3G12580.1	| Symbols: HSP70, ATHSP70 | heat shock protein 70 | chr3:3991487-3993689 REVERSE LENGTH=650	1	0.129	71085.2	42	69	184	Elution from: 32.096 to 32.096 scan no 1991 cid35.00 polarity:+	NALENYAYNMR	K	N	0.95	63.8	25	0		1357.61	2	0.00045	0.33	546	556
	AT3G12580.1	| Symbols: HSP70, ATHSP70 | heat shock protein 70 | chr3:3991487-3993689 REVERSE LENGTH=650	1	0.129	71085.2	42	69	184	Elution from: 28.310 to 28.310 scan no 1529 cid35.00 polarity:+	NALENYAYNMR	K	N	0.95	65.6	25	0	Oxidation (+16)	1373.6	2	-0.00072	-0.52	546	556
	AT3G12580.1	| Symbols: HSP70, ATHSP70 | heat shock protein 70 | chr3:3991487-3993689 REVERSE LENGTH=650	1	0.129	71085.2	42	69	184	Elution from: 28.400 to 28.400 scan no 1540 cid35.00 polarity:+	NALENYAYNMR	K	N	0.95	66.6	25	0	Oxidation (+16)	1373.61	2	0.003	2.2	546	556
	AT3G12580.1	| Symbols: HSP70, ATHSP70 | heat shock protein 70 | chr3:3991487-3993689 REVERSE LENGTH=650	1	0.129	71085.2	42	69	184	Elution from: 32.021 to 32.021 scan no 1982 cid35.00 polarity:+	NALENYAYNMR	K	N	0.95	71.7	25	0		1357.61	2	-0.00086	-0.64	546	556
	AT3G12580.1	| Symbols: HSP70, ATHSP70 | heat shock protein 70 | chr3:3991487-3993689 REVERSE LENGTH=650	1	0.129	71085.2	42	69	184	Elution from: 33.265 to 33.265 scan no 2139 cid35.00 polarity:+	NAVVTVPAYFNDSQR	K	Q	0.95	64.1	25	0		1679.83	3	0.0017	1	145	159
	AT3G12580.1	| Symbols: HSP70, ATHSP70 | heat shock protein 70 | chr3:3991487-3993689 REVERSE LENGTH=650	1	0.129	71085.2	42	69	184	Elution from: 33.338 to 33.338 scan no 2148 cid35.00 polarity:+	NAVVTVPAYFNDSQR	K	Q	0.95	64.3	25	0		1679.82	3	-0.0018	-1.1	145	159
	AT3G12580.1	| Symbols: HSP70, ATHSP70 | heat shock protein 70 | chr3:3991487-3993689 REVERSE LENGTH=650	1	0.129	71085.2	42	69	184	Elution from: 33.223 to 33.223 scan no 2134 cid35.00 polarity:+	NAVVTVPAYFNDSQR	K	Q	0.95	87.2	25	0		1679.83	2	-0.0012	-0.74	145	159
	AT3G12580.1	| Symbols: HSP70, ATHSP70 | heat shock protein 70 | chr3:3991487-3993689 REVERSE LENGTH=650	1	0.129	71085.2	42	69	184	Elution from: 28.193 to 28.193 scan no 1515 cid35.00 polarity:+	NQVAMNPTNTVFDAK	K	R	0.95	53.3	25	0	Oxidation (+16)	1664.78	3	-0.002	-1.2	60	74
	AT3G12580.1	| Symbols: HSP70, ATHSP70 | heat shock protein 70 | chr3:3991487-3993689 REVERSE LENGTH=650	1	0.129	71085.2	42	69	184	Elution from: 28.243 to 28.243 scan no 1521 cid35.00 polarity:+	NQVAMNPTNTVFDAK	K	R	0.95	57.6	25	0	Oxidation (+16)	1664.78	3	-0.00087	-0.52	60	74
	AT3G12580.1	| Symbols: HSP70, ATHSP70 | heat shock protein 70 | chr3:3991487-3993689 REVERSE LENGTH=650	1	0.129	71085.2	42	69	184	Elution from: 28.053 to 28.053 scan no 1498 cid35.00 polarity:+	NQVAMNPTNTVFDAK	K	R	0.95	91	25	0	Oxidation (+16)	1664.78	2	0.00059	0.36	60	74
	AT3G12580.1	| Symbols: HSP70, ATHSP70 | heat shock protein 70 | chr3:3991487-3993689 REVERSE LENGTH=650	1	0.129	71085.2	42	69	184	Elution from: 30.979 to 30.979 scan no 1856 cid35.00 polarity:+	NQVAMNPTNTVFDAK	K	R	0.95	98.5	25	0		1648.79	2	-0.0011	-0.67	60	74
	AT3G12580.1	| Symbols: HSP70, ATHSP70 | heat shock protein 70 | chr3:3991487-3993689 REVERSE LENGTH=650	1	0.129	71085.2	42	69	184	Elution from: 31.004 to 31.004 scan no 1859 cid35.00 polarity:+	NQVAMNPTNTVFDAK	K	R	0.95	101	25	0		1648.79	2	-0.00045	-0.27	60	74
	AT3G12580.1	| Symbols: HSP70, ATHSP70 | heat shock protein 70 | chr3:3991487-3993689 REVERSE LENGTH=650	1	0.129	71085.2	42	69	184	Elution from: 28.127 to 28.127 scan no 1507 cid35.00 polarity:+	NQVAMNPTNTVFDAK	K	R	0.95	102	25	0	Oxidation (+16)	1664.78	2	6.5e-05	0.039	60	74
	AT3G12580.1	| Symbols: HSP70, ATHSP70 | heat shock protein 70 | chr3:3991487-3993689 REVERSE LENGTH=650	1	0.129	71085.2	42	69	184	Elution from: 26.683 to 26.683 scan no 1328 cid35.00 polarity:+	NQVAMNPTNTVFDAKR	K	L	0.95	29.7	25	0	Oxidation (+16)	1820.89	2	0.0014	0.76	60	75
	AT3G12580.1	| Symbols: HSP70, ATHSP70 | heat shock protein 70 | chr3:3991487-3993689 REVERSE LENGTH=650	1	0.129	71085.2	42	69	184	Elution from: 26.456 to 26.456 scan no 1299 cid35.00 polarity:+	NQVAMNPTNTVFDAKR	K	L	0.95	29.5	25	0	Oxidation (+16)	1820.88	3	-0.0025	-1.4	60	75
	AT3G12580.1	| Symbols: HSP70, ATHSP70 | heat shock protein 70 | chr3:3991487-3993689 REVERSE LENGTH=650	1	0.129	71085.2	42	69	184	Elution from: 29.215 to 29.215 scan no 1640 cid35.00 polarity:+	NQVAMNPTNTVFDAKR	K	L	0.95	31.3	25	0		1804.89	3	-0.002	-1.1	60	75
	AT3G12580.1	| Symbols: HSP70, ATHSP70 | heat shock protein 70 | chr3:3991487-3993689 REVERSE LENGTH=650	1	0.129	71085.2	42	69	184	Elution from: 29.133 to 29.133 scan no 1630 cid35.00 polarity:+	NQVAMNPTNTVFDAKR	K	L	0.95	34.3	25	0		1804.89	3	0.00023	0.13	60	75
	AT3G12580.1	| Symbols: HSP70, ATHSP70 | heat shock protein 70 | chr3:3991487-3993689 REVERSE LENGTH=650	1	0.129	71085.2	42	69	184	Elution from: 26.548 to 26.548 scan no 1311 cid35.00 polarity:+	NQVAMNPTNTVFDAKR	K	L	0.95	46.9	25	0	Oxidation (+16)	1820.88	3	-0.0012	-0.68	60	75
	AT3G12580.1	| Symbols: HSP70, ATHSP70 | heat shock protein 70 | chr3:3991487-3993689 REVERSE LENGTH=650	1	0.129	71085.2	42	69	184	Elution from: 43.748 to 43.748 scan no 3487 cid35.00 polarity:+	NVLIFDLGGGTFDVSLLTIEEGIFEVK	K	A	0.95	35.8	25	0		2924.54	3	-0.0046	-1.6	200	226
	AT3G12580.1	| Symbols: HSP70, ATHSP70 | heat shock protein 70 | chr3:3991487-3993689 REVERSE LENGTH=650	1	0.129	71085.2	42	69	184	Elution from: 36.012 to 36.012 scan no 2498 cid35.00 polarity:+	QFSAEEISSMVLIK	K	M	0.95	38.8	25	0	Oxidation (+16)	1596.81	3	0.0013	0.81	117	130
	AT3G12580.1	| Symbols: HSP70, ATHSP70 | heat shock protein 70 | chr3:3991487-3993689 REVERSE LENGTH=650	1	0.129	71085.2	42	69	184	Elution from: 36.086 to 36.086 scan no 2508 cid35.00 polarity:+	QFSAEEISSMVLIK	K	M	0.95	46.5	25	0	Oxidation (+16)	1596.81	3	0.0044	2.7	117	130
	AT3G12580.1	| Symbols: HSP70, ATHSP70 | heat shock protein 70 | chr3:3991487-3993689 REVERSE LENGTH=650	1	0.129	71085.2	42	69	184	Elution from: 40.116 to 40.116 scan no 3026 cid35.00 polarity:+	QFSAEEISSMVLIK	K	M	0.95	47.3	25	0		1580.81	3	0.0026	1.7	117	130
	AT3G12580.1	| Symbols: HSP70, ATHSP70 | heat shock protein 70 | chr3:3991487-3993689 REVERSE LENGTH=650	1	0.129	71085.2	42	69	184	Elution from: 40.205 to 40.205 scan no 3037 cid35.00 polarity:+	QFSAEEISSMVLIK	K	M	0.95	51.3	25	0		1580.81	3	0.0023	1.4	117	130
	AT3G12580.1	| Symbols: HSP70, ATHSP70 | heat shock protein 70 | chr3:3991487-3993689 REVERSE LENGTH=650	1	0.129	71085.2	42	69	184	Elution from: 36.017 to 36.017 scan no 2499 cid35.00 polarity:+	QFSAEEISSMVLIK	K	M	0.95	77.1	25	0	Oxidation (+16)	1596.81	2	0.0011	0.71	117	130
	AT3G12580.1	| Symbols: HSP70, ATHSP70 | heat shock protein 70 | chr3:3991487-3993689 REVERSE LENGTH=650	1	0.129	71085.2	42	69	184	Elution from: 36.091 to 36.091 scan no 2509 cid35.00 polarity:+	QFSAEEISSMVLIK	K	M	0.95	85.6	25	0	Oxidation (+16)	1596.81	2	0.0024	1.5	117	130
	AT3G12580.1	| Symbols: HSP70, ATHSP70 | heat shock protein 70 | chr3:3991487-3993689 REVERSE LENGTH=650	1	0.129	71085.2	42	69	184	Elution from: 40.107 to 40.107 scan no 3025 cid35.00 polarity:+	QFSAEEISSMVLIK	K	M	0.95	89.1	25	0		1580.81	2	0.00076	0.48	117	130
	AT3G12580.1	| Symbols: HSP70, ATHSP70 | heat shock protein 70 | chr3:3991487-3993689 REVERSE LENGTH=650	1	0.129	71085.2	42	69	184	Elution from: 40.199 to 40.199 scan no 3036 cid35.00 polarity:+	QFSAEEISSMVLIK	K	M	0.95	98.7	25	0		1580.81	2	0.00048	0.3	117	130
	AT3G12580.1	| Symbols: HSP70, ATHSP70 | heat shock protein 70 | chr3:3991487-3993689 REVERSE LENGTH=650	1	0.129	71085.2	42	69	184	Elution from: 19.802 to 19.802 scan no 677 cid35.00 polarity:+	RYSDPSVQADK	R	S	0.95	39.8	25	0		1264.6	2	-0.0028	-2.2	80	90
	AT3G12580.1	| Symbols: HSP70, ATHSP70 | heat shock protein 70 | chr3:3991487-3993689 REVERSE LENGTH=650	1	0.129	71085.2	42	69	184	Elution from: 40.974 to 40.974 scan no 3136 cid35.00 polarity:+	SINPDEAVAYGAAVQAAILSGEGNEK	K	V	0.95	38.7	25	0		2573.26	3	-0.0012	-0.46	368	393
	AT3G12580.1	| Symbols: HSP70, ATHSP70 | heat shock protein 70 | chr3:3991487-3993689 REVERSE LENGTH=650	1	0.129	71085.2	42	69	184	Elution from: 40.926 to 40.926 scan no 3130 cid35.00 polarity:+	SINPDEAVAYGAAVQAAILSGEGNEK	K	V	0.95	63.2	25	0		2573.26	3	-0.0036	-1.4	368	393
	AT3G12580.1	| Symbols: HSP70, ATHSP70 | heat shock protein 70 | chr3:3991487-3993689 REVERSE LENGTH=650	1	0.129	71085.2	42	69	184	Elution from: 42.335 to 42.335 scan no 3308 cid35.00 polarity:+	SINPDEAVAYGAAVQAAILSGEGNEK	K	V	0.95	59	25	0		2573.26	4	0.0026	1	368	393
	AT3G12580.1	| Symbols: HSP70, ATHSP70 | heat shock protein 70 | chr3:3991487-3993689 REVERSE LENGTH=650	1	0.129	71085.2	42	69	184	Elution from: 42.292 to 42.292 scan no 3302 cid35.00 polarity:+	SINPDEAVAYGAAVQAAILSGEGNEK	K	V	0.95	72.7	25	0		2573.27	3	0.0073	2.8	368	393
	AT3G12580.1	| Symbols: HSP70, ATHSP70 | heat shock protein 70 | chr3:3991487-3993689 REVERSE LENGTH=650	1	0.129	71085.2	42	69	184	Elution from: 26.536 to 26.536 scan no 1309 cid35.00 polarity:+	SSVHDVVLVGGSTR	K	I	0.95	37.5	25	0		1411.74	3	0.0017	1.2	335	348
	AT3G12580.1	| Symbols: HSP70, ATHSP70 | heat shock protein 70 | chr3:3991487-3993689 REVERSE LENGTH=650	1	0.129	71085.2	42	69	184	Elution from: 26.541 to 26.541 scan no 1310 cid35.00 polarity:+	SSVHDVVLVGGSTR	K	I	0.95	71	25	0		1411.74	2	-0.00069	-0.49	335	348
	AT3G12580.1	| Symbols: HSP70, ATHSP70 | heat shock protein 70 | chr3:3991487-3993689 REVERSE LENGTH=650	1	0.129	71085.2	42	69	184	Elution from: 26.620 to 26.620 scan no 1320 cid35.00 polarity:+	SSVHDVVLVGGSTR	K	I	0.95	79.4	25	0		1411.74	2	0.0017	1.2	335	348
	AT3G12580.1	| Symbols: HSP70, ATHSP70 | heat shock protein 70 | chr3:3991487-3993689 REVERSE LENGTH=650	1	0.129	71085.2	42	69	184	Elution from: 20.860 to 20.860 scan no 727 cid35.00 polarity:+	TKDNNLLGK	R	F	0.95	25.9	25	0		1001.55	3	0.0014	1.4	456	464
	AT3G12580.1	| Symbols: HSP70, ATHSP70 | heat shock protein 70 | chr3:3991487-3993689 REVERSE LENGTH=650	1	0.129	71085.2	42	69	184	Elution from: 20.867 to 20.867 scan no 728 cid35.00 polarity:+	TKDNNLLGK	R	F	0.95	32	25	0		1001.55	2	9e-05	0.09	456	464
	AT3G12580.1	| Symbols: HSP70, ATHSP70 | heat shock protein 70 | chr3:3991487-3993689 REVERSE LENGTH=650	1	0.129	71085.2	42	69	184	Elution from: 20.900 to 20.900 scan no 732 cid35.00 polarity:+	TKDNNLLGK	R	F	0.95	32.3	25	0		1001.55	2	7.8e-05	0.078	456	464
	AT3G12580.1	| Symbols: HSP70, ATHSP70 | heat shock protein 70 | chr3:3991487-3993689 REVERSE LENGTH=650	1	0.129	71085.2	42	69	184	Elution from: 30.616 to 30.616 scan no 1811 cid35.00 polarity:+	TTPSYVAFTDSER	R	L	0.95	37.7	25	0		1472.68	3	0.0024	1.6	40	52
	AT3G12580.1	| Symbols: HSP70, ATHSP70 | heat shock protein 70 | chr3:3991487-3993689 REVERSE LENGTH=650	1	0.129	71085.2	42	69	184	Elution from: 30.035 to 30.035 scan no 1740 cid35.00 polarity:+	TTPSYVAFTDSER	R	L	0.95	56.5	25	0		1472.68	2	-0.00059	-0.4	40	52
	AT3G12580.1	| Symbols: HSP70, ATHSP70 | heat shock protein 70 | chr3:3991487-3993689 REVERSE LENGTH=650	1	0.129	71085.2	42	69	184	Elution from: 29.968 to 29.968 scan no 1732 cid35.00 polarity:+	TTPSYVAFTDSER	R	L	0.95	68.2	25	0		1472.68	2	-0.00064	-0.44	40	52
	AT3G12580.1	| Symbols: HSP70, ATHSP70 | heat shock protein 70 | chr3:3991487-3993689 REVERSE LENGTH=650	1	0.129	71085.2	42	69	184	Elution from: 30.505 to 30.505 scan no 1797 cid35.00 polarity:+	TTPSYVAFTDSER	R	L	0.95	75.8	25	0		1472.68	2	-0.0022	-1.5	40	52
	AT3G12580.1	| Symbols: HSP70, ATHSP70 | heat shock protein 70 | chr3:3991487-3993689 REVERSE LENGTH=650	1	0.129	71085.2	42	69	184	Elution from: 30.563 to 30.563 scan no 1804 cid35.00 polarity:+	TTPSYVAFTDSER	R	L	0.95	83.6	25	0		1472.68	2	0.0033	2.3	40	52
	AT3G12580.1	| Symbols: HSP70, ATHSP70 | heat shock protein 70 | chr3:3991487-3993689 REVERSE LENGTH=650	1	0.129	71085.2	42	69	184	Elution from: 24.296 to 24.296 scan no 1045 cid35.00 polarity:+	VEIIANDQGNR	R	T	0.95	25.9	25	0		1227.62	3	0.0021	1.7	29	39
	AT3G12580.1	| Symbols: HSP70, ATHSP70 | heat shock protein 70 | chr3:3991487-3993689 REVERSE LENGTH=650	1	0.129	71085.2	42	69	184	Elution from: 24.280 to 24.280 scan no 1043 cid35.00 polarity:+	VEIIANDQGNR	R	T	0.95	73.4	25	0		1227.62	2	-0.00037	-0.3	29	39
	AT3G12580.1	| Symbols: HSP70, ATHSP70 | heat shock protein 70 | chr3:3991487-3993689 REVERSE LENGTH=650	1	0.129	71085.2	42	69	184	Elution from: 24.221 to 24.221 scan no 1036 cid35.00 polarity:+	VEIIANDQGNR	R	T	0.95	77	25	0		1227.62	2	-0.00088	-0.72	29	39
	AT3G12580.1	| Symbols: HSP70, ATHSP70 | heat shock protein 70 | chr3:3991487-3993689 REVERSE LENGTH=650	1	0.129	71085.2	42	69	184	Elution from: 39.877 to 39.877 scan no 2994 cid35.00 polarity:+	VQQLLQDFFNGK	K	E	0.95	39.5	25	0		1435.75	3	0.0012	0.84	352	363
	AT3G12580.1	| Symbols: HSP70, ATHSP70 | heat shock protein 70 | chr3:3991487-3993689 REVERSE LENGTH=650	1	0.129	71085.2	42	69	184	Elution from: 39.706 to 39.706 scan no 2971 cid35.00 polarity:+	VQQLLQDFFNGK	K	E	0.95	47.9	25	0		1435.75	3	0.0022	1.5	352	363
	AT3G12580.1	| Symbols: HSP70, ATHSP70 | heat shock protein 70 | chr3:3991487-3993689 REVERSE LENGTH=650	1	0.129	71085.2	42	69	184	Elution from: 39.619 to 39.619 scan no 2960 cid35.00 polarity:+	VQQLLQDFFNGK	K	E	0.95	52.4	25	0		1435.75	3	0.00036	0.25	352	363
	AT3G12580.1	| Symbols: HSP70, ATHSP70 | heat shock protein 70 | chr3:3991487-3993689 REVERSE LENGTH=650	1	0.129	71085.2	42	69	184	Elution from: 39.869 to 39.869 scan no 2992 cid35.00 polarity:+	VQQLLQDFFNGK	K	E	0.95	54.2	25	0		1435.75	2	0.0035	2.4	352	363
	AT3G12580.1	| Symbols: HSP70, ATHSP70 | heat shock protein 70 | chr3:3991487-3993689 REVERSE LENGTH=650	1	0.129	71085.2	42	69	184	Elution from: 39.615 to 39.615 scan no 2959 cid35.00 polarity:+	VQQLLQDFFNGK	K	E	0.95	60.3	25	0		1435.75	2	0.0024	1.7	352	363
	AT3G12580.1	| Symbols: HSP70, ATHSP70 | heat shock protein 70 | chr3:3991487-3993689 REVERSE LENGTH=650	1	0.129	71085.2	42	69	184	Elution from: 39.600 to 39.600 scan no 2957 cid35.00 polarity:+	VQQLLQDFFNGK	K	E	0.95	70.1	25	0		1435.74	2	-0.0031	-2.2	352	363
	AT3G12580.1	| Symbols: HSP70, ATHSP70 | heat shock protein 70 | chr3:3991487-3993689 REVERSE LENGTH=650	1	0.129	71085.2	42	69	184	Elution from: 23.033 to 23.033 scan no 895 cid35.00 polarity:+	VVSGPGEKPMIVVNHK	K	G	0.95	26.4	25	0	Oxidation (+16)	1705.92	3	-0.0011	-0.67	97	112
	AT3G12580.1	| Symbols: HSP70, ATHSP70 | heat shock protein 70 | chr3:3991487-3993689 REVERSE LENGTH=650	1	0.129	71085.2	42	69	184	Elution from: 25.094 to 25.094 scan no 1140 cid35.00 polarity:+	VVSGPGEKPMIVVNHK	K	G	0.95	27.1	25	0		1689.93	4	0.002	1.2	97	112
	AT3G12580.1	| Symbols: HSP70, ATHSP70 | heat shock protein 70 | chr3:3991487-3993689 REVERSE LENGTH=650	1	0.129	71085.2	42	69	184	Elution from: 23.185 to 23.185 scan no 913 cid35.00 polarity:+	VVSGPGEKPMIVVNHK	K	G	0.95	27.1	25	0	Oxidation (+16)	1705.92	4	0.0018	1	97	112
	AT3G12580.1	| Symbols: HSP70, ATHSP70 | heat shock protein 70 | chr3:3991487-3993689 REVERSE LENGTH=650	1	0.129	71085.2	42	69	184	Elution from: 23.076 to 23.076 scan no 900 cid35.00 polarity:+	VVSGPGEKPMIVVNHK	K	G	0.95	32.7	25	0	Oxidation (+16)	1705.92	4	-0.0013	-0.76	97	112
	AT3G12580.1	| Symbols: HSP70, ATHSP70 | heat shock protein 70 | chr3:3991487-3993689 REVERSE LENGTH=650	1	0.129	71085.2	42	69	184	Elution from: 23.083 to 23.083 scan no 901 cid35.00 polarity:+	VVSGPGEKPMIVVNHK	K	G	0.95	40	25	0	Oxidation (+16)	1705.91	3	-0.0041	-2.4	97	112
	AT3G12580.1	| Symbols: HSP70, ATHSP70 | heat shock protein 70 | chr3:3991487-3993689 REVERSE LENGTH=650	1	0.129	71085.2	42	69	184	Elution from: 25.343 to 25.343 scan no 1169 cid35.00 polarity:+	VVSGPGEKPMIVVNHK	K	G	0.95	35.8	25	0		1689.93	4	0.0046	2.7	97	112
	AT3G12580.1	| Symbols: HSP70, ATHSP70 | heat shock protein 70 | chr3:3991487-3993689 REVERSE LENGTH=650	1	0.129	71085.2	42	69	184	Elution from: 25.173 to 25.173 scan no 1149 cid35.00 polarity:+	VVSGPGEKPMIVVNHK	K	G	0.95	36.7	25	0		1689.92	4	0.00059	0.35	97	112
	AT3G12580.1	| Symbols: HSP70, ATHSP70 | heat shock protein 70 | chr3:3991487-3993689 REVERSE LENGTH=650	1	0.129	71085.2	42	69	184	Elution from: 23.763 to 23.763 scan no 981 cid35.00 polarity:+	VVSGPGEKPMIVVNHK	K	G	0.95	54.1	25	0	Oxidation (+16)	1705.92	3	-0.0031	-1.8	97	112
	AT3G12580.1	| Symbols: HSP70, ATHSP70 | heat shock protein 70 | chr3:3991487-3993689 REVERSE LENGTH=650	1	0.129	71085.2	42	69	184	Elution from: 25.358 to 25.358 scan no 1171 cid35.00 polarity:+	VVSGPGEKPMIVVNHK	K	G	0.95	57.7	25	0		1689.92	3	-0.002	-1.2	97	112
	AT3G12580.1	| Symbols: HSP70, ATHSP70 | heat shock protein 70 | chr3:3991487-3993689 REVERSE LENGTH=650	1	0.129	71085.2	42	69	184	Elution from: 23.190 to 23.190 scan no 914 cid35.00 polarity:+	VVSGPGEKPMIVVNHK	K	G	0.95	59.6	25	0	Oxidation (+16)	1705.92	3	-0.0034	-2	97	112
	AT3G12580.1	| Symbols: HSP70, ATHSP70 | heat shock protein 70 | chr3:3991487-3993689 REVERSE LENGTH=650	1	0.129	71085.2	42	69	184	Elution from: 25.464 to 25.464 scan no 1184 cid35.00 polarity:+	VVSGPGEKPMIVVNHK	K	G	0.95	60.1	25	0		1689.92	3	-0.0029	-1.7	97	112
	AT3G12580.1	| Symbols: HSP70, ATHSP70 | heat shock protein 70 | chr3:3991487-3993689 REVERSE LENGTH=650	1	0.129	71085.2	42	69	184	Elution from: 25.181 to 25.181 scan no 1150 cid35.00 polarity:+	VVSGPGEKPMIVVNHK	K	G	0.95	71.2	25	0		1689.92	3	-0.0024	-1.4	97	112
	AT3G12580.1	| Symbols: HSP70, ATHSP70 | heat shock protein 70 | chr3:3991487-3993689 REVERSE LENGTH=650	1	0.129	71085.2	42	69	184	Elution from: 25.274 to 25.274 scan no 1161 cid35.00 polarity:+	VVSGPGEKPMIVVNHK	K	G	0.95	72.7	25	0		1689.92	3	-0.0011	-0.62	97	112
	AT3G12580.1	| Symbols: HSP70, ATHSP70 | heat shock protein 70 | chr3:3991487-3993689 REVERSE LENGTH=650	1	0.129	71085.2	42	69	184	Elution from: 22.737 to 22.737 scan no 860 cid35.00 polarity:+	VVSGPGEKPMIVVNHKGEEK	K	Q	0.95	32.2	25	0	Oxidation (+16)	2149.12	3	-0.0023	-1.1	97	116
	AT3G12580.1	| Symbols: HSP70, ATHSP70 | heat shock protein 70 | chr3:3991487-3993689 REVERSE LENGTH=650	1	0.129	71085.2	42	69	184	Elution from: 22.802 to 22.802 scan no 868 cid35.00 polarity:+	VVSGPGEKPMIVVNHKGEEK	K	Q	0.95	36.5	25	0	Oxidation (+16)	2149.12	3	-0.0022	-1	97	116
	AT3G12580.1	| Symbols: HSP70, ATHSP70 | heat shock protein 70 | chr3:3991487-3993689 REVERSE LENGTH=650	1	0.129	71085.2	42	69	184	Elution from: 20.924 to 20.924 scan no 735 cid35.00 polarity:+	YSDPSVQADK	R	S	0.95	55.5	25	0		1108.5	2	-0.0013	-1.2	81	90
	AT3G12580.1	| Symbols: HSP70, ATHSP70 | heat shock protein 70 | chr3:3991487-3993689 REVERSE LENGTH=650	1	0.129	71085.2	42	69	184	Elution from: 20.963 to 20.963 scan no 740 cid35.00 polarity:+	YSDPSVQADK	R	S	0.95	55.8	25	0		1108.5	2	-0.00072	-0.65	81	90
	AT3G12580.1	| Symbols: HSP70, ATHSP70 | heat shock protein 70 | chr3:3991487-3993689 REVERSE LENGTH=650	1	0.129	71085.2	42	69	184	Elution from: 30.794 to 30.794 scan no 1833 cid35.00 polarity:+	YSDPSVQADKSHWPFK	R	V	0.95	35.6	25	0		1890.89	4	0.0012	0.65	81	96
SPOT-08
	AT2G30950.1	| Symbols: VAR2, FTSH2 | FtsH extracellular protease family | chr2:13174692-13177064 FORWARD LENGTH=695	1	0.08	74140.8	24	32	60	Elution from: 33.163 to 33.163 scan no 1731 cid35.00 polarity:+	ADILDSALLRPGR	R	F	0.95	31.6	25	0		1395.78	3	0.00045	0.32	375	387
	AT2G30950.1	| Symbols: VAR2, FTSH2 | FtsH extracellular protease family | chr2:13174692-13177064 FORWARD LENGTH=695	1	0.08	74140.8	24	32	60	Elution from: 35.442 to 35.442 scan no 2001 cid35.00 polarity:+	ADILDSALLRPGR	R	F	0.95	41.4	25	0		1395.78	2	-0.0016	-1.2	375	387
	AT2G30950.1	| Symbols: VAR2, FTSH2 | FtsH extracellular protease family | chr2:13174692-13177064 FORWARD LENGTH=695	1	0.08	74140.8	24	32	60	Elution from: 35.483 to 35.483 scan no 2006 cid35.00 polarity:+	ADILDSALLRPGR	R	F	0.95	43.6	25	0		1395.78	2	-0.0015	-1.1	375	387
	AT2G30950.1	| Symbols: VAR2, FTSH2 | FtsH extracellular protease family | chr2:13174692-13177064 FORWARD LENGTH=695	1	0.08	74140.8	24	32	60	Elution from: 33.249 to 33.249 scan no 1741 cid35.00 polarity:+	ADILDSALLRPGR	R	F	0.95	46.1	25	0		1395.78	3	0.001	0.72	375	387
	AT2G30950.1	| Symbols: VAR2, FTSH2 | FtsH extracellular protease family | chr2:13174692-13177064 FORWARD LENGTH=695	1	0.08	74140.8	24	32	60	Elution from: 35.478 to 35.478 scan no 2005 cid35.00 polarity:+	ADILDSALLRPGR	R	F	0.95	55	25	0		1395.78	3	0.00086	0.62	375	387
	AT2G30950.1	| Symbols: VAR2, FTSH2 | FtsH extracellular protease family | chr2:13174692-13177064 FORWARD LENGTH=695	1	0.08	74140.8	24	32	60	Elution from: 35.409 to 35.409 scan no 1997 cid35.00 polarity:+	ADILDSALLRPGR	R	F	0.95	71.6	25	0		1395.79	3	0.0022	1.5	375	387
	AT2G30950.1	| Symbols: VAR2, FTSH2 | FtsH extracellular protease family | chr2:13174692-13177064 FORWARD LENGTH=695	1	0.08	74140.8	24	32	60	Elution from: 37.798 to 37.798 scan no 2284 cid35.00 polarity:+	AILSEFTEIPPENR	R	V	0.95	26.8	25	0		1614.83	3	0.002	1.2	664	677
	AT2G30950.1	| Symbols: VAR2, FTSH2 | FtsH extracellular protease family | chr2:13174692-13177064 FORWARD LENGTH=695	1	0.08	74140.8	24	32	60	Elution from: 38.606 to 38.606 scan no 2380 cid35.00 polarity:+	AILSEFTEIPPENR	R	V	0.95	27.2	25	0		1614.82	3	-0.001	-0.62	664	677
	AT2G30950.1	| Symbols: VAR2, FTSH2 | FtsH extracellular protease family | chr2:13174692-13177064 FORWARD LENGTH=695	1	0.08	74140.8	24	32	60	Elution from: 37.704 to 37.704 scan no 2273 cid35.00 polarity:+	AILSEFTEIPPENR	R	V	0.95	29.8	25	0		1614.82	3	-0.0017	-1.1	664	677
	AT2G30950.1	| Symbols: VAR2, FTSH2 | FtsH extracellular protease family | chr2:13174692-13177064 FORWARD LENGTH=695	1	0.08	74140.8	24	32	60	Elution from: 36.609 to 36.609 scan no 2141 cid35.00 polarity:+	AILSEFTEIPPENR	R	V	0.95	40	25	0		1614.82	3	-0.00059	-0.37	664	677
	AT2G30950.1	| Symbols: VAR2, FTSH2 | FtsH extracellular protease family | chr2:13174692-13177064 FORWARD LENGTH=695	1	0.08	74140.8	24	32	60	Elution from: 36.676 to 36.676 scan no 2149 cid35.00 polarity:+	AILSEFTEIPPENR	R	V	0.95	42	25	0		1614.83	3	0.0022	1.4	664	677
	AT2G30950.1	| Symbols: VAR2, FTSH2 | FtsH extracellular protease family | chr2:13174692-13177064 FORWARD LENGTH=695	1	0.08	74140.8	24	32	60	Elution from: 38.690 to 38.690 scan no 2390 cid35.00 polarity:+	AILSEFTEIPPENR	R	V	0.95	50.7	25	0		1614.83	2	0.00076	0.47	664	677
	AT2G30950.1	| Symbols: VAR2, FTSH2 | FtsH extracellular protease family | chr2:13174692-13177064 FORWARD LENGTH=695	1	0.08	74140.8	24	32	60	Elution from: 37.614 to 37.614 scan no 2262 cid35.00 polarity:+	AILSEFTEIPPENR	R	V	0.95	54.4	25	0		1614.82	2	-0.0011	-0.67	664	677
	AT2G30950.1	| Symbols: VAR2, FTSH2 | FtsH extracellular protease family | chr2:13174692-13177064 FORWARD LENGTH=695	1	0.08	74140.8	24	32	60	Elution from: 38.784 to 38.784 scan no 2401 cid35.00 polarity:+	AILSEFTEIPPENR	R	V	0.95	62.3	25	0		1614.83	2	0.00022	0.13	664	677
	AT2G30950.1	| Symbols: VAR2, FTSH2 | FtsH extracellular protease family | chr2:13174692-13177064 FORWARD LENGTH=695	1	0.08	74140.8	24	32	60	Elution from: 36.585 to 36.585 scan no 2138 cid35.00 polarity:+	AILSEFTEIPPENR	R	V	0.95	62.7	25	0		1614.82	2	-0.0021	-1.3	664	677
	AT2G30950.1	| Symbols: VAR2, FTSH2 | FtsH extracellular protease family | chr2:13174692-13177064 FORWARD LENGTH=695	1	0.08	74140.8	24	32	60	Elution from: 36.543 to 36.543 scan no 2133 cid35.00 polarity:+	AILSEFTEIPPENR	R	V	0.95	62.9	25	0		1614.82	2	-0.0019	-1.2	664	677
	AT2G30950.1	| Symbols: VAR2, FTSH2 | FtsH extracellular protease family | chr2:13174692-13177064 FORWARD LENGTH=695	1	0.08	74140.8	24	32	60	Elution from: 37.688 to 37.688 scan no 2271 cid35.00 polarity:+	AILSEFTEIPPENR	R	V	0.95	64.8	25	0		1614.82	2	-0.0019	-1.2	664	677
	AT2G30950.1	| Symbols: VAR2, FTSH2 | FtsH extracellular protease family | chr2:13174692-13177064 FORWARD LENGTH=695	1	0.08	74140.8	24	32	60	Elution from: 39.449 to 39.449 scan no 2482 cid35.00 polarity:+	AKENAPCIVFVDEIDAVGR	K	Q	0.95	48	25	0	Carbamidomethyl (+57)	2102.04	3	-0.0021	-0.98	315	333
	AT2G30950.1	| Symbols: VAR2, FTSH2 | FtsH extracellular protease family | chr2:13174692-13177064 FORWARD LENGTH=695	1	0.08	74140.8	24	32	60	Elution from: 39.398 to 39.398 scan no 2476 cid35.00 polarity:+	AKENAPCIVFVDEIDAVGR	K	Q	0.95	66.4	25	0	Carbamidomethyl (+57)	2102.04	3	-0.0051	-2.4	315	333
	AT2G30950.1	| Symbols: VAR2, FTSH2 | FtsH extracellular protease family | chr2:13174692-13177064 FORWARD LENGTH=695	1	0.08	74140.8	24	32	60	Elution from: 37.385 to 37.385 scan no 2234 cid35.00 polarity:+	EAMDKLVEVLLEK	R	E	0.95	26.3	25	0	Oxidation (+16)	1531.82	3	0.0005	0.33	642	654
	AT2G30950.1	| Symbols: VAR2, FTSH2 | FtsH extracellular protease family | chr2:13174692-13177064 FORWARD LENGTH=695	1	0.08	74140.8	24	32	60	Elution from: 42.642 to 42.642 scan no 2867 cid35.00 polarity:+	ENAPCIVFVDEIDAVGR	K	Q	0.95	43.5	25	0	Carbamidomethyl (+57)	1902.91	3	-0.0009	-0.47	317	333
	AT2G30950.1	| Symbols: VAR2, FTSH2 | FtsH extracellular protease family | chr2:13174692-13177064 FORWARD LENGTH=695	1	0.08	74140.8	24	32	60	Elution from: 42.594 to 42.594 scan no 2861 cid35.00 polarity:+	ENAPCIVFVDEIDAVGR	K	Q	0.95	103	25	0	Carbamidomethyl (+57)	1902.91	2	-0.0016	-0.85	317	333
	AT2G30950.1	| Symbols: VAR2, FTSH2 | FtsH extracellular protease family | chr2:13174692-13177064 FORWARD LENGTH=695	1	0.08	74140.8	24	32	60	Elution from: 27.209 to 27.209 scan no 1054 cid35.00 polarity:+	ETIGGDEFR	K	A	0.95	44.9	25	0		1022.47	2	-0.00059	-0.58	655	663
	AT2G30950.1	| Symbols: VAR2, FTSH2 | FtsH extracellular protease family | chr2:13174692-13177064 FORWARD LENGTH=695	1	0.08	74140.8	24	32	60	Elution from: 37.352 to 37.352 scan no 2230 cid35.00 polarity:+	FDNDVSLEIIAMR	K	T	0.95	66.2	25	0	Oxidation (+16)	1537.74	2	-0.0024	-1.6	415	427
	AT2G30950.1	| Symbols: VAR2, FTSH2 | FtsH extracellular protease family | chr2:13174692-13177064 FORWARD LENGTH=695	1	0.08	74140.8	24	32	60	Elution from: 29.838 to 29.838 scan no 1342 cid35.00 polarity:+	FDRQVSVDVPDVK	R	G	0.95	43.7	25	0		1502.77	3	-0.002	-1.3	388	400
	AT2G30950.1	| Symbols: VAR2, FTSH2 | FtsH extracellular protease family | chr2:13174692-13177064 FORWARD LENGTH=695	1	0.08	74140.8	24	32	60	Elution from: 31.207 to 31.207 scan no 1500 cid35.00 polarity:+	FLEYLDKDR	R	V	0.95	34.2	25	0		1197.6	3	-0.0017	-1.4	97	105
	AT2G30950.1	| Symbols: VAR2, FTSH2 | FtsH extracellular protease family | chr2:13174692-13177064 FORWARD LENGTH=695	1	0.08	74140.8	24	32	60	Elution from: 31.304 to 31.304 scan no 1512 cid35.00 polarity:+	FLEYLDKDR	R	V	0.95	50.9	25	0		1197.6	2	-0.002	-1.7	97	105
	AT2G30950.1	| Symbols: VAR2, FTSH2 | FtsH extracellular protease family | chr2:13174692-13177064 FORWARD LENGTH=695	1	0.08	74140.8	24	32	60	Elution from: 31.231 to 31.231 scan no 1503 cid35.00 polarity:+	FLEYLDKDR	R	V	0.95	56.5	25	0		1197.6	2	-0.00049	-0.41	97	105
	AT2G30950.1	| Symbols: VAR2, FTSH2 | FtsH extracellular protease family | chr2:13174692-13177064 FORWARD LENGTH=695	1	0.08	74140.8	24	32	60	Elution from: 33.741 to 33.741 scan no 1799 cid35.00 polarity:+	FQMEPNTGVTFDDVAGVDEAK	K	Q	0.95	56.8	25	0	Oxidation (+16)	2285.02	2	0.0043	1.9	216	236
	AT2G30950.1	| Symbols: VAR2, FTSH2 | FtsH extracellular protease family | chr2:13174692-13177064 FORWARD LENGTH=695	1	0.08	74140.8	24	32	60	Elution from: 33.646 to 33.646 scan no 1788 cid35.00 polarity:+	FQMEPNTGVTFDDVAGVDEAK	K	Q	0.95	64.1	25	0	Oxidation (+16)	2285.02	2	0.0037	1.6	216	236
	AT2G30950.1	| Symbols: VAR2, FTSH2 | FtsH extracellular protease family | chr2:13174692-13177064 FORWARD LENGTH=695	1	0.08	74140.8	24	32	60	Elution from: 34.549 to 34.549 scan no 1895 cid35.00 polarity:+	FQMEPNTGVTFDDVAGVDEAK	K	Q	0.95	63.7	25	0	Oxidation (+16)	2285.02	3	0.00036	0.16	216	236
	AT2G30950.1	| Symbols: VAR2, FTSH2 | FtsH extracellular protease family | chr2:13174692-13177064 FORWARD LENGTH=695	1	0.08	74140.8	24	32	60	Elution from: 33.637 to 33.637 scan no 1787 cid35.00 polarity:+	FQMEPNTGVTFDDVAGVDEAK	K	Q	0.95	70.6	25	0	Oxidation (+16)	2285.02	3	-0.00095	-0.41	216	236
	AT2G30950.1	| Symbols: VAR2, FTSH2 | FtsH extracellular protease family | chr2:13174692-13177064 FORWARD LENGTH=695	1	0.08	74140.8	24	32	60	Elution from: 34.735 to 34.735 scan no 1917 cid35.00 polarity:+	FQMEPNTGVTFDDVAGVDEAK	K	Q	0.95	104	25	0	Oxidation (+16)	2285.02	2	0.0021	0.9	216	236
	AT2G30950.1	| Symbols: VAR2, FTSH2 | FtsH extracellular protease family | chr2:13174692-13177064 FORWARD LENGTH=695	1	0.08	74140.8	24	32	60	Elution from: 34.676 to 34.676 scan no 1910 cid35.00 polarity:+	FQMEPNTGVTFDDVAGVDEAK	K	Q	0.95	107	25	0	Oxidation (+16)	2285.02	2	0.0066	2.9	216	236
	AT2G30950.1	| Symbols: VAR2, FTSH2 | FtsH extracellular protease family | chr2:13174692-13177064 FORWARD LENGTH=695	1	0.08	74140.8	24	32	60	Elution from: 33.071 to 33.071 scan no 1720 cid35.00 polarity:+	GVLLIGPPGTGK	K	T	0.95	35.7	25	0		1107.66	2	-0.00083	-0.74	262	273
	AT2G30950.1	| Symbols: VAR2, FTSH2 | FtsH extracellular protease family | chr2:13174692-13177064 FORWARD LENGTH=695	1	0.08	74140.8	24	32	60	Elution from: 22.118 to 22.118 scan no 676 cid35.00 polarity:+	IVAGMEGTVMTDGK	R	S	0.95	54.5	25	0	Oxidation (+16), Oxidation (+16)	1439.66	2	0.0011	0.74	467	480
	AT2G30950.1	| Symbols: VAR2, FTSH2 | FtsH extracellular protease family | chr2:13174692-13177064 FORWARD LENGTH=695	1	0.08	74140.8	24	32	60	Elution from: 22.152 to 22.152 scan no 678 cid35.00 polarity:+	IVAGMEGTVMTDGK	R	S	0.95	87.2	25	0	Oxidation (+16), Oxidation (+16)	1439.67	2	0.003	2	467	480
	AT2G30950.1	| Symbols: VAR2, FTSH2 | FtsH extracellular protease family | chr2:13174692-13177064 FORWARD LENGTH=695	1	0.08	74140.8	24	32	60	Elution from: 34.895 to 34.895 scan no 1936 cid35.00 polarity:+	KFDNDVSLEIIAMR	K	T	0.95	48	25	0	Oxidation (+16)	1665.84	3	-0.004	-2.4	414	427
	AT2G30950.1	| Symbols: VAR2, FTSH2 | FtsH extracellular protease family | chr2:13174692-13177064 FORWARD LENGTH=695	1	0.08	74140.8	24	32	60	Elution from: 26.883 to 26.883 scan no 1023 cid35.00 polarity:+	LAEDIDSAVK	K	K	0.95	51	25	0		1059.54	2	-0.0011	-1.1	614	623
	AT2G30950.1	| Symbols: VAR2, FTSH2 | FtsH extracellular protease family | chr2:13174692-13177064 FORWARD LENGTH=695	1	0.08	74140.8	24	32	60	Elution from: 26.903 to 26.903 scan no 1025 cid35.00 polarity:+	LAEDIDSAVK	K	K	0.95	57.6	25	0		1059.55	2	0.00062	0.59	614	623
	AT2G30950.1	| Symbols: VAR2, FTSH2 | FtsH extracellular protease family | chr2:13174692-13177064 FORWARD LENGTH=695	1	0.08	74140.8	24	32	60	Elution from: 24.665 to 24.665 scan no 833 cid35.00 polarity:+	LAEDIDSAVKK	K	L	0.95	51.3	25	0		1187.64	2	0.001	0.88	614	624
	AT2G30950.1	| Symbols: VAR2, FTSH2 | FtsH extracellular protease family | chr2:13174692-13177064 FORWARD LENGTH=695	1	0.08	74140.8	24	32	60	Elution from: 35.174 to 35.174 scan no 1969 cid35.00 polarity:+	LSDSAYEIALSHIK	K	N	0.95	66.1	25	0		1545.8	2	-0.0026	-1.7	625	638
	AT2G30950.1	| Symbols: VAR2, FTSH2 | FtsH extracellular protease family | chr2:13174692-13177064 FORWARD LENGTH=695	1	0.08	74140.8	24	32	60	Elution from: 35.210 to 35.210 scan no 1973 cid35.00 polarity:+	LSDSAYEIALSHIK	K	N	0.95	69.8	25	0		1545.8	2	-0.00075	-0.48	625	638
	AT2G30950.1	| Symbols: VAR2, FTSH2 | FtsH extracellular protease family | chr2:13174692-13177064 FORWARD LENGTH=695	1	0.08	74140.8	24	32	60	Elution from: 35.066 to 35.066 scan no 1956 cid35.00 polarity:+	LSDSAYEIALSHIK	K	N	0.95	78.2	25	0		1545.8	3	-0.0045	-2.9	625	638
	AT2G30950.1	| Symbols: VAR2, FTSH2 | FtsH extracellular protease family | chr2:13174692-13177064 FORWARD LENGTH=695	1	0.08	74140.8	24	32	60	Elution from: 35.110 to 35.110 scan no 1961 cid35.00 polarity:+	LSDSAYEIALSHIK	K	N	0.95	85	25	0		1545.8	3	-0.0027	-1.7	625	638
	AT2G30950.1	| Symbols: VAR2, FTSH2 | FtsH extracellular protease family | chr2:13174692-13177064 FORWARD LENGTH=695	1	0.08	74140.8	24	32	60	Elution from: 32.790 to 32.790 scan no 1686 cid35.00 polarity:+	LVEVLLEK	K	E	0.95	53.9	25	0		941.58	2	0.00016	0.17	647	654
	AT2G30950.1	| Symbols: VAR2, FTSH2 | FtsH extracellular protease family | chr2:13174692-13177064 FORWARD LENGTH=695	1	0.08	74140.8	24	32	60	Elution from: 32.697 to 32.697 scan no 1675 cid35.00 polarity:+	LVEVLLEK	K	E	0.95	63.5	25	0		941.58	2	0.0013	1.4	647	654
	AT2G30950.1	| Symbols: VAR2, FTSH2 | FtsH extracellular protease family | chr2:13174692-13177064 FORWARD LENGTH=695	1	0.08	74140.8	24	32	60	Elution from: 41.176 to 41.176 scan no 2689 cid35.00 polarity:+	QDFMEVVEFLK	K	K	0.95	50.2	25	0	Oxidation (+16)	1399.67	2	-0.0017	-1.2	237	247
	AT2G30950.1	| Symbols: VAR2, FTSH2 | FtsH extracellular protease family | chr2:13174692-13177064 FORWARD LENGTH=695	1	0.08	74140.8	24	32	60	Elution from: 28.798 to 28.798 scan no 1224 cid35.00 polarity:+	QVSVDVPDVK	R	G	0.95	39.4	25	0		1084.58	2	0.00061	0.56	391	400
	AT2G30950.1	| Symbols: VAR2, FTSH2 | FtsH extracellular protease family | chr2:13174692-13177064 FORWARD LENGTH=695	1	0.08	74140.8	24	32	60	Elution from: 27.947 to 27.947 scan no 1132 cid35.00 polarity:+	RSGGGMGGPGGPGNPLQFGQSK	R	A	0.95	59.8	25	0	Oxidation (+16)	2057.97	3	0.0021	1	192	213
	AT2G30950.1	| Symbols: VAR2, FTSH2 | FtsH extracellular protease family | chr2:13174692-13177064 FORWARD LENGTH=695	1	0.08	74140.8	24	32	60	Elution from: 28.003 to 28.003 scan no 1138 cid35.00 polarity:+	RSGGGMGGPGGPGNPLQFGQSK	R	A	0.95	78.1	25	0	Oxidation (+16)	2057.97	3	0.00036	0.18	192	213
	AT2G30950.1	| Symbols: VAR2, FTSH2 | FtsH extracellular protease family | chr2:13174692-13177064 FORWARD LENGTH=695	1	0.08	74140.8	24	32	60	Elution from: 30.418 to 30.418 scan no 1409 cid35.00 polarity:+	SGGGMGGPGGPGNPLQFGQSK	R	A	0.95	50.5	25	0	Oxidation (+16)	1901.87	3	-0.00098	-0.51	193	213
	AT2G30950.1	| Symbols: VAR2, FTSH2 | FtsH extracellular protease family | chr2:13174692-13177064 FORWARD LENGTH=695	1	0.08	74140.8	24	32	60	Elution from: 30.455 to 30.455 scan no 1413 cid35.00 polarity:+	SGGGMGGPGGPGNPLQFGQSK	R	A	0.95	63.3	25	0	Oxidation (+16)	1901.87	2	0.0036	1.9	193	213
	AT2G30950.1	| Symbols: VAR2, FTSH2 | FtsH extracellular protease family | chr2:13174692-13177064 FORWARD LENGTH=695	1	0.08	74140.8	24	32	60	Elution from: 30.463 to 30.463 scan no 1414 cid35.00 polarity:+	SGGGMGGPGGPGNPLQFGQSK	R	A	0.95	79.6	25	0	Oxidation (+16)	1901.87	3	0.00038	0.2	193	213
	AT2G30950.1	| Symbols: VAR2, FTSH2 | FtsH extracellular protease family | chr2:13174692-13177064 FORWARD LENGTH=695	1	0.08	74140.8	24	32	60	Elution from: 28.643 to 28.643 scan no 1210 cid35.00 polarity:+	VPSSTTTTPASAPTPAAV	R	-	0.95	43.9	25	0		1654.84	2	0.0035	2.1	678	695
	AT2G30950.1	| Symbols: VAR2, FTSH2 | FtsH extracellular protease family | chr2:13174692-13177064 FORWARD LENGTH=695	1	0.08	74140.8	24	32	60	Elution from: 28.677 to 28.677 scan no 1212 cid35.00 polarity:+	VPSSTTTTPASAPTPAAV	R	-	0.95	68.6	25	0		1654.84	2	0.0034	2	678	695
	AT2G30950.1	| Symbols: VAR2, FTSH2 | FtsH extracellular protease family | chr2:13174692-13177064 FORWARD LENGTH=695	1	0.08	74140.8	24	32	60	Elution from: 36.889 to 36.889 scan no 2175 cid35.00 polarity:+	VQLPGLSQELLQK	R	L	0.95	32.4	25	0		1451.83	2	-0.00028	-0.19	136	148
	AT2G30950.1	| Symbols: VAR2, FTSH2 | FtsH extracellular protease family | chr2:13174692-13177064 FORWARD LENGTH=695	1	0.08	74140.8	24	32	60	Elution from: 36.922 to 36.922 scan no 2179 cid35.00 polarity:+	VQLPGLSQELLQK	R	L	0.95	58.8	25	0		1451.83	3	-0.0032	-2.2	136	148
	AT2G30950.1	| Symbols: VAR2, FTSH2 | FtsH extracellular protease family | chr2:13174692-13177064 FORWARD LENGTH=695	1	0.08	74140.8	24	32	60	Elution from: 36.957 to 36.957 scan no 2183 cid35.00 polarity:+	VQLPGLSQELLQK	R	L	0.95	68.2	25	0		1451.83	2	-0.002	-1.4	136	148
	AT2G30950.1	| Symbols: VAR2, FTSH2 | FtsH extracellular protease family | chr2:13174692-13177064 FORWARD LENGTH=695	1	0.08	74140.8	24	32	60	Elution from: 27.295 to 27.295 scan no 1062 cid35.00 polarity:+	VTLIPR	K	G	0.95	33.9	25	0		697.45	2	0.0011	1.6	508	513
SPOT-09
	ATCG00120.1	| Symbols: ATPA | ATP synthase subunit alpha | chrC:9938-11461 REVERSE LENGTH=507	1	0.0861	55311.8	20	31	74	Elution from: 30.888 to 30.888 scan no 1310 cid35.00 polarity:+	ADEISNIIR	R	E	0.95	55	25	0		1029.55	2	0.0017	1.6	6	14
	ATCG00120.1	| Symbols: ATPA | ATP synthase subunit alpha | chrC:9938-11461 REVERSE LENGTH=507	1	0.0861	55311.8	20	31	74	Elution from: 30.947 to 30.947 scan no 1317 cid35.00 polarity:+	ADEISNIIR	R	E	0.95	65.7	25	0		1029.55	2	0.0013	1.3	6	14
	ATCG00120.1	| Symbols: ATPA | ATP synthase subunit alpha | chrC:9938-11461 REVERSE LENGTH=507	1	0.0861	55311.8	20	31	74	Elution from: 33.007 to 33.007 scan no 1568 cid35.00 polarity:+	ASSVAQVVTSLQER	K	G	0.95	46	25	0		1473.78	3	-0.0025	-1.7	203	216
	ATCG00120.1	| Symbols: ATPA | ATP synthase subunit alpha | chrC:9938-11461 REVERSE LENGTH=507	1	0.0861	55311.8	20	31	74	Elution from: 33.964 to 33.964 scan no 1692 cid35.00 polarity:+	ASSVAQVVTSLQER	K	G	0.95	56	25	0		1473.78	3	0.0031	2.1	203	216
	ATCG00120.1	| Symbols: ATPA | ATP synthase subunit alpha | chrC:9938-11461 REVERSE LENGTH=507	1	0.0861	55311.8	20	31	74	Elution from: 33.948 to 33.948 scan no 1689 cid35.00 polarity:+	ASSVAQVVTSLQER	K	G	0.95	57.1	25	0		1473.78	3	0.0011	0.77	203	216
	ATCG00120.1	| Symbols: ATPA | ATP synthase subunit alpha | chrC:9938-11461 REVERSE LENGTH=507	1	0.0861	55311.8	20	31	74	Elution from: 32.802 to 32.802 scan no 1543 cid35.00 polarity:+	ASSVAQVVTSLQER	K	G	0.95	66.3	25	0		1473.78	2	-0.0017	-1.1	203	216
	ATCG00120.1	| Symbols: ATPA | ATP synthase subunit alpha | chrC:9938-11461 REVERSE LENGTH=507	1	0.0861	55311.8	20	31	74	Elution from: 33.959 to 33.959 scan no 1691 cid35.00 polarity:+	ASSVAQVVTSLQER	K	G	0.95	67.6	25	0		1473.78	2	0.0039	2.7	203	216
	ATCG00120.1	| Symbols: ATPA | ATP synthase subunit alpha | chrC:9938-11461 REVERSE LENGTH=507	1	0.0861	55311.8	20	31	74	Elution from: 34.031 to 34.031 scan no 1702 cid35.00 polarity:+	ASSVAQVVTSLQER	K	G	0.95	78.2	25	0		1473.78	2	0.004	2.7	203	216
	ATCG00120.1	| Symbols: ATPA | ATP synthase subunit alpha | chrC:9938-11461 REVERSE LENGTH=507	1	0.0861	55311.8	20	31	74	Elution from: 31.599 to 31.599 scan no 1397 cid35.00 polarity:+	ATGKIAQIPVSEAYLGR	K	V	0.95	68.4	25	0		1772.98	3	-0.0014	-0.81	91	107
	ATCG00120.1	| Symbols: ATPA | ATP synthase subunit alpha | chrC:9938-11461 REVERSE LENGTH=507	1	0.0861	55311.8	20	31	74	Elution from: 31.680 to 31.680 scan no 1407 cid35.00 polarity:+	ATGKIAQIPVSEAYLGR	K	V	0.95	73.2	25	0		1772.98	3	-0.0004	-0.23	91	107
	ATCG00120.1	| Symbols: ATPA | ATP synthase subunit alpha | chrC:9938-11461 REVERSE LENGTH=507	1	0.0861	55311.8	20	31	74	Elution from: 32.963 to 32.963 scan no 1562 cid35.00 polarity:+	EAYPGDVFYLHSR	R	L	0.95	33.1	25	0		1552.73	3	0.0018	1.2	285	297
[truncated: 7,062 more rows]

## Sheet: Rubisco-depleted peptides
Summaries of peptides matching each protein
[truncated: 3,192 more rows]
