# Supplementary material for: Circadian Profiling of the Arabidopsis Proteome Using 2D-DIGE
Source: Front Plant Sci. 2016 Jul 12;7:1007. doi: 10.3389/fpls.2016.01007 (PMC4940426; doi:10.3389/fpls.2016.01007)
Supplement: Supplementary file 5 [file Table5.XLSX]

## Sheet: Total protein IDed  per spot 
		Protein identities for each spot (Phenol extraction method)
Experiment name	Biological sample category	Biological sample name	MS/MS sample name	Protein name	Protein accession numbers	Database sources	Protein molecular weight (Da)	Protein identification probability	Number of unique peptides	Number of unique spectra	Number of total spectra	Percentage of total spectra	Percentage sequence coverage
201210Orbi_Dave_Gelsample (1)	Uncategorized Sample	BioSample 1	P01 (F020874)	| Symbols: HSC70-1, HSP70-1, AT-HSC70-1, HSC70 | heat shock cognate protein 70-1 | chr5:554055-556334 REVERSE LENGTH=651	AT5G02500.1	TAIR10_pep_20101214_contaminants.fasta	71359.6	1	23	40	179	0.112	0.172
201210Orbi_Dave_Gelsample (1)	Uncategorized Sample	BioSample 1	P01 (F020874)	| Symbols: HSP70, ATHSP70 | heat shock protein 70 | chr3:3991487-3993689 REVERSE LENGTH=650	AT3G12580.1	TAIR10_pep_20101214_contaminants.fasta	71103.2	1	37	52	120	0.0751	0.508
201210Orbi_Dave_Gelsample (1)	Uncategorized Sample	BioSample 1	P01 (F020874)	| Symbols: HSP81-2, ERD8, HSP90.2, AtHsp90.2 | heat shock protein 81-2 | chr5:22686923-22689433 FORWARD LENGTH=699	AT5G56030.1	TAIR10_pep_20101214_contaminants.fasta	80068	1	40	56	119	0.0745	0.0784
201210Orbi_Dave_Gelsample (1)	Uncategorized Sample	BioSample 1	P01 (F020874)	| Symbols: | Heat shock protein 70 (Hsp 70) family protein | chr3:2903434-2905632 REVERSE LENGTH=649	AT3G09440.1,AT3G09440.2	TAIR10_pep_20101214_contaminants.fasta	71149.9	1	10	12	21	0.0131	0.622
201210Orbi_Dave_Gelsample (1)	Uncategorized Sample	BioSample 1	P01 (F020874)	| Symbols: HSP81-3, Hsp81.3, AtHsp90-3, AtHsp90.3 | heat shock protein 81-3 | chr5:22681410-22683911 FORWARD LENGTH=699	AT5G56010.1	TAIR10_pep_20101214_contaminants.fasta	80055.9	1	4	4	9	0.0056	0.699
201210Orbi_Dave_Gelsample (1)	Uncategorized Sample	BioSample 1	P01 (F020874)	| Symbols: ATCIMS, ATMETS, ATMS1 | Cobalamin-independent synthase family protein | chr5:5935771-5939195 FORWARD LENGTH=765	AT5G17920.1,AT5G17920.2	TAIR10_pep_20101214_contaminants.fasta	84358.4	1	5	5	7	0.0044	0.0877
201210Orbi_Dave_Gelsample (1)	Uncategorized Sample	BioSample 1	P01 (F020874)	| Symbols: | Octicosapeptide/Phox/Bem1p family protein | chr5:2983757-2985352 REVERSE LENGTH=531	AT5G09620.1	TAIR10_pep_20101214_contaminants.fasta	59658.4	1	5	5	7	0.0044	0.103
201210Orbi_Dave_Gelsample (1)	Uncategorized Sample	BioSample 1	P01 (F020874)	| Symbols: HSP81-1, ATHS83, HSP81.1, HSP83, ATHSP90.1, AtHsp90-1, HSP90.1 | heat shock protein 90.1 | chr5:21352542-21355147 FORWARD LENGTH=705	AT5G52640.1	TAIR10_pep_20101214_contaminants.fasta	81183.7	1	4	4	6	0.0038	0.506
201210Orbi_Dave_Gelsample (1)	Uncategorized Sample	BioSample 1	P01 (F020874)	| Symbols: mtHsc70-1 | mitochondrial heat shock protein 70-1 | chr4:17825368-17828099 REVERSE LENGTH=682	AT4G37910.1	TAIR10_pep_20101214_contaminants.fasta	73076.2	1	5	5	6	0.0038	0.158
201210Orbi_Dave_Gelsample (1)	Uncategorized Sample	BioSample 1	P01 (F020874)	| Symbols: RBCL | ribulose-bisphosphate carboxylases | chrC:54958-56397 FORWARD LENGTH=479	ATCG00490.1	TAIR10_pep_20101214_contaminants.fasta	52955.6	1	3	3	4	0.0025	0.617
201210Orbi_Dave_Gelsample (1)	Uncategorized Sample	BioSample 1	P02 (F020884)	| Symbols: cpHsc70-1 | chloroplast heat shock protein 70-1 | chr4:12590094-12593437 FORWARD LENGTH=718	AT4G24280.1	TAIR10_pep_20101214_contaminants.fasta	76508.6	1	56	82	272	0.163	0.639
201210Orbi_Dave_Gelsample (1)	Uncategorized Sample	BioSample 1	P02 (F020884)	| Symbols: VAR2, FTSH2 | FtsH extracellular protease family | chr2:13174692-13177064 FORWARD LENGTH=695	AT2G30950.1	TAIR10_pep_20101214_contaminants.fasta	74158.9	1	30	39	88	0.0529	0.476
201210Orbi_Dave_Gelsample (1)	Uncategorized Sample	BioSample 1	P02 (F020884)	| Symbols: PKP1, PKP-ALPHA | Pyruvate kinase family protein | chr3:8139369-8141771 FORWARD LENGTH=596	AT3G22960.1	TAIR10_pep_20101214_contaminants.fasta	65131.8	1	16	21	39	0.0234	0.324
201210Orbi_Dave_Gelsample (1)	Uncategorized Sample	BioSample 1	P02 (F020884)	| Symbols: PGM, ATPGMP, PGM1, STF1 | phosphoglucomutase | chr5:21063531-21067933 REVERSE LENGTH=623	AT5G51820.1	TAIR10_pep_20101214_contaminants.fasta	67991.7	1	14	15	28	0.0168	0.286
201210Orbi_Dave_Gelsample (1)	Uncategorized Sample	BioSample 1	P02 (F020884)	| Symbols: VHA-A | vacuolar ATP synthase subunit A | chr1:29660463-29664575 FORWARD LENGTH=623	AT1G78900.1,AT1G78900.2	TAIR10_pep_20101214_contaminants.fasta	68814.5	1	9	10	18	0.0108	0.205
201210Orbi_Dave_Gelsample (1)	Uncategorized Sample	BioSample 1	P02 (F020884)	| Symbols: CPHSC70-2EAT SHOCK PROTEIN 70-2, HSC70-7, cpHsc70-2 | chloroplast heat shock protein 70-2 | chr5:20303470-20306295 FORWARD LENGTH=718	AT5G49910.1	TAIR10_pep_20101214_contaminants.fasta	76997.5	1	7	8	11	0.0066	0.487
201210Orbi_Dave_Gelsample (1)	Uncategorized Sample	BioSample 1	P02 (F020884)	| Symbols: PTAC12, HMR | plastid transcriptionally active 12 | chr2:14582061-14584345 REVERSE LENGTH=527	AT2G34640.1	TAIR10_pep_20101214_contaminants.fasta	60896.1	1	4	4	5	0.003	0.0968
201210Orbi_Dave_Gelsample (1)	Uncategorized Sample	BioSample 1	P02 (F020884)	| Symbols: RBCL | ribulose-bisphosphate carboxylases | chrC:54958-56397 FORWARD LENGTH=479	ATCG00490.1	TAIR10_pep_20101214_contaminants.fasta	52955.6	1	3	3	4	0.0024	0.0731
201210Orbi_Dave_Gelsample (1)	Uncategorized Sample	BioSample 1	P02 (F020884)	| Symbols: | Target of Myb protein 1 | chr1:7485806-7488032 REVERSE LENGTH=506	AT1G21380.1	TAIR10_pep_20101214_contaminants.fasta	55792.2	1	2	2	3	0.0018	0.0573
201210Orbi_Dave_Gelsample (1)	Uncategorized Sample	BioSample 1	P02 (F020884)	| Symbols: ATPA | ATP synthase subunit alpha | chrC:9938-11461 REVERSE LENGTH=507	ATCG00120.1	TAIR10_pep_20101214_contaminants.fasta	55329.8	0.998	2	2	2	0.0012	0.0533
201210Orbi_Dave_Gelsample (1)	Uncategorized Sample	BioSample 1	P03 (F020895)	| Symbols: CPN60A, CH-CPN60A, SLP | chaperonin-60alpha | chr2:11926603-11929184 FORWARD LENGTH=586	AT2G28000.1	TAIR10_pep_20101214_contaminants.fasta	62073.4	1	49	72	249	0.185	0.807
201210Orbi_Dave_Gelsample (1)	Uncategorized Sample	BioSample 1	P03 (F020895)	| Symbols: ATPA | ATP synthase subunit alpha | chrC:9938-11461 REVERSE LENGTH=507	ATCG00120.1	TAIR10_pep_20101214_contaminants.fasta	55329.8	1	15	20	34	0.0253	0.355
201210Orbi_Dave_Gelsample (1)	Uncategorized Sample	BioSample 1	P03 (F020895)	| Symbols: ATPDIL1-6, ATPDI4, PDI4, PDIL1-6 | PDI-like 1-6 | chr3:5460955-5463666 REVERSE LENGTH=534	AT3G16110.1	TAIR10_pep_20101214_contaminants.fasta	59572.3	1	9	11	19	0.0141	0.197
201210Orbi_Dave_Gelsample (1)	Uncategorized Sample	BioSample 1	P03 (F020895)	| Symbols: TUB2 | tubulin beta chain 2 | chr5:25181560-25183501 FORWARD LENGTH=450	AT5G62690.1,AT5G62700.1	TAIR10_pep_20101214_contaminants.fasta	50733.9	1	5	5	7	0.0052	0.129
201210Orbi_Dave_Gelsample (1)	Uncategorized Sample	BioSample 1	P03 (F020895)	| Symbols: RCN1, REGA, ATB BETA BETA, EER1 | ARM repeat superfamily protein | chr1:8951700-8954899 FORWARD LENGTH=588	AT1G25490.1	TAIR10_pep_20101214_contaminants.fasta	65495.3	1	3	4	7	0.0052	0.068
201210Orbi_Dave_Gelsample (1)	Uncategorized Sample	BioSample 1	P03 (F020895)	| Symbols: | unknown protein; FUNCTIONS IN: molecular_function unknown; INVOLVED IN: biological_process unknown; LOCATED IN: vacuole; EXPRESSED IN: 24 plant structures; EXPRESSED DURING: 15 growth stages; BEST Arabidopsis thaliana protein match is: unknown protein (TAIR:AT4G27020.1); Has 1807 Blast hits to 1807 proteins in 277 species: Archae - 0; Bacteria - 0; Metazoa - 736; Fungi - 347; Plants …	AT5G54870.1	TAIR10_pep_20101214_contaminants.fasta	59736.7	1	3	4	5	0.0037	0.0885
201210Orbi_Dave_Gelsample (1)	Uncategorized Sample	BioSample 1	P03 (F020895)	| Symbols: | LOCATED IN: cytosol, plasma membrane; EXPRESSED IN: 20 plant structures; EXPRESSED DURING: 13 growth stages; CONTAINS InterPro DOMAIN/s: Beta tubulin, autoregulation binding site (InterPro:IPR013838), Misato Segment II, myosin-like (InterPro:IPR019605), Tubulin/FtsZ, N-terminal (InterPro:IPR019746); Has 345 Blast hits to 341 proteins in 161 species: Archae - 0; Bacteria - 0; Metazoa …	AT4G37190.1	TAIR10_pep_20101214_contaminants.fasta	62204.6	0.998	2	2	4	0.003	0.0356
201210Orbi_Dave_Gelsample (1)	Uncategorized Sample	BioSample 1	P03 (F020895)	| Symbols: RBCL | ribulose-bisphosphate carboxylases | chrC:54958-56397 FORWARD LENGTH=479	ATCG00490.1	TAIR10_pep_20101214_contaminants.fasta	52955.6	0.998	2	2	4	0.003	0.0605
201210Orbi_Dave_Gelsample (1)	Uncategorized Sample	BioSample 1	P03 (F020895)	| Symbols: | ketol-acid reductoisomerase | chr3:21671561-21674639 FORWARD LENGTH=591	AT3G58610.1,AT3G58610.2,AT3G58610.3	TAIR10_pep_20101214_contaminants.fasta	63813.9	1	3	3	4	0.003	0.066
201210Orbi_Dave_Gelsample (1)	Uncategorized Sample	BioSample 1	P03 (F020895)	| Symbols: | Tetratricopeptide repeat (TPR)-like superfamily protein | chr3:568135-569865 FORWARD LENGTH=576	AT3G02650.1	TAIR10_pep_20101214_contaminants.fasta	63840.1	0.999	2	2	2	0.0015	0.0451
201210Orbi_Dave_Gelsample (1)	Uncategorized Sample	BioSample 1	P04 (F020968)	| Symbols: TROL | thylakoid rhodanese-like | chr4:455874-458175 FORWARD LENGTH=466	AT4G01050.1	TAIR10_pep_20101214_contaminants.fasta	49388.8	1	9	12	24	0.0608	0.152
201210Orbi_Dave_Gelsample (1)	Uncategorized Sample	BioSample 1	P04 (F020968)	| Symbols: CPN60B, LEN1 | chaperonin 60 beta | chr1:20715717-20718673 REVERSE LENGTH=600	AT1G55490.1,AT1G55490.2	TAIR10_pep_20101214_contaminants.fasta	63809.3	1	10	12	22	0.0557	0.252
201210Orbi_Dave_Gelsample (1)	Uncategorized Sample	BioSample 1	P04 (F020968)	| Symbols: ATPA | ATP synthase subunit alpha | chrC:9938-11461 REVERSE LENGTH=507	ATCG00120.1	TAIR10_pep_20101214_contaminants.fasta	55329.8	1	9	12	21	0.0532	0.219
201210Orbi_Dave_Gelsample (1)	Uncategorized Sample	BioSample 1	P04 (F020968)	| Symbols: AtMC4, MC4 | metacaspase 4 | chr1:29842849-29844368 FORWARD LENGTH=418	AT1G79340.1	TAIR10_pep_20101214_contaminants.fasta	45485	1	4	5	10	0.0253	0.144
201210Orbi_Dave_Gelsample (1)	Uncategorized Sample	BioSample 1	P04 (F020968)	| Symbols: IMPA-2 | importin alpha isoform 2 | chr4:9134450-9137134 REVERSE LENGTH=535	AT4G16143.1,AT4G16143.2	TAIR10_pep_20101214_contaminants.fasta	58907.3	1	3	4	9	0.0228	0.071
201210Orbi_Dave_Gelsample (1)	Uncategorized Sample	BioSample 1	P04 (F020968)	| Symbols: CPN60A, CH-CPN60A, SLP | chaperonin-60alpha | chr2:11926603-11929184 FORWARD LENGTH=586	AT2G28000.1	TAIR10_pep_20101214_contaminants.fasta	62073.4	1	6	7	9	0.0228	0.14
201210Orbi_Dave_Gelsample (1)	Uncategorized Sample	BioSample 1	P04 (F020968)	| Symbols: NAP1;1, ATNAP1;1 | nucleosome assembly protein1;1 | chr4:13232712-13235502 FORWARD LENGTH=372	AT4G26110.1,AT4G26110.2	TAIR10_pep_20101214_contaminants.fasta	42998.7	1	3	3	6	0.0152	0.113
201210Orbi_Dave_Gelsample (1)	Uncategorized Sample	BioSample 1	P04 (F020968)	| Symbols: PUX5 | serine/threonine protein phosphatase 2A 55 kDa regulatory subunit B prime gamma | chr4:8814868-8816596 FORWARD LENGTH=421	AT4G15410.1	TAIR10_pep_20101214_contaminants.fasta	44996.5	0.998	2	3	6	0.0152	0.076
201210Orbi_Dave_Gelsample (1)	Uncategorized Sample	BioSample 1	P04 (F020968)	| Symbols: TUB2 | tubulin beta chain 2 | chr5:25181560-25183501 FORWARD LENGTH=450	AT5G62690.1,AT5G62700.1	TAIR10_pep_20101214_contaminants.fasta	50733.9	1	3	3	5	0.0127	0.0711
201210Orbi_Dave_Gelsample (1)	Uncategorized Sample	BioSample 1	P04 (F020968)	| Symbols: | ATPase, V1 complex, subunit B protein | chr1:7016971-7020290 FORWARD LENGTH=487	AT1G20260.1,AT1G76030.1	TAIR10_pep_20101214_contaminants.fasta	54109.7	1	3	3	5	0.0127	0.0844
201210Orbi_Dave_Gelsample (1)	Uncategorized Sample	BioSample 1	P04 (F020968)	| Symbols: RBCL | ribulose-bisphosphate carboxylases | chrC:54958-56397 FORWARD LENGTH=479	ATCG00490.1	TAIR10_pep_20101214_contaminants.fasta	52955.6	0.998	2	2	4	0.0101	0.0438
201210Orbi_Dave_Gelsample (1)	Uncategorized Sample	BioSample 1	P04 (F020968)	| Symbols: | Glycinamide ribonucleotide (GAR) synthetase | chr1:3192783-3194936 REVERSE LENGTH=532	AT1G09830.1	TAIR10_pep_20101214_contaminants.fasta	56473.3	1	2	2	3	0.0076	0.0564
201210Orbi_Dave_Gelsample (1)	Uncategorized Sample	BioSample 1	P05 (F020904)	| Symbols: | Transketolase | chr3:22454004-22456824 FORWARD LENGTH=741	AT3G60750.1	TAIR10_pep_20101214_contaminants.fasta	79970.1	1	35	51	201	0.158	0.622
201210Orbi_Dave_Gelsample (1)	Uncategorized Sample	BioSample 1	P05 (F020904)	| Symbols: ATPA | ATP synthase subunit alpha | chrC:9938-11461 REVERSE LENGTH=507	ATCG00120.1	TAIR10_pep_20101214_contaminants.fasta	55329.8	1	20	28	52	0.0408	0.398
201210Orbi_Dave_Gelsample (1)	Uncategorized Sample	BioSample 1	P05 (F020904)	| Symbols: TGG1, BGLU38 | thioglucoside glucohydrolase 1 | chr5:9079678-9082347 REVERSE LENGTH=541	AT5G26000.1,AT5G26000.2	TAIR10_pep_20101214_contaminants.fasta	51482.9	1	14	20	41	0.0322	0.351
201210Orbi_Dave_Gelsample (1)	Uncategorized Sample	BioSample 1	P05 (F020904)	| Symbols: | Zincin-like metalloproteases family protein | chr5:26221951-26225784 FORWARD LENGTH=791	AT5G65620.1	TAIR10_pep_20101214_contaminants.fasta	88759.6	1	11	13	40	0.0314	0.334
201210Orbi_Dave_Gelsample (1)	Uncategorized Sample	BioSample 1	P05 (F020904)	| Symbols: ACS | acetyl-CoA synthetase | chr5:14534961-14539084 REVERSE LENGTH=693	AT5G36880.1,AT5G36880.2	TAIR10_pep_20101214_contaminants.fasta	76733.5	1	10	10	18	0.0141	0.221
201210Orbi_Dave_Gelsample (1)	Uncategorized Sample	BioSample 1	P05 (F020904)	| Symbols: ATMLP-470, NSP1, ATNSP1 | nitrile specifier protein 1 | chr3:5566516-5568330 FORWARD LENGTH=470	AT3G16400.1,AT3G16400.2	TAIR10_pep_20101214_contaminants.fasta	51669.5	1	10	11	16	0.0125	0.264
201210Orbi_Dave_Gelsample (1)	Uncategorized Sample	BioSample 1	P05 (F020904)	| Symbols: | Zincin-like metalloproteases family protein | chr5:3328119-3332462 FORWARD LENGTH=701	AT5G10540.1	TAIR10_pep_20101214_contaminants.fasta	79046.3	1	9	11	16	0.0125	0.146
201210Orbi_Dave_Gelsample (1)	Uncategorized Sample	BioSample 1	P05 (F020904)	| Symbols: RCA | rubisco activase | chr2:16570951-16573345 REVERSE LENGTH=474	AT2G39730.1	TAIR10_pep_20101214_contaminants.fasta	51982	1	6	7	8	0.0063	0.188
201210Orbi_Dave_Gelsample (1)	Uncategorized Sample	BioSample 1	P05 (F020904)	| Symbols: RBCL | ribulose-bisphosphate carboxylases | chrC:54958-56397 FORWARD LENGTH=479	ATCG00490.1	TAIR10_pep_20101214_contaminants.fasta	52955.6	1	5	5	8	0.0063	0.129
201210Orbi_Dave_Gelsample (1)	Uncategorized Sample	BioSample 1	P05 (F020904)	| Symbols: CPN60A, CH-CPN60A, SLP | chaperonin-60alpha | chr2:11926603-11929184 FORWARD LENGTH=586	AT2G28000.1	TAIR10_pep_20101214_contaminants.fasta	62073.4	0.998	2	4	7	0.0055	0.0887
201210Orbi_Dave_Gelsample (1)	Uncategorized Sample	BioSample 1	P05 (F020904)	| Symbols: ATISA3, ISA3 | isoamylase 3 | chr4:5784099-5788839 FORWARD LENGTH=764	AT4G09020.1	TAIR10_pep_20101214_contaminants.fasta	86323.5	1	4	5	7	0.0055	0.0942
201210Orbi_Dave_Gelsample (1)	Uncategorized Sample	BioSample 1	P05 (F020904)	| Symbols: CLPC, ATHSP93-V, HSP93-V, DCA1, CLPC1 | CLPC homologue 1 | chr5:20715710-20719800 REVERSE LENGTH=929	AT5G50920.1	TAIR10_pep_20101214_contaminants.fasta	103456	1	3	3	4	0.0031	0.0431
201210Orbi_Dave_Gelsample (1)	Uncategorized Sample	BioSample 1	P05 (F020904)	| Symbols: PTAC2 | plastid transcriptionally active 2 | chr1:28119237-28122314 REVERSE LENGTH=862	AT1G74850.1	TAIR10_pep_20101214_contaminants.fasta	96329	0.998	2	2	3	0.0024	0.0418
201210Orbi_Dave_Gelsample (1)	Uncategorized Sample	BioSample 1	P05 (F020904)	| Symbols: GCPE, ISPG, CSB3, CLB4, HDS | 4-hydroxy-3-methylbut-2-enyl diphosphate synthase | chr5:24359447-24363274 FORWARD LENGTH=741	AT5G60600.1,AT5G60600.2	TAIR10_pep_20101214_contaminants.fasta	82257.9	0.998	2	2	3	0.0024	0.0297
201210Orbi_Dave_Gelsample (1)	Uncategorized Sample	BioSample 1	P05 (F020904)	| Symbols: CPN60B, LEN1 | chaperonin 60 beta | chr1:20715717-20718673 REVERSE LENGTH=600	AT1G55490.1,AT1G55490.2	TAIR10_pep_20101214_contaminants.fasta	63809.3	0.998	2	2	2	0.0016	0.0467
201210Orbi_Dave_Gelsample (1)	Uncategorized Sample	BioSample 1	P06 (F020905)	| Symbols: RCA | rubisco activase | chr2:16570951-16573345 REVERSE LENGTH=474	AT2G39730.1	TAIR10_pep_20101214_contaminants.fasta	51982	1	17	24	153	0.102	0.475
201210Orbi_Dave_Gelsample (1)	Uncategorized Sample	BioSample 1	P06 (F020905)	| Symbols: TGG1, BGLU38 | thioglucoside glucohydrolase 1 | chr5:9079678-9082347 REVERSE LENGTH=541	AT5G26000.1,AT5G26000.2	TAIR10_pep_20101214_contaminants.fasta	51482.9	1	24	32	142	0.0945	0.515
201210Orbi_Dave_Gelsample (1)	Uncategorized Sample	BioSample 1	P06 (F020905)	| Symbols: | Transketolase | chr3:22454004-22456824 FORWARD LENGTH=741	AT3G60750.1	TAIR10_pep_20101214_contaminants.fasta	79970.1	1	27	34	127	0.0845	0.475
201210Orbi_Dave_Gelsample (1)	Uncategorized Sample	BioSample 1	P06 (F020905)	| Symbols: ACS | acetyl-CoA synthetase | chr5:14534961-14539084 REVERSE LENGTH=693	AT5G36880.1,AT5G36880.2	TAIR10_pep_20101214_contaminants.fasta	76733.5	1	17	19	37	0.0246	0.281
201210Orbi_Dave_Gelsample (1)	Uncategorized Sample	BioSample 1	P06 (F020905)	| Symbols: | Zincin-like metalloproteases family protein | chr5:3328119-3332462 FORWARD LENGTH=701	AT5G10540.1	TAIR10_pep_20101214_contaminants.fasta	79046.3	1	11	11	16	0.0106	0.18
201210Orbi_Dave_Gelsample (1)	Uncategorized Sample	BioSample 1	P06 (F020905)	| Symbols: ECT5 | evolutionarily conserved C-terminal region 5 | chr3:4180625-4183632 FORWARD LENGTH=634	AT3G13060.2	TAIR10_pep_20101214_contaminants.fasta	69481.8	1	9	9	13	0.0087	0.172
201210Orbi_Dave_Gelsample (1)	Uncategorized Sample	BioSample 1	P06 (F020905)	| Symbols: ASD1, ARAF1, ARAF, ATASD1 | alpha-L-arabinofuranosidase 1 | chr3:3361031-3364573 REVERSE LENGTH=678	AT3G10740.1	TAIR10_pep_20101214_contaminants.fasta	75045.8	1	6	7	10	0.0067	0.117
201210Orbi_Dave_Gelsample (1)	Uncategorized Sample	BioSample 1	P06 (F020905)	| Symbols: TLP18.3 | thylakoid lumen 18.3 kDa protein | chr1:20439533-20440953 FORWARD LENGTH=285	AT1G54780.1	TAIR10_pep_20101214_contaminants.fasta	31139.8	1	6	6	10	0.0067	0.228
201210Orbi_Dave_Gelsample (1)	Uncategorized Sample	BioSample 1	P06 (F020905)	| Symbols: | Zincin-like metalloproteases family protein | chr5:26221951-26225784 FORWARD LENGTH=791	AT5G65620.1	TAIR10_pep_20101214_contaminants.fasta	88759.6	1	5	5	8	0.0053	0.231
201210Orbi_Dave_Gelsample (1)	Uncategorized Sample	BioSample 1	P06 (F020905)	| Symbols: RBCL | ribulose-bisphosphate carboxylases | chrC:54958-56397 FORWARD LENGTH=479	ATCG00490.1	TAIR10_pep_20101214_contaminants.fasta	52955.6	1	4	4	6	0.004	0.0814
201210Orbi_Dave_Gelsample (1)	Uncategorized Sample	BioSample 1	P06 (F020905)	| Symbols: ATMLP-470, NSP1, ATNSP1 | nitrile specifier protein 1 | chr3:5566516-5568330 FORWARD LENGTH=470	AT3G16400.1,AT3G16400.2	TAIR10_pep_20101214_contaminants.fasta	51669.5	0.998	2	2	3	0.002	0.0489
201210Orbi_Dave_Gelsample (1)	Uncategorized Sample	BioSample 1	P06 (F020905)	| Symbols: CLPC, ATHSP93-V, HSP93-V, DCA1, CLPC1 | CLPC homologue 1 | chr5:20715710-20719800 REVERSE LENGTH=929	AT5G50920.1	TAIR10_pep_20101214_contaminants.fasta	103456	0.998	2	2	2	0.0013	0.0248
201210Orbi_Dave_Gelsample (1)	Uncategorized Sample	BioSample 1	P06 (F020905)	| Symbols: ACT8 | actin 8 | chr1:18216539-18217947 FORWARD LENGTH=377	AT1G49240.1,AT3G18780.2	TAIR10_pep_20101214_contaminants.fasta	41863.5	0.998	2	2	2	0.0013	0.0557
201210Orbi_Dave_Gelsample (1)	Uncategorized Sample	BioSample 1	P07 (F020906)	| Symbols: HSP70, ATHSP70 | heat shock protein 70 | chr3:3991487-3993689 REVERSE LENGTH=650	AT3G12580.1	TAIR10_pep_20101214_contaminants.fasta	71103.2	1	42	69	184	0.129	0.677
201210Orbi_Dave_Gelsample (1)	Uncategorized Sample	BioSample 1	P07 (F020906)	| Symbols: mtHsc70-1 | mitochondrial heat shock protein 70-1 | chr4:17825368-17828099 REVERSE LENGTH=682	AT4G37910.1	TAIR10_pep_20101214_contaminants.fasta	73076.2	1	26	35	71	0.0497	0.431
201210Orbi_Dave_Gelsample (1)	Uncategorized Sample	BioSample 1	P07 (F020906)	| Symbols: VHA-A | vacuolar ATP synthase subunit A | chr1:29660463-29664575 FORWARD LENGTH=623	AT1G78900.1,AT1G78900.2	TAIR10_pep_20101214_contaminants.fasta	68814.5	1	30	38	64	0.0448	0.637
201210Orbi_Dave_Gelsample (1)	Uncategorized Sample	BioSample 1	P07 (F020906)	| Symbols: VAR2, FTSH2 | FtsH extracellular protease family | chr2:13174692-13177064 FORWARD LENGTH=695	AT2G30950.1	TAIR10_pep_20101214_contaminants.fasta	74158.9	1	20	27	42	0.0294	0.353
201210Orbi_Dave_Gelsample (1)	Uncategorized Sample	BioSample 1	P07 (F020906)	| Symbols: FTSH1 | FTSH protease 1 | chr1:18614398-18616930 REVERSE LENGTH=716	AT1G50250.1	TAIR10_pep_20101214_contaminants.fasta	76761.1	1	19	22	41	0.0287	0.356
201210Orbi_Dave_Gelsample (1)	Uncategorized Sample	BioSample 1	P07 (F020906)	| Symbols: RBCL | ribulose-bisphosphate carboxylases | chrC:54958-56397 FORWARD LENGTH=479	ATCG00490.1	TAIR10_pep_20101214_contaminants.fasta	52955.6	1	9	9	14	0.0098	0.225
201210Orbi_Dave_Gelsample (1)	Uncategorized Sample	BioSample 1	P07 (F020906)	| Symbols: PKP1, PKP-ALPHA | Pyruvate kinase family protein | chr3:8139369-8141771 FORWARD LENGTH=596	AT3G22960.1	TAIR10_pep_20101214_contaminants.fasta	65131.8	1	7	8	14	0.0098	0.188
201210Orbi_Dave_Gelsample (1)	Uncategorized Sample	BioSample 1	P07 (F020906)	| Symbols: MFP1 | MAR binding filament-like protein 1 | chr3:5431041-5433613 REVERSE LENGTH=726	AT3G16000.1	TAIR10_pep_20101214_contaminants.fasta	81975.7	1	10	11	13	0.0091	0.174
201210Orbi_Dave_Gelsample (1)	Uncategorized Sample	BioSample 1	P07 (F020906)	| Symbols: MTHSC70-2, HSC70-5 | mitochondrial HSO70 2 | chr5:2975721-2978508 FORWARD LENGTH=682	AT5G09590.1	TAIR10_pep_20101214_contaminants.fasta	72992.2	1	6	6	11	0.0077	0.264
201210Orbi_Dave_Gelsample (1)	Uncategorized Sample	BioSample 1	P07 (F020906)	| Symbols: | Sec14p-like phosphatidylinositol transfer family protein | chr1:27153823-27155609 REVERSE LENGTH=490	AT1G72160.1	TAIR10_pep_20101214_contaminants.fasta	56104.8	1	7	7	11	0.0077	0.186
201210Orbi_Dave_Gelsample (1)	Uncategorized Sample	BioSample 1	P07 (F020906)	| Symbols: RCA | rubisco activase | chr2:16570951-16573345 REVERSE LENGTH=474	AT2G39730.1	TAIR10_pep_20101214_contaminants.fasta	51982	1	4	4	6	0.0042	0.135
201210Orbi_Dave_Gelsample (1)	Uncategorized Sample	BioSample 1	P07 (F020906)	| Symbols: ROF1, ATFKBP62, FKBP62 | rotamase FKBP 1 | chr3:9188257-9191137 FORWARD LENGTH=551	AT3G25230.1,AT3G25230.2	TAIR10_pep_20101214_contaminants.fasta	61454.2	1	2	3	5	0.0035	0.0508
201210Orbi_Dave_Gelsample (1)	Uncategorized Sample	BioSample 1	P07 (F020906)	| Symbols: | Tetratricopeptide repeat (TPR)-like superfamily protein | chr4:6656614-6659033 FORWARD LENGTH=609	AT4G10840.1	TAIR10_pep_20101214_contaminants.fasta	66282.6	1	3	3	4	0.0028	0.0755
201210Orbi_Dave_Gelsample (1)	Uncategorized Sample	BioSample 1	P07 (F020906)	| Symbols: HD1, ATHD1, HDA1, RPD3A, HDA19, ATHDA19 | histone deacetylase 1 | chr4:17896493-17899057 REVERSE LENGTH=501	AT4G38130.1,AT4G38130.2	TAIR10_pep_20101214_contaminants.fasta	56023	1	3	3	3	0.0021	0.0918
201210Orbi_Dave_Gelsample (1)	Uncategorized Sample	BioSample 1	P07 (F020906)	| Symbols: AFB5 | auxin F-box protein 5 | chr5:20334420-20336531 REVERSE LENGTH=619	AT5G49980.1	TAIR10_pep_20101214_contaminants.fasta	69318.2	0.998	2	2	3	0.0021	0.0452
201210Orbi_Dave_Gelsample (1)	Uncategorized Sample	BioSample 1	P07 (F020906)	| Symbols: VAR1, FTSH5 | FtsH extracellular protease family | chr5:16902659-16905102 FORWARD LENGTH=704	AT5G42270.1	TAIR10_pep_20101214_contaminants.fasta	75233.1	0.998	2	2	3	0.0021	0.263
201210Orbi_Dave_Gelsample (1)	Uncategorized Sample	BioSample 1	P08 (F020969)	| Symbols: VAR2, FTSH2 | FtsH extracellular protease family | chr2:13174692-13177064 FORWARD LENGTH=695	AT2G30950.1	TAIR10_pep_20101214_contaminants.fasta	74158.9	1	24	32	60	0.08	0.354
201210Orbi_Dave_Gelsample (1)	Uncategorized Sample	BioSample 1	P08 (F020969)	| Symbols: cpHsc70-1 | chloroplast heat shock protein 70-1 | chr4:12590094-12593437 FORWARD LENGTH=718	AT4G24280.1	TAIR10_pep_20101214_contaminants.fasta	76508.6	1	15	19	35	0.0467	0.205
201210Orbi_Dave_Gelsample (1)	Uncategorized Sample	BioSample 1	P08 (F020969)	| Symbols: VHA-A | vacuolar ATP synthase subunit A | chr1:29660463-29664575 FORWARD LENGTH=623	AT1G78900.1,AT1G78900.2	TAIR10_pep_20101214_contaminants.fasta	68814.5	1	16	17	31	0.0413	0.321
201210Orbi_Dave_Gelsample (1)	Uncategorized Sample	BioSample 1	P08 (F020969)	| Symbols: PKP1, PKP-ALPHA | Pyruvate kinase family protein | chr3:8139369-8141771 FORWARD LENGTH=596	AT3G22960.1	TAIR10_pep_20101214_contaminants.fasta	65131.8	1	10	15	27	0.036	0.225
201210Orbi_Dave_Gelsample (1)	Uncategorized Sample	BioSample 1	P08 (F020969)	| Symbols: PGM, ATPGMP, PGM1, STF1 | phosphoglucomutase | chr5:21063531-21067933 REVERSE LENGTH=623	AT5G51820.1	TAIR10_pep_20101214_contaminants.fasta	67991.7	1	11	13	22	0.0293	0.242
201210Orbi_Dave_Gelsample (1)	Uncategorized Sample	BioSample 1	P08 (F020969)	| Symbols: ATPCAP1, PCAP1 | plasma-membrane associated cation-binding protein 1 | chr4:10941593-10943227 FORWARD LENGTH=225	AT4G20260.1,AT4G20260.2,AT4G20260.3,AT4G20260.4	TAIR10_pep_20101214_contaminants.fasta	24583.2	1	9	9	16	0.0213	0.507
201210Orbi_Dave_Gelsample (1)	Uncategorized Sample	BioSample 1	P08 (F020969)	| Symbols: emb1796 | Pentatricopeptide repeat (PPR) superfamily protein | chr3:18256086-18257975 FORWARD LENGTH=629	AT3G49240.1	TAIR10_pep_20101214_contaminants.fasta	71294.8	1	7	8	13	0.0173	0.149
201210Orbi_Dave_Gelsample (1)	Uncategorized Sample	BioSample 1	P08 (F020969)	| Symbols: | Ribosomal protein L10 family protein | chr3:2823364-2825020 REVERSE LENGTH=320	AT3G09200.1,AT3G09200.2	TAIR10_pep_20101214_contaminants.fasta	34133.4	1	4	7	11	0.0147	0.2
201210Orbi_Dave_Gelsample (1)	Uncategorized Sample	BioSample 1	P08 (F020969)	| Symbols: ATPA | ATP synthase subunit alpha | chrC:9938-11461 REVERSE LENGTH=507	ATCG00120.1	TAIR10_pep_20101214_contaminants.fasta	55329.8	1	6	7	10	0.0133	0.152
201210Orbi_Dave_Gelsample (1)	Uncategorized Sample	BioSample 1	P08 (F020969)	| Symbols: RBCL | ribulose-bisphosphate carboxylases | chrC:54958-56397 FORWARD LENGTH=479	ATCG00490.1	TAIR10_pep_20101214_contaminants.fasta	52955.6	1	4	4	7	0.0093	0.0856
201210Orbi_Dave_Gelsample (1)	Uncategorized Sample	BioSample 1	P08 (F020969)	| Symbols: ATGCH, GCH, ATRIBA1, RFD1 | GTP cyclohydrolase II | chr5:25718459-25720790 FORWARD LENGTH=543	AT5G64300.1	TAIR10_pep_20101214_contaminants.fasta	59057.6	1	4	4	7	0.0093	0.0939
201210Orbi_Dave_Gelsample (1)	Uncategorized Sample	BioSample 1	P08 (F020969)	| Symbols: NAD-ME1 | NAD-dependent malic enzyme 1 | chr2:5650089-5655103 FORWARD LENGTH=623	AT2G13560.1	TAIR10_pep_20101214_contaminants.fasta	69657.3	1	3	4	7	0.0093	0.0706
201210Orbi_Dave_Gelsample (1)	Uncategorized Sample	BioSample 1	P08 (F020969)	| Symbols: | Phosphoglycerate mutase, 2,3-bisphosphoglycerate-independent | chr1:3165550-3167812 REVERSE LENGTH=557	AT1G09780.1	TAIR10_pep_20101214_contaminants.fasta	60580	1	4	4	4	0.0053	0.0862
201210Orbi_Dave_Gelsample (1)	Uncategorized Sample	BioSample 1	P08 (F020969)	| Symbols: FTSH1 | FTSH protease 1 | chr1:18614398-18616930 REVERSE LENGTH=716	AT1G50250.1	TAIR10_pep_20101214_contaminants.fasta	76761.1	0.998	2	2	4	0.0053	0.0405
201210Orbi_Dave_Gelsample (1)	Uncategorized Sample	BioSample 1	P08 (F020969)	| Symbols: ALDH10A8 | aldehyde dehydrogenase 10A8 | chr1:28139175-28142573 REVERSE LENGTH=501	AT1G74920.1,AT1G74920.2	TAIR10_pep_20101214_contaminants.fasta	54432.5	1	3	3	4	0.0053	0.0838
201210Orbi_Dave_Gelsample (1)	Uncategorized Sample	BioSample 1	P08 (F020969)	| Symbols: | Translation elongation factor EF1A/initiation factor IF2gamma family protein | chr1:6214236-6218211 REVERSE LENGTH=532	AT1G18070.1,AT1G18070.2,AT1G18070.3	TAIR10_pep_20101214_contaminants.fasta	59242.4	0.998	2	2	4	0.0053	0.0451
201210Orbi_Dave_Gelsample (1)	Uncategorized Sample	BioSample 1	P08 (F020969)	| Symbols: FTSH8 | FTSH protease 8 | chr1:1960214-1962525 REVERSE LENGTH=685	AT1G06430.1	TAIR10_pep_20101214_contaminants.fasta	73200	1	3	3	3	0.004	0.238
201210Orbi_Dave_Gelsample (1)	Uncategorized Sample	BioSample 1	P08 (F020969)	| Symbols: | ketol-acid reductoisomerase | chr3:21671561-21674639 FORWARD LENGTH=591	AT3G58610.1,AT3G58610.2,AT3G58610.3	TAIR10_pep_20101214_contaminants.fasta	63813.9	1	2	2	3	0.004	0.044
201210Orbi_Dave_Gelsample (1)	Uncategorized Sample	BioSample 1	P08 (F020969)	| Symbols: PYK10, PSR3.1, BGLU23, LEB | Glycosyl hydrolase superfamily protein | chr3:2840657-2843730 REVERSE LENGTH=524	AT3G09260.1	TAIR10_pep_20101214_contaminants.fasta	59722.4	0.998	2	2	3	0.004	0.0496
201210Orbi_Dave_Gelsample (1)	Uncategorized Sample	BioSample 1	P08 (F020969)	| Symbols: | HAD-superfamily hydrolase, subfamily IG, 5'-nucleotidase | chr5:19849645-19853382 FORWARD LENGTH=642	AT5G48960.1	TAIR10_pep_20101214_contaminants.fasta	72895.6	1	2	2	3	0.004	0.0405
201210Orbi_Dave_Gelsample (1)	Uncategorized Sample	BioSample 1	P08 (F020969)	| Symbols: CNX1, ATCNX1 | calnexin 1 | chr5:24827394-24829642 REVERSE LENGTH=530	AT5G61790.1	TAIR10_pep_20101214_contaminants.fasta	60488.1	0.998	2	2	2	0.0027	0.0415
201210Orbi_Dave_Gelsample (1)	Uncategorized Sample	BioSample 1	P08 (F020969)	| Symbols: VAR1, FTSH5 | FtsH extracellular protease family | chr5:16902659-16905102 FORWARD LENGTH=704	AT5G42270.1	TAIR10_pep_20101214_contaminants.fasta	75233.1	0.998	2	2	2	0.0027	0.0952
201210Orbi_Dave_Gelsample (1)	Uncategorized Sample	BioSample 1	P09 (F020907)	| Symbols: ATPA | ATP synthase subunit alpha | chrC:9938-11461 REVERSE LENGTH=507	ATCG00120.1	TAIR10_pep_20101214_contaminants.fasta	55329.8	1	20	31	74	0.0861	0.385
201210Orbi_Dave_Gelsample (1)	Uncategorized Sample	BioSample 1	P09 (F020907)	| Symbols: CPN60A, CH-CPN60A, SLP | chaperonin-60alpha | chr2:11926603-11929184 FORWARD LENGTH=586	AT2G28000.1	TAIR10_pep_20101214_contaminants.fasta	62073.4	1	9	11	19	0.0221	0.244
201210Orbi_Dave_Gelsample (1)	Uncategorized Sample	BioSample 1	P09 (F020907)	| Symbols: PGI1, PGI | phosphoglucose isomerase 1 | chr4:12708972-12712610 REVERSE LENGTH=613	AT4G24620.1	TAIR10_pep_20101214_contaminants.fasta	67050.6	1	9	11	17	0.0198	0.22
201210Orbi_Dave_Gelsample (1)	Uncategorized Sample	BioSample 1	P09 (F020907)	| Symbols: RBCL | ribulose-bisphosphate carboxylases | chrC:54958-56397 FORWARD LENGTH=479	ATCG00490.1	TAIR10_pep_20101214_contaminants.fasta	52955.6	1	9	9	15	0.0175	0.207
201210Orbi_Dave_Gelsample (1)	Uncategorized Sample	BioSample 1	P09 (F020907)	| Symbols: DPE1 | disproportionating enzyme | chr5:25925373-25928788 REVERSE LENGTH=576	AT5G64860.1	TAIR10_pep_20101214_contaminants.fasta	64414.2	1	8	8	13	0.0151	0.179
201210Orbi_Dave_Gelsample (1)	Uncategorized Sample	BioSample 1	P09 (F020907)	| Symbols: | NAD(P)-binding Rossmann-fold superfamily protein | chr4:10322622-10325735 REVERSE LENGTH=596	AT4G18810.1,AT4G18810.2	TAIR10_pep_20101214_contaminants.fasta	65469.7	1	5	5	10	0.0116	0.0805
201210Orbi_Dave_Gelsample (1)	Uncategorized Sample	BioSample 1	P09 (F020907)	| Symbols: AT-IMP, ATKAP ALPHA, AIMP ALPHA, IMPA-1, IMPA1 | importin alpha isoform 1 | chr3:2120559-2123555 FORWARD LENGTH=532	AT3G06720.1,AT3G06720.2	TAIR10_pep_20101214_contaminants.fasta	58645.3	1	4	5	10	0.0116	0.0883
201210Orbi_Dave_Gelsample (1)	Uncategorized Sample	BioSample 1	P09 (F020907)	| Symbols: TUA6 | Tubulin/FtsZ family protein | chr4:8548753-8550319 REVERSE LENGTH=427	AT4G14960.1,AT4G14960.2	TAIR10_pep_20101214_contaminants.fasta	47235.1	1	3	5	8	0.0093	0.103
201210Orbi_Dave_Gelsample (1)	Uncategorized Sample	BioSample 1	P09 (F020907)	| Symbols: ORP3C | OSBP(oxysterol binding protein)-related protein 3C | chr5:23961731-23964623 FORWARD LENGTH=457	AT5G59420.1	TAIR10_pep_20101214_contaminants.fasta	51966.8	1	5	5	8	0.0093	0.195
201210Orbi_Dave_Gelsample (1)	Uncategorized Sample	BioSample 1	P09 (F020907)	| Symbols: ATARP4, ARP4 | actin-related protein 4 | chr1:6348199-6351766 FORWARD LENGTH=441	AT1G18450.1	TAIR10_pep_20101214_contaminants.fasta	48937.2	1	3	3	3	0.0035	0.143
201210Orbi_Dave_Gelsample (1)	Uncategorized Sample	BioSample 1	P09 (F020907)	| Symbols: RCA | rubisco activase | chr2:16570951-16573345 REVERSE LENGTH=474	AT2G39730.1	TAIR10_pep_20101214_contaminants.fasta	51982	0.999	2	2	2	0.0023	0.0823
201210Orbi_Dave_Gelsample (1)	Uncategorized Sample	BioSample 1	P09 (F020907)	| Symbols: HSP70, ATHSP70 | heat shock protein 70 | chr3:3991487-3993689 REVERSE LENGTH=650	AT3G12580.1	TAIR10_pep_20101214_contaminants.fasta	71103.2	0.998	2	2	2	0.0023	0.06
201210Orbi_Dave_Gelsample (1)	Uncategorized Sample	BioSample 1	P10 (F020875)	| Symbols: CPN60B, LEN1 | chaperonin 60 beta | chr1:20715717-20718673 REVERSE LENGTH=600	AT1G55490.1,AT1G55490.2	TAIR10_pep_20101214_contaminants.fasta	63809.3	1	48	71	367	0.224	0.745
201210Orbi_Dave_Gelsample (1)	Uncategorized Sample	BioSample 1	P10 (F020875)	| Symbols: HSP60-3A | heat shock protein 60-3A | chr3:4561704-4565133 REVERSE LENGTH=572	AT3G13860.1	TAIR10_pep_20101214_contaminants.fasta	60467.4	1	25	30	58	0.0353	0.524
201210Orbi_Dave_Gelsample (1)	Uncategorized Sample	BioSample 1	P10 (F020875)	| Symbols: | TCP-1/cpn60 chaperonin family protein | chr3:1024432-1027604 FORWARD LENGTH=549	AT3G03960.1	TAIR10_pep_20101214_contaminants.fasta	58940.2	1	18	20	41	0.025	0.408
201210Orbi_Dave_Gelsample (1)	Uncategorized Sample	BioSample 1	P10 (F020875)	| Symbols: | dehydratase family | chr3:8648780-8652323 FORWARD LENGTH=608	AT3G23940.1,AT3G23940.2	TAIR10_pep_20101214_contaminants.fasta	64915.7	1	11	12	33	0.0201	0.212
201210Orbi_Dave_Gelsample (1)	Uncategorized Sample	BioSample 1	P10 (F020875)	| Symbols: RBCL | ribulose-bisphosphate carboxylases | chrC:54958-56397 FORWARD LENGTH=479	ATCG00490.1	TAIR10_pep_20101214_contaminants.fasta	52955.6	1	9	11	25	0.0152	0.215
201210Orbi_Dave_Gelsample (1)	Uncategorized Sample	BioSample 1	P10 (F020875)	| Symbols: ATMLP-470, NSP1, ATNSP1 | nitrile specifier protein 1 | chr3:5566516-5568330 FORWARD LENGTH=470	AT3G16400.1,AT3G16400.2	TAIR10_pep_20101214_contaminants.fasta	51669.5	1	14	16	22	0.0134	0.362
201210Orbi_Dave_Gelsample (1)	Uncategorized Sample	BioSample 1	P10 (F020875)	| Symbols: ATPA | ATP synthase subunit alpha | chrC:9938-11461 REVERSE LENGTH=507	ATCG00120.1	TAIR10_pep_20101214_contaminants.fasta	55329.8	1	12	13	21	0.0128	0.29
201210Orbi_Dave_Gelsample (1)	Uncategorized Sample	BioSample 1	P10 (F020875)	| Symbols: | TCP-1/cpn60 chaperonin family protein | chr5:22874058-22876966 FORWARD LENGTH=597	AT5G56500.1,AT5G56500.2	TAIR10_pep_20101214_contaminants.fasta	63324.9	1	14	15	19	0.0116	0.596
201210Orbi_Dave_Gelsample (1)	Uncategorized Sample	BioSample 1	P10 (F020875)	| Symbols: MTHFR2 | methylenetetrahydrofolate reductase 2 | chr2:18262301-18265185 FORWARD LENGTH=594	AT2G44160.1	TAIR10_pep_20101214_contaminants.fasta	66803.5	1	7	8	12	0.0073	0.125
201210Orbi_Dave_Gelsample (1)	Uncategorized Sample	BioSample 1	P10 (F020875)	| Symbols: HSP60-2 | heat shock protein 60-2 | chr2:14075093-14078568 REVERSE LENGTH=585	AT2G33210.1,AT2G33210.2	TAIR10_pep_20101214_contaminants.fasta	61979.4	1	7	8	11	0.0067	0.142
201210Orbi_Dave_Gelsample (1)	Uncategorized Sample	BioSample 1	P10 (F020875)	| Symbols: PSBP-1, OEE2, PSII-P, OE23 | photosystem II subunit P-1 | chr1:2047940-2049186 FORWARD LENGTH=263	AT1G06680.1,AT1G06680.2	TAIR10_pep_20101214_contaminants.fasta	28095.4	1	5	6	10	0.0061	0.221
201210Orbi_Dave_Gelsample (1)	Uncategorized Sample	BioSample 1	P10 (F020875)	| Symbols: XK-2, XK2 | xylulose kinase-2 | chr5:20152898-20155574 FORWARD LENGTH=558	AT5G49650.1	TAIR10_pep_20101214_contaminants.fasta	61296.6	1	5	5	10	0.0061	0.109
201210Orbi_Dave_Gelsample (1)	Uncategorized Sample	BioSample 1	P10 (F020875)	| Symbols: | ketol-acid reductoisomerase | chr3:21671561-21674639 FORWARD LENGTH=591	AT3G58610.1,AT3G58610.2,AT3G58610.3	TAIR10_pep_20101214_contaminants.fasta	63813.9	1	4	4	9	0.0055	0.0897
201210Orbi_Dave_Gelsample (1)	Uncategorized Sample	BioSample 1	P10 (F020875)	| Symbols: | phosphoglucosamine mutase family protein | chr5:5778168-5781863 FORWARD LENGTH=581	AT5G17530.1,AT5G17530.2,AT5G17530.3	TAIR10_pep_20101214_contaminants.fasta	62877.1	1	4	4	7	0.0043	0.0775
201210Orbi_Dave_Gelsample (1)	Uncategorized Sample	BioSample 1	P10 (F020875)	| Symbols: | NAD(P)-binding Rossmann-fold superfamily protein | chr4:10322622-10325735 REVERSE LENGTH=596	AT4G18810.1,AT4G18810.2	TAIR10_pep_20101214_contaminants.fasta	65469.7	1	4	4	6	0.0037	0.0587
201210Orbi_Dave_Gelsample (1)	Uncategorized Sample	BioSample 1	P10 (F020875)	| Symbols: ALDH10A9 | aldehyde dehydrogenase 10A9 | chr3:17786290-17789918 REVERSE LENGTH=503	AT3G48170.1	TAIR10_pep_20101214_contaminants.fasta	54918.8	1	3	3	6	0.0037	0.0815
201210Orbi_Dave_Gelsample (1)	Uncategorized Sample	BioSample 1	P10 (F020875)	| Symbols: ATGCH, GCH, ATRIBA1, RFD1 | GTP cyclohydrolase II | chr5:25718459-25720790 FORWARD LENGTH=543	AT5G64300.1	TAIR10_pep_20101214_contaminants.fasta	59057.6	1	3	3	5	0.0031	0.081
201210Orbi_Dave_Gelsample (1)	Uncategorized Sample	BioSample 1	P10 (F020875)	| Symbols: | lumazine-binding family protein | chr2:8923342-8924621 FORWARD LENGTH=271	AT2G20690.1	TAIR10_pep_20101214_contaminants.fasta	29638.8	1	3	3	4	0.0024	0.114
201210Orbi_Dave_Gelsample (1)	Uncategorized Sample	BioSample 1	P10 (F020875)	| Symbols: | GTP-binding protein, HflX | chr5:23463133-23466481 REVERSE LENGTH=540	AT5G57960.1	TAIR10_pep_20101214_contaminants.fasta	60529	1	3	3	3	0.0018	0.0722
201210Orbi_Dave_Gelsample (1)	Uncategorized Sample	BioSample 1	P10 (F020875)	| Symbols: NTRC | NADPH-dependent thioredoxin reductase C | chr2:17376349-17379028 REVERSE LENGTH=529	AT2G41680.1	TAIR10_pep_20101214_contaminants.fasta	57949.8	1	3	3	3	0.0018	0.0718
201210Orbi_Dave_Gelsample (1)	Uncategorized Sample	BioSample 1	P10 (F020875)	| Symbols: | Cofactor-independent phosphoglycerate mutase | chr4:6024970-6026751 REVERSE LENGTH=492	AT4G09520.1	TAIR10_pep_20101214_contaminants.fasta	53126.1	0.998	2	2	2	0.0012	0.063
201210Orbi_Dave_Gelsample (1)	Uncategorized Sample	BioSample 1	P10 (F020875)	| Symbols: | phosphoglucomutase, putative / glucose phosphomutase, putative | chr1:26705594-26708034 FORWARD LENGTH=615	AT1G70820.1	TAIR10_pep_20101214_contaminants.fasta	67314	0.998	2	2	2	0.0012	0.0585
201210Orbi_Dave_Gelsample (1)	Uncategorized Sample	BioSample 1	P10 (F020875)	| Symbols: ACT8 | actin 8 | chr1:18216539-18217947 FORWARD LENGTH=377	AT1G49240.1,AT3G18780.2	TAIR10_pep_20101214_contaminants.fasta	41863.5	0.998	2	2	2	0.0012	0.0557
201210Orbi_Dave_Gelsample (1)	Uncategorized Sample	BioSample 1	P10 (F020875)	| Symbols: | TCP-1/cpn60 chaperonin family protein | chr1:8685504-8688101 REVERSE LENGTH=535	AT1G24510.1,AT1G24510.2	TAIR10_pep_20101214_contaminants.fasta	59385.6	0.999	2	2	2	0.0012	0.0318
201210Orbi_Dave_Gelsample (1)	Uncategorized Sample	BioSample 1	P10 (F020875)	| Symbols: | TCP-1/cpn60 chaperonin family protein | chr3:4389685-4392624 FORWARD LENGTH=596	AT3G13470.1	TAIR10_pep_20101214_contaminants.fasta	63341.5	0.998	2	2	2	0.0012	0.602
201210Orbi_Dave_Gelsample (1)	Uncategorized Sample	BioSample 1	P10 (F020875)	| Symbols: | Dihydrolipoamide acetyltransferase, long form protein | chr3:4596240-4600143 FORWARD LENGTH=539	AT3G13930.1	TAIR10_pep_20101214_contaminants.fasta	58468.5	0.998	2	2	2	0.0012	0.0353
201210Orbi_Dave_Gelsample (1)	Uncategorized Sample	BioSample 1	P11 (F020876)	| Symbols: ATPA | ATP synthase subunit alpha | chrC:9938-11461 REVERSE LENGTH=507	ATCG00120.1	TAIR10_pep_20101214_contaminants.fasta	55329.8	1	32	46	135	0.0862	0.564
201210Orbi_Dave_Gelsample (1)	Uncategorized Sample	BioSample 1	P11 (F020876)	| Symbols: RBCL | ribulose-bisphosphate carboxylases | chrC:54958-56397 FORWARD LENGTH=479	ATCG00490.1	TAIR10_pep_20101214_contaminants.fasta	52955.6	1	26	35	72	0.0459	0.468
201210Orbi_Dave_Gelsample (1)	Uncategorized Sample	BioSample 1	P11 (F020876)	| Symbols: IMPA-4 | importin alpha isoform 4 | chr1:2994506-2997833 FORWARD LENGTH=538	AT1G09270.1,AT1G09270.2	TAIR10_pep_20101214_contaminants.fasta	59446.9	1	15	19	40	0.0255	0.327
201210Orbi_Dave_Gelsample (1)	Uncategorized Sample	BioSample 1	P11 (F020876)	| Symbols: APA1, ATAPA1 | aspartic proteinase A1 | chr1:4017119-4019874 REVERSE LENGTH=506	AT1G11910.1	TAIR10_pep_20101214_contaminants.fasta	54613.7	1	10	11	14	0.0089	0.32
201210Orbi_Dave_Gelsample (1)	Uncategorized Sample	BioSample 1	P11 (F020876)	| Symbols: PKP1, PKP-ALPHA | Pyruvate kinase family protein | chr3:8139369-8141771 FORWARD LENGTH=596	AT3G22960.1	TAIR10_pep_20101214_contaminants.fasta	65131.8	1	8	8	13	0.0083	0.164
201210Orbi_Dave_Gelsample (1)	Uncategorized Sample	BioSample 1	P11 (F020876)	| Symbols: ATMLP-470, NSP1, ATNSP1 | nitrile specifier protein 1 | chr3:5566516-5568330 FORWARD LENGTH=470	AT3G16400.1,AT3G16400.2	TAIR10_pep_20101214_contaminants.fasta	51669.5	1	6	7	12	0.0077	0.164
201210Orbi_Dave_Gelsample (1)	Uncategorized Sample	BioSample 1	P11 (F020876)	| Symbols: | riboflavin biosynthesis protein, putative | chr2:9530654-9532691 FORWARD LENGTH=476	AT2G22450.1	TAIR10_pep_20101214_contaminants.fasta	52200.8	1	6	6	9	0.0057	0.132
201210Orbi_Dave_Gelsample (1)	Uncategorized Sample	BioSample 1	P11 (F020876)	| Symbols: CA1, ATBCA1, SABP3, ATSABP3 | carbonic anhydrase 1 | chr3:194853-196716 REVERSE LENGTH=270	AT3G01500.1,AT3G01500.2	TAIR10_pep_20101214_contaminants.fasta	37450.7	1	4	5	7	0.0045	0.167
201210Orbi_Dave_Gelsample (1)	Uncategorized Sample	BioSample 1	P11 (F020876)	| Symbols: CA2, CA18, BETA CA2 | carbonic anhydrase 2 | chr5:4760536-4762382 FORWARD LENGTH=259	AT5G14740.2	TAIR10_pep_20101214_contaminants.fasta	28344.7	1	3	5	7	0.0045	0.398
201210Orbi_Dave_Gelsample (1)	Uncategorized Sample	BioSample 1	P11 (F020876)	| Symbols: ALDH7B4 | aldehyde dehydrogenase 7B4 | chr1:20195435-20198853 REVERSE LENGTH=508	AT1G54100.1,AT1G54100.2	TAIR10_pep_20101214_contaminants.fasta	54209	1	4	4	5	0.0032	0.0807
201210Orbi_Dave_Gelsample (1)	Uncategorized Sample	BioSample 1	P11 (F020876)	| Symbols: ALAAT2 | alanine aminotransferase 2 | chr1:27233637-27236571 FORWARD LENGTH=540	AT1G72330.1,AT1G72330.2,AT1G72330.3	TAIR10_pep_20101214_contaminants.fasta	59512.4	1	4	4	4	0.0026	0.0981
201210Orbi_Dave_Gelsample (1)	Uncategorized Sample	BioSample 1	P11 (F020876)	| Symbols: ATPB, PB | ATP synthase subunit beta | chrC:52660-54156 REVERSE LENGTH=498	ATCG00480.1	TAIR10_pep_20101214_contaminants.fasta	53934.8	1	4	4	4	0.0026	0.133
201210Orbi_Dave_Gelsample (1)	Uncategorized Sample	BioSample 1	P11 (F020876)	| Symbols: | ATPase, F1 complex, alpha subunit protein | chr2:3361474-3364028 FORWARD LENGTH=777	AT2G07698.1	TAIR10_pep_20101214_contaminants.fasta	85935.7	1	3	3	4	0.0026	0.0952
201210Orbi_Dave_Gelsample (1)	Uncategorized Sample	BioSample 1	P11 (F020876)	| Symbols: | phosphoglucosamine mutase family protein | chr5:5778168-5781863 FORWARD LENGTH=581	AT5G17530.1,AT5G17530.2,AT5G17530.3	TAIR10_pep_20101214_contaminants.fasta	62877.1	0.998	2	2	4	0.0026	0.043
201210Orbi_Dave_Gelsample (1)	Uncategorized Sample	BioSample 1	P11 (F020876)	| Symbols: | NAD(P)-binding Rossmann-fold superfamily protein | chr4:10322622-10325735 REVERSE LENGTH=596	AT4G18810.1,AT4G18810.2	TAIR10_pep_20101214_contaminants.fasta	65469.7	0.998	2	2	3	0.0019	0.0436
201210Orbi_Dave_Gelsample (1)	Uncategorized Sample	BioSample 1	P11 (F020876)	| Symbols: HOG1, EMB1395, SAHH1, MEE58, ATSAHH1 | S-adenosyl-L-homocysteine hydrolase | chr4:8054931-8056676 FORWARD LENGTH=485	AT4G13940.1,AT4G13940.2,AT4G13940.3	TAIR10_pep_20101214_contaminants.fasta	53379.2	1	2	2	3	0.0019	0.0474
201210Orbi_Dave_Gelsample (1)	Uncategorized Sample	BioSample 1	P11 (F020876)	| Symbols: | ARM repeat superfamily protein | chr3:5111952-5115803 FORWARD LENGTH=519	AT3G15180.1,AT3G15180.2	TAIR10_pep_20101214_contaminants.fasta	56693.6	0.998	2	2	2	0.0013	0.0501
201210Orbi_Dave_Gelsample (1)	Uncategorized Sample	BioSample 1	P11 (F020876)	| Symbols: CLB6, ISPH, HDR | 4-hydroxy-3-methylbut-2-enyl diphosphate reductase | chr4:16428681-16431038 REVERSE LENGTH=466	AT4G34350.1	TAIR10_pep_20101214_contaminants.fasta	52781.5	0.999	2	2	2	0.0013	0.0408
201210Orbi_Dave_Gelsample (1)	Uncategorized Sample	BioSample 1	P11 (F020876)	| Symbols: BSK2 | BR-signaling kinase 2 | chr5:18894687-18897198 FORWARD LENGTH=489	AT5G46570.1	TAIR10_pep_20101214_contaminants.fasta	54974.5	0.998	2	2	2	0.0013	0.0695
201210Orbi_Dave_Gelsample (1)	Uncategorized Sample	BioSample 1	P12 (F020877)	| Symbols: RCA | rubisco activase | chr2:16570951-16573345 REVERSE LENGTH=474	AT2G39730.1	TAIR10_pep_20101214_contaminants.fasta	51982	1	23	37	313	0.354	0.62
201210Orbi_Dave_Gelsample (1)	Uncategorized Sample	BioSample 1	P12 (F020877)	| Symbols: PGK1 | phosphoglycerate kinase 1 | chr3:4061127-4063140 REVERSE LENGTH=481	AT3G12780.1	TAIR10_pep_20101214_contaminants.fasta	50113.1	1	5	5	7	0.0079	0.202
201210Orbi_Dave_Gelsample (1)	Uncategorized Sample	BioSample 1	P12 (F020877)	| Symbols: ATRAB8D, ATRABE1B, RABE1b | RAB GTPase homolog E1B | chr4:10990036-10991466 FORWARD LENGTH=476	AT4G20360.1	TAIR10_pep_20101214_contaminants.fasta	51630.7	1	3	3	4	0.0045	0.0987
201210Orbi_Dave_Gelsample (1)	Uncategorized Sample	BioSample 1	P13 (F020878)	| Symbols: VLN2, ATVLN2 | villin 2 | chr2:17410962-17416878 REVERSE LENGTH=976	AT2G41740.1	TAIR10_pep_20101214_contaminants.fasta	107844	1	29	37	71	0.128	0.393
201210Orbi_Dave_Gelsample (1)	Uncategorized Sample	BioSample 1	P13 (F020878)	| Symbols: PMI1 | plastid movement impaired1 | chr1:15977131-15979734 FORWARD LENGTH=843	AT1G42550.1	TAIR10_pep_20101214_contaminants.fasta	93875.4	1	15	20	31	0.0558	0.235
201210Orbi_Dave_Gelsample (1)	Uncategorized Sample	BioSample 1	P13 (F020878)	| Symbols: RBCL | ribulose-bisphosphate carboxylases | chrC:54958-56397 FORWARD LENGTH=479	ATCG00490.1	TAIR10_pep_20101214_contaminants.fasta	52955.6	1	7	7	12	0.0216	0.169
201210Orbi_Dave_Gelsample (1)	Uncategorized Sample	BioSample 1	P13 (F020878)	| Symbols: ATUBA1, MOS5, UBA1 | ubiquitin-activating enzyme 1 | chr2:12852632-12857369 REVERSE LENGTH=1080	AT2G30110.1	TAIR10_pep_20101214_contaminants.fasta	120254	1	5	5	7	0.0126	0.0667
201210Orbi_Dave_Gelsample (1)	Uncategorized Sample	BioSample 1	P13 (F020878)	| Symbols: HSP91 | heat shock protein 91 | chr1:30063781-30067067 REVERSE LENGTH=831	AT1G79930.1,AT1G79930.2	TAIR10_pep_20101214_contaminants.fasta	91751.1	1	4	4	5	0.009	0.0614
201210Orbi_Dave_Gelsample (1)	Uncategorized Sample	BioSample 1	P13 (F020878)	| Symbols: | Coatomer, beta' subunit | chr3:5411699-5418313 REVERSE LENGTH=909	AT3G15980.1,AT3G15980.2,AT3G15980.3,AT3G15980.4	TAIR10_pep_20101214_contaminants.fasta	102478	1	2	2	3	0.0054	0.022
201210Orbi_Dave_Gelsample (1)	Uncategorized Sample	BioSample 1	P14 (F020965)	| Symbols: VAR2, FTSH2 | FtsH extracellular protease family | chr2:13174692-13177064 FORWARD LENGTH=695	AT2G30950.1	TAIR10_pep_20101214_contaminants.fasta	74158.9	1	15	22	43	0.0604	0.258
201210Orbi_Dave_Gelsample (1)	Uncategorized Sample	BioSample 1	P14 (F020965)	| Symbols: PKP1, PKP-ALPHA | Pyruvate kinase family protein | chr3:8139369-8141771 FORWARD LENGTH=596	AT3G22960.1	TAIR10_pep_20101214_contaminants.fasta	65131.8	1	11	15	28	0.0393	0.24
201210Orbi_Dave_Gelsample (1)	Uncategorized Sample	BioSample 1	P14 (F020965)	| Symbols: cpHsc70-1 | chloroplast heat shock protein 70-1 | chr4:12590094-12593437 FORWARD LENGTH=718	AT4G24280.1	TAIR10_pep_20101214_contaminants.fasta	76508.6	1	12	16	27	0.0379	0.209
201210Orbi_Dave_Gelsample (1)	Uncategorized Sample	BioSample 1	P14 (F020965)	| Symbols: ATPCAP1, PCAP1 | plasma-membrane associated cation-binding protein 1 | chr4:10941593-10943227 FORWARD LENGTH=225	AT4G20260.1,AT4G20260.2,AT4G20260.3,AT4G20260.4	TAIR10_pep_20101214_contaminants.fasta	24583.2	1	13	15	24	0.0337	0.604
201210Orbi_Dave_Gelsample (1)	Uncategorized Sample	BioSample 1	P14 (F020965)	| Symbols: VHA-A | vacuolar ATP synthase subunit A | chr1:29660463-29664575 FORWARD LENGTH=623	AT1G78900.1,AT1G78900.2	TAIR10_pep_20101214_contaminants.fasta	68814.5	1	12	14	23	0.0323	0.257
201210Orbi_Dave_Gelsample (1)	Uncategorized Sample	BioSample 1	P14 (F020965)	| Symbols: PGM, ATPGMP, PGM1, STF1 | phosphoglucomutase | chr5:21063531-21067933 REVERSE LENGTH=623	AT5G51820.1	TAIR10_pep_20101214_contaminants.fasta	67991.7	1	8	10	20	0.0281	0.175
201210Orbi_Dave_Gelsample (1)	Uncategorized Sample	BioSample 1	P14 (F020965)	| Symbols: | Ribosomal protein L10 family protein | chr3:2823364-2825020 REVERSE LENGTH=320	AT3G09200.1,AT3G09200.2	TAIR10_pep_20101214_contaminants.fasta	34133.4	1	5	8	15	0.0211	0.237
201210Orbi_Dave_Gelsample (1)	Uncategorized Sample	BioSample 1	P14 (F020965)	| Symbols: ATPA | ATP synthase subunit alpha | chrC:9938-11461 REVERSE LENGTH=507	ATCG00120.1	TAIR10_pep_20101214_contaminants.fasta	55329.8	1	5	6	8	0.0112	0.128
201210Orbi_Dave_Gelsample (1)	Uncategorized Sample	BioSample 1	P14 (F020965)	| Symbols: ST1, ATMST1, MST1, ATRDH1, STR1 | mercaptopyruvate sulfurtransferase 1 | chr1:29800824-29803679 FORWARD LENGTH=379	AT1G79230.1,AT1G79230.3	TAIR10_pep_20101214_contaminants.fasta	41894.3	1	5	5	6	0.0084	0.177
201210Orbi_Dave_Gelsample (1)	Uncategorized Sample	BioSample 1	P14 (F020965)	| Symbols: SKL2 | shikimate kinase like 2 | chr2:14914038-14915909 FORWARD LENGTH=387	AT2G35500.1	TAIR10_pep_20101214_contaminants.fasta	42688.2	1	3	3	5	0.007	0.114
201210Orbi_Dave_Gelsample (1)	Uncategorized Sample	BioSample 1	P14 (F020965)	| Symbols: OASA1, OLD3, CYTACS1 | O-acetylserine (thiol) lyase (OAS-TL) isoform A1 | chr4:8518209-8520050 REVERSE LENGTH=322	AT4G14880.1,AT4G14880.2,AT4G14880.3,AT4G14880.4	TAIR10_pep_20101214_contaminants.fasta	33806.3	1	3	3	4	0.0056	0.134
201210Orbi_Dave_Gelsample (1)	Uncategorized Sample	BioSample 1	P14 (F020965)	| Symbols: RBCL | ribulose-bisphosphate carboxylases | chrC:54958-56397 FORWARD LENGTH=479	ATCG00490.1	TAIR10_pep_20101214_contaminants.fasta	52955.6	1	3	3	4	0.0056	0.0626
201210Orbi_Dave_Gelsample (1)	Uncategorized Sample	BioSample 1	P14 (F020965)	| Symbols: | RNA-binding (RRM/RBD/RNP motifs) family protein | chr2:14898341-14899590 FORWARD LENGTH=308	AT2G35410.1	TAIR10_pep_20101214_contaminants.fasta	33786.3	0.998	2	2	3	0.0042	0.0844
201210Orbi_Dave_Gelsample (1)	Uncategorized Sample	BioSample 1	P14 (F020965)	| Symbols: ATGCH, GCH, ATRIBA1, RFD1 | GTP cyclohydrolase II | chr5:25718459-25720790 FORWARD LENGTH=543	AT5G64300.1	TAIR10_pep_20101214_contaminants.fasta	59057.6	0.998	2	2	3	0.0042	0.0331
201210Orbi_Dave_Gelsample (1)	Uncategorized Sample	BioSample 1	P14 (F020965)	| Symbols: NSP5 | nitrile specifier protein 5 | chr5:19541283-19542358 REVERSE LENGTH=326	AT5G48180.1	TAIR10_pep_20101214_contaminants.fasta	35852.4	0.998	2	2	3	0.0042	0.0675
201210Orbi_Dave_Gelsample (1)	Uncategorized Sample	BioSample 1	P14 (F020965)	| Symbols: emb1796 | Pentatricopeptide repeat (PPR) superfamily protein | chr3:18256086-18257975 FORWARD LENGTH=629	AT3G49240.1	TAIR10_pep_20101214_contaminants.fasta	71294.8	1	3	3	3	0.0042	0.0636
201210Orbi_Dave_Gelsample (1)	Uncategorized Sample	BioSample 1	P14 (F020965)	| Symbols: FTSH8 | FTSH protease 8 | chr1:1960214-1962525 REVERSE LENGTH=685	AT1G06430.1	TAIR10_pep_20101214_contaminants.fasta	73200	0.998	2	2	2	0.0028	0.15
201210Orbi_Dave_Gelsample (1)	Uncategorized Sample	BioSample 1	P14 (F020965)	| Symbols: URH2 | uridine-ribohydrolase 2 | chr1:1679286-1681527 FORWARD LENGTH=322	AT1G05620.1,AT1G05620.2	TAIR10_pep_20101214_contaminants.fasta	34668.8	0.998	2	2	2	0.0028	0.0683
201210Orbi_Dave_Gelsample (1)	Uncategorized Sample	BioSample 1	P15 (F020879)	| Symbols: LHB1B2, LHCB1.5 | photosystem II light harvesting complex gene B1B2 | chr2:14522716-14523513 REVERSE LENGTH=265	AT2G34420.1	TAIR10_pep_20101214_contaminants.fasta	28054.7	1	8	13	43	0.0317	0.449
201210Orbi_Dave_Gelsample (1)	Uncategorized Sample	BioSample 1	P15 (F020879)	| Symbols: GSTL3 | Glutathione S-transferase family protein | chr5:632877-634858 FORWARD LENGTH=235	AT5G02790.1	TAIR10_pep_20101214_contaminants.fasta	27091.6	1	18	20	34	0.0251	0.749
201210Orbi_Dave_Gelsample (1)	Uncategorized Sample	BioSample 1	P15 (F020879)	| Symbols: | Ribose 5-phosphate isomerase, type A protein | chr3:1313365-1314195 FORWARD LENGTH=276	AT3G04790.1	TAIR10_pep_20101214_contaminants.fasta	29306.6	1	12	17	31	0.0229	0.543
201210Orbi_Dave_Gelsample (1)	Uncategorized Sample	BioSample 1	P15 (F020879)	| Symbols: CA1, ATBCA1, SABP3, ATSABP3 | carbonic anhydrase 1 | chr3:194853-196716 REVERSE LENGTH=270	AT3G01500.1,AT3G01500.2	TAIR10_pep_20101214_contaminants.fasta	37450.7	1	9	13	22	0.0162	0.291
201210Orbi_Dave_Gelsample (1)	Uncategorized Sample	BioSample 1	P15 (F020879)	| Symbols: DHAR3 | dehydroascorbate reductase 1 | chr5:5483312-5484926 FORWARD LENGTH=258	AT5G16710.1	TAIR10_pep_20101214_contaminants.fasta	28514.5	1	8	9	17	0.0125	0.345
201210Orbi_Dave_Gelsample (1)	Uncategorized Sample	BioSample 1	P15 (F020879)	| Symbols: | alpha/beta-Hydrolases superfamily protein | chr3:8473833-8475655 FORWARD LENGTH=239	AT3G23600.1,AT3G23600.2	TAIR10_pep_20101214_contaminants.fasta	25861.7	1	6	8	15	0.0111	0.402
201210Orbi_Dave_Gelsample (1)	Uncategorized Sample	BioSample 1	P15 (F020879)	| Symbols: | SOUL heme-binding family protein | chr1:5844766-5845539 FORWARD LENGTH=232	AT1G17100.1	TAIR10_pep_20101214_contaminants.fasta	25388.7	1	6	8	13	0.0096	0.405
201210Orbi_Dave_Gelsample (1)	Uncategorized Sample	BioSample 1	P15 (F020879)	| Symbols: IPMI2, ATLEUD1 | isopropylmalate isomerase 2 | chr2:17920685-17921455 FORWARD LENGTH=256	AT2G43100.1	TAIR10_pep_20101214_contaminants.fasta	27044.5	1	7	7	12	0.0089	0.484
201210Orbi_Dave_Gelsample (1)	Uncategorized Sample	BioSample 1	P15 (F020879)	| Symbols: | alpha/beta-Hydrolases superfamily protein | chr2:13805823-13807442 REVERSE LENGTH=239	AT2G32520.1	TAIR10_pep_20101214_contaminants.fasta	25921.6	1	7	7	10	0.0074	0.414
201210Orbi_Dave_Gelsample (1)	Uncategorized Sample	BioSample 1	P15 (F020879)	| Symbols: LHCB5 | light harvesting complex of photosystem II 5 | chr4:6408200-6409496 FORWARD LENGTH=280	AT4G10340.1	TAIR10_pep_20101214_contaminants.fasta	30158.3	1	6	6	9	0.0066	0.304
201210Orbi_Dave_Gelsample (1)	Uncategorized Sample	BioSample 1	P15 (F020879)	| Symbols: LHCB6, CP24 | light harvesting complex photosystem II subunit 6 | chr1:5446685-5447676 REVERSE LENGTH=258	AT1G15820.1	TAIR10_pep_20101214_contaminants.fasta	27523.5	1	4	6	9	0.0066	0.19
201210Orbi_Dave_Gelsample (1)	Uncategorized Sample	BioSample 1	P15 (F020879)	| Symbols: | Maf-like protein | chr5:17152147-17154355 FORWARD LENGTH=206	AT5G42770.1,AT5G42770.2	TAIR10_pep_20101214_contaminants.fasta	22825.7	1	4	4	6	0.0044	0.228
201210Orbi_Dave_Gelsample (1)	Uncategorized Sample	BioSample 1	P15 (F020879)	| Symbols: TIM, PDTPI | triosephosphate isomerase | chr2:9071047-9073106 REVERSE LENGTH=315	AT2G21170.1,AT2G21170.2	TAIR10_pep_20101214_contaminants.fasta	33345.4	1	6	6	6	0.0044	0.235
201210Orbi_Dave_Gelsample (1)	Uncategorized Sample	BioSample 1	P15 (F020879)	| Symbols: GAPB | glyceraldehyde-3-phosphate dehydrogenase B subunit | chr1:16127552-16129584 FORWARD LENGTH=447	AT1G42970.1	TAIR10_pep_20101214_contaminants.fasta	47659.3	1	5	5	6	0.0044	0.161
201210Orbi_Dave_Gelsample (1)	Uncategorized Sample	BioSample 1	P15 (F020879)	| Symbols: APT1, ATAPT1 | adenine phosphoribosyl transferase 1 | chr1:9532042-9533807 FORWARD LENGTH=243	AT1G27450.1,AT1G27450.2,AT1G27450.3	TAIR10_pep_20101214_contaminants.fasta	26397.1	1	3	3	5	0.0037	0.148
201210Orbi_Dave_Gelsample (1)	Uncategorized Sample	BioSample 1	P15 (F020879)	| Symbols: LHCB2.2, LHCB2 | photosystem II light harvesting complex gene 2.2 | chr2:1799436-1800329 REVERSE LENGTH=265	AT2G05070.1,AT2G05100.1,AT3G27690.1	TAIR10_pep_20101214_contaminants.fasta	28650.4	0.998	2	3	5	0.0037	0.185
201210Orbi_Dave_Gelsample (1)	Uncategorized Sample	BioSample 1	P15 (F020879)	| Symbols: | CONTAINS InterPro DOMAIN/s: Defective-in-cullin neddylation protein (InterPro:IPR014764), Protein of unknown function DUF298 (InterPro:IPR005176), UBA-like (InterPro:IPR009060); BEST Arabidopsis thaliana protein match is: Domain of unknown function (DUF298) (TAIR:AT1G15860.2); Has 857 Blast hits to 855 proteins in 202 species: Archae - 0; Bacteria - 0; Metazoa - 482; Fungi - 154; Pla…	AT3G12760.1	TAIR10_pep_20101214_contaminants.fasta	29010.6	1	3	3	4	0.003	0.092
201210Orbi_Dave_Gelsample (1)	Uncategorized Sample	BioSample 1	P15 (F020879)	| Symbols: | uridylyltransferase-related | chr1:5773796-5776125 FORWARD LENGTH=290	AT1G16880.1,AT1G16880.2	TAIR10_pep_20101214_contaminants.fasta	31295.8	0.998	2	2	4	0.003	0.0828
201210Orbi_Dave_Gelsample (1)	Uncategorized Sample	BioSample 1	P15 (F020879)	| Symbols: | unknown protein; FUNCTIONS IN: molecular_function unknown; INVOLVED IN: biological_process unknown; LOCATED IN: mitochondrion, chloroplast, nucleus; EXPRESSED IN: 23 plant structures; EXPRESSED DURING: 13 growth stages; Has 46 Blast hits to 46 proteins in 17 species: Archae - 0; Bacteria - 0; Metazoa - 0; Fungi - 0; Plants - 46; Viruses - 0; Other Eukaryotes - 0 (source: NCBI BLink).…	AT3G55250.1	TAIR10_pep_20101214_contaminants.fasta	31245.9	1	2	2	3	0.0022	0.0794
201210Orbi_Dave_Gelsample (1)	Uncategorized Sample	BioSample 1	P15 (F020879)	| Symbols: | Haloacid dehalogenase-like hydrolase (HAD) superfamily protein | chr1:4885049-4886672 FORWARD LENGTH=254	AT1G14310.1	TAIR10_pep_20101214_contaminants.fasta	28180.7	0.998	2	2	3	0.0022	0.0866
201210Orbi_Dave_Gelsample (1)	Uncategorized Sample	BioSample 1	P15 (F020879)	| Symbols: RD20, CLO-3 | Caleosin-related family protein | chr2:14144984-14146374 REVERSE LENGTH=236	AT2G33380.1	TAIR10_pep_20101214_contaminants.fasta	26600.8	1	3	3	3	0.0022	0.165
201210Orbi_Dave_Gelsample (1)	Uncategorized Sample	BioSample 1	P15 (F020879)	| Symbols: | Chaperone DnaJ-domain superfamily protein | chr5:24013165-24014954 FORWARD LENGTH=268	AT5G59610.1	TAIR10_pep_20101214_contaminants.fasta	30266.1	0.998	2	2	3	0.0022	0.142
201210Orbi_Dave_Gelsample (1)	Uncategorized Sample	BioSample 1	P15 (F020879)	| Symbols: ATCTIMC, TPI, CYTOTPI | triosephosphate isomerase | chr3:20553794-20556078 FORWARD LENGTH=254	AT3G55440.1	TAIR10_pep_20101214_contaminants.fasta	27168.2	0.998	2	2	3	0.0022	0.0984
201210Orbi_Dave_Gelsample (1)	Uncategorized Sample	BioSample 1	P15 (F020879)	| Symbols: PSBP-1, OEE2, PSII-P, OE23 | photosystem II subunit P-1 | chr1:2047940-2049186 FORWARD LENGTH=263	AT1G06680.1,AT1G06680.2	TAIR10_pep_20101214_contaminants.fasta	28095.4	1	3	3	3	0.0022	0.167
201210Orbi_Dave_Gelsample (1)	Uncategorized Sample	BioSample 1	P15 (F020879)	| Symbols: LHCA4, CAB4 | light-harvesting chlorophyll-protein complex I subunit A4 | chr3:17493622-17494773 REVERSE LENGTH=251	AT3G47470.1	TAIR10_pep_20101214_contaminants.fasta	27734.4	0.998	2	2	2	0.0015	0.104
201210Orbi_Dave_Gelsample (1)	Uncategorized Sample	BioSample 1	P15 (F020879)	| Symbols: PAB1 | proteasome subunit PAB1 | chr1:5623122-5625439 FORWARD LENGTH=235	AT1G16470.1,AT1G16470.2,AT1G79210.1,AT1G79210.2,AT1G79210.3	TAIR10_pep_20101214_contaminants.fasta	25733.7	0.998	2	2	2	0.0015	0.115
201210Orbi_Dave_Gelsample (1)	Uncategorized Sample	BioSample 1	P15 (F020879)	| Symbols: | ChaC-like family protein | chr1:16912403-16913582 REVERSE LENGTH=199	AT1G44790.1	TAIR10_pep_20101214_contaminants.fasta	22229.3	0.998	2	2	2	0.0015	0.171
201210Orbi_Dave_Gelsample (1)	Uncategorized Sample	BioSample 1	P16 (F020880)	| Symbols: PSBP-1, OEE2, PSII-P, OE23 | photosystem II subunit P-1 | chr1:2047940-2049186 FORWARD LENGTH=263	AT1G06680.1,AT1G06680.2	TAIR10_pep_20101214_contaminants.fasta	28095.4	1	8	12	63	0.0599	0.38
201210Orbi_Dave_Gelsample (1)	Uncategorized Sample	BioSample 1	P16 (F020880)	| Symbols: | lumazine-binding family protein | chr2:8923342-8924621 FORWARD LENGTH=271	AT2G20690.1	TAIR10_pep_20101214_contaminants.fasta	29638.8	1	9	12	37	0.0352	0.232
201210Orbi_Dave_Gelsample (1)	Uncategorized Sample	BioSample 1	P16 (F020880)	| Symbols: | unknown protein; FUNCTIONS IN: molecular_function unknown; INVOLVED IN: biological_process unknown; LOCATED IN: chloroplast, chloroplast stroma; EXPRESSED IN: 22 plant structures; EXPRESSED DURING: 14 growth stages; Has 94 Blast hits to 94 proteins in 35 species: Archae - 6; Bacteria - 10; Metazoa - 21; Fungi - 2; Plants - 48; Viruses - 0; Other Eukaryotes - 7 (source: NCBI BLink). |…	AT1G62780.1	TAIR10_pep_20101214_contaminants.fasta	27220.5	1	11	13	31	0.0295	0.435
201210Orbi_Dave_Gelsample (1)	Uncategorized Sample	BioSample 1	P16 (F020880)	| Symbols: | Stress responsive alpha-beta barrel domain protein | chr2:13472699-13473490 REVERSE LENGTH=263	AT2G31670.1	TAIR10_pep_20101214_contaminants.fasta	28865.9	1	6	7	12	0.0114	0.274
201210Orbi_Dave_Gelsample (1)	Uncategorized Sample	BioSample 1	P16 (F020880)	| Symbols: CPN20, CPN10, CHCPN10, ATCPN21, CPN21 | chaperonin 20 | chr5:7015015-7016354 FORWARD LENGTH=253	AT5G20720.1,AT5G20720.2,AT5G20720.3	TAIR10_pep_20101214_contaminants.fasta	26802.8	1	5	5	9	0.0086	0.3
201210Orbi_Dave_Gelsample (1)	Uncategorized Sample	BioSample 1	P16 (F020880)	| Symbols: TIF3B1, EIF3B, ATEIF3B-1, EIF3B-1, ATTIF3B1 | translation initiation factor 3B1 | chr5:9781207-9784759 REVERSE LENGTH=712	AT5G27640.1	TAIR10_pep_20101214_contaminants.fasta	81876.6	1	4	5	7	0.0067	0.0646
201210Orbi_Dave_Gelsample (1)	Uncategorized Sample	BioSample 1	P16 (F020880)	| Symbols: LHCA3 | photosystem I light harvesting complex gene 3 | chr1:22700152-22701149 FORWARD LENGTH=273	AT1G61520.1,AT1G61520.2,AT1G61520.3	TAIR10_pep_20101214_contaminants.fasta	29182.9	0.998	2	2	6	0.0057	0.158
201210Orbi_Dave_Gelsample (1)	Uncategorized Sample	BioSample 1	P16 (F020880)	| Symbols: ATSCO1, ATSCO1/CPEF-G, SCO1 | Translation elongation factor EFG/EF2 protein | chr1:23233622-23236321 REVERSE LENGTH=783	AT1G62750.1	TAIR10_pep_20101214_contaminants.fasta	86059	1	3	3	5	0.0048	0.0549
201210Orbi_Dave_Gelsample (1)	Uncategorized Sample	BioSample 1	P16 (F020880)	| Symbols: | Haloacid dehalogenase-like hydrolase (HAD) superfamily protein | chr2:14098795-14100358 FORWARD LENGTH=245	AT2G33255.1	TAIR10_pep_20101214_contaminants.fasta	27498.1	1	3	3	4	0.0038	0.151
201210Orbi_Dave_Gelsample (1)	Uncategorized Sample	BioSample 1	P16 (F020880)	| Symbols: ATARD1, ARD1 | acireductone dioxygenase 1 | chr4:8430484-8431867 REVERSE LENGTH=192	AT4G14716.1	TAIR10_pep_20101214_contaminants.fasta	22588.6	0.999	2	2	4	0.0038	0.125
201210Orbi_Dave_Gelsample (1)	Uncategorized Sample	BioSample 1	P16 (F020880)	| Symbols: | Tetratricopeptide repeat (TPR)-like superfamily protein | chr3:1632408-1633912 FORWARD LENGTH=257	AT3G05625.1	TAIR10_pep_20101214_contaminants.fasta	28953.4	0.998	2	2	4	0.0038	0.0661
201210Orbi_Dave_Gelsample (1)	Uncategorized Sample	BioSample 1	P16 (F020880)	| Symbols: | alpha/beta-Hydrolases superfamily protein | chr3:8473833-8475655 FORWARD LENGTH=239	AT3G23600.1,AT3G23600.2	TAIR10_pep_20101214_contaminants.fasta	25861.7	0.998	2	2	3	0.0029	0.126
201210Orbi_Dave_Gelsample (1)	Uncategorized Sample	BioSample 1	P16 (F020880)	| Symbols: APT1, ATAPT1 | adenine phosphoribosyl transferase 1 | chr1:9532042-9533807 FORWARD LENGTH=243	AT1G27450.1,AT1G27450.2,AT1G27450.3	TAIR10_pep_20101214_contaminants.fasta	26397.1	1	3	3	3	0.0029	0.165
201210Orbi_Dave_Gelsample (1)	Uncategorized Sample	BioSample 1	P16 (F020880)	| Symbols: SAC52, RPL10, RPL10A | Ribosomal protein L16p/L10e family protein | chr1:4888270-4889408 FORWARD LENGTH=220	AT1G14320.1,AT1G26910.1,AT1G66580.1	TAIR10_pep_20101214_contaminants.fasta	24909.5	1	2	2	3	0.0029	0.104
201210Orbi_Dave_Gelsample (1)	Uncategorized Sample	BioSample 1	P16 (F020880)	| Symbols: LHCB6, CP24 | light harvesting complex photosystem II subunit 6 | chr1:5446685-5447676 REVERSE LENGTH=258	AT1G15820.1	TAIR10_pep_20101214_contaminants.fasta	27523.5	0.998	2	2	3	0.0029	0.109
201210Orbi_Dave_Gelsample (1)	Uncategorized Sample	BioSample 1	P17 (F020881)	| Symbols: ACO2 | aconitase 2 | chr4:13543077-13548427 FORWARD LENGTH=995	AT4G26970.1	TAIR10_pep_20101214_contaminants.fasta	108483	1	28	41	104	0.151	0.382
201210Orbi_Dave_Gelsample (1)	Uncategorized Sample	BioSample 1	P17 (F020881)	| Symbols: ACO3 | aconitase 3 | chr2:2141591-2146350 FORWARD LENGTH=990	AT2G05710.1	TAIR10_pep_20101214_contaminants.fasta	108203	1	16	22	46	0.0669	0.276
201210Orbi_Dave_Gelsample (1)	Uncategorized Sample	BioSample 1	P17 (F020881)	| Symbols: LOS1 | Ribosomal protein S5/Elongation factor G/III/V family protein | chr1:20968245-20971077 REVERSE LENGTH=843	AT1G56070.1	TAIR10_pep_20101214_contaminants.fasta	93891.9	1	11	16	30	0.0436	0.189
201210Orbi_Dave_Gelsample (1)	Uncategorized Sample	BioSample 1	P17 (F020881)	| Symbols: RBCL | ribulose-bisphosphate carboxylases | chrC:54958-56397 FORWARD LENGTH=479	ATCG00490.1	TAIR10_pep_20101214_contaminants.fasta	52955.6	1	9	9	26	0.0378	0.203
201210Orbi_Dave_Gelsample (1)	Uncategorized Sample	BioSample 1	P17 (F020881)	| Symbols: AtGLDP1, GLDP1 | glycine decarboxylase P-protein 1 | chr4:15926852-15931150 REVERSE LENGTH=1037	AT4G33010.1,AT4G33010.2	TAIR10_pep_20101214_contaminants.fasta	112927	0.998	2	2	4	0.0058	0.026
201210Orbi_Dave_Gelsample (1)	Uncategorized Sample	BioSample 1	P17 (F020881)	| Symbols: GYRA | DNA GYRASE A | chr3:3339612-3346243 REVERSE LENGTH=950	AT3G10690.1	TAIR10_pep_20101214_contaminants.fasta	104541	1	3	3	4	0.0058	0.0484
201210Orbi_Dave_Gelsample (1)	Uncategorized Sample	BioSample 1	P17 (F020881)	| Symbols: ATXYL1, XYL1, TRG1 | alpha-xylosidase 1 | chr1:25734435-25737897 REVERSE LENGTH=915	AT1G68560.1	TAIR10_pep_20101214_contaminants.fasta	102401	0.998	2	2	4	0.0058	0.0251
201210Orbi_Dave_Gelsample (1)	Uncategorized Sample	BioSample 1	P17 (F020881)	| Symbols: ATCIMS, ATMETS, ATMS1 | Cobalamin-independent synthase family protein | chr5:5935771-5939195 FORWARD LENGTH=765	AT5G17920.1,AT5G17920.2	TAIR10_pep_20101214_contaminants.fasta	84358.4	0.998	2	2	3	0.0044	0.0458
201210Orbi_Dave_Gelsample (1)	Uncategorized Sample	BioSample 1	P18 (F020882)	| Symbols: HSP91 | heat shock protein 91 | chr1:30063781-30067067 REVERSE LENGTH=831	AT1G79930.1,AT1G79930.2	TAIR10_pep_20101214_contaminants.fasta	91751.1	1	34	47	121	0.231	0.534
201210Orbi_Dave_Gelsample (1)	Uncategorized Sample	BioSample 1	P18 (F020882)	| Symbols: EMB86, EMB1030, EMB263 | Alanyl-tRNA synthetase, class IIc | chr5:7616221-7619961 REVERSE LENGTH=978	AT5G22800.1	TAIR10_pep_20101214_contaminants.fasta	107833	1	23	28	52	0.0992	0.328
201210Orbi_Dave_Gelsample (1)	Uncategorized Sample	BioSample 1	P18 (F020882)	| Symbols: RBCL | ribulose-bisphosphate carboxylases | chrC:54958-56397 FORWARD LENGTH=479	ATCG00490.1	TAIR10_pep_20101214_contaminants.fasta	52955.6	0.998	2	2	6	0.0115	0.0438
201210Orbi_Dave_Gelsample (1)	Uncategorized Sample	BioSample 1	P18 (F020882)	| Symbols: LON_ARA_ARA, LON1 | lon protease 1 | chr5:9451183-9456631 FORWARD LENGTH=940	AT5G26860.1	TAIR10_pep_20101214_contaminants.fasta	103933	1	3	3	4	0.0076	0.0489
201210Orbi_Dave_Gelsample (1)	Uncategorized Sample	BioSample 1	P18 (F020882)	| Symbols: PMI1 | plastid movement impaired1 | chr1:15977131-15979734 FORWARD LENGTH=843	AT1G42550.1	TAIR10_pep_20101214_contaminants.fasta	93875.4	0.998	2	2	2	0.0038	0.0391
201210Orbi_Dave_Gelsample (1)	Uncategorized Sample	BioSample 1	P19 (F020883)	| Symbols: CDC48, ATCDC48, CDC48A | cell division cycle 48 | chr3:3019494-3022832 FORWARD LENGTH=809	AT3G09840.1	TAIR10_pep_20101214_contaminants.fasta	89396	1	33	39	107	0.137	0.487
201210Orbi_Dave_Gelsample (1)	Uncategorized Sample	BioSample 1	P19 (F020883)	| Symbols: LOX2, ATLOX2 | lipoxygenase 2 | chr3:16525437-16529233 FORWARD LENGTH=896	AT3G45140.1	TAIR10_pep_20101214_contaminants.fasta	102049	1	20	22	63	0.0809	0.257
201210Orbi_Dave_Gelsample (1)	Uncategorized Sample	BioSample 1	P19 (F020883)	| Symbols: | coatomer gamma-2 subunit, putative / gamma-2 coat protein, putative / gamma-2 COP, putative | chr4:16471956-16476795 FORWARD LENGTH=886	AT4G34450.1	TAIR10_pep_20101214_contaminants.fasta	98492.2	1	14	14	19	0.0244	0.21
201210Orbi_Dave_Gelsample (1)	Uncategorized Sample	BioSample 1	P19 (F020883)	| Symbols: | ATPase, AAA-type, CDC48 protein | chr3:19723416-19726489 FORWARD LENGTH=815	AT3G53230.1	TAIR10_pep_20101214_contaminants.fasta	90343.3	1	7	9	17	0.0218	0.475
201210Orbi_Dave_Gelsample (1)	Uncategorized Sample	BioSample 1	P19 (F020883)	| Symbols: PGK1 | phosphoglycerate kinase 1 | chr3:4061127-4063140 REVERSE LENGTH=481	AT3G12780.1	TAIR10_pep_20101214_contaminants.fasta	50113.1	1	4	4	12	0.0154	0.114
201210Orbi_Dave_Gelsample (1)	Uncategorized Sample	BioSample 1	P19 (F020883)	| Symbols: RBCL | ribulose-bisphosphate carboxylases | chrC:54958-56397 FORWARD LENGTH=479	ATCG00490.1	TAIR10_pep_20101214_contaminants.fasta	52955.6	1	5	5	11	0.0141	0.117
201210Orbi_Dave_Gelsample (1)	Uncategorized Sample	BioSample 1	P19 (F020883)	| Symbols: | Glycosyl transferase, family 35 | chr3:11252871-11257587 FORWARD LENGTH=962	AT3G29320.1	TAIR10_pep_20101214_contaminants.fasta	108588	1	5	5	9	0.0116	0.0936
201210Orbi_Dave_Gelsample (1)	Uncategorized Sample	BioSample 1	P19 (F020883)	| Symbols: | ATPase, AAA-type, CDC48 protein | chr5:810091-813133 REVERSE LENGTH=810	AT5G03340.1	TAIR10_pep_20101214_contaminants.fasta	89960.3	1	4	4	8	0.0103	0.527
201210Orbi_Dave_Gelsample (1)	Uncategorized Sample	BioSample 1	P19 (F020883)	| Symbols: LOS1 | Ribosomal protein S5/Elongation factor G/III/V family protein | chr1:20968245-20971077 REVERSE LENGTH=843	AT1G56070.1	TAIR10_pep_20101214_contaminants.fasta	93891.9	1	4	5	7	0.009	0.0866
201210Orbi_Dave_Gelsample (1)	Uncategorized Sample	BioSample 1	P19 (F020883)	| Symbols: SBE2.1, BE3 | starch branching enzyme 2.1 | chr2:15264283-15269940 FORWARD LENGTH=858	AT2G36390.1	TAIR10_pep_20101214_contaminants.fasta	97662.4	1	3	3	4	0.0051	0.0478
201210Orbi_Dave_Gelsample (1)	Uncategorized Sample	BioSample 1	P19 (F020883)	| Symbols: RCA | rubisco activase | chr2:16570951-16573345 REVERSE LENGTH=474	AT2G39730.1	TAIR10_pep_20101214_contaminants.fasta	51982	1	3	3	4	0.0051	0.0886
201210Orbi_Dave_Gelsample (1)	Uncategorized Sample	BioSample 1	P19 (F020883)	| Symbols: | INVOLVED IN: biological_process unknown; LOCATED IN: chloroplast; EXPRESSED IN: 13 plant structures; EXPRESSED DURING: 6 growth stages; CONTAINS InterPro DOMAIN/s: S-layer homology domain (InterPro:IPR001119); BEST Arabidopsis thaliana protein match is: unknown protein (TAIR:AT5G23890.1); Has 35333 Blast hits to 34131 proteins in 2444 species: Archae - 798; Bacteria - 22429; Metazoa …	AT5G52410.2	TAIR10_pep_20101214_contaminants.fasta	85134	0.998	2	2	3	0.0039	0.042
201210Orbi_Dave_Gelsample (1)	Uncategorized Sample	BioSample 1	P19 (F020883)	| Symbols: | Peptidase M1 family protein | chr1:23657791-23664243 REVERSE LENGTH=987	AT1G63770.3,AT1G63770.4	TAIR10_pep_20101214_contaminants.fasta	110818	0.998	2	2	3	0.0039	0.0334
201210Orbi_Dave_Gelsample (1)	Uncategorized Sample	BioSample 1	P19 (F020883)	| Symbols: SHD, HSP90.7, AtHsp90.7, AtHsp90-7 | Chaperone protein htpG family protein | chr4:12551902-12555851 REVERSE LENGTH=823	AT4G24190.1,AT4G24190.2	TAIR10_pep_20101214_contaminants.fasta	94208.5	0.998	2	2	2	0.0026	0.0267
201210Orbi_Dave_Gelsample (1)	Uncategorized Sample	BioSample 1	P19 (F020883)	| Symbols: | RING/U-box superfamily protein with ARM repeat domain | chr2:9845696-9849105 REVERSE LENGTH=829	AT2G23140.1,AT2G23140.2	TAIR10_pep_20101214_contaminants.fasta	90347.8	0.998	2	2	2	0.0026	0.0434
201210Orbi_Dave_Gelsample (1)	Uncategorized Sample	BioSample 1	P19 (F020883)	| Symbols: | Prolyl oligopeptidase family protein | chr2:19442278-19446253 REVERSE LENGTH=961	AT2G47390.1	TAIR10_pep_20101214_contaminants.fasta	106269	0.998	2	2	2	0.0026	0.0177
201210Orbi_Dave_Gelsample (1)	Uncategorized Sample	BioSample 1	P20 (F020885)	| Symbols: DPE2 | disproportionating enzyme 2 | chr2:17045368-17050779 FORWARD LENGTH=955	AT2G40840.1	TAIR10_pep_20101214_contaminants.fasta	109780	1	51	69	140	0.11	0.501
201210Orbi_Dave_Gelsample (1)	Uncategorized Sample	BioSample 1	P20 (F020885)	| Symbols: ATPU1, ATLDA, PU1, LDA | limit dextrinase | chr5:1221566-1228399 FORWARD LENGTH=965	AT5G04360.1	TAIR10_pep_20101214_contaminants.fasta	107070	1	20	23	41	0.0321	0.28
201210Orbi_Dave_Gelsample (1)	Uncategorized Sample	BioSample 1	P20 (F020885)	| Symbols: ATPPC2, PPC2 | phosphoenolpyruvate carboxylase 2 | chr2:17734541-17738679 REVERSE LENGTH=963	AT2G42600.1,AT2G42600.2	TAIR10_pep_20101214_contaminants.fasta	109757	1	21	23	38	0.0298	0.298
201210Orbi_Dave_Gelsample (1)	Uncategorized Sample	BioSample 1	P20 (F020885)	| Symbols: SEC3A | exocyst complex component sec3A | chr1:17457171-17463896 FORWARD LENGTH=887	AT1G47550.1	TAIR10_pep_20101214_contaminants.fasta	100068	1	16	19	31	0.0243	0.228
201210Orbi_Dave_Gelsample (1)	Uncategorized Sample	BioSample 1	P20 (F020885)	| Symbols: LOS1 | Ribosomal protein S5/Elongation factor G/III/V family protein | chr1:20968245-20971077 REVERSE LENGTH=843	AT1G56070.1	TAIR10_pep_20101214_contaminants.fasta	93891.9	1	17	18	29	0.0227	0.329
201210Orbi_Dave_Gelsample (1)	Uncategorized Sample	BioSample 1	P20 (F020885)	| Symbols: PLDALPHA1, PLD | phospholipase D alpha 1 | chr3:5330835-5333474 FORWARD LENGTH=810	AT3G15730.1	TAIR10_pep_20101214_contaminants.fasta	91850.6	1	14	16	28	0.0219	0.231
201210Orbi_Dave_Gelsample (1)	Uncategorized Sample	BioSample 1	P20 (F020885)	| Symbols: F2KP, ATF2KP, FKFBP | fructose-2,6-bisphosphatase | chr1:2178363-2183980 REVERSE LENGTH=744	AT1G07110.1	TAIR10_pep_20101214_contaminants.fasta	82560.9	1	13	14	24	0.0188	0.253
201210Orbi_Dave_Gelsample (1)	Uncategorized Sample	BioSample 1	P20 (F020885)	| Symbols: ATTPS7, TPS7, ATTPSA | trehalose-phosphatase/synthase 7 | chr1:1955413-1958153 FORWARD LENGTH=851	AT1G06410.1	TAIR10_pep_20101214_contaminants.fasta	96691.2	1	15	15	23	0.018	0.217
201210Orbi_Dave_Gelsample (1)	Uncategorized Sample	BioSample 1	P20 (F020885)	| Symbols: RBCL | ribulose-bisphosphate carboxylases | chrC:54958-56397 FORWARD LENGTH=479	ATCG00490.1	TAIR10_pep_20101214_contaminants.fasta	52955.6	1	13	14	20	0.0157	0.332
201210Orbi_Dave_Gelsample (1)	Uncategorized Sample	BioSample 1	P20 (F020885)	| Symbols: ACO2 | aconitase 2 | chr4:13543077-13548427 FORWARD LENGTH=995	AT4G26970.1	TAIR10_pep_20101214_contaminants.fasta	108483	1	15	16	20	0.0157	0.218
201210Orbi_Dave_Gelsample (1)	Uncategorized Sample	BioSample 1	P20 (F020885)	| Symbols: ATPANK2, PANK2 | pantothenate kinase 2 | chr4:15537724-15543715 REVERSE LENGTH=901	AT4G32180.1	TAIR10_pep_20101214_contaminants.fasta	99644	1	11	11	14	0.011	0.162
201210Orbi_Dave_Gelsample (1)	Uncategorized Sample	BioSample 1	P20 (F020885)	| Symbols: ACO3 | aconitase 3 | chr2:2141591-2146350 FORWARD LENGTH=990	AT2G05710.1	TAIR10_pep_20101214_contaminants.fasta	108203	1	5	6	11	0.0086	0.0798
201210Orbi_Dave_Gelsample (1)	Uncategorized Sample	BioSample 1	P20 (F020885)	| Symbols: | Peptidase M1 family protein | chr1:23657791-23664243 REVERSE LENGTH=987	AT1G63770.3,AT1G63770.4	TAIR10_pep_20101214_contaminants.fasta	110818	1	8	8	11	0.0086	0.121
201210Orbi_Dave_Gelsample (1)	Uncategorized Sample	BioSample 1	P20 (F020885)	| Symbols: | glutamate-ammonia ligases;catalytics;glutamate-ammonia ligases | chr3:19707068-19711188 FORWARD LENGTH=852	AT3G53180.1	TAIR10_pep_20101214_contaminants.fasta	94388.7	1	7	7	10	0.0078	0.112
201210Orbi_Dave_Gelsample (1)	Uncategorized Sample	BioSample 1	P20 (F020885)	| Symbols: EMB2247 | ATP binding;valine-tRNA ligases;aminoacyl-tRNA ligases;nucleotide binding;ATP binding;aminoacyl-tRNA ligases | chr5:5485353-5493229 FORWARD LENGTH=974	AT5G16715.1	TAIR10_pep_20101214_contaminants.fasta	110633	1	6	6	9	0.0071	0.0729
201210Orbi_Dave_Gelsample (1)	Uncategorized Sample	BioSample 1	P20 (F020885)	| Symbols: EMB2729, BE1 | Alpha amylase family protein | chr3:7123603-7130364 REVERSE LENGTH=869	AT3G20440.1,AT3G20440.2,AT3G20440.3	TAIR10_pep_20101214_contaminants.fasta	100105	1	3	3	5	0.0039	0.0518
201210Orbi_Dave_Gelsample (1)	Uncategorized Sample	BioSample 1	P20 (F020885)	| Symbols: ALATS, ACD | Alanyl-tRNA synthetase | chr1:18591429-18598311 REVERSE LENGTH=1003	AT1G50200.1,AT1G50200.2	TAIR10_pep_20101214_contaminants.fasta	110492	1	3	3	4	0.0031	0.0419
201210Orbi_Dave_Gelsample (1)	Uncategorized Sample	BioSample 1	P20 (F020885)	| Symbols: AK-HSDH I, AK-HSDH | aspartate kinase-homoserine dehydrogenase i | chr1:11158744-11163055 REVERSE LENGTH=911	AT1G31230.1	TAIR10_pep_20101214_contaminants.fasta	99406	1	2	2	3	0.0024	0.034
201210Orbi_Dave_Gelsample (1)	Uncategorized Sample	BioSample 1	P20 (F020885)	| Symbols: ATTPS5, TPS5 | trehalose phosphatase/synthase 5 | chr4:9877055-9880084 FORWARD LENGTH=862	AT4G17770.1	TAIR10_pep_20101214_contaminants.fasta	97457.1	1	2	2	3	0.0024	0.036
201210Orbi_Dave_Gelsample (1)	Uncategorized Sample	BioSample 1	P20 (F020885)	| Symbols: Phox2 | Octicosapeptide/Phox/Bem1p (PB1) domain-containing protein / tetratricopeptide repeat (TPR)-containing protein | chr1:23084632-23086887 REVERSE LENGTH=751	AT1G62390.1	TAIR10_pep_20101214_contaminants.fasta	82708.8	0.998	2	2	3	0.0024	0.0413
201210Orbi_Dave_Gelsample (1)	Uncategorized Sample	BioSample 1	P20 (F020885)	| Symbols: ATCIMS, ATMETS, ATMS1 | Cobalamin-independent synthase family protein | chr5:5935771-5939195 FORWARD LENGTH=765	AT5G17920.1,AT5G17920.2	TAIR10_pep_20101214_contaminants.fasta	84358.4	0.998	2	2	2	0.0016	0.0275
201210Orbi_Dave_Gelsample (1)	Uncategorized Sample	BioSample 1	P21 (F020886)	| Symbols: LOX2, ATLOX2 | lipoxygenase 2 | chr3:16525437-16529233 FORWARD LENGTH=896	AT3G45140.1	TAIR10_pep_20101214_contaminants.fasta	102049	1	44	58	141	0.111	0.474
201210Orbi_Dave_Gelsample (1)	Uncategorized Sample	BioSample 1	P21 (F020886)	| Symbols: CDC48, ATCDC48, CDC48A | cell division cycle 48 | chr3:3019494-3022832 FORWARD LENGTH=809	AT3G09840.1	TAIR10_pep_20101214_contaminants.fasta	89396	1	31	38	70	0.0552	0.451
201210Orbi_Dave_Gelsample (1)	Uncategorized Sample	BioSample 1	P21 (F020886)	| Symbols: | coatomer gamma-2 subunit, putative / gamma-2 coat protein, putative / gamma-2 COP, putative | chr4:16471956-16476795 FORWARD LENGTH=886	AT4G34450.1	TAIR10_pep_20101214_contaminants.fasta	98492.2	1	21	22	38	0.03	0.384
201210Orbi_Dave_Gelsample (1)	Uncategorized Sample	BioSample 1	P21 (F020886)	| Symbols: FZL | FZO-like | chr1:761321-766053 FORWARD LENGTH=912	AT1G03160.1	TAIR10_pep_20101214_contaminants.fasta	100735	1	12	14	20	0.0158	0.18
201210Orbi_Dave_Gelsample (1)	Uncategorized Sample	BioSample 1	P21 (F020886)	| Symbols: | Peptidase M1 family protein | chr1:23657791-23664243 REVERSE LENGTH=987	AT1G63770.3,AT1G63770.4	TAIR10_pep_20101214_contaminants.fasta	110818	1	13	13	20	0.0158	0.188
201210Orbi_Dave_Gelsample (1)	Uncategorized Sample	BioSample 1	P21 (F020886)	| Symbols: ATAMY3, AMY3 | alpha-amylase-like 3 | chr1:26288518-26293003 REVERSE LENGTH=887	AT1G69830.1	TAIR10_pep_20101214_contaminants.fasta	99843.9	1	14	14	19	0.015	0.222
201210Orbi_Dave_Gelsample (1)	Uncategorized Sample	BioSample 1	P21 (F020886)	| Symbols: SHD, HSP90.7, AtHsp90.7, AtHsp90-7 | Chaperone protein htpG family protein | chr4:12551902-12555851 REVERSE LENGTH=823	AT4G24190.1,AT4G24190.2	TAIR10_pep_20101214_contaminants.fasta	94208.5	1	10	11	15	0.0118	0.191
201210Orbi_Dave_Gelsample (1)	Uncategorized Sample	BioSample 1	P21 (F020886)	| Symbols: RBCL | ribulose-bisphosphate carboxylases | chrC:54958-56397 FORWARD LENGTH=479	ATCG00490.1	TAIR10_pep_20101214_contaminants.fasta	52955.6	1	9	9	15	0.0118	0.251
201210Orbi_Dave_Gelsample (1)	Uncategorized Sample	BioSample 1	P21 (F020886)	| Symbols: LOS1 | Ribosomal protein S5/Elongation factor G/III/V family protein | chr1:20968245-20971077 REVERSE LENGTH=843	AT1G56070.1	TAIR10_pep_20101214_contaminants.fasta	93891.9	1	8	9	13	0.0103	0.165
201210Orbi_Dave_Gelsample (1)	Uncategorized Sample	BioSample 1	P21 (F020886)	| Symbols: | unknown protein; FUNCTIONS IN: molecular_function unknown; INVOLVED IN: biological_process unknown; LOCATED IN: plasma membrane, chloroplast; EXPRESSED IN: 23 plant structures; EXPRESSED DURING: 13 growth stages; Has 166 Blast hits to 166 proteins in 41 species: Archae - 0; Bacteria - 0; Metazoa - 112; Fungi - 4; Plants - 36; Viruses - 0; Other Eukaryotes - 14 (source: NCBI BLink). |…	AT5G57460.1	TAIR10_pep_20101214_contaminants.fasta	70513	1	5	5	8	0.0063	0.108
201210Orbi_Dave_Gelsample (1)	Uncategorized Sample	BioSample 1	P21 (F020886)	| Symbols: RCA | rubisco activase | chr2:16570951-16573345 REVERSE LENGTH=474	AT2G39730.1	TAIR10_pep_20101214_contaminants.fasta	51982	1	6	6	7	0.0055	0.217
201210Orbi_Dave_Gelsample (1)	Uncategorized Sample	BioSample 1	P21 (F020886)	| Symbols: ALB1, ALB-1V, V157, PDE166, CHLD | ALBINA 1 | chr1:2696538-2700819 FORWARD LENGTH=760	AT1G08520.1	TAIR10_pep_20101214_contaminants.fasta	83285.6	1	4	5	6	0.0047	0.0697
201210Orbi_Dave_Gelsample (1)	Uncategorized Sample	BioSample 1	P21 (F020886)	| Symbols: PPDK | pyruvate orthophosphate dikinase | chr4:8864828-8870727 REVERSE LENGTH=956	AT4G15530.1,AT4G15530.2,AT4G15530.3,AT4G15530.4,AT4G15530.5,AT4G15530.6	TAIR10_pep_20101214_contaminants.fasta	95394.2	1	4	4	6	0.0047	0.0674
201210Orbi_Dave_Gelsample (1)	Uncategorized Sample	BioSample 1	P21 (F020886)	| Symbols: CLPC, ATHSP93-V, HSP93-V, DCA1, CLPC1 | CLPC homologue 1 | chr5:20715710-20719800 REVERSE LENGTH=929	AT5G50920.1	TAIR10_pep_20101214_contaminants.fasta	103456	1	4	4	6	0.0047	0.0388
201210Orbi_Dave_Gelsample (1)	Uncategorized Sample	BioSample 1	P21 (F020886)	| Symbols: | Transketolase | chr3:22454004-22456824 FORWARD LENGTH=741	AT3G60750.1	TAIR10_pep_20101214_contaminants.fasta	79970.1	1	5	5	6	0.0047	0.104
201210Orbi_Dave_Gelsample (1)	Uncategorized Sample	BioSample 1	P21 (F020886)	| Symbols: ATTPS7, TPS7, ATTPSA | trehalose-phosphatase/synthase 7 | chr1:1955413-1958153 FORWARD LENGTH=851	AT1G06410.1	TAIR10_pep_20101214_contaminants.fasta	96691.2	1	4	4	6	0.0047	0.0564
201210Orbi_Dave_Gelsample (1)	Uncategorized Sample	BioSample 1	P21 (F020886)	| Symbols: | Prolyl oligopeptidase family protein | chr2:19442278-19446253 REVERSE LENGTH=961	AT2G47390.1	TAIR10_pep_20101214_contaminants.fasta	106269	1	4	4	5	0.004	0.0645
201210Orbi_Dave_Gelsample (1)	Uncategorized Sample	BioSample 1	P21 (F020886)	| Symbols: | RING/FYVE/PHD zinc finger superfamily protein | chr1:18748537-18751005 FORWARD LENGTH=629	AT1G50620.1	TAIR10_pep_20101214_contaminants.fasta	68362.6	1	3	3	4	0.0032	0.0827
201210Orbi_Dave_Gelsample (1)	Uncategorized Sample	BioSample 1	P21 (F020886)	| Symbols: APM1, ATAPM1 | aminopeptidase M1 | chr4:15965915-15970418 REVERSE LENGTH=879	AT4G33090.1	TAIR10_pep_20101214_contaminants.fasta	98181.5	1	4	4	4	0.0032	0.058
201210Orbi_Dave_Gelsample (1)	Uncategorized Sample	BioSample 1	P21 (F020886)	| Symbols: PLDALPHA1, PLD | phospholipase D alpha 1 | chr3:5330835-5333474 FORWARD LENGTH=810	AT3G15730.1	TAIR10_pep_20101214_contaminants.fasta	91850.6	1	2	2	3	0.0024	0.0321
201210Orbi_Dave_Gelsample (1)	Uncategorized Sample	BioSample 1	P21 (F020886)	| Symbols: | D-alanine--D-alanine ligase family | chr3:2679648-2686157 REVERSE LENGTH=937	AT3G08840.2,AT3G08840.3	TAIR10_pep_20101214_contaminants.fasta	102897	0.998	2	2	2	0.0016	0.0245
201210Orbi_Dave_Gelsample (1)	Uncategorized Sample	BioSample 1	P21 (F020886)	| Symbols: LINC1 | little nuclei1 | chr1:25151561-25156032 REVERSE LENGTH=1132	AT1G67230.1	TAIR10_pep_20101214_contaminants.fasta	129096	0.998	2	2	2	0.0016	0.0212
201210Orbi_Dave_Gelsample (1)	Uncategorized Sample	BioSample 1	P22 (F020887)	| Symbols: PSBP-1, OEE2, PSII-P, OE23 | photosystem II subunit P-1 | chr1:2047940-2049186 FORWARD LENGTH=263	AT1G06680.1,AT1G06680.2	TAIR10_pep_20101214_contaminants.fasta	28095.4	1	10	14	62	0.0549	0.422
201210Orbi_Dave_Gelsample (1)	Uncategorized Sample	BioSample 1	P22 (F020887)	| Symbols: ATSCO1, ATSCO1/CPEF-G, SCO1 | Translation elongation factor EFG/EF2 protein | chr1:23233622-23236321 REVERSE LENGTH=783	AT1G62750.1	TAIR10_pep_20101214_contaminants.fasta	86059	1	24	30	56	0.0496	0.421
201210Orbi_Dave_Gelsample (1)	Uncategorized Sample	BioSample 1	P22 (F020887)	| Symbols: TIF3B1, EIF3B, ATEIF3B-1, EIF3B-1, ATTIF3B1 | translation initiation factor 3B1 | chr5:9781207-9784759 REVERSE LENGTH=712	AT5G27640.1	TAIR10_pep_20101214_contaminants.fasta	81876.6	1	23	26	48	0.0425	0.351
201210Orbi_Dave_Gelsample (1)	Uncategorized Sample	BioSample 1	P22 (F020887)	| Symbols: | lumazine-binding family protein | chr2:8923342-8924621 FORWARD LENGTH=271	AT2G20690.1	TAIR10_pep_20101214_contaminants.fasta	29638.8	1	10	12	29	0.0257	0.232
201210Orbi_Dave_Gelsample (1)	Uncategorized Sample	BioSample 1	P22 (F020887)	| Symbols: | unknown protein; INVOLVED IN: biological_process unknown; LOCATED IN: chloroplast stroma, chloroplast, chloroplast envelope; EXPRESSED IN: 24 plant structures; EXPRESSED DURING: 13 growth stages; BEST Arabidopsis thaliana protein match is: unknown protein (TAIR:AT4G14840.1); Has 717 Blast hits to 703 proteins in 179 species: Archae - 14; Bacteria - 134; Metazoa - 141; Fungi - 74; Pla…	AT3G22520.1	TAIR10_pep_20101214_contaminants.fasta	67571.7	1	11	12	27	0.0239	0.233
201210Orbi_Dave_Gelsample (1)	Uncategorized Sample	BioSample 1	P22 (F020887)	| Symbols: | unknown protein; FUNCTIONS IN: molecular_function unknown; INVOLVED IN: biological_process unknown; LOCATED IN: chloroplast, chloroplast stroma; EXPRESSED IN: 22 plant structures; EXPRESSED DURING: 14 growth stages; Has 94 Blast hits to 94 proteins in 35 species: Archae - 6; Bacteria - 10; Metazoa - 21; Fungi - 2; Plants - 48; Viruses - 0; Other Eukaryotes - 7 (source: NCBI BLink). |…	AT1G62780.1	TAIR10_pep_20101214_contaminants.fasta	27220.5	1	8	10	21	0.0186	0.338
201210Orbi_Dave_Gelsample (1)	Uncategorized Sample	BioSample 1	P22 (F020887)	| Symbols: ATPEN2, PEN2 | PTEN 2 | chr3:6731824-6735354 FORWARD LENGTH=611	AT3G19420.1	TAIR10_pep_20101214_contaminants.fasta	66430.8	1	7	7	14	0.0124	0.137
201210Orbi_Dave_Gelsample (1)	Uncategorized Sample	BioSample 1	P22 (F020887)	| Symbols: SEC10 | exocyst complex component sec10 | chr5:4003002-4008445 REVERSE LENGTH=825	AT5G12370.1,AT5G12370.2	TAIR10_pep_20101214_contaminants.fasta	89696.9	1	7	7	10	0.0089	0.122
201210Orbi_Dave_Gelsample (1)	Uncategorized Sample	BioSample 1	P22 (F020887)	| Symbols: RCA | rubisco activase | chr2:16570951-16573345 REVERSE LENGTH=474	AT2G39730.1	TAIR10_pep_20101214_contaminants.fasta	51982	1	7	7	8	0.0071	0.222
201210Orbi_Dave_Gelsample (1)	Uncategorized Sample	BioSample 1	P22 (F020887)	| Symbols: | Stress responsive alpha-beta barrel domain protein | chr2:13472699-13473490 REVERSE LENGTH=263	AT2G31670.1	TAIR10_pep_20101214_contaminants.fasta	28865.9	1	4	5	8	0.0071	0.205
201210Orbi_Dave_Gelsample (1)	Uncategorized Sample	BioSample 1	P22 (F020887)	| Symbols: | Mannose-binding lectin superfamily protein | chr3:5593029-5595522 FORWARD LENGTH=705	AT3G16460.1,AT3G16460.2	TAIR10_pep_20101214_contaminants.fasta	72473.6	1	4	4	7	0.0062	0.108
201210Orbi_Dave_Gelsample (1)	Uncategorized Sample	BioSample 1	P22 (F020887)	| Symbols: RBCL | ribulose-bisphosphate carboxylases | chrC:54958-56397 FORWARD LENGTH=479	ATCG00490.1	TAIR10_pep_20101214_contaminants.fasta	52955.6	1	5	5	6	0.0053	0.117
201210Orbi_Dave_Gelsample (1)	Uncategorized Sample	BioSample 1	P22 (F020887)	| Symbols: | Prolyl oligopeptidase family protein | chr1:28571187-28574852 FORWARD LENGTH=795	AT1G76140.1,AT1G76140.2	TAIR10_pep_20101214_contaminants.fasta	89406.9	1	3	3	5	0.0044	0.0553
201210Orbi_Dave_Gelsample (1)	Uncategorized Sample	BioSample 1	P22 (F020887)	| Symbols: CLPC, ATHSP93-V, HSP93-V, DCA1, CLPC1 | CLPC homologue 1 | chr5:20715710-20719800 REVERSE LENGTH=929	AT5G50920.1	TAIR10_pep_20101214_contaminants.fasta	103456	1	3	3	4	0.0035	0.0301
201210Orbi_Dave_Gelsample (1)	Uncategorized Sample	BioSample 1	P22 (F020887)	| Symbols: PLDALPHA1, PLD | phospholipase D alpha 1 | chr3:5330835-5333474 FORWARD LENGTH=810	AT3G15730.1	TAIR10_pep_20101214_contaminants.fasta	91850.6	1	3	3	4	0.0035	0.0346
201210Orbi_Dave_Gelsample (1)	Uncategorized Sample	BioSample 1	P22 (F020887)	| Symbols: | ENTH/VHS family protein | chr3:5513701-5516540 FORWARD LENGTH=690	AT3G16270.1	TAIR10_pep_20101214_contaminants.fasta	74894.1	1	3	3	3	0.0027	0.0522
201210Orbi_Dave_Gelsample (1)	Uncategorized Sample	BioSample 1	P22 (F020887)	| Symbols: APT1, ATAPT1 | adenine phosphoribosyl transferase 1 | chr1:9532042-9533807 FORWARD LENGTH=243	AT1G27450.1,AT1G27450.2,AT1G27450.3	TAIR10_pep_20101214_contaminants.fasta	26397.1	0.998	2	2	3	0.0027	0.123
201210Orbi_Dave_Gelsample (1)	Uncategorized Sample	BioSample 1	P22 (F020887)	| Symbols: | Tetratricopeptide repeat (TPR)-like superfamily protein | chr3:1632408-1633912 FORWARD LENGTH=257	AT3G05625.1	TAIR10_pep_20101214_contaminants.fasta	28953.4	0.998	2	2	3	0.0027	0.0661
201210Orbi_Dave_Gelsample (1)	Uncategorized Sample	BioSample 1	P22 (F020887)	| Symbols: Y14 | RNA-binding (RRM/RBD/RNP motifs) family protein | chr1:19103072-19104753 REVERSE LENGTH=202	AT1G51510.1	TAIR10_pep_20101214_contaminants.fasta	22439.1	0.998	2	2	2	0.0018	0.114
201210Orbi_Dave_Gelsample (1)	Uncategorized Sample	BioSample 1	P22 (F020887)	| Symbols: | unknown protein; CONTAINS InterPro DOMAIN/s: Protein of unknown function DUF2042 (InterPro:IPR018611); Has 559 Blast hits to 533 proteins in 154 species: Archae - 3; Bacteria - 32; Metazoa - 305; Fungi - 42; Plants - 50; Viruses - 3; Other Eukaryotes - 124 (source: NCBI BLink). | chr3:16979174-16983970 FORWARD LENGTH=804	AT3G46220.1,AT3G46220.2,AT3G46220.3	TAIR10_pep_20101214_contaminants.fasta	89076	0.999	2	2	2	0.0018	0.0609
201210Orbi_Dave_Gelsample (1)	Uncategorized Sample	BioSample 1	P22 (F020887)	| Symbols: ATARD1, ARD1 | acireductone dioxygenase 1 | chr4:8430484-8431867 REVERSE LENGTH=192	AT4G14716.1	TAIR10_pep_20101214_contaminants.fasta	22588.6	0.998	2	2	2	0.0018	0.125
201210Orbi_Dave_Gelsample (1)	Uncategorized Sample	BioSample 1	P22 (F020887)	| Symbols: Hsp89.1, AtHsp90.6, AtHsp90-6 | HEAT SHOCK PROTEIN 89.1 | chr3:2479611-2483970 FORWARD LENGTH=799	AT3G07770.1	TAIR10_pep_20101214_contaminants.fasta	90570	0.998	2	2	2	0.0018	0.0551
201210Orbi_Dave_Gelsample (1)	Uncategorized Sample	BioSample 1	P23 (F020888)	| Symbols: NAI2 | DNA topoisomerase-related | chr3:5397783-5402610 REVERSE LENGTH=772	AT3G15950.1	TAIR10_pep_20101214_contaminants.fasta	85018.7	1	55	74	303	0.259	0.666
201210Orbi_Dave_Gelsample (1)	Uncategorized Sample	BioSample 1	P24 (F020889)	| Symbols: ATPHS2, PHS2 | alpha-glucan phosphorylase 2 | chr3:17301625-17306111 REVERSE LENGTH=841	AT3G46970.1	TAIR10_pep_20101214_contaminants.fasta	95162.3	1	37	50	138	0.17	0.589
201210Orbi_Dave_Gelsample (1)	Uncategorized Sample	BioSample 1	P24 (F020889)	| Symbols: ATGCN3, GCN3 | general control non-repressible 3 | chr1:23968850-23973369 FORWARD LENGTH=715	AT1G64550.1	TAIR10_pep_20101214_contaminants.fasta	79645.8	1	11	13	25	0.0308	0.256
201210Orbi_Dave_Gelsample (1)	Uncategorized Sample	BioSample 1	P24 (F020889)	| Symbols: ATCIMS, ATMETS, ATMS1 | Cobalamin-independent synthase family protein | chr5:5935771-5939195 FORWARD LENGTH=765	AT5G17920.1,AT5G17920.2	TAIR10_pep_20101214_contaminants.fasta	84358.4	1	10	11	23	0.0283	0.178
201210Orbi_Dave_Gelsample (1)	Uncategorized Sample	BioSample 1	P24 (F020889)	| Symbols: RBCL | ribulose-bisphosphate carboxylases | chrC:54958-56397 FORWARD LENGTH=479	ATCG00490.1	TAIR10_pep_20101214_contaminants.fasta	52955.6	1	7	7	13	0.016	0.18
201210Orbi_Dave_Gelsample (1)	Uncategorized Sample	BioSample 1	P24 (F020889)	| Symbols: | acylaminoacyl-peptidase-related | chr4:8362586-8366525 FORWARD LENGTH=764	AT4G14570.1	TAIR10_pep_20101214_contaminants.fasta	83939.6	1	4	4	7	0.0086	0.0838
201210Orbi_Dave_Gelsample (1)	Uncategorized Sample	BioSample 1	P24 (F020889)	| Symbols: NIT1, ATNIT1, NITI | nitrilase 1 | chr3:15986901-15988841 FORWARD LENGTH=346	AT3G44310.1,AT3G44310.3	TAIR10_pep_20101214_contaminants.fasta	38152.3	1	3	3	6	0.0074	0.104
201210Orbi_Dave_Gelsample (1)	Uncategorized Sample	BioSample 1	P24 (F020889)	| Symbols: ATXYL1, XYL1, TRG1 | alpha-xylosidase 1 | chr1:25734435-25737897 REVERSE LENGTH=915	AT1G68560.1	TAIR10_pep_20101214_contaminants.fasta	102401	1	3	3	6	0.0074	0.0361
201210Orbi_Dave_Gelsample (1)	Uncategorized Sample	BioSample 1	P24 (F020889)	| Symbols: P5CS1, ATP5CS | delta1-pyrroline-5-carboxylate synthase 1 | chr2:16598516-16602939 REVERSE LENGTH=717	AT2G39800.1,AT2G39800.2,AT2G39800.4	TAIR10_pep_20101214_contaminants.fasta	66761	1	3	4	5	0.0062	0.14
201210Orbi_Dave_Gelsample (1)	Uncategorized Sample	BioSample 1	P24 (F020889)	| Symbols: P5CS2 | delta 1-pyrroline-5-carboxylate synthase 2 | chr3:20624278-20628989 REVERSE LENGTH=726	AT3G55610.1	TAIR10_pep_20101214_contaminants.fasta	78873	0.998	2	2	3	0.0037	0.0344
201210Orbi_Dave_Gelsample (1)	Uncategorized Sample	BioSample 1	P24 (F020889)	| Symbols: ATMS2, MS2 | methionine synthase 2 | chr3:957602-960740 FORWARD LENGTH=765	AT3G03780.1,AT3G03780.2,AT3G03780.3	TAIR10_pep_20101214_contaminants.fasta	84586.1	1	3	3	3	0.0037	0.12
201210Orbi_Dave_Gelsample (1)	Uncategorized Sample	BioSample 1	P25 (F020908)	| Symbols: LOS1 | Ribosomal protein S5/Elongation factor G/III/V family protein | chr1:20968245-20971077 REVERSE LENGTH=843	AT1G56070.1	TAIR10_pep_20101214_contaminants.fasta	93891.9	1	28	33	56	0.0621	0.439
201210Orbi_Dave_Gelsample (1)	Uncategorized Sample	BioSample 1	P25 (F020908)	| Symbols: | methionine--tRNA ligase, putative / methionyl-tRNA synthetase, putative / MetRS, putative | chr4:7993366-7998433 REVERSE LENGTH=797	AT4G13780.1	TAIR10_pep_20101214_contaminants.fasta	89855.4	1	23	30	48	0.0532	0.341
201210Orbi_Dave_Gelsample (1)	Uncategorized Sample	BioSample 1	P25 (F020908)	| Symbols: | DEA(D/H)-box RNA helicase family protein | chr3:2201531-2204662 FORWARD LENGTH=781	AT3G06980.1	TAIR10_pep_20101214_contaminants.fasta	87430.1	1	14	18	24	0.0266	0.233
201210Orbi_Dave_Gelsample (1)	Uncategorized Sample	BioSample 1	P25 (F020908)	| Symbols: ARA12 | Subtilase family protein | chr5:26872192-26874465 REVERSE LENGTH=757	AT5G67360.1	TAIR10_pep_20101214_contaminants.fasta	79416.6	1	7	8	13	0.0144	0.125
201210Orbi_Dave_Gelsample (1)	Uncategorized Sample	BioSample 1	P25 (F020908)	| Symbols: FUC95A | 1,2-alpha-L-fucosidases | chr4:16398130-16401591 FORWARD LENGTH=843	AT4G34260.1	TAIR10_pep_20101214_contaminants.fasta	93727.8	1	6	7	10	0.0111	0.0854
201210Orbi_Dave_Gelsample (1)	Uncategorized Sample	BioSample 1	P25 (F020908)	| Symbols: ATPHS2, PHS2 | alpha-glucan phosphorylase 2 | chr3:17301625-17306111 REVERSE LENGTH=841	AT3G46970.1	TAIR10_pep_20101214_contaminants.fasta	95162.3	1	7	7	10	0.0111	0.134
201210Orbi_Dave_Gelsample (1)	Uncategorized Sample	BioSample 1	P25 (F020908)	| Symbols: P5CS2 | delta 1-pyrroline-5-carboxylate synthase 2 | chr3:20624278-20628989 REVERSE LENGTH=726	AT3G55610.1	TAIR10_pep_20101214_contaminants.fasta	78873	1	9	9	10	0.0111	0.149
201210Orbi_Dave_Gelsample (1)	Uncategorized Sample	BioSample 1	P25 (F020908)	| Symbols: RBCL | ribulose-bisphosphate carboxylases | chrC:54958-56397 FORWARD LENGTH=479	ATCG00490.1	TAIR10_pep_20101214_contaminants.fasta	52955.6	1	7	7	9	0.01	0.167
201210Orbi_Dave_Gelsample (1)	Uncategorized Sample	BioSample 1	P25 (F020908)	| Symbols: PYK10, PSR3.1, BGLU23, LEB | Glycosyl hydrolase superfamily protein | chr3:2840657-2843730 REVERSE LENGTH=524	AT3G09260.1	TAIR10_pep_20101214_contaminants.fasta	59722.4	1	5	5	7	0.0078	0.124
201210Orbi_Dave_Gelsample (1)	Uncategorized Sample	BioSample 1	P25 (F020908)	| Symbols: eIFiso4G1 | MIF4G domain-containing protein / MA3 domain-containing protein | chr5:23439755-23443433 FORWARD LENGTH=780	AT5G57870.1	TAIR10_pep_20101214_contaminants.fasta	85573.8	1	6	6	6	0.0067	0.0833
201210Orbi_Dave_Gelsample (1)	Uncategorized Sample	BioSample 1	P25 (F020908)	| Symbols: ATCIMS, ATMETS, ATMS1 | Cobalamin-independent synthase family protein | chr5:5935771-5939195 FORWARD LENGTH=765	AT5G17920.1,AT5G17920.2	TAIR10_pep_20101214_contaminants.fasta	84358.4	1	4	4	5	0.0055	0.0667
201210Orbi_Dave_Gelsample (1)	Uncategorized Sample	BioSample 1	P25 (F020908)	| Symbols: ATCUL1, CUL1, AXR6 | cullin 1 | chr4:1129315-1133435 FORWARD LENGTH=738	AT4G02570.1,AT4G02570.2,AT4G02570.3,AT4G02570.4	TAIR10_pep_20101214_contaminants.fasta	86305.4	1	3	3	4	0.0044	0.0447
201210Orbi_Dave_Gelsample (1)	Uncategorized Sample	BioSample 1	P25 (F020908)	| Symbols: CAT2 | catalase 2 | chr4:16700937-16703215 REVERSE LENGTH=492	AT4G35090.1	TAIR10_pep_20101214_contaminants.fasta	56932.5	1	3	3	4	0.0044	0.0549
201210Orbi_Dave_Gelsample (1)	Uncategorized Sample	BioSample 1	P25 (F020908)	| Symbols: DCP5 | decapping 5 | chr1:9024616-9027556 REVERSE LENGTH=611	AT1G26110.1,AT1G26110.2	TAIR10_pep_20101214_contaminants.fasta	64371.6	1	3	3	4	0.0044	0.0851
201210Orbi_Dave_Gelsample (1)	Uncategorized Sample	BioSample 1	P25 (F020908)	| Symbols: SKU5 | Cupredoxin superfamily protein | chr4:7349941-7352868 REVERSE LENGTH=587	AT4G12420.1,AT4G12420.2	TAIR10_pep_20101214_contaminants.fasta	65638.7	1	3	3	4	0.0044	0.0596
201210Orbi_Dave_Gelsample (1)	Uncategorized Sample	BioSample 1	P25 (F020908)	| Symbols: VAR3 | zinc finger (Ran-binding) family protein | chr5:5869810-5872671 REVERSE LENGTH=758	AT5G17790.1	TAIR10_pep_20101214_contaminants.fasta	85947	0.998	2	2	3	0.0033	0.0343
201210Orbi_Dave_Gelsample (1)	Uncategorized Sample	BioSample 1	P25 (F020908)	| Symbols: GAPA, GAPA-1 | glyceraldehyde 3-phosphate dehydrogenase A subunit | chr3:9795226-9796848 FORWARD LENGTH=396	AT3G26650.1	TAIR10_pep_20101214_contaminants.fasta	42490.1	1	3	3	3	0.0033	0.141
201210Orbi_Dave_Gelsample (1)	Uncategorized Sample	BioSample 1	P25 (F020908)	| Symbols: | Aldolase-type TIM barrel family protein | chr3:4818667-4820748 FORWARD LENGTH=367	AT3G14415.1,AT3G14415.2,AT3G14415.3	TAIR10_pep_20101214_contaminants.fasta	40307.7	0.998	2	2	3	0.0033	0.0763
201210Orbi_Dave_Gelsample (1)	Uncategorized Sample	BioSample 1	P25 (F020908)	| Symbols: emb1138 | DEAD box RNA helicase (RH3) | chr5:9285540-9288871 REVERSE LENGTH=748	AT5G26742.2	TAIR10_pep_20101214_contaminants.fasta	81159.2	0.999	2	2	2	0.0022	0.0254
201210Orbi_Dave_Gelsample (1)	Uncategorized Sample	BioSample 1	P25 (F020908)	| Symbols: GYRB1 | DNA GYRASE B1 | chr3:3173805-3179756 REVERSE LENGTH=772	AT3G10270.1,AT5G04130.1	TAIR10_pep_20101214_contaminants.fasta	85852.9	0.998	2	2	2	0.0022	0.0389
201210Orbi_Dave_Gelsample (1)	Uncategorized Sample	BioSample 1	P25 (F020908)	| Symbols: eIFiso4G2 | MIF4G domain-containing protein / MA3 domain-containing protein | chr2:10225500-10228456 REVERSE LENGTH=747	AT2G24050.1	TAIR10_pep_20101214_contaminants.fasta	82891.6	1	2	2	2	0.0022	0.0281
201210Orbi_Dave_Gelsample (1)	Uncategorized Sample	BioSample 1	P25 (F020908)	| Symbols: OVA9 | glutamine-tRNA ligase, putative / glutaminyl-tRNA synthetase, putative / GlnRS, putative | chr1:8889280-8894205 REVERSE LENGTH=795	AT1G25350.1,AT1G25350.2	TAIR10_pep_20101214_contaminants.fasta	91249.5	1	2	2	2	0.0022	0.0264
201210Orbi_Dave_Gelsample (1)	Uncategorized Sample	BioSample 1	P26 (F020909)	| Symbols: ATCIMS, ATMETS, ATMS1 | Cobalamin-independent synthase family protein | chr5:5935771-5939195 FORWARD LENGTH=765	AT5G17920.1,AT5G17920.2	TAIR10_pep_20101214_contaminants.fasta	84358.4	1	23	28	42	0.046	0.412
201210Orbi_Dave_Gelsample (1)	Uncategorized Sample	BioSample 1	P26 (F020909)	| Symbols: LOS1 | Ribosomal protein S5/Elongation factor G/III/V family protein | chr1:20968245-20971077 REVERSE LENGTH=843	AT1G56070.1	TAIR10_pep_20101214_contaminants.fasta	93891.9	1	18	20	35	0.0383	0.312
201210Orbi_Dave_Gelsample (1)	Uncategorized Sample	BioSample 1	P26 (F020909)	| Symbols: emb1138 | DEAD box RNA helicase (RH3) | chr5:9285540-9288871 REVERSE LENGTH=748	AT5G26742.2	TAIR10_pep_20101214_contaminants.fasta	81159.2	1	19	20	29	0.0317	0.349
201210Orbi_Dave_Gelsample (1)	Uncategorized Sample	BioSample 1	P26 (F020909)	| Symbols: P5CS2 | delta 1-pyrroline-5-carboxylate synthase 2 | chr3:20624278-20628989 REVERSE LENGTH=726	AT3G55610.1	TAIR10_pep_20101214_contaminants.fasta	78873	1	14	19	28	0.0306	0.302
201210Orbi_Dave_Gelsample (1)	Uncategorized Sample	BioSample 1	P26 (F020909)	| Symbols: | jacalin lectin family protein | chr1:12256990-12260432 FORWARD LENGTH=745	AT1G33790.2	TAIR10_pep_20101214_contaminants.fasta	81845.3	1	9	12	20	0.0219	0.149
201210Orbi_Dave_Gelsample (1)	Uncategorized Sample	BioSample 1	P26 (F020909)	| Symbols: | methionine--tRNA ligase, putative / methionyl-tRNA synthetase, putative / MetRS, putative | chr4:7993366-7998433 REVERSE LENGTH=797	AT4G13780.1	TAIR10_pep_20101214_contaminants.fasta	89855.4	1	9	9	13	0.0142	0.162
201210Orbi_Dave_Gelsample (1)	Uncategorized Sample	BioSample 1	P26 (F020909)	| Symbols: | DPP6 N-terminal domain-like protein | chr1:7613028-7615148 FORWARD LENGTH=706	AT1G21680.1	TAIR10_pep_20101214_contaminants.fasta	78443	1	9	9	11	0.012	0.174
201210Orbi_Dave_Gelsample (1)	Uncategorized Sample	BioSample 1	P26 (F020909)	| Symbols: RBCL | ribulose-bisphosphate carboxylases | chrC:54958-56397 FORWARD LENGTH=479	ATCG00490.1	TAIR10_pep_20101214_contaminants.fasta	52955.6	1	7	7	8	0.0088	0.167
201210Orbi_Dave_Gelsample (1)	Uncategorized Sample	BioSample 1	P26 (F020909)	| Symbols: ATMS2, MS2 | methionine synthase 2 | chr3:957602-960740 FORWARD LENGTH=765	AT3G03780.1,AT3G03780.2,AT3G03780.3	TAIR10_pep_20101214_contaminants.fasta	84586.1	1	5	6	8	0.0088	0.277
201210Orbi_Dave_Gelsample (1)	Uncategorized Sample	BioSample 1	P26 (F020909)	| Symbols: | DEA(D/H)-box RNA helicase family protein | chr3:2201531-2204662 FORWARD LENGTH=781	AT3G06980.1	TAIR10_pep_20101214_contaminants.fasta	87430.1	1	5	5	7	0.0077	0.101
201210Orbi_Dave_Gelsample (1)	Uncategorized Sample	BioSample 1	P26 (F020909)	| Symbols: ATPHS2, PHS2 | alpha-glucan phosphorylase 2 | chr3:17301625-17306111 REVERSE LENGTH=841	AT3G46970.1	TAIR10_pep_20101214_contaminants.fasta	95162.3	1	6	6	7	0.0077	0.0975
201210Orbi_Dave_Gelsample (1)	Uncategorized Sample	BioSample 1	P26 (F020909)	| Symbols: DIN10 | Raffinose synthase family protein | chr5:6834207-6836635 FORWARD LENGTH=749	AT5G20250.1,AT5G20250.2,AT5G20250.3,AT5G20250.4	TAIR10_pep_20101214_contaminants.fasta	83116.8	1	4	4	5	0.0055	0.0694
201210Orbi_Dave_Gelsample (1)	Uncategorized Sample	BioSample 1	P26 (F020909)	| Symbols: PYK10, PSR3.1, BGLU23, LEB | Glycosyl hydrolase superfamily protein | chr3:2840657-2843730 REVERSE LENGTH=524	AT3G09260.1	TAIR10_pep_20101214_contaminants.fasta	59722.4	1	4	4	5	0.0055	0.0916
201210Orbi_Dave_Gelsample (1)	Uncategorized Sample	BioSample 1	P26 (F020909)	| Symbols: | Glutamyl/glutaminyl-tRNA synthetase, class Ic | chr5:9305673-9308247 FORWARD LENGTH=719	AT5G26710.1	TAIR10_pep_20101214_contaminants.fasta	81067	1	3	3	5	0.0055	0.0542
201210Orbi_Dave_Gelsample (1)	Uncategorized Sample	BioSample 1	P26 (F020909)	| Symbols: DCP5 | decapping 5 | chr1:9024616-9027556 REVERSE LENGTH=611	AT1G26110.1,AT1G26110.2	TAIR10_pep_20101214_contaminants.fasta	64371.6	1	3	3	5	0.0055	0.0753
201210Orbi_Dave_Gelsample (1)	Uncategorized Sample	BioSample 1	P26 (F020909)	| Symbols: ARC5, DRP5B | P-loop containing nucleoside triphosphate hydrolases superfamily protein | chr3:6850591-6855389 REVERSE LENGTH=777	AT3G19720.1	TAIR10_pep_20101214_contaminants.fasta	87173.8	1	5	5	5	0.0055	0.109
201210Orbi_Dave_Gelsample (1)	Uncategorized Sample	BioSample 1	P26 (F020909)	| Symbols: R1, RNR1, CLS8, ATRNR1 | ribonucleotide reductase 1 | chr2:9293529-9297580 FORWARD LENGTH=816	AT2G21790.1	TAIR10_pep_20101214_contaminants.fasta	91817.6	0.999	2	2	3	0.0033	0.0306
201210Orbi_Dave_Gelsample (1)	Uncategorized Sample	BioSample 1	P26 (F020909)	| Symbols: | Protein kinase superfamily protein | chr4:6609793-6614786 REVERSE LENGTH=711	AT4G10730.1	TAIR10_pep_20101214_contaminants.fasta	78428.7	0.998	2	2	2	0.0022	0.0422
201210Orbi_Dave_Gelsample (1)	Uncategorized Sample	BioSample 1	P26 (F020909)	| Symbols: OVA9 | glutamine-tRNA ligase, putative / glutaminyl-tRNA synthetase, putative / GlnRS, putative | chr1:8889280-8894205 REVERSE LENGTH=795	AT1G25350.1,AT1G25350.2	TAIR10_pep_20101214_contaminants.fasta	91249.5	0.998	2	2	2	0.0022	0.0302
201210Orbi_Dave_Gelsample (1)	Uncategorized Sample	BioSample 1	P26 (F020909)	| Symbols: VAR3 | zinc finger (Ran-binding) family protein | chr5:5869810-5872671 REVERSE LENGTH=758	AT5G17790.1	TAIR10_pep_20101214_contaminants.fasta	85947	0.998	2	2	2	0.0022	0.0343
201210Orbi_Dave_Gelsample (1)	Uncategorized Sample	BioSample 1	P26 (F020909)	| Symbols: MBP2, MBP1.2, F-ATMBP | myrosinase-binding protein 2 | chr1:19346090-19348282 REVERSE LENGTH=642	AT1G52030.1,AT1G52030.2	TAIR10_pep_20101214_contaminants.fasta	68849.9	1	2	2	2	0.0022	0.0374
201210Orbi_Dave_Gelsample (1)	Uncategorized Sample	BioSample 1	P26 (F020909)	| Symbols: ARA12 | Subtilase family protein | chr5:26872192-26874465 REVERSE LENGTH=757	AT5G67360.1	TAIR10_pep_20101214_contaminants.fasta	79416.6	0.998	2	2	2	0.0022	0.0317
201210Orbi_Dave_Gelsample (1)	Uncategorized Sample	BioSample 1	P27 (F020910)	| Symbols: LOX2, ATLOX2 | lipoxygenase 2 | chr3:16525437-16529233 FORWARD LENGTH=896	AT3G45140.1	TAIR10_pep_20101214_contaminants.fasta	102049	1	28	35	66	0.044	0.392
201210Orbi_Dave_Gelsample (1)	Uncategorized Sample	BioSample 1	P27 (F020910)	| Symbols: | Transketolase | chr3:22454004-22456824 FORWARD LENGTH=741	AT3G60750.1	TAIR10_pep_20101214_contaminants.fasta	79970.1	1	17	19	33	0.022	0.304
201210Orbi_Dave_Gelsample (1)	Uncategorized Sample	BioSample 1	P27 (F020910)	| Symbols: GCPE, ISPG, CSB3, CLB4, HDS | 4-hydroxy-3-methylbut-2-enyl diphosphate synthase | chr5:24359447-24363274 FORWARD LENGTH=741	AT5G60600.1,AT5G60600.2	TAIR10_pep_20101214_contaminants.fasta	82257.9	1	17	19	33	0.022	0.344
201210Orbi_Dave_Gelsample (1)	Uncategorized Sample	BioSample 1	P27 (F020910)	| Symbols: | Zincin-like metalloproteases family protein | chr5:3328119-3332462 FORWARD LENGTH=701	AT5G10540.1	TAIR10_pep_20101214_contaminants.fasta	79046.3	1	16	21	30	0.02	0.285
201210Orbi_Dave_Gelsample (1)	Uncategorized Sample	BioSample 1	P27 (F020910)	| Symbols: CDC48, ATCDC48, CDC48A | cell division cycle 48 | chr3:3019494-3022832 FORWARD LENGTH=809	AT3G09840.1	TAIR10_pep_20101214_contaminants.fasta	89396	1	16	18	25	0.0167	0.3
201210Orbi_Dave_Gelsample (1)	Uncategorized Sample	BioSample 1	P27 (F020910)	| Symbols: ASD1, ARAF1, ARAF, ATASD1 | alpha-L-arabinofuranosidase 1 | chr3:3361031-3364573 REVERSE LENGTH=678	AT3G10740.1	TAIR10_pep_20101214_contaminants.fasta	75045.8	1	8	11	22	0.0147	0.186
201210Orbi_Dave_Gelsample (1)	Uncategorized Sample	BioSample 1	P27 (F020910)	| Symbols: | Eukaryotic translation initiation factor 3 subunit 7 (eIF-3) | chr4:11216997-11218772 FORWARD LENGTH=591	AT4G20980.1,AT4G20980.2,AT4G20980.3,AT4G20980.4	TAIR10_pep_20101214_contaminants.fasta	66725.5	1	11	14	21	0.014	0.247
201210Orbi_Dave_Gelsample (1)	Uncategorized Sample	BioSample 1	P27 (F020910)	| Symbols: RBCL | ribulose-bisphosphate carboxylases | chrC:54958-56397 FORWARD LENGTH=479	ATCG00490.1	TAIR10_pep_20101214_contaminants.fasta	52955.6	1	11	11	19	0.0127	0.282
201210Orbi_Dave_Gelsample (1)	Uncategorized Sample	BioSample 1	P27 (F020910)	| Symbols: TGG1, BGLU38 | thioglucoside glucohydrolase 1 | chr5:9079678-9082347 REVERSE LENGTH=541	AT5G26000.1,AT5G26000.2	TAIR10_pep_20101214_contaminants.fasta	51482.9	1	8	8	16	0.0107	0.171
201210Orbi_Dave_Gelsample (1)	Uncategorized Sample	BioSample 1	P27 (F020910)	| Symbols: | tolB protein-related | chr4:808473-810431 REVERSE LENGTH=652	AT4G01870.1	TAIR10_pep_20101214_contaminants.fasta	72816.4	1	7	10	14	0.0093	0.17
201210Orbi_Dave_Gelsample (1)	Uncategorized Sample	BioSample 1	P27 (F020910)	| Symbols: RCA | rubisco activase | chr2:16570951-16573345 REVERSE LENGTH=474	AT2G39730.1	TAIR10_pep_20101214_contaminants.fasta	51982	1	9	9	14	0.0093	0.251
201210Orbi_Dave_Gelsample (1)	Uncategorized Sample	BioSample 1	P27 (F020910)	| Symbols: ACS | acetyl-CoA synthetase | chr5:14534961-14539084 REVERSE LENGTH=693	AT5G36880.1,AT5G36880.2	TAIR10_pep_20101214_contaminants.fasta	76733.5	1	9	9	12	0.008	0.169
201210Orbi_Dave_Gelsample (1)	Uncategorized Sample	BioSample 1	P27 (F020910)	| Symbols: | Splicing factor, CC1-like | chr2:7342869-7347052 REVERSE LENGTH=561	AT2G16940.1,AT2G16940.2,AT2G16940.3	TAIR10_pep_20101214_contaminants.fasta	63100	1	7	7	10	0.0067	0.164
201210Orbi_Dave_Gelsample (1)	Uncategorized Sample	BioSample 1	P27 (F020910)	| Symbols: LACS4 | AMP-dependent synthetase and ligase family protein | chr4:12403720-12408263 REVERSE LENGTH=666	AT4G23850.1	TAIR10_pep_20101214_contaminants.fasta	74509.7	1	7	7	10	0.0067	0.108
201210Orbi_Dave_Gelsample (1)	Uncategorized Sample	BioSample 1	P27 (F020910)	| Symbols: | P-loop containing nucleoside triphosphate hydrolases superfamily protein | chr1:2646307-2649106 FORWARD LENGTH=589	AT1G08410.1	TAIR10_pep_20101214_contaminants.fasta	66743.6	1	7	7	10	0.0067	0.138
201210Orbi_Dave_Gelsample (1)	Uncategorized Sample	BioSample 1	P27 (F020910)	| Symbols: | coatomer gamma-2 subunit, putative / gamma-2 coat protein, putative / gamma-2 COP, putative | chr4:16471956-16476795 FORWARD LENGTH=886	AT4G34450.1	TAIR10_pep_20101214_contaminants.fasta	98492.2	1	7	7	9	0.006	0.1
201210Orbi_Dave_Gelsample (1)	Uncategorized Sample	BioSample 1	P27 (F020910)	| Symbols: | U2 snRNP auxilliary factor, large subunit, splicing factor | chr1:22424008-22427806 FORWARD LENGTH=589	AT1G60900.1	TAIR10_pep_20101214_contaminants.fasta	66316	1	4	5	8	0.0053	0.09
201210Orbi_Dave_Gelsample (1)	Uncategorized Sample	BioSample 1	P27 (F020910)	| Symbols: | Zincin-like metalloproteases family protein | chr5:26221951-26225784 FORWARD LENGTH=791	AT5G65620.1	TAIR10_pep_20101214_contaminants.fasta	88759.6	1	4	4	7	0.0047	0.201
201210Orbi_Dave_Gelsample (1)	Uncategorized Sample	BioSample 1	P27 (F020910)	| Symbols: MIRO2, ATCBG | MIRO-related GTP-ase 2 | chr3:23329200-23332692 REVERSE LENGTH=643	AT3G63150.1	TAIR10_pep_20101214_contaminants.fasta	71410.5	1	3	3	5	0.0033	0.0607
201210Orbi_Dave_Gelsample (1)	Uncategorized Sample	BioSample 1	P27 (F020910)	| Symbols: FZL | FZO-like | chr1:761321-766053 FORWARD LENGTH=912	AT1G03160.1	TAIR10_pep_20101214_contaminants.fasta	100735	1	5	5	5	0.0033	0.0779
201210Orbi_Dave_Gelsample (1)	Uncategorized Sample	BioSample 1	P27 (F020910)	| Symbols: ATPRMT7, PRMT7 | protein arginine methyltransferase 7 | chr4:9336815-9340692 FORWARD LENGTH=724	AT4G16570.1	TAIR10_pep_20101214_contaminants.fasta	80872.7	1	4	4	5	0.0033	0.076
201210Orbi_Dave_Gelsample (1)	Uncategorized Sample	BioSample 1	P27 (F020910)	| Symbols: | Peptidase M1 family protein | chr1:23657791-23664243 REVERSE LENGTH=987	AT1G63770.3,AT1G63770.4	TAIR10_pep_20101214_contaminants.fasta	110818	1	3	3	5	0.0033	0.0436
201210Orbi_Dave_Gelsample (1)	Uncategorized Sample	BioSample 1	P27 (F020910)	| Symbols: ATAMY3, AMY3 | alpha-amylase-like 3 | chr1:26288518-26293003 REVERSE LENGTH=887	AT1G69830.1	TAIR10_pep_20101214_contaminants.fasta	99843.9	1	3	3	3	0.002	0.0519
201210Orbi_Dave_Gelsample (1)	Uncategorized Sample	BioSample 1	P27 (F020910)	| Symbols: | unknown protein; FUNCTIONS IN: molecular_function unknown; INVOLVED IN: biological_process unknown; LOCATED IN: plasma membrane, chloroplast; EXPRESSED IN: 23 plant structures; EXPRESSED DURING: 13 growth stages; Has 166 Blast hits to 166 proteins in 41 species: Archae - 0; Bacteria - 0; Metazoa - 112; Fungi - 4; Plants - 36; Viruses - 0; Other Eukaryotes - 14 (source: NCBI BLink). |…	AT5G57460.1	TAIR10_pep_20101214_contaminants.fasta	70513	0.998	2	2	3	0.002	0.0464
201210Orbi_Dave_Gelsample (1)	Uncategorized Sample	BioSample 1	P27 (F020910)	| Symbols: | RmlC-like cupins superfamily protein | chr4:17298443-17300337 REVERSE LENGTH=522	AT4G36700.1	TAIR10_pep_20101214_contaminants.fasta	59086.1	0.998	2	2	3	0.002	0.0613
201210Orbi_Dave_Gelsample (1)	Uncategorized Sample	BioSample 1	P27 (F020910)	| Symbols: SHD, HSP90.7, AtHsp90.7, AtHsp90-7 | Chaperone protein htpG family protein | chr4:12551902-12555851 REVERSE LENGTH=823	AT4G24190.1,AT4G24190.2	TAIR10_pep_20101214_contaminants.fasta	94208.5	0.998	2	2	2	0.0013	0.0279
201210Orbi_Dave_Gelsample (1)	Uncategorized Sample	BioSample 1	P28 (F020911)	| Symbols: | Zincin-like metalloproteases family protein | chr5:3328119-3332462 FORWARD LENGTH=701	AT5G10540.1	TAIR10_pep_20101214_contaminants.fasta	79046.3	1	39	52	108	0.0727	0.608
201210Orbi_Dave_Gelsample (1)	Uncategorized Sample	BioSample 1	P28 (F020911)	| Symbols: | Transketolase | chr3:22454004-22456824 FORWARD LENGTH=741	AT3G60750.1	TAIR10_pep_20101214_contaminants.fasta	79970.1	1	28	39	92	0.062	0.565
201210Orbi_Dave_Gelsample (1)	Uncategorized Sample	BioSample 1	P28 (F020911)	| Symbols: MIRO2, ATCBG | MIRO-related GTP-ase 2 | chr3:23329200-23332692 REVERSE LENGTH=643	AT3G63150.1	TAIR10_pep_20101214_contaminants.fasta	71410.5	1	20	23	39	0.0263	0.372
201210Orbi_Dave_Gelsample (1)	Uncategorized Sample	BioSample 1	P28 (F020911)	| Symbols: | Eukaryotic translation initiation factor 3 subunit 7 (eIF-3) | chr4:11216997-11218772 FORWARD LENGTH=591	AT4G20980.1,AT4G20980.2,AT4G20980.3,AT4G20980.4	TAIR10_pep_20101214_contaminants.fasta	66725.5	1	16	19	32	0.0215	0.359
201210Orbi_Dave_Gelsample (1)	Uncategorized Sample	BioSample 1	P28 (F020911)	| Symbols: ASD1, ARAF1, ARAF, ATASD1 | alpha-L-arabinofuranosidase 1 | chr3:3361031-3364573 REVERSE LENGTH=678	AT3G10740.1	TAIR10_pep_20101214_contaminants.fasta	75045.8	1	13	15	29	0.0195	0.282
201210Orbi_Dave_Gelsample (1)	Uncategorized Sample	BioSample 1	P28 (F020911)	| Symbols: GCPE, ISPG, CSB3, CLB4, HDS | 4-hydroxy-3-methylbut-2-enyl diphosphate synthase | chr5:24359447-24363274 FORWARD LENGTH=741	AT5G60600.1,AT5G60600.2	TAIR10_pep_20101214_contaminants.fasta	82257.9	1	16	18	27	0.0182	0.291
201210Orbi_Dave_Gelsample (1)	Uncategorized Sample	BioSample 1	P28 (F020911)	| Symbols: | tolB protein-related | chr4:808473-810431 REVERSE LENGTH=652	AT4G01870.1	TAIR10_pep_20101214_contaminants.fasta	72816.4	1	12	15	22	0.0148	0.281
201210Orbi_Dave_Gelsample (1)	Uncategorized Sample	BioSample 1	P28 (F020911)	| Symbols: RBCL | ribulose-bisphosphate carboxylases | chrC:54958-56397 FORWARD LENGTH=479	ATCG00490.1	TAIR10_pep_20101214_contaminants.fasta	52955.6	1	11	11	19	0.0128	0.273
201210Orbi_Dave_Gelsample (1)	Uncategorized Sample	BioSample 1	P28 (F020911)	| Symbols: RCA | rubisco activase | chr2:16570951-16573345 REVERSE LENGTH=474	AT2G39730.1	TAIR10_pep_20101214_contaminants.fasta	51982	1	11	11	16	0.0108	0.319
201210Orbi_Dave_Gelsample (1)	Uncategorized Sample	BioSample 1	P28 (F020911)	| Symbols: | Zincin-like metalloproteases family protein | chr5:26221951-26225784 FORWARD LENGTH=791	AT5G65620.1	TAIR10_pep_20101214_contaminants.fasta	88759.6	1	7	9	14	0.0094	0.369
201210Orbi_Dave_Gelsample (1)	Uncategorized Sample	BioSample 1	P28 (F020911)	| Symbols: | U2 snRNP auxilliary factor, large subunit, splicing factor | chr1:22424008-22427806 FORWARD LENGTH=589	AT1G60900.1	TAIR10_pep_20101214_contaminants.fasta	66316	1	5	6	9	0.0061	0.109
201210Orbi_Dave_Gelsample (1)	Uncategorized Sample	BioSample 1	P28 (F020911)	| Symbols: | Splicing factor, CC1-like | chr2:7342869-7347052 REVERSE LENGTH=561	AT2G16940.1,AT2G16940.2,AT2G16940.3	TAIR10_pep_20101214_contaminants.fasta	63100	1	6	6	7	0.0047	0.15
201210Orbi_Dave_Gelsample (1)	Uncategorized Sample	BioSample 1	P28 (F020911)	| Symbols: TGG1, BGLU38 | thioglucoside glucohydrolase 1 | chr5:9079678-9082347 REVERSE LENGTH=541	AT5G26000.1,AT5G26000.2	TAIR10_pep_20101214_contaminants.fasta	51482.9	1	5	5	7	0.0047	0.169
201210Orbi_Dave_Gelsample (1)	Uncategorized Sample	BioSample 1	P28 (F020911)	| Symbols: | Protein kinase superfamily protein | chr1:29950105-29952516 REVERSE LENGTH=711	AT1G79600.1	TAIR10_pep_20101214_contaminants.fasta	79025.7	1	3	3	4	0.0027	0.0619
201210Orbi_Dave_Gelsample (1)	Uncategorized Sample	BioSample 1	P28 (F020911)	| Symbols: ATPRMT7, PRMT7 | protein arginine methyltransferase 7 | chr4:9336815-9340692 FORWARD LENGTH=724	AT4G16570.1	TAIR10_pep_20101214_contaminants.fasta	80872.7	1	3	3	4	0.0027	0.0635
201210Orbi_Dave_Gelsample (1)	Uncategorized Sample	BioSample 1	P28 (F020911)	| Symbols: ACS | acetyl-CoA synthetase | chr5:14534961-14539084 REVERSE LENGTH=693	AT5G36880.1,AT5G36880.2	TAIR10_pep_20101214_contaminants.fasta	76733.5	1	3	3	3	0.002	0.0592
201210Orbi_Dave_Gelsample (1)	Uncategorized Sample	BioSample 1	P28 (F020911)	| Symbols: | RmlC-like cupins superfamily protein | chr4:17298443-17300337 REVERSE LENGTH=522	AT4G36700.1	TAIR10_pep_20101214_contaminants.fasta	59086.1	0.998	2	2	3	0.002	0.0575
201210Orbi_Dave_Gelsample (1)	Uncategorized Sample	BioSample 1	P28 (F020911)	| Symbols: | Uncharacterised conserved protein UCP015417, vWA | chr5:17426182-17428149 REVERSE LENGTH=655	AT5G43400.1	TAIR10_pep_20101214_contaminants.fasta	74646.9	0.998	2	2	2	0.0014	0.0275
201210Orbi_Dave_Gelsample (1)	Uncategorized Sample	BioSample 1	P29 (F020912)	| Symbols: Hop2 | stress-inducible protein, putative | chr1:23231026-23233380 FORWARD LENGTH=571	AT1G62740.1	TAIR10_pep_20101214_contaminants.fasta	64521.6	1	41	59	119	0.0694	0.711
201210Orbi_Dave_Gelsample (1)	Uncategorized Sample	BioSample 1	P29 (F020912)	| Symbols: PGM3 | Phosphoglucomutase/phosphomannomutase family protein | chr1:8219946-8224186 FORWARD LENGTH=583	AT1G23190.1	TAIR10_pep_20101214_contaminants.fasta	63172	1	36	47	85	0.0496	0.765
201210Orbi_Dave_Gelsample (1)	Uncategorized Sample	BioSample 1	P29 (F020912)	| Symbols: ATNADP-ME2, NADP-ME2 | NADP-malic enzyme 2 | chr5:3754456-3758040 FORWARD LENGTH=588	AT5G11670.1	TAIR10_pep_20101214_contaminants.fasta	64414.6	1	25	40	85	0.0496	0.633
201210Orbi_Dave_Gelsample (1)	Uncategorized Sample	BioSample 1	P29 (F020912)	| Symbols: | Class II aminoacyl-tRNA and biotin synthetases superfamily protein | chr4:15156696-15159362 FORWARD LENGTH=558	AT4G31180.1,AT4G31180.2	TAIR10_pep_20101214_contaminants.fasta	62918.2	1	22	28	53	0.0309	0.461
201210Orbi_Dave_Gelsample (1)	Uncategorized Sample	BioSample 1	P29 (F020912)	| Symbols: Hop3 | stress-inducible protein, putative | chr4:7338866-7341239 REVERSE LENGTH=558	AT4G12400.2	TAIR10_pep_20101214_contaminants.fasta	63708	1	25	28	50	0.0292	0.457
201210Orbi_Dave_Gelsample (1)	Uncategorized Sample	BioSample 1	P29 (F020912)	| Symbols: | tRNA synthetase class II (D, K and N) family protein | chr4:16189285-16193260 REVERSE LENGTH=664	AT4G33760.1	TAIR10_pep_20101214_contaminants.fasta	74519.2	1	20	26	42	0.0245	0.426
201210Orbi_Dave_Gelsample (1)	Uncategorized Sample	BioSample 1	P29 (F020912)	| Symbols: ASN2 | asparagine synthetase 2 | chr5:25969224-25972278 FORWARD LENGTH=578	AT5G65010.1,AT5G65010.2	TAIR10_pep_20101214_contaminants.fasta	65031.8	1	16	22	40	0.0233	0.407
201210Orbi_Dave_Gelsample (1)	Uncategorized Sample	BioSample 1	P29 (F020912)	| Symbols: EMB2761 | threonyl-tRNA synthetase, putative / threonine--tRNA ligase, putative | chr2:1698466-1701271 REVERSE LENGTH=650	AT2G04842.1	TAIR10_pep_20101214_contaminants.fasta	74786.9	1	21	24	37	0.0216	0.36
201210Orbi_Dave_Gelsample (1)	Uncategorized Sample	BioSample 1	P29 (F020912)	| Symbols: RBCL | ribulose-bisphosphate carboxylases | chrC:54958-56397 FORWARD LENGTH=479	ATCG00490.1	TAIR10_pep_20101214_contaminants.fasta	52955.6	1	14	15	27	0.0157	0.355
201210Orbi_Dave_Gelsample (1)	Uncategorized Sample	BioSample 1	P29 (F020912)	| Symbols: | phosphoribosylaminoimidazole carboxylase, putative / AIR carboxylase, putative | chr2:15806111-15810240 FORWARD LENGTH=642	AT2G37690.1	TAIR10_pep_20101214_contaminants.fasta	69751.9	1	16	18	25	0.0146	0.394
201210Orbi_Dave_Gelsample (1)	Uncategorized Sample	BioSample 1	P29 (F020912)	| Symbols: | AMP-dependent synthetase and ligase family protein | chr3:18159031-18161294 REVERSE LENGTH=514	AT3G48990.1	TAIR10_pep_20101214_contaminants.fasta	55545.5	1	10	11	15	0.0088	0.233
201210Orbi_Dave_Gelsample (1)	Uncategorized Sample	BioSample 1	P29 (F020912)	| Symbols: PYK10, PSR3.1, BGLU23, LEB | Glycosyl hydrolase superfamily protein | chr3:2840657-2843730 REVERSE LENGTH=524	AT3G09260.1	TAIR10_pep_20101214_contaminants.fasta	59722.4	1	8	11	14	0.0082	0.204
201210Orbi_Dave_Gelsample (1)	Uncategorized Sample	BioSample 1	P29 (F020912)	| Symbols: emb1027 | Arginyl-tRNA synthetase, class Ic | chr4:13308400-13313109 REVERSE LENGTH=642	AT4G26300.1	TAIR10_pep_20101214_contaminants.fasta	72388.7	1	9	10	13	0.0076	0.151
201210Orbi_Dave_Gelsample (1)	Uncategorized Sample	BioSample 1	P29 (F020912)	| Symbols: | Protein of unknown function (DUF1421) | chr5:4687333-4689624 REVERSE LENGTH=547	AT5G14540.1	TAIR10_pep_20101214_contaminants.fasta	59097.5	1	5	7	11	0.0064	0.122
201210Orbi_Dave_Gelsample (1)	Uncategorized Sample	BioSample 1	P29 (F020912)	| Symbols: ATNADP-ME4, NADP-ME4 | NADP-malic enzyme 4 | chr1:30007655-30011179 REVERSE LENGTH=646	AT1G79750.1	TAIR10_pep_20101214_contaminants.fasta	71162.6	1	7	7	11	0.0064	0.187
201210Orbi_Dave_Gelsample (1)	Uncategorized Sample	BioSample 1	P29 (F020912)	| Symbols: NCED4, CCD4 | nine-cis-epoxycarotenoid dioxygenase 4 | chr4:10481835-10483622 FORWARD LENGTH=595	AT4G19170.1	TAIR10_pep_20101214_contaminants.fasta	65603.3	1	6	7	9	0.0053	0.124
201210Orbi_Dave_Gelsample (1)	Uncategorized Sample	BioSample 1	P29 (F020912)	| Symbols: ATSLY1 | Sec1/munc18-like (SM) proteins superfamily | chr2:7824352-7826404 FORWARD LENGTH=627	AT2G17980.1	TAIR10_pep_20101214_contaminants.fasta	69152.5	1	6	6	7	0.0041	0.156
201210Orbi_Dave_Gelsample (1)	Uncategorized Sample	BioSample 1	P29 (F020912)	| Symbols: XYL4, ATBXL4 | beta-D-xylosidase 4 | chr5:25810227-25813309 REVERSE LENGTH=784	AT5G64570.1	TAIR10_pep_20101214_contaminants.fasta	84308.9	1	5	5	6	0.0035	0.0995
201210Orbi_Dave_Gelsample (1)	Uncategorized Sample	BioSample 1	P29 (F020912)	| Symbols: | Class II aaRS and biotin synthetases superfamily protein | chr3:23001227-23003849 REVERSE LENGTH=530	AT3G62120.1,AT3G62120.2	TAIR10_pep_20101214_contaminants.fasta	60755.7	1	5	5	5	0.0029	0.168
201210Orbi_Dave_Gelsample (1)	Uncategorized Sample	BioSample 1	P29 (F020912)	| Symbols: THFS | 10-formyltetrahydrofolate synthetase | chr1:18702064-18704687 FORWARD LENGTH=634	AT1G50480.1	TAIR10_pep_20101214_contaminants.fasta	67803.3	1	3	3	4	0.0023	0.0647
201210Orbi_Dave_Gelsample (1)	Uncategorized Sample	BioSample 1	P29 (F020912)	| Symbols: TGG2, BGLU37 | glucoside glucohydrolase 2 | chr5:9072730-9075143 FORWARD LENGTH=467	AT5G25980.1,AT5G25980.2,AT5G25980.3	TAIR10_pep_20101214_contaminants.fasta	53425	1	3	3	3	0.0018	0.0771
201210Orbi_Dave_Gelsample (1)	Uncategorized Sample	BioSample 1	P29 (F020912)	| Symbols: | TCP-1/cpn60 chaperonin family protein | chr3:528806-532457 REVERSE LENGTH=535	AT3G02530.1	TAIR10_pep_20101214_contaminants.fasta	58950.5	1	3	3	3	0.0018	0.071
201210Orbi_Dave_Gelsample (1)	Uncategorized Sample	BioSample 1	P29 (F020912)	| Symbols: | Protein of unknown function (DUF1421) | chr3:219884-221707 FORWARD LENGTH=511	AT3G01560.1	TAIR10_pep_20101214_contaminants.fasta	55492.3	0.998	2	2	2	0.0012	0.0431
201210Orbi_Dave_Gelsample (1)	Uncategorized Sample	BioSample 1	P29 (F020912)	| Symbols: | TCP-1/cpn60 chaperonin family protein | chr3:3732734-3736156 FORWARD LENGTH=557	AT3G11830.1	TAIR10_pep_20101214_contaminants.fasta	59777.7	1	2	2	2	0.0012	0.07
201210Orbi_Dave_Gelsample (1)	Uncategorized Sample	BioSample 1	P30 (F020966)	| Symbols: HSP70, ATHSP70 | heat shock protein 70 | chr3:3991487-3993689 REVERSE LENGTH=650	AT3G12580.1	TAIR10_pep_20101214_contaminants.fasta	71103.2	1	22	32	57	0.0792	0.406
201210Orbi_Dave_Gelsample (1)	Uncategorized Sample	BioSample 1	P30 (F020966)	| Symbols: VHA-A | vacuolar ATP synthase subunit A | chr1:29660463-29664575 FORWARD LENGTH=623	AT1G78900.1,AT1G78900.2	TAIR10_pep_20101214_contaminants.fasta	68814.5	1	15	16	25	0.0347	0.323
201210Orbi_Dave_Gelsample (1)	Uncategorized Sample	BioSample 1	P30 (F020966)	| Symbols: BIP, BIP2 | Heat shock protein 70 (Hsp 70) family protein | chr5:16807697-16810480 REVERSE LENGTH=668	AT5G42020.1,AT5G42020.2	TAIR10_pep_20101214_contaminants.fasta	73562.8	1	11	12	20	0.0278	0.243
201210Orbi_Dave_Gelsample (1)	Uncategorized Sample	BioSample 1	P30 (F020966)	| Symbols: RCA | rubisco activase | chr2:16570951-16573345 REVERSE LENGTH=474	AT2G39730.1	TAIR10_pep_20101214_contaminants.fasta	51982	1	8	9	17	0.0236	0.236
201210Orbi_Dave_Gelsample (1)	Uncategorized Sample	BioSample 1	P30 (F020966)	| Symbols: ATPA | ATP synthase subunit alpha | chrC:9938-11461 REVERSE LENGTH=507	ATCG00120.1	TAIR10_pep_20101214_contaminants.fasta	55329.8	1	8	10	16	0.0222	0.201
201210Orbi_Dave_Gelsample (1)	Uncategorized Sample	BioSample 1	P30 (F020966)	| Symbols: HSC70-1, HSP70-1, AT-HSC70-1, HSC70 | heat shock cognate protein 70-1 | chr5:554055-556334 REVERSE LENGTH=651	AT5G02500.1	TAIR10_pep_20101214_contaminants.fasta	71359.6	1	8	11	15	0.0208	0.346
201210Orbi_Dave_Gelsample (1)	Uncategorized Sample	BioSample 1	P30 (F020966)	| Symbols: mtHsc70-1 | mitochondrial heat shock protein 70-1 | chr4:17825368-17828099 REVERSE LENGTH=682	AT4G37910.1	TAIR10_pep_20101214_contaminants.fasta	73076.2	1	8	10	15	0.0208	0.17
201210Orbi_Dave_Gelsample (1)	Uncategorized Sample	BioSample 1	P30 (F020966)	| Symbols: | Protein kinase superfamily protein | chr4:15233126-15236764 FORWARD LENGTH=682	AT4G31390.1	TAIR10_pep_20101214_contaminants.fasta	76759.2	1	8	9	13	0.0181	0.138
201210Orbi_Dave_Gelsample (1)	Uncategorized Sample	BioSample 1	P30 (F020966)	| Symbols: VAR1, FTSH5 | FtsH extracellular protease family | chr5:16902659-16905102 FORWARD LENGTH=704	AT5G42270.1	TAIR10_pep_20101214_contaminants.fasta	75233.1	1	5	7	13	0.0181	0.203
201210Orbi_Dave_Gelsample (1)	Uncategorized Sample	BioSample 1	P30 (F020966)	| Symbols: MFP1 | MAR binding filament-like protein 1 | chr3:5431041-5433613 REVERSE LENGTH=726	AT3G16000.1	TAIR10_pep_20101214_contaminants.fasta	81975.7	1	8	9	12	0.0167	0.138
201210Orbi_Dave_Gelsample (1)	Uncategorized Sample	BioSample 1	P30 (F020966)	| Symbols: FTSH1 | FTSH protease 1 | chr1:18614398-18616930 REVERSE LENGTH=716	AT1G50250.1	TAIR10_pep_20101214_contaminants.fasta	76761.1	1	5	6	10	0.0139	0.0908
201210Orbi_Dave_Gelsample (1)	Uncategorized Sample	BioSample 1	P30 (F020966)	| Symbols: PGM, ATPGMP, PGM1, STF1 | phosphoglucomutase | chr5:21063531-21067933 REVERSE LENGTH=623	AT5G51820.1	TAIR10_pep_20101214_contaminants.fasta	67991.7	1	4	4	7	0.0097	0.077
201210Orbi_Dave_Gelsample (1)	Uncategorized Sample	BioSample 1	P30 (F020966)	| Symbols: | Leucine-rich repeat protein kinase family protein | chr1:4247703-4250444 FORWARD LENGTH=882	AT1G12460.1	TAIR10_pep_20101214_contaminants.fasta	97027.5	1	3	3	6	0.0083	0.0454
201210Orbi_Dave_Gelsample (1)	Uncategorized Sample	BioSample 1	P30 (F020966)	| Symbols: RBCL | ribulose-bisphosphate carboxylases | chrC:54958-56397 FORWARD LENGTH=479	ATCG00490.1	TAIR10_pep_20101214_contaminants.fasta	52955.6	1	3	3	6	0.0083	0.0626
201210Orbi_Dave_Gelsample (1)	Uncategorized Sample	BioSample 1	P30 (F020966)	| Symbols: PKP1, PKP-ALPHA | Pyruvate kinase family protein | chr3:8139369-8141771 FORWARD LENGTH=596	AT3G22960.1	TAIR10_pep_20101214_contaminants.fasta	65131.8	1	3	3	5	0.0069	0.0671
201210Orbi_Dave_Gelsample (1)	Uncategorized Sample	BioSample 1	P30 (F020966)	| Symbols: PGI1, PGI | phosphoglucose isomerase 1 | chr4:12708972-12712610 REVERSE LENGTH=613	AT4G24620.1	TAIR10_pep_20101214_contaminants.fasta	67050.6	1	4	4	4	0.0056	0.093
201210Orbi_Dave_Gelsample (1)	Uncategorized Sample	BioSample 1	P30 (F020966)	| Symbols: | Heat shock protein 70 (Hsp 70) family protein | chr5:550296-552565 REVERSE LENGTH=653	AT5G02490.1	TAIR10_pep_20101214_contaminants.fasta	71388.2	1	3	3	4	0.0056	0.259
201210Orbi_Dave_Gelsample (1)	Uncategorized Sample	BioSample 1	P30 (F020966)	| Symbols: AFB5 | auxin F-box protein 5 | chr5:20334420-20336531 REVERSE LENGTH=619	AT5G49980.1	TAIR10_pep_20101214_contaminants.fasta	69318.2	0.998	2	2	4	0.0056	0.0452
201210Orbi_Dave_Gelsample (1)	Uncategorized Sample	BioSample 1	P30 (F020966)	| Symbols: LHB1B2, LHCB1.5 | photosystem II light harvesting complex gene B1B2 | chr2:14522716-14523513 REVERSE LENGTH=265	AT2G34420.1	TAIR10_pep_20101214_contaminants.fasta	28054.7	0.998	2	2	3	0.0042	0.0679
201210Orbi_Dave_Gelsample (1)	Uncategorized Sample	BioSample 1	P30 (F020966)	| Symbols: SHD, HSP90.7, AtHsp90.7, AtHsp90-7 | Chaperone protein htpG family protein | chr4:12551902-12555851 REVERSE LENGTH=823	AT4G24190.1,AT4G24190.2	TAIR10_pep_20101214_contaminants.fasta	94208.5	0.998	2	2	3	0.0042	0.0267
201210Orbi_Dave_Gelsample (1)	Uncategorized Sample	BioSample 1	P30 (F020966)	| Symbols: PGK1 | phosphoglycerate kinase 1 | chr3:4061127-4063140 REVERSE LENGTH=481	AT3G12780.1	TAIR10_pep_20101214_contaminants.fasta	50113.1	1	2	2	3	0.0042	0.0665
201210Orbi_Dave_Gelsample (1)	Uncategorized Sample	BioSample 1	P30 (F020966)	| Symbols: | Regulator of chromosome condensation (RCC1) family protein | chr5:3718913-3721125 FORWARD LENGTH=553	AT5G11580.1	TAIR10_pep_20101214_contaminants.fasta	60543.2	0.998	2	2	3	0.0042	0.0416
201210Orbi_Dave_Gelsample (1)	Uncategorized Sample	BioSample 1	P30 (F020966)	| Symbols: | Tetratricopeptide repeat (TPR)-like superfamily protein | chr4:6656614-6659033 FORWARD LENGTH=609	AT4G10840.1	TAIR10_pep_20101214_contaminants.fasta	66282.6	1	3	3	3	0.0042	0.0657
201210Orbi_Dave_Gelsample (1)	Uncategorized Sample	BioSample 1	P31 (F020913)	| Symbols: HSP70, ATHSP70 | heat shock protein 70 | chr3:3991487-3993689 REVERSE LENGTH=650	AT3G12580.1	TAIR10_pep_20101214_contaminants.fasta	71103.2	1	46	72	212	0.144	0.686
201210Orbi_Dave_Gelsample (1)	Uncategorized Sample	BioSample 1	P31 (F020913)	| Symbols: mtHsc70-1 | mitochondrial heat shock protein 70-1 | chr4:17825368-17828099 REVERSE LENGTH=682	AT4G37910.1	TAIR10_pep_20101214_contaminants.fasta	73076.2	1	27	33	63	0.0427	0.434
201210Orbi_Dave_Gelsample (1)	Uncategorized Sample	BioSample 1	P31 (F020913)	| Symbols: VHA-A | vacuolar ATP synthase subunit A | chr1:29660463-29664575 FORWARD LENGTH=623	AT1G78900.1,AT1G78900.2	TAIR10_pep_20101214_contaminants.fasta	68814.5	1	20	22	45	0.0305	0.411
201210Orbi_Dave_Gelsample (1)	Uncategorized Sample	BioSample 1	P31 (F020913)	| Symbols: FTSH1 | FTSH protease 1 | chr1:18614398-18616930 REVERSE LENGTH=716	AT1G50250.1	TAIR10_pep_20101214_contaminants.fasta	76761.1	1	21	25	44	0.0298	0.367
201210Orbi_Dave_Gelsample (1)	Uncategorized Sample	BioSample 1	P31 (F020913)	| Symbols: PGK1 | phosphoglycerate kinase 1 | chr3:4061127-4063140 REVERSE LENGTH=481	AT3G12780.1	TAIR10_pep_20101214_contaminants.fasta	50113.1	1	11	12	22	0.0149	0.353
201210Orbi_Dave_Gelsample (1)	Uncategorized Sample	BioSample 1	P31 (F020913)	| Symbols: VAR2, FTSH2 | FtsH extracellular protease family | chr2:13174692-13177064 FORWARD LENGTH=695	AT2G30950.1	TAIR10_pep_20101214_contaminants.fasta	74158.9	1	11	12	21	0.0142	0.21
201210Orbi_Dave_Gelsample (1)	Uncategorized Sample	BioSample 1	P31 (F020913)	| Symbols: RBCL | ribulose-bisphosphate carboxylases | chrC:54958-56397 FORWARD LENGTH=479	ATCG00490.1	TAIR10_pep_20101214_contaminants.fasta	52955.6	1	11	11	19	0.0129	0.269
201210Orbi_Dave_Gelsample (1)	Uncategorized Sample	BioSample 1	P31 (F020913)	| Symbols: VAR1, FTSH5 | FtsH extracellular protease family | chr5:16902659-16905102 FORWARD LENGTH=704	AT5G42270.1	TAIR10_pep_20101214_contaminants.fasta	75233.1	1	7	10	18	0.0122	0.375
201210Orbi_Dave_Gelsample (1)	Uncategorized Sample	BioSample 1	P31 (F020913)	| Symbols: MFP1 | MAR binding filament-like protein 1 | chr3:5431041-5433613 REVERSE LENGTH=726	AT3G16000.1	TAIR10_pep_20101214_contaminants.fasta	81975.7	1	11	12	17	0.0115	0.176
201210Orbi_Dave_Gelsample (1)	Uncategorized Sample	BioSample 1	P31 (F020913)	| Symbols: PKP1, PKP-ALPHA | Pyruvate kinase family protein | chr3:8139369-8141771 FORWARD LENGTH=596	AT3G22960.1	TAIR10_pep_20101214_contaminants.fasta	65131.8	1	8	8	13	0.0088	0.201
201210Orbi_Dave_Gelsample (1)	Uncategorized Sample	BioSample 1	P31 (F020913)	| Symbols: | Leucine-rich repeat protein kinase family protein | chr5:20216679-20221052 FORWARD LENGTH=953	AT5G49760.1	TAIR10_pep_20101214_contaminants.fasta	104713	1	5	5	8	0.0054	0.0756
201210Orbi_Dave_Gelsample (1)	Uncategorized Sample	BioSample 1	P31 (F020913)	| Symbols: LHCB6, CP24 | light harvesting complex photosystem II subunit 6 | chr1:5446685-5447676 REVERSE LENGTH=258	AT1G15820.1	TAIR10_pep_20101214_contaminants.fasta	27523.5	1	3	4	7	0.0048	0.159
201210Orbi_Dave_Gelsample (1)	Uncategorized Sample	BioSample 1	P31 (F020913)	| Symbols: ATPA | ATP synthase subunit alpha | chrC:9938-11461 REVERSE LENGTH=507	ATCG00120.1	TAIR10_pep_20101214_contaminants.fasta	55329.8	1	4	6	7	0.0048	0.112
201210Orbi_Dave_Gelsample (1)	Uncategorized Sample	BioSample 1	P31 (F020913)	| Symbols: SNX2b | sorting nexin 2B | chr5:2207065-2209355 REVERSE LENGTH=572	AT5G07120.1	TAIR10_pep_20101214_contaminants.fasta	64283.1	1	4	4	7	0.0048	0.0839
201210Orbi_Dave_Gelsample (1)	Uncategorized Sample	BioSample 1	P31 (F020913)	| Symbols: | Octicosapeptide/Phox/Bem1p family protein | chr5:2983757-2985352 REVERSE LENGTH=531	AT5G09620.1	TAIR10_pep_20101214_contaminants.fasta	59658.4	1	4	4	7	0.0048	0.13
201210Orbi_Dave_Gelsample (1)	Uncategorized Sample	BioSample 1	P31 (F020913)	| Symbols: | Tetratricopeptide repeat (TPR)-like superfamily protein | chr4:6656614-6659033 FORWARD LENGTH=609	AT4G10840.1	TAIR10_pep_20101214_contaminants.fasta	66282.6	1	5	6	7	0.0048	0.107
201210Orbi_Dave_Gelsample (1)	Uncategorized Sample	BioSample 1	P31 (F020913)	| Symbols: RGLG1 | RING domain ligase1 | chr3:242734-245062 FORWARD LENGTH=489	AT3G01650.1	TAIR10_pep_20101214_contaminants.fasta	53312.3	1	4	4	7	0.0048	0.135
201210Orbi_Dave_Gelsample (1)	Uncategorized Sample	BioSample 1	P31 (F020913)	| Symbols: MTHSC70-2, HSC70-5 | mitochondrial HSO70 2 | chr5:2975721-2978508 FORWARD LENGTH=682	AT5G09590.1	TAIR10_pep_20101214_contaminants.fasta	72992.2	1	3	4	6	0.0041	0.174
201210Orbi_Dave_Gelsample (1)	Uncategorized Sample	BioSample 1	P31 (F020913)	| Symbols: RCA | rubisco activase | chr2:16570951-16573345 REVERSE LENGTH=474	AT2G39730.1	TAIR10_pep_20101214_contaminants.fasta	51982	1	4	4	5	0.0034	0.124
201210Orbi_Dave_Gelsample (1)	Uncategorized Sample	BioSample 1	P31 (F020913)	| Symbols: ROF1, ATFKBP62, FKBP62 | rotamase FKBP 1 | chr3:9188257-9191137 FORWARD LENGTH=551	AT3G25230.1,AT3G25230.2	TAIR10_pep_20101214_contaminants.fasta	61454.2	1	3	3	5	0.0034	0.0617
201210Orbi_Dave_Gelsample (1)	Uncategorized Sample	BioSample 1	P31 (F020913)	| Symbols: AFB5 | auxin F-box protein 5 | chr5:20334420-20336531 REVERSE LENGTH=619	AT5G49980.1	TAIR10_pep_20101214_contaminants.fasta	69318.2	1	3	3	5	0.0034	0.0582
201210Orbi_Dave_Gelsample (1)	Uncategorized Sample	BioSample 1	P31 (F020913)	| Symbols: HSC70-1, HSP70-1, AT-HSC70-1, HSC70 | heat shock cognate protein 70-1 | chr5:554055-556334 REVERSE LENGTH=651	AT5G02500.1	TAIR10_pep_20101214_contaminants.fasta	71359.6	1	2	2	4	0.0027	0.369
201210Orbi_Dave_Gelsample (1)	Uncategorized Sample	BioSample 1	P31 (F020913)	| Symbols: ETG1 | E2F target gene 1 | chr2:16934927-16938033 FORWARD LENGTH=589	AT2G40550.1	TAIR10_pep_20101214_contaminants.fasta	65756.3	0.998	2	2	4	0.0027	0.0594
201210Orbi_Dave_Gelsample (1)	Uncategorized Sample	BioSample 1	P31 (F020913)	| Symbols: ATBETAFRUCT4, VAC-INV | Glycosyl hydrolases family 32 protein | chr1:4153699-4157457 FORWARD LENGTH=664	AT1G12240.1	TAIR10_pep_20101214_contaminants.fasta	73845.3	0.998	2	2	3	0.002	0.0437
201210Orbi_Dave_Gelsample (1)	Uncategorized Sample	BioSample 1	P31 (F020913)	| Symbols: | Sec14p-like phosphatidylinositol transfer family protein | chr1:27153823-27155609 REVERSE LENGTH=490	AT1G72160.1	TAIR10_pep_20101214_contaminants.fasta	56104.8	1	2	2	3	0.002	0.0551
201210Orbi_Dave_Gelsample (1)	Uncategorized Sample	BioSample 1	P31 (F020913)	| Symbols: | LOCATED IN: mitochondrion, chloroplast thylakoid membrane, chloroplast, plastid, chloroplast envelope; EXPRESSED IN: 24 plant structures; EXPRESSED DURING: 14 growth stages; CONTAINS InterPro DOMAIN/s: S-layer homology domain (InterPro:IPR001119); BEST Arabidopsis thaliana protein match is: unknown protein (TAIR:AT5G52410.2); Has 1807 Blast hits to 1807 proteins in 277 species: Archa…	AT5G23890.1	TAIR10_pep_20101214_contaminants.fasta	103930	1	3	3	3	0.002	0.0455
201210Orbi_Dave_Gelsample (1)	Uncategorized Sample	BioSample 1	P31 (F020913)	| Symbols: BIP, BIP2 | Heat shock protein 70 (Hsp 70) family protein | chr5:16807697-16810480 REVERSE LENGTH=668	AT5G42020.1,AT5G42020.2	TAIR10_pep_20101214_contaminants.fasta	73562.8	0.998	2	2	2	0.0014	0.0883
201210Orbi_Dave_Gelsample (1)	Uncategorized Sample	BioSample 1	P31 (F020913)	| Symbols: NAD-ME1 | NAD-dependent malic enzyme 1 | chr2:5650089-5655103 FORWARD LENGTH=623	AT2G13560.1	TAIR10_pep_20101214_contaminants.fasta	69657.3	0.998	2	2	2	0.0014	0.0498
201210Orbi_Dave_Gelsample (1)	Uncategorized Sample	BioSample 1	P32 (F020914)	| Symbols: Hop2 | stress-inducible protein, putative | chr1:23231026-23233380 FORWARD LENGTH=571	AT1G62740.1	TAIR10_pep_20101214_contaminants.fasta	64521.6	1	32	43	91	0.0662	0.597
201210Orbi_Dave_Gelsample (1)	Uncategorized Sample	BioSample 1	P32 (F020914)	| Symbols: | TCP-1/cpn60 chaperonin family protein | chr3:528806-532457 REVERSE LENGTH=535	AT3G02530.1	TAIR10_pep_20101214_contaminants.fasta	58950.5	1	25	35	74	0.0539	0.587
201210Orbi_Dave_Gelsample (1)	Uncategorized Sample	BioSample 1	P32 (F020914)	| Symbols: PGM3 | Phosphoglucomutase/phosphomannomutase family protein | chr1:8219946-8224186 FORWARD LENGTH=583	AT1G23190.1	TAIR10_pep_20101214_contaminants.fasta	63172	1	30	39	68	0.0495	0.66
201210Orbi_Dave_Gelsample (1)	Uncategorized Sample	BioSample 1	P32 (F020914)	| Symbols: ATNADP-ME4, NADP-ME4 | NADP-malic enzyme 4 | chr1:30007655-30011179 REVERSE LENGTH=646	AT1G79750.1	TAIR10_pep_20101214_contaminants.fasta	71162.6	1	17	23	44	0.032	0.399
201210Orbi_Dave_Gelsample (1)	Uncategorized Sample	BioSample 1	P32 (F020914)	| Symbols: RBCL | ribulose-bisphosphate carboxylases | chrC:54958-56397 FORWARD LENGTH=479	ATCG00490.1	TAIR10_pep_20101214_contaminants.fasta	52955.6	1	16	17	33	0.024	0.37
201210Orbi_Dave_Gelsample (1)	Uncategorized Sample	BioSample 1	P32 (F020914)	| Symbols: | Class II aminoacyl-tRNA and biotin synthetases superfamily protein | chr4:15156696-15159362 FORWARD LENGTH=558	AT4G31180.1,AT4G31180.2	TAIR10_pep_20101214_contaminants.fasta	62918.2	1	15	17	30	0.0218	0.328
201210Orbi_Dave_Gelsample (1)	Uncategorized Sample	BioSample 1	P32 (F020914)	| Symbols: Hop3 | stress-inducible protein, putative | chr4:7338866-7341239 REVERSE LENGTH=558	AT4G12400.2	TAIR10_pep_20101214_contaminants.fasta	63708	1	14	14	26	0.0189	0.33
201210Orbi_Dave_Gelsample (1)	Uncategorized Sample	BioSample 1	P32 (F020914)	| Symbols: ATNADP-ME2, NADP-ME2 | NADP-malic enzyme 2 | chr5:3754456-3758040 FORWARD LENGTH=588	AT5G11670.1	TAIR10_pep_20101214_contaminants.fasta	64414.6	1	12	13	22	0.016	0.311
201210Orbi_Dave_Gelsample (1)	Uncategorized Sample	BioSample 1	P32 (F020914)	| Symbols: | Protein of unknown function (DUF399 and DUF3411) | chr2:16869363-16872569 FORWARD LENGTH=735	AT2G40400.1,AT2G40400.2	TAIR10_pep_20101214_contaminants.fasta	80703.2	1	7	9	14	0.0102	0.106
201210Orbi_Dave_Gelsample (1)	Uncategorized Sample	BioSample 1	P32 (F020914)	| Symbols: NIT1, ATNIT1, NITI | nitrilase 1 | chr3:15986901-15988841 FORWARD LENGTH=346	AT3G44310.1,AT3G44310.3	TAIR10_pep_20101214_contaminants.fasta	38152.3	1	6	8	11	0.008	0.243
201210Orbi_Dave_Gelsample (1)	Uncategorized Sample	BioSample 1	P32 (F020914)	| Symbols: | Protein of unknown function (DUF1421) | chr5:4687333-4689624 REVERSE LENGTH=547	AT5G14540.1	TAIR10_pep_20101214_contaminants.fasta	59097.5	1	6	6	10	0.0073	0.122
201210Orbi_Dave_Gelsample (1)	Uncategorized Sample	BioSample 1	P32 (F020914)	| Symbols: EMB2761 | threonyl-tRNA synthetase, putative / threonine--tRNA ligase, putative | chr2:1698466-1701271 REVERSE LENGTH=650	AT2G04842.1	TAIR10_pep_20101214_contaminants.fasta	74786.9	1	5	5	10	0.0073	0.0985
201210Orbi_Dave_Gelsample (1)	Uncategorized Sample	BioSample 1	P32 (F020914)	| Symbols: RBCS1A | ribulose bisphosphate carboxylase small chain 1A | chr1:25048465-25049249 REVERSE LENGTH=180	AT1G67090.1	TAIR10_pep_20101214_contaminants.fasta	20216.6	1	6	7	10	0.0073	0.361
201210Orbi_Dave_Gelsample (1)	Uncategorized Sample	BioSample 1	P32 (F020914)	| Symbols: | tRNA synthetase class II (D, K and N) family protein | chr4:16189285-16193260 REVERSE LENGTH=664	AT4G33760.1	TAIR10_pep_20101214_contaminants.fasta	74519.2	1	5	5	9	0.0066	0.108
201210Orbi_Dave_Gelsample (1)	Uncategorized Sample	BioSample 1	P32 (F020914)	| Symbols: ASN2 | asparagine synthetase 2 | chr5:25969224-25972278 FORWARD LENGTH=578	AT5G65010.1,AT5G65010.2	TAIR10_pep_20101214_contaminants.fasta	65031.8	1	4	5	7	0.0051	0.137
201210Orbi_Dave_Gelsample (1)	Uncategorized Sample	BioSample 1	P32 (F020914)	| Symbols: | phosphoribosylaminoimidazole carboxylase, putative / AIR carboxylase, putative | chr2:15806111-15810240 FORWARD LENGTH=642	AT2G37690.1	TAIR10_pep_20101214_contaminants.fasta	69751.9	1	6	6	7	0.0051	0.132
201210Orbi_Dave_Gelsample (1)	Uncategorized Sample	BioSample 1	P32 (F020914)	| Symbols: THFS | 10-formyltetrahydrofolate synthetase | chr1:18702064-18704687 FORWARD LENGTH=634	AT1G50480.1	TAIR10_pep_20101214_contaminants.fasta	67803.3	1	5	5	7	0.0051	0.107
201210Orbi_Dave_Gelsample (1)	Uncategorized Sample	BioSample 1	P32 (F020914)	| Symbols: YAO | Transducin/WD40 repeat-like superfamily protein | chr4:2743229-2745521 REVERSE LENGTH=504	AT4G05410.1	TAIR10_pep_20101214_contaminants.fasta	56519.3	1	4	4	6	0.0044	0.0972
201210Orbi_Dave_Gelsample (1)	Uncategorized Sample	BioSample 1	P32 (F020914)	| Symbols: | ATPase, F1 complex, alpha subunit protein | chr2:3361474-3364028 FORWARD LENGTH=777	AT2G07698.1	TAIR10_pep_20101214_contaminants.fasta	85935.7	1	5	5	6	0.0044	0.0837
201210Orbi_Dave_Gelsample (1)	Uncategorized Sample	BioSample 1	P32 (F020914)	| Symbols: ATTCP-1, TCP-1 | T-complex protein 1 alpha subunit | chr3:6998544-7002266 REVERSE LENGTH=545	AT3G20050.1	TAIR10_pep_20101214_contaminants.fasta	59230.5	1	6	6	6	0.0044	0.123
201210Orbi_Dave_Gelsample (1)	Uncategorized Sample	BioSample 1	P32 (F020914)	| Symbols: ABA1, LOS6, NPQ2, ATABA1, ZEP, IBS3, ATZEP | zeaxanthin epoxidase (ZEP) (ABA1) | chr5:26753745-26757090 REVERSE LENGTH=667	AT5G67030.1	TAIR10_pep_20101214_contaminants.fasta	73843.7	1	4	4	5	0.0036	0.057
201210Orbi_Dave_Gelsample (1)	Uncategorized Sample	BioSample 1	P32 (F020914)	| Symbols: NAPRT2 | nicotinate phosphoribosyltransferase 2 | chr2:9971819-9974909 FORWARD LENGTH=557	AT2G23420.1	TAIR10_pep_20101214_contaminants.fasta	62274.4	1	4	4	5	0.0036	0.0916
201210Orbi_Dave_Gelsample (1)	Uncategorized Sample	BioSample 1	P32 (F020914)	| Symbols: | AMP-dependent synthetase and ligase family protein | chr3:18159031-18161294 REVERSE LENGTH=514	AT3G48990.1	TAIR10_pep_20101214_contaminants.fasta	55545.5	1	3	3	4	0.0029	0.0759
201210Orbi_Dave_Gelsample (1)	Uncategorized Sample	BioSample 1	P32 (F020914)	| Symbols: XYL4, ATBXL4 | beta-D-xylosidase 4 | chr5:25810227-25813309 REVERSE LENGTH=784	AT5G64570.1	TAIR10_pep_20101214_contaminants.fasta	84308.9	1	3	3	4	0.0029	0.0765
201210Orbi_Dave_Gelsample (1)	Uncategorized Sample	BioSample 1	P32 (F020914)	| Symbols: | Regulator of chromosome condensation (RCC1) family protein | chr1:6900648-6903818 REVERSE LENGTH=538	AT1G19880.1	TAIR10_pep_20101214_contaminants.fasta	57840.9	1	2	2	4	0.0029	0.0558
201210Orbi_Dave_Gelsample (1)	Uncategorized Sample	BioSample 1	P32 (F020914)	| Symbols: emb2738 | GTP-binding family protein | chr3:3847851-3851980 FORWARD LENGTH=663	AT3G12080.1,AT3G12080.2	TAIR10_pep_20101214_contaminants.fasta	73127.7	1	4	4	4	0.0029	0.0679
201210Orbi_Dave_Gelsample (1)	Uncategorized Sample	BioSample 1	P32 (F020914)	| Symbols: PYK10, PSR3.1, BGLU23, LEB | Glycosyl hydrolase superfamily protein | chr3:2840657-2843730 REVERSE LENGTH=524	AT3G09260.1	TAIR10_pep_20101214_contaminants.fasta	59722.4	1	2	2	3	0.0022	0.042
201210Orbi_Dave_Gelsample (1)	Uncategorized Sample	BioSample 1	P32 (F020914)	| Symbols: HSP70, ATHSP70 | heat shock protein 70 | chr3:3991487-3993689 REVERSE LENGTH=650	AT3G12580.1	TAIR10_pep_20101214_contaminants.fasta	71103.2	1	2	2	2	0.0015	0.0585
201210Orbi_Dave_Gelsample (1)	Uncategorized Sample	BioSample 1	P32 (F020914)	| Symbols: UBP6, ATUBP6 | ubiquitin-specific protease 6 | chr1:19175805-19179894 REVERSE LENGTH=482	AT1G51710.1	TAIR10_pep_20101214_contaminants.fasta	53696.4	0.998	2	2	2	0.0015	0.0747
201210Orbi_Dave_Gelsample (1)	Uncategorized Sample	BioSample 1	P32 (F020914)	| Symbols: ASD1, ARAF1, ARAF, ATASD1 | alpha-L-arabinofuranosidase 1 | chr3:3361031-3364573 REVERSE LENGTH=678	AT3G10740.1	TAIR10_pep_20101214_contaminants.fasta	75045.8	0.998	2	2	2	0.0015	0.056
201210Orbi_Dave_Gelsample (1)	Uncategorized Sample	BioSample 1	P32 (F020914)	| Symbols: ATCIMS, ATMETS, ATMS1 | Cobalamin-independent synthase family protein | chr5:5935771-5939195 FORWARD LENGTH=765	AT5G17920.1,AT5G17920.2	TAIR10_pep_20101214_contaminants.fasta	84358.4	0.998	2	2	2	0.0015	0.0327
201210Orbi_Dave_Gelsample (1)	Uncategorized Sample	BioSample 1	P33 (F020915)	| Symbols: NIR1, NIR, ATHNIR | nitrite reductase 1 | chr2:6810552-6812666 FORWARD LENGTH=586	AT2G15620.1	TAIR10_pep_20101214_contaminants.fasta	65505.8	1	40	59	149	0.105	0.642
201210Orbi_Dave_Gelsample (1)	Uncategorized Sample	BioSample 1	P33 (F020915)	| Symbols: MAML-4, IPMS1 | methylthioalkylmalate synthase-like 4 | chr1:6369347-6372861 FORWARD LENGTH=631	AT1G18500.1	TAIR10_pep_20101214_contaminants.fasta	68677.6	1	22	25	49	0.0347	0.506
201210Orbi_Dave_Gelsample (1)	Uncategorized Sample	BioSample 1	P33 (F020915)	| Symbols: RBCL | ribulose-bisphosphate carboxylases | chrC:54958-56397 FORWARD LENGTH=479	ATCG00490.1	TAIR10_pep_20101214_contaminants.fasta	52955.6	1	17	23	43	0.0304	0.392
201210Orbi_Dave_Gelsample (1)	Uncategorized Sample	BioSample 1	P33 (F020915)	| Symbols: CSR1, ALS, AHAS, TZP5, IMR1 | chlorsulfuron/imidazolinone resistant 1 | chr3:18001530-18003542 REVERSE LENGTH=670	AT3G48560.1	TAIR10_pep_20101214_contaminants.fasta	72586.5	1	11	15	32	0.0226	0.203
201210Orbi_Dave_Gelsample (1)	Uncategorized Sample	BioSample 1	P33 (F020915)	| Symbols: | ketol-acid reductoisomerase | chr3:21671561-21674639 FORWARD LENGTH=591	AT3G58610.1,AT3G58610.2,AT3G58610.3	TAIR10_pep_20101214_contaminants.fasta	63813.9	1	15	16	31	0.0219	0.349
201210Orbi_Dave_Gelsample (1)	Uncategorized Sample	BioSample 1	P33 (F020915)	| Symbols: | Thiamine pyrophosphate dependent pyruvate decarboxylase family protein | chr5:5724920-5726720 REVERSE LENGTH=572	AT5G17380.1	TAIR10_pep_20101214_contaminants.fasta	61471	1	12	15	25	0.0177	0.302
201210Orbi_Dave_Gelsample (1)	Uncategorized Sample	BioSample 1	P33 (F020915)	| Symbols: | TCP-1/cpn60 chaperonin family protein | chr3:528806-532457 REVERSE LENGTH=535	AT3G02530.1	TAIR10_pep_20101214_contaminants.fasta	58950.5	1	11	13	23	0.0163	0.275
201210Orbi_Dave_Gelsample (1)	Uncategorized Sample	BioSample 1	P33 (F020915)	| Symbols: | TCP-1/cpn60 chaperonin family protein | chr5:9255561-9258891 REVERSE LENGTH=555	AT5G26360.1	TAIR10_pep_20101214_contaminants.fasta	60341	1	14	14	22	0.0156	0.317
201210Orbi_Dave_Gelsample (1)	Uncategorized Sample	BioSample 1	P33 (F020915)	| Symbols: | protein-protein interaction regulator family protein | chr1:5228477-5231017 REVERSE LENGTH=423	AT1G15200.1,AT1G15200.2,AT1G15200.3,AT1G15200.4	TAIR10_pep_20101214_contaminants.fasta	48905.7	1	9	11	22	0.0156	0.303
201210Orbi_Dave_Gelsample (1)	Uncategorized Sample	BioSample 1	P33 (F020915)	| Symbols: PYD2 | pyrimidine 2 | chr5:3941700-3944727 REVERSE LENGTH=531	AT5G12200.1	TAIR10_pep_20101214_contaminants.fasta	57992.1	1	11	11	18	0.0127	0.23
201210Orbi_Dave_Gelsample (1)	Uncategorized Sample	BioSample 1	P33 (F020915)	| Symbols: PKP1, PKP-BETA1, PKP2 | plastidic pyruvate kinase beta subunit 1 | chr5:21463680-21466612 FORWARD LENGTH=579	AT5G52920.1	TAIR10_pep_20101214_contaminants.fasta	63521.3	1	10	12	15	0.0106	0.301
201210Orbi_Dave_Gelsample (1)	Uncategorized Sample	BioSample 1	P33 (F020915)	| Symbols: | clathrin adaptor complexes medium subunit family protein | chr5:1477137-1479872 FORWARD LENGTH=527	AT5G05010.1,AT5G05010.2	TAIR10_pep_20101214_contaminants.fasta	57719.9	1	7	7	13	0.0092	0.175
201210Orbi_Dave_Gelsample (1)	Uncategorized Sample	BioSample 1	P33 (F020915)	| Symbols: | AMP-dependent synthetase and ligase family protein | chr3:5476490-5480128 FORWARD LENGTH=544	AT3G16170.1	TAIR10_pep_20101214_contaminants.fasta	60063.7	1	7	7	12	0.0085	0.188
201210Orbi_Dave_Gelsample (1)	Uncategorized Sample	BioSample 1	P33 (F020915)	| Symbols: CYP97A3, LUT5 | cytochrome P450, family 97, subfamily A, polypeptide 3 | chr1:11396440-11399470 FORWARD LENGTH=595	AT1G31800.1	TAIR10_pep_20101214_contaminants.fasta	66848.6	1	6	7	10	0.0071	0.145
201210Orbi_Dave_Gelsample (1)	Uncategorized Sample	BioSample 1	P33 (F020915)	| Symbols: PEN2, BGLU26 | Glycosyl hydrolase superfamily protein | chr2:18364872-18367515 FORWARD LENGTH=560	AT2G44490.1	TAIR10_pep_20101214_contaminants.fasta	63916.9	1	5	5	8	0.0057	0.127
201210Orbi_Dave_Gelsample (1)	Uncategorized Sample	BioSample 1	P33 (F020915)	| Symbols: AMSH3 | associated molecule with the SH3 domain of STAM 3 | chr4:9138053-9141422 REVERSE LENGTH=507	AT4G16144.1	TAIR10_pep_20101214_contaminants.fasta	57268.9	1	4	4	6	0.0043	0.12
201210Orbi_Dave_Gelsample (1)	Uncategorized Sample	BioSample 1	P33 (F020915)	| Symbols: HOG1, EMB1395, SAHH1, MEE58, ATSAHH1 | S-adenosyl-L-homocysteine hydrolase | chr4:8054931-8056676 FORWARD LENGTH=485	AT4G13940.1,AT4G13940.2,AT4G13940.3	TAIR10_pep_20101214_contaminants.fasta	53379.2	1	4	4	6	0.0043	0.113
201210Orbi_Dave_Gelsample (1)	Uncategorized Sample	BioSample 1	P33 (F020915)	| Symbols: PY, THIC | thiaminC | chr2:12667395-12669569 FORWARD LENGTH=644	AT2G29630.1,AT2G29630.2,AT2G29630.3	TAIR10_pep_20101214_contaminants.fasta	71987.4	1	3	3	6	0.0043	0.0885
201210Orbi_Dave_Gelsample (1)	Uncategorized Sample	BioSample 1	P33 (F020915)	| Symbols: ATNADP-ME2, NADP-ME2 | NADP-malic enzyme 2 | chr5:3754456-3758040 FORWARD LENGTH=588	AT5G11670.1	TAIR10_pep_20101214_contaminants.fasta	64414.6	1	5	5	6	0.0043	0.111
201210Orbi_Dave_Gelsample (1)	Uncategorized Sample	BioSample 1	P33 (F020915)	| Symbols: ATATG6, ATG6, BECLIN1, AtBECLIN1 | AUTOPHAGY 6 | chr3:22839477-22842253 REVERSE LENGTH=517	AT3G61710.1,AT3G61710.2	TAIR10_pep_20101214_contaminants.fasta	58504.8	1	4	5	5	0.0035	0.128
201210Orbi_Dave_Gelsample (1)	Uncategorized Sample	BioSample 1	P33 (F020915)	| Symbols: | Protein of unknown function (DUF1421) | chr4:14014860-14016823 FORWARD LENGTH=496	AT4G28300.1,AT4G28300.2	TAIR10_pep_20101214_contaminants.fasta	54106.4	1	3	3	5	0.0035	0.0948
201210Orbi_Dave_Gelsample (1)	Uncategorized Sample	BioSample 1	P33 (F020915)	| Symbols: ASA1, TRP5, AMT1, WEI2, JDL1 | anthranilate synthase alpha subunit 1 | chr5:1719740-1722811 REVERSE LENGTH=595	AT5G05730.1	TAIR10_pep_20101214_contaminants.fasta	66311.8	1	3	3	4	0.0028	0.0672
201210Orbi_Dave_Gelsample (1)	Uncategorized Sample	BioSample 1	P33 (F020915)	| Symbols: | TCP-1/cpn60 chaperonin family protein | chr5:5247549-5251050 REVERSE LENGTH=535	AT5G16070.1	TAIR10_pep_20101214_contaminants.fasta	58928.5	0.998	2	2	4	0.0028	0.275
201210Orbi_Dave_Gelsample (1)	Uncategorized Sample	BioSample 1	P33 (F020915)	| Symbols: | FGGY family of carbohydrate kinase | chr4:14831913-14834798 FORWARD LENGTH=499	AT4G30310.1,AT4G30310.2	TAIR10_pep_20101214_contaminants.fasta	53995.4	1	3	3	4	0.0028	0.0862
201210Orbi_Dave_Gelsample (1)	Uncategorized Sample	BioSample 1	P33 (F020915)	| Symbols: PYK10, PSR3.1, BGLU23, LEB | Glycosyl hydrolase superfamily protein | chr3:2840657-2843730 REVERSE LENGTH=524	AT3G09260.1	TAIR10_pep_20101214_contaminants.fasta	59722.4	0.999	2	2	3	0.0021	0.0573
201210Orbi_Dave_Gelsample (1)	Uncategorized Sample	BioSample 1	P33 (F020915)	| Symbols: | Subtilase family protein | chr3:4658421-4660754 REVERSE LENGTH=777	AT3G14067.1	TAIR10_pep_20101214_contaminants.fasta	81817.3	1	3	3	3	0.0021	0.0566
201210Orbi_Dave_Gelsample (1)	Uncategorized Sample	BioSample 1	P33 (F020915)	| Symbols: NAPRT2 | nicotinate phosphoribosyltransferase 2 | chr2:9971819-9974909 FORWARD LENGTH=557	AT2G23420.1	TAIR10_pep_20101214_contaminants.fasta	62274.4	0.999	2	2	2	0.0014	0.0521
201210Orbi_Dave_Gelsample (1)	Uncategorized Sample	BioSample 1	P33 (F020915)	| Symbols: AXR1 | NAD(P)-binding Rossmann-fold superfamily protein | chr1:1498357-1501775 REVERSE LENGTH=540	AT1G05180.1	TAIR10_pep_20101214_contaminants.fasta	60036.1	0.998	2	2	2	0.0014	0.0611
201210Orbi_Dave_Gelsample (1)	Uncategorized Sample	BioSample 1	P33 (F020915)	| Symbols: | Pentatricopeptide repeat (PPR) superfamily protein | chr5:5213290-5215296 FORWARD LENGTH=668	AT5G15980.1	TAIR10_pep_20101214_contaminants.fasta	75300.6	0.998	2	2	2	0.0014	0.0329
201210Orbi_Dave_Gelsample (1)	Uncategorized Sample	BioSample 1	P33 (F020915)	| Symbols: | hydroxyproline-rich glycoprotein family protein | chr1:20026434-20028587 REVERSE LENGTH=523	AT1G53645.1	TAIR10_pep_20101214_contaminants.fasta	56919.2	0.998	2	2	2	0.0014	0.0478
201210Orbi_Dave_Gelsample (1)	Uncategorized Sample	BioSample 1	P34 (F020916)	| Symbols: UBP6, ATUBP6 | ubiquitin-specific protease 6 | chr1:19175805-19179894 REVERSE LENGTH=482	AT1G51710.1	TAIR10_pep_20101214_contaminants.fasta	53696.4	1	19	28	84	0.0692	0.519
201210Orbi_Dave_Gelsample (1)	Uncategorized Sample	BioSample 1	P34 (F020916)	| Symbols: MPPBETA | Insulinase (Peptidase family M16) protein | chr3:365624-368526 FORWARD LENGTH=531	AT3G02090.1	TAIR10_pep_20101214_contaminants.fasta	59161.4	1	17	27	45	0.0371	0.463
201210Orbi_Dave_Gelsample (1)	Uncategorized Sample	BioSample 1	P34 (F020916)	| Symbols: | TCP-1/cpn60 chaperonin family protein | chr3:3732734-3736156 FORWARD LENGTH=557	AT3G11830.1	TAIR10_pep_20101214_contaminants.fasta	59777.7	1	15	20	37	0.0305	0.382
201210Orbi_Dave_Gelsample (1)	Uncategorized Sample	BioSample 1	P34 (F020916)	| Symbols: NAD-ME2 | NAD-dependent malic enzyme 2 | chr4:242817-246522 REVERSE LENGTH=607	AT4G00570.1	TAIR10_pep_20101214_contaminants.fasta	66641.8	1	16	20	34	0.028	0.438
201210Orbi_Dave_Gelsample (1)	Uncategorized Sample	BioSample 1	P34 (F020916)	| Symbols: ATTCP-1, TCP-1 | T-complex protein 1 alpha subunit | chr3:6998544-7002266 REVERSE LENGTH=545	AT3G20050.1	TAIR10_pep_20101214_contaminants.fasta	59230.5	1	14	18	30	0.0247	0.374
201210Orbi_Dave_Gelsample (1)	Uncategorized Sample	BioSample 1	P34 (F020916)	| Symbols: RBCL | ribulose-bisphosphate carboxylases | chrC:54958-56397 FORWARD LENGTH=479	ATCG00490.1	TAIR10_pep_20101214_contaminants.fasta	52955.6	1	11	12	27	0.0223	0.278
201210Orbi_Dave_Gelsample (1)	Uncategorized Sample	BioSample 1	P34 (F020916)	| Symbols: | D-3-phosphoglycerate dehydrogenase | chr3:6752590-6754650 FORWARD LENGTH=588	AT3G19480.1	TAIR10_pep_20101214_contaminants.fasta	62122.2	1	11	14	23	0.019	0.289
201210Orbi_Dave_Gelsample (1)	Uncategorized Sample	BioSample 1	P34 (F020916)	| Symbols: | Pyruvate kinase family protein | chr2:15339253-15342781 FORWARD LENGTH=527	AT2G36580.1	TAIR10_pep_20101214_contaminants.fasta	57508.9	1	12	13	22	0.0181	0.361
201210Orbi_Dave_Gelsample (1)	Uncategorized Sample	BioSample 1	P34 (F020916)	| Symbols: ZDS, PDE181, SPC1 | zeta-carotene desaturase | chr3:1342842-1346189 FORWARD LENGTH=558	AT3G04870.1,AT3G04870.2	TAIR10_pep_20101214_contaminants.fasta	61636.2	1	13	15	22	0.0181	0.324
201210Orbi_Dave_Gelsample (1)	Uncategorized Sample	BioSample 1	P34 (F020916)	| Symbols: | Cysteinyl-tRNA synthetase, class Ia family protein | chr5:15545764-15548094 REVERSE LENGTH=511	AT5G38830.1	TAIR10_pep_20101214_contaminants.fasta	57844.1	1	7	10	19	0.0157	0.192
201210Orbi_Dave_Gelsample (1)	Uncategorized Sample	BioSample 1	P34 (F020916)	| Symbols: | GMP synthase (glutamine-hydrolyzing), putative / glutamine amidotransferase, putative | chr1:23604127-23607080 REVERSE LENGTH=534	AT1G63660.1	TAIR10_pep_20101214_contaminants.fasta	59314.8	1	12	14	19	0.0157	0.369
201210Orbi_Dave_Gelsample (1)	Uncategorized Sample	BioSample 1	P34 (F020916)	| Symbols: | Pyruvate kinase family protein | chr5:2778433-2780300 FORWARD LENGTH=510	AT5G08570.1	TAIR10_pep_20101214_contaminants.fasta	54978.4	1	7	9	15	0.0124	0.208
201210Orbi_Dave_Gelsample (1)	Uncategorized Sample	BioSample 1	P34 (F020916)	| Symbols: CCD1, ATCCD1, ATNCED1, NCED1 | carotenoid cleavage dioxygenase 1 | chr3:23452940-23455896 FORWARD LENGTH=538	AT3G63520.1	TAIR10_pep_20101214_contaminants.fasta	60910	1	8	8	13	0.0107	0.208
201210Orbi_Dave_Gelsample (1)	Uncategorized Sample	BioSample 1	P34 (F020916)	| Symbols: CAD1, ARA8, ATPCS1, PCS1 | phytochelatin synthase 1 (PCS1) | chr5:17734876-17737672 FORWARD LENGTH=485	AT5G44070.1	TAIR10_pep_20101214_contaminants.fasta	54475.4	1	4	5	11	0.0091	0.111
201210Orbi_Dave_Gelsample (1)	Uncategorized Sample	BioSample 1	P34 (F020916)	| Symbols: | AICARFT/IMPCHase bienzyme family protein | chr2:14765347-14768269 REVERSE LENGTH=596	AT2G35040.1,AT2G35040.2	TAIR10_pep_20101214_contaminants.fasta	64906.7	1	5	6	11	0.0091	0.148
201210Orbi_Dave_Gelsample (1)	Uncategorized Sample	BioSample 1	P34 (F020916)	| Symbols: SYCO ARATH | Cysteinyl-tRNA synthetase, class Ia family protein | chr2:13282559-13285616 REVERSE LENGTH=563	AT2G31170.1	TAIR10_pep_20101214_contaminants.fasta	63916.3	1	6	6	8	0.0066	0.155
201210Orbi_Dave_Gelsample (1)	Uncategorized Sample	BioSample 1	P34 (F020916)	| Symbols: UGT73B2 | UDP-glucosyltransferase 73B2 | chr4:16345476-16347016 REVERSE LENGTH=483	AT4G34135.1	TAIR10_pep_20101214_contaminants.fasta	54215.7	1	4	4	7	0.0058	0.137
201210Orbi_Dave_Gelsample (1)	Uncategorized Sample	BioSample 1	P34 (F020916)	| Symbols: PKP1, PKP-BETA1, PKP2 | plastidic pyruvate kinase beta subunit 1 | chr5:21463680-21466612 FORWARD LENGTH=579	AT5G52920.1	TAIR10_pep_20101214_contaminants.fasta	63521.3	1	5	5	7	0.0058	0.166
201210Orbi_Dave_Gelsample (1)	Uncategorized Sample	BioSample 1	P34 (F020916)	| Symbols: | ATPase, F1 complex, alpha subunit protein | chr2:3361474-3364028 FORWARD LENGTH=777	AT2G07698.1	TAIR10_pep_20101214_contaminants.fasta	85935.7	1	3	4	6	0.005	0.0502
201210Orbi_Dave_Gelsample (1)	Uncategorized Sample	BioSample 1	P34 (F020916)	| Symbols: | Sugar isomerase (SIS) family protein | chr5:17136080-17140622 FORWARD LENGTH=560	AT5G42740.1	TAIR10_pep_20101214_contaminants.fasta	61718.4	1	3	3	5	0.0041	0.0911
201210Orbi_Dave_Gelsample (1)	Uncategorized Sample	BioSample 1	P34 (F020916)	| Symbols: NDB1 | NAD(P)H dehydrogenase B1 | chr4:13993078-13995651 FORWARD LENGTH=571	AT4G28220.1	TAIR10_pep_20101214_contaminants.fasta	63314.5	1	3	3	5	0.0041	0.063
201210Orbi_Dave_Gelsample (1)	Uncategorized Sample	BioSample 1	P34 (F020916)	| Symbols: mtLPD1 | mitochondrial lipoamide dehydrogenase 1 | chr1:17717432-17719141 REVERSE LENGTH=507	AT1G48030.1,AT1G48030.2	TAIR10_pep_20101214_contaminants.fasta	53988.6	1	4	4	5	0.0041	0.0907
201210Orbi_Dave_Gelsample (1)	Uncategorized Sample	BioSample 1	P34 (F020916)	| Symbols: | Subtilase family protein | chr3:4658421-4660754 REVERSE LENGTH=777	AT3G14067.1	TAIR10_pep_20101214_contaminants.fasta	81817.3	1	3	3	4	0.0033	0.0528
201210Orbi_Dave_Gelsample (1)	Uncategorized Sample	BioSample 1	P34 (F020916)	| Symbols: OMR1 | L-O-methylthreonine resistant 1 | chr3:3099164-3101741 REVERSE LENGTH=592	AT3G10050.1	TAIR10_pep_20101214_contaminants.fasta	64635.1	1	4	4	4	0.0033	0.125
201210Orbi_Dave_Gelsample (1)	Uncategorized Sample	BioSample 1	P34 (F020916)	| Symbols: ALDH12A1, ATP5CDH, P5CDH | aldehyde dehydrogenase 12A1 | chr5:25099768-25103159 REVERSE LENGTH=556	AT5G62530.1	TAIR10_pep_20101214_contaminants.fasta	61774.2	1	3	3	4	0.0033	0.0809
201210Orbi_Dave_Gelsample (1)	Uncategorized Sample	BioSample 1	P34 (F020916)	| Symbols: EMB3003 | 2-oxoacid dehydrogenases acyltransferase family protein | chr1:12588027-12590084 REVERSE LENGTH=465	AT1G34430.1	TAIR10_pep_20101214_contaminants.fasta	48306.6	0.998	2	2	3	0.0025	0.071
201210Orbi_Dave_Gelsample (1)	Uncategorized Sample	BioSample 1	P34 (F020916)	| Symbols: MTO2, TS | Pyridoxal-5'-phosphate-dependent enzyme family protein | chr4:14599434-14601014 REVERSE LENGTH=526	AT4G29840.1	TAIR10_pep_20101214_contaminants.fasta	57778	0.998	2	3	3	0.0025	0.057
201210Orbi_Dave_Gelsample (1)	Uncategorized Sample	BioSample 1	P34 (F020916)	| Symbols: CINV1 | cytosolic invertase 1 | chr1:13122460-13124808 REVERSE LENGTH=551	AT1G35580.1,AT1G35580.2,AT1G35580.3	TAIR10_pep_20101214_contaminants.fasta	62836.2	0.998	2	2	3	0.0025	0.0617
201210Orbi_Dave_Gelsample (1)	Uncategorized Sample	BioSample 1	P34 (F020916)	| Symbols: ATCIMS, ATMETS, ATMS1 | Cobalamin-independent synthase family protein | chr5:5935771-5939195 FORWARD LENGTH=765	AT5G17920.1,AT5G17920.2	TAIR10_pep_20101214_contaminants.fasta	84358.4	0.998	2	2	2	0.0017	0.0392
201210Orbi_Dave_Gelsample (1)	Uncategorized Sample	BioSample 1	P34 (F020916)	| Symbols: | ketol-acid reductoisomerase | chr3:21671561-21674639 FORWARD LENGTH=591	AT3G58610.1,AT3G58610.2,AT3G58610.3	TAIR10_pep_20101214_contaminants.fasta	63813.9	1	2	2	2	0.0017	0.0406
201210Orbi_Dave_Gelsample (1)	Uncategorized Sample	BioSample 1	P34 (F020916)	| Symbols: | D-aminoacid aminotransferase-like PLP-dependent enzymes superfamily protein | chr5:9678821-9682468 FORWARD LENGTH=559	AT5G27410.1,AT5G27410.2	TAIR10_pep_20101214_contaminants.fasta	62898.4	0.998	2	2	2	0.0017	0.0555
201210Orbi_Dave_Gelsample (1)	Uncategorized Sample	BioSample 1	P35 (F020917)	| Symbols: CPN60A, CH-CPN60A, SLP | chaperonin-60alpha | chr2:11926603-11929184 FORWARD LENGTH=586	AT2G28000.1	TAIR10_pep_20101214_contaminants.fasta	62073.4	1	30	41	91	0.0863	0.664
201210Orbi_Dave_Gelsample (1)	Uncategorized Sample	BioSample 1	P35 (F020917)	| Symbols: ATPA | ATP synthase subunit alpha | chrC:9938-11461 REVERSE LENGTH=507	ATCG00120.1	TAIR10_pep_20101214_contaminants.fasta	55329.8	1	15	19	36	0.0341	0.351
201210Orbi_Dave_Gelsample (1)	Uncategorized Sample	BioSample 1	P35 (F020917)	| Symbols: RCN1, REGA, ATB BETA BETA, EER1 | ARM repeat superfamily protein | chr1:8951700-8954899 FORWARD LENGTH=588	AT1G25490.1	TAIR10_pep_20101214_contaminants.fasta	65495.3	1	13	18	31	0.0294	0.303
201210Orbi_Dave_Gelsample (1)	Uncategorized Sample	BioSample 1	P35 (F020917)	| Symbols: ATPDIL1-6, ATPDI4, PDI4, PDIL1-6 | PDI-like 1-6 | chr3:5460955-5463666 REVERSE LENGTH=534	AT3G16110.1	TAIR10_pep_20101214_contaminants.fasta	59572.3	1	11	13	19	0.018	0.238
201210Orbi_Dave_Gelsample (1)	Uncategorized Sample	BioSample 1	P35 (F020917)	| Symbols: TUB2 | tubulin beta chain 2 | chr5:25181560-25183501 FORWARD LENGTH=450	AT5G62690.1,AT5G62700.1	TAIR10_pep_20101214_contaminants.fasta	50733.9	1	9	9	17	0.0161	0.236
201210Orbi_Dave_Gelsample (1)	Uncategorized Sample	BioSample 1	P35 (F020917)	| Symbols: | ketol-acid reductoisomerase | chr3:21671561-21674639 FORWARD LENGTH=591	AT3G58610.1,AT3G58610.2,AT3G58610.3	TAIR10_pep_20101214_contaminants.fasta	63813.9	1	8	8	14	0.0133	0.176
201210Orbi_Dave_Gelsample (1)	Uncategorized Sample	BioSample 1	P35 (F020917)	| Symbols: | LOCATED IN: cytosol, plasma membrane; EXPRESSED IN: 20 plant structures; EXPRESSED DURING: 13 growth stages; CONTAINS InterPro DOMAIN/s: Beta tubulin, autoregulation binding site (InterPro:IPR013838), Misato Segment II, myosin-like (InterPro:IPR019605), Tubulin/FtsZ, N-terminal (InterPro:IPR019746); Has 345 Blast hits to 341 proteins in 161 species: Archae - 0; Bacteria - 0; Metazoa …	AT4G37190.1	TAIR10_pep_20101214_contaminants.fasta	62204.6	1	6	7	11	0.0104	0.125
201210Orbi_Dave_Gelsample (1)	Uncategorized Sample	BioSample 1	P35 (F020917)	| Symbols: | Calcium-binding EF-hand family protein | chr5:10877360-10881278 REVERSE LENGTH=536	AT5G28850.2,AT5G28900.1	TAIR10_pep_20101214_contaminants.fasta	62021	1	8	8	11	0.0104	0.151
201210Orbi_Dave_Gelsample (1)	Uncategorized Sample	BioSample 1	P35 (F020917)	| Symbols: RBCL | ribulose-bisphosphate carboxylases | chrC:54958-56397 FORWARD LENGTH=479	ATCG00490.1	TAIR10_pep_20101214_contaminants.fasta	52955.6	1	5	5	10	0.0095	0.125
201210Orbi_Dave_Gelsample (1)	Uncategorized Sample	BioSample 1	P35 (F020917)	| Symbols: | haloacid dehalogenase-like hydrolase family protein | chr2:11031159-11034302 FORWARD LENGTH=584	AT2G25870.1	TAIR10_pep_20101214_contaminants.fasta	65307.8	1	5	5	7	0.0066	0.113
201210Orbi_Dave_Gelsample (1)	Uncategorized Sample	BioSample 1	P35 (F020917)	| Symbols: RPS1, ARRPS1 | ribosomal protein S1 | chr5:11619262-11621223 REVERSE LENGTH=416	AT5G30510.1	TAIR10_pep_20101214_contaminants.fasta	45111.1	1	3	4	7	0.0066	0.0962
201210Orbi_Dave_Gelsample (1)	Uncategorized Sample	BioSample 1	P35 (F020917)	| Symbols: CPN60B, LEN1 | chaperonin 60 beta | chr1:20715717-20718673 REVERSE LENGTH=600	AT1G55490.1,AT1G55490.2	TAIR10_pep_20101214_contaminants.fasta	63809.3	1	4	4	5	0.0047	0.107
201210Orbi_Dave_Gelsample (1)	Uncategorized Sample	BioSample 1	P35 (F020917)	| Symbols: | Uncharacterised conserved protein UCP031088, alpha/beta hydrolase | chr1:5184053-5186856 REVERSE LENGTH=578	AT1G15060.1	TAIR10_pep_20101214_contaminants.fasta	63676.5	1	4	4	4	0.0038	0.0744
201210Orbi_Dave_Gelsample (1)	Uncategorized Sample	BioSample 1	P35 (F020917)	| Symbols: | Calcium-binding EF-hand family protein | chr5:17743264-17747909 REVERSE LENGTH=538	AT5G44090.1	TAIR10_pep_20101214_contaminants.fasta	62327.2	1	3	3	4	0.0038	0.106
201210Orbi_Dave_Gelsample (1)	Uncategorized Sample	BioSample 1	P35 (F020917)	| Symbols: | DNA-binding storekeeper protein-related transcriptional regulator | chr3:1363029-1364399 FORWARD LENGTH=456	AT3G04930.1,AT3G04930.2	TAIR10_pep_20101214_contaminants.fasta	49707.9	1	3	3	4	0.0038	0.068
201210Orbi_Dave_Gelsample (1)	Uncategorized Sample	BioSample 1	P35 (F020917)	| Symbols: LHB1B2, LHCB1.5 | photosystem II light harvesting complex gene B1B2 | chr2:14522716-14523513 REVERSE LENGTH=265	AT2G34420.1	TAIR10_pep_20101214_contaminants.fasta	28054.7	0.998	2	2	3	0.0028	0.0604
201210Orbi_Dave_Gelsample (1)	Uncategorized Sample	BioSample 1	P35 (F020917)	| Symbols: RCA | rubisco activase | chr2:16570951-16573345 REVERSE LENGTH=474	AT2G39730.1	TAIR10_pep_20101214_contaminants.fasta	51982	0.998	2	2	3	0.0028	0.0527
201210Orbi_Dave_Gelsample (1)	Uncategorized Sample	BioSample 1	P35 (F020917)	| Symbols: | Leucine-rich repeat protein kinase family protein | chr2:357664-360681 REVERSE LENGTH=943	AT2G01820.1	TAIR10_pep_20101214_contaminants.fasta	101962	0.998	2	2	3	0.0028	0.0276
201210Orbi_Dave_Gelsample (1)	Uncategorized Sample	BioSample 1	P35 (F020917)	| Symbols: | unknown protein; FUNCTIONS IN: molecular_function unknown; INVOLVED IN: biological_process unknown; LOCATED IN: vacuole; EXPRESSED IN: 24 plant structures; EXPRESSED DURING: 15 growth stages; BEST Arabidopsis thaliana protein match is: unknown protein (TAIR:AT4G27020.1); Has 1807 Blast hits to 1807 proteins in 277 species: Archae - 0; Bacteria - 0; Metazoa - 736; Fungi - 347; Plants …	AT5G54870.1	TAIR10_pep_20101214_contaminants.fasta	59736.7	0.998	2	2	3	0.0028	0.049
201210Orbi_Dave_Gelsample (1)	Uncategorized Sample	BioSample 1	P35 (F020917)	| Symbols: | D-3-phosphoglycerate dehydrogenase | chr3:6752590-6754650 FORWARD LENGTH=588	AT3G19480.1	TAIR10_pep_20101214_contaminants.fasta	62122.2	0.998	2	2	3	0.0028	0.0323
201210Orbi_Dave_Gelsample (1)	Uncategorized Sample	BioSample 1	P35 (F020917)	| Symbols: NFA02, NFA2, NAP1;2 | nucleosome assembly protein 1;2 | chr2:8438601-8441040 FORWARD LENGTH=379	AT2G19480.1,AT2G19480.2,AT2G19480.3	TAIR10_pep_20101214_contaminants.fasta	43543.8	0.998	2	2	3	0.0028	0.0844
201210Orbi_Dave_Gelsample (1)	Uncategorized Sample	BioSample 1	P35 (F020917)	| Symbols: TUB4 | tubulin beta chain 4 | chr5:17859442-17860994 REVERSE LENGTH=444	AT5G44340.1	TAIR10_pep_20101214_contaminants.fasta	49823.2	0.998	2	2	2	0.0019	0.187
201210Orbi_Dave_Gelsample (1)	Uncategorized Sample	BioSample 1	P35 (F020917)	| Symbols: IMPA-2 | importin alpha isoform 2 | chr4:9134450-9137134 REVERSE LENGTH=535	AT4G16143.1,AT4G16143.2	TAIR10_pep_20101214_contaminants.fasta	58907.3	0.998	2	2	2	0.0019	0.043
201210Orbi_Dave_Gelsample (1)	Uncategorized Sample	BioSample 1	P36 (F020967)	| Symbols: | NAD(P)-binding Rossmann-fold superfamily protein | chr4:10322622-10325735 REVERSE LENGTH=596	AT4G18810.1,AT4G18810.2	TAIR10_pep_20101214_contaminants.fasta	65469.7	1	14	18	35	0.0557	0.304
201210Orbi_Dave_Gelsample (1)	Uncategorized Sample	BioSample 1	P36 (F020967)	| Symbols: XK-2, XK2 | xylulose kinase-2 | chr5:20152898-20155574 FORWARD LENGTH=558	AT5G49650.1	TAIR10_pep_20101214_contaminants.fasta	61296.6	1	13	16	28	0.0446	0.287
201210Orbi_Dave_Gelsample (1)	Uncategorized Sample	BioSample 1	P36 (F020967)	| Symbols: ATPA | ATP synthase subunit alpha | chrC:9938-11461 REVERSE LENGTH=507	ATCG00120.1	TAIR10_pep_20101214_contaminants.fasta	55329.8	1	10	13	24	0.0382	0.245
201210Orbi_Dave_Gelsample (1)	Uncategorized Sample	BioSample 1	P36 (F020967)	| Symbols: RBCL | ribulose-bisphosphate carboxylases | chrC:54958-56397 FORWARD LENGTH=479	ATCG00490.1	TAIR10_pep_20101214_contaminants.fasta	52955.6	1	11	11	18	0.0287	0.282
201210Orbi_Dave_Gelsample (1)	Uncategorized Sample	BioSample 1	P36 (F020967)	| Symbols: | Cofactor-independent phosphoglycerate mutase | chr4:6024970-6026751 REVERSE LENGTH=492	AT4G09520.1	TAIR10_pep_20101214_contaminants.fasta	53126.1	1	8	10	16	0.0255	0.248
201210Orbi_Dave_Gelsample (1)	Uncategorized Sample	BioSample 1	P36 (F020967)	| Symbols: ATPB, PB | ATP synthase subunit beta | chrC:52660-54156 REVERSE LENGTH=498	ATCG00480.1	TAIR10_pep_20101214_contaminants.fasta	53934.8	1	9	10	16	0.0255	0.277
201210Orbi_Dave_Gelsample (1)	Uncategorized Sample	BioSample 1	P36 (F020967)	| Symbols: ATMLP-470, NSP1, ATNSP1 | nitrile specifier protein 1 | chr3:5566516-5568330 FORWARD LENGTH=470	AT3G16400.1,AT3G16400.2	TAIR10_pep_20101214_contaminants.fasta	51669.5	1	6	7	13	0.0207	0.189
201210Orbi_Dave_Gelsample (1)	Uncategorized Sample	BioSample 1	P36 (F020967)	| Symbols: | Plant neutral invertase family protein | chr1:21192593-21194948 FORWARD LENGTH=616	AT1G56560.1	TAIR10_pep_20101214_contaminants.fasta	70439.6	1	7	7	12	0.0191	0.144
201210Orbi_Dave_Gelsample (1)	Uncategorized Sample	BioSample 1	P36 (F020967)	| Symbols: | riboflavin biosynthesis protein, putative | chr2:9530654-9532691 FORWARD LENGTH=476	AT2G22450.1	TAIR10_pep_20101214_contaminants.fasta	52200.8	1	7	8	11	0.0175	0.176
201210Orbi_Dave_Gelsample (1)	Uncategorized Sample	BioSample 1	P36 (F020967)	| Symbols: HSP60-3A | heat shock protein 60-3A | chr3:4561704-4565133 REVERSE LENGTH=572	AT3G13860.1	TAIR10_pep_20101214_contaminants.fasta	60467.4	1	4	5	10	0.0159	0.0944
201210Orbi_Dave_Gelsample (1)	Uncategorized Sample	BioSample 1	P36 (F020967)	| Symbols: | ketol-acid reductoisomerase | chr3:21671561-21674639 FORWARD LENGTH=591	AT3G58610.1,AT3G58610.2,AT3G58610.3	TAIR10_pep_20101214_contaminants.fasta	63813.9	1	5	5	9	0.0143	0.112
201210Orbi_Dave_Gelsample (1)	Uncategorized Sample	BioSample 1	P36 (F020967)	| Symbols: | phosphoglucosamine mutase family protein | chr5:5778168-5781863 FORWARD LENGTH=581	AT5G17530.1,AT5G17530.2,AT5G17530.3	TAIR10_pep_20101214_contaminants.fasta	62877.1	1	5	5	8	0.0127	0.105
201210Orbi_Dave_Gelsample (1)	Uncategorized Sample	BioSample 1	P36 (F020967)	| Symbols: | CONTAINS InterPro DOMAIN/s: Taxilin (InterPro:IPR019132); Has 30201 Blast hits to 17322 proteins in 780 species: Archae - 12; Bacteria - 1396; Metazoa - 17338; Fungi - 3422; Plants - 5037; Viruses - 0; Other Eukaryotes - 2996 (source: NCBI BLink). | chr5:20685903-20688739 FORWARD LENGTH=404	AT5G50840.1,AT5G50840.2	TAIR10_pep_20101214_contaminants.fasta	46797.3	1	3	3	6	0.0096	0.0866
201210Orbi_Dave_Gelsample (1)	Uncategorized Sample	BioSample 1	P36 (F020967)	| Symbols: TLP18.3 | thylakoid lumen 18.3 kDa protein | chr1:20439533-20440953 FORWARD LENGTH=285	AT1G54780.1	TAIR10_pep_20101214_contaminants.fasta	31139.8	0.998	2	3	5	0.008	0.0807
201210Orbi_Dave_Gelsample (1)	Uncategorized Sample	BioSample 1	P36 (F020967)	| Symbols: BSK2 | BR-signaling kinase 2 | chr5:18894687-18897198 FORWARD LENGTH=489	AT5G46570.1	TAIR10_pep_20101214_contaminants.fasta	54974.5	1	4	4	5	0.008	0.121
201210Orbi_Dave_Gelsample (1)	Uncategorized Sample	BioSample 1	P36 (F020967)	| Symbols: ALDH7B4 | aldehyde dehydrogenase 7B4 | chr1:20195435-20198853 REVERSE LENGTH=508	AT1G54100.1,AT1G54100.2	TAIR10_pep_20101214_contaminants.fasta	54209	1	4	4	4	0.0064	0.0945
201210Orbi_Dave_Gelsample (1)	Uncategorized Sample	BioSample 1	P36 (F020967)	| Symbols: GAD2 | glutamate decarboxylase 2 | chr1:24552094-24557253 FORWARD LENGTH=494	AT1G65960.2	TAIR10_pep_20101214_contaminants.fasta	56141.5	1	3	3	4	0.0064	0.0931
201210Orbi_Dave_Gelsample (1)	Uncategorized Sample	BioSample 1	P36 (F020967)	| Symbols: MI-1-P SYNTHASE, MIPS1, ATMIPS1, ATIPS1 | myo-inositol-1-phosphate synthase 1 | chr4:18469659-18471893 REVERSE LENGTH=511	AT4G39800.1	TAIR10_pep_20101214_contaminants.fasta	56515.4	0.998	2	2	4	0.0064	0.0587
201210Orbi_Dave_Gelsample (1)	Uncategorized Sample	BioSample 1	P36 (F020967)	| Symbols: | dehydratase family | chr3:8648780-8652323 FORWARD LENGTH=608	AT3G23940.1,AT3G23940.2	TAIR10_pep_20101214_contaminants.fasta	64915.7	0.998	2	2	4	0.0064	0.0609
201210Orbi_Dave_Gelsample (1)	Uncategorized Sample	BioSample 1	P36 (F020967)	| Symbols: AtITPK4, ITPK4 | inositol 1,3,4-trisphosphate 5/6-kinase 4 | chr2:18208437-18211604 REVERSE LENGTH=488	AT2G43980.1	TAIR10_pep_20101214_contaminants.fasta	54182.7	1	3	3	4	0.0064	0.0881
201210Orbi_Dave_Gelsample (1)	Uncategorized Sample	BioSample 1	P36 (F020967)	| Symbols: | ATP synthase alpha/beta family protein | chr5:2818395-2821149 REVERSE LENGTH=556	AT5G08670.1,AT5G08680.1,AT5G08690.1	TAIR10_pep_20101214_contaminants.fasta	59632.2	1	3	3	4	0.0064	0.0953
201210Orbi_Dave_Gelsample (1)	Uncategorized Sample	BioSample 1	P36 (F020967)	| Symbols: | ATPase, F1 complex, alpha subunit protein | chr2:3361474-3364028 FORWARD LENGTH=777	AT2G07698.1	TAIR10_pep_20101214_contaminants.fasta	85935.7	0.998	2	2	4	0.0064	0.0296
201210Orbi_Dave_Gelsample (1)	Uncategorized Sample	BioSample 1	P36 (F020967)	| Symbols: mtLPD1 | mitochondrial lipoamide dehydrogenase 1 | chr1:17717432-17719141 REVERSE LENGTH=507	AT1G48030.1,AT1G48030.2	TAIR10_pep_20101214_contaminants.fasta	53988.6	0.998	2	2	2	0.0032	0.0592
201210Orbi_Dave_Gelsample (1)	Uncategorized Sample	BioSample 1	P36 (F020967)	| Symbols: LOS2, ENO2 | Enolase | chr2:15321081-15323786 REVERSE LENGTH=444	AT2G36530.1	TAIR10_pep_20101214_contaminants.fasta	47719.7	1	2	2	2	0.0032	0.0608
201210Orbi_Dave_Gelsample (1)	Uncategorized Sample	BioSample 1	P36 (F020967)	| Symbols: CPN60B, LEN1 | chaperonin 60 beta | chr1:20715717-20718673 REVERSE LENGTH=600	AT1G55490.1,AT1G55490.2	TAIR10_pep_20101214_contaminants.fasta	63809.3	0.998	2	2	2	0.0032	0.0433
201210Orbi_Dave_Gelsample (1)	Uncategorized Sample	BioSample 1	P37 (F020918)	| Symbols: | seryl-tRNA synthetase / serine--tRNA ligase | chr5:9695087-9697154 FORWARD LENGTH=451	AT5G27470.1	TAIR10_pep_20101214_contaminants.fasta	51630.6	1	28	37	80	0.0583	0.579
201210Orbi_Dave_Gelsample (1)	Uncategorized Sample	BioSample 1	P37 (F020918)	| Symbols: ATCAP1, CAP 1, CAP1 | cyclase associated protein 1 | chr4:16484896-16487355 REVERSE LENGTH=476	AT4G34490.1	TAIR10_pep_20101214_contaminants.fasta	50969.8	1	26	32	57	0.0415	0.586
201210Orbi_Dave_Gelsample (1)	Uncategorized Sample	BioSample 1	P37 (F020918)	| Symbols: SHM1, STM, SHMT1 | serine transhydroxymethyltransferase 1 | chr4:17831891-17834742 REVERSE LENGTH=517	AT4G37930.1	TAIR10_pep_20101214_contaminants.fasta	57401.7	1	17	21	43	0.0313	0.489
201210Orbi_Dave_Gelsample (1)	Uncategorized Sample	BioSample 1	P37 (F020918)	| Symbols: RBCL | ribulose-bisphosphate carboxylases | chrC:54958-56397 FORWARD LENGTH=479	ATCG00490.1	TAIR10_pep_20101214_contaminants.fasta	52955.6	1	17	22	41	0.0299	0.407
201210Orbi_Dave_Gelsample (1)	Uncategorized Sample	BioSample 1	P37 (F020918)	| Symbols: PTAC16 | plastid transcriptionally active 16 | chr3:17228766-17231021 FORWARD LENGTH=510	AT3G46780.1	TAIR10_pep_20101214_contaminants.fasta	54358.6	1	16	21	35	0.0255	0.42
201210Orbi_Dave_Gelsample (1)	Uncategorized Sample	BioSample 1	P37 (F020918)	| Symbols: | ATPase, F1 complex, alpha subunit protein | chr2:3361474-3364028 FORWARD LENGTH=777	AT2G07698.1	TAIR10_pep_20101214_contaminants.fasta	85935.7	1	12	14	27	0.0197	0.218
201210Orbi_Dave_Gelsample (1)	Uncategorized Sample	BioSample 1	P37 (F020918)	| Symbols: ATGR1, GR1 | glutathione-disulfide reductase | chr3:8729762-8734115 REVERSE LENGTH=499	AT3G24170.1,AT3G24170.2,AT3G24170.3	TAIR10_pep_20101214_contaminants.fasta	53871.4	1	10	13	24	0.0175	0.285
201210Orbi_Dave_Gelsample (1)	Uncategorized Sample	BioSample 1	P37 (F020918)	| Symbols: | Tetratricopeptide repeat (TPR)-like superfamily protein | chr1:408779-410433 FORWARD LENGTH=524	AT1G02150.1	TAIR10_pep_20101214_contaminants.fasta	59884.5	1	12	13	22	0.016	0.256
201210Orbi_Dave_Gelsample (1)	Uncategorized Sample	BioSample 1	P37 (F020918)	| Symbols: mtLPD1 | mitochondrial lipoamide dehydrogenase 1 | chr1:17717432-17719141 REVERSE LENGTH=507	AT1G48030.1,AT1G48030.2	TAIR10_pep_20101214_contaminants.fasta	53988.6	1	8	10	17	0.0124	0.252
201210Orbi_Dave_Gelsample (1)	Uncategorized Sample	BioSample 1	P37 (F020918)	| Symbols: | Zn-dependent exopeptidases superfamily protein | chr5:1357273-1360128 REVERSE LENGTH=526	AT5G04710.1	TAIR10_pep_20101214_contaminants.fasta	57861.8	1	9	10	15	0.0109	0.243
201210Orbi_Dave_Gelsample (1)	Uncategorized Sample	BioSample 1	P37 (F020918)	| Symbols: PKp3 | plastidial pyruvate kinase 3 | chr1:11712205-11714963 FORWARD LENGTH=571	AT1G32440.1	TAIR10_pep_20101214_contaminants.fasta	62615.8	1	4	4	9	0.0066	0.119
201210Orbi_Dave_Gelsample (1)	Uncategorized Sample	BioSample 1	P37 (F020918)	| Symbols: ATUK/UPRT1, UKL1, UK/UPRT1 | uridine kinase/uracil phosphoribosyltransferase 1 | chr5:16375021-16378384 FORWARD LENGTH=486	AT5G40870.1	TAIR10_pep_20101214_contaminants.fasta	54430.6	1	5	7	9	0.0066	0.126
201210Orbi_Dave_Gelsample (1)	Uncategorized Sample	BioSample 1	P37 (F020918)	| Symbols: GR, EMB2360, ATGR2 | glutathione reductase | chr3:20230356-20233100 REVERSE LENGTH=565	AT3G54660.1	TAIR10_pep_20101214_contaminants.fasta	60853.6	1	4	5	7	0.0051	0.0973
201210Orbi_Dave_Gelsample (1)	Uncategorized Sample	BioSample 1	P37 (F020918)	| Symbols: HEMA1 | Glutamyl-tRNA reductase family protein | chr1:21624028-21626051 REVERSE LENGTH=543	AT1G58290.1	TAIR10_pep_20101214_contaminants.fasta	59515	1	4	4	6	0.0044	0.112
201210Orbi_Dave_Gelsample (1)	Uncategorized Sample	BioSample 1	P37 (F020918)	| Symbols: ATPAP26, PAP26 | purple acid phosphatase 26 | chr5:13108475-13111217 REVERSE LENGTH=475	AT5G34850.1	TAIR10_pep_20101214_contaminants.fasta	55009.5	1	3	4	6	0.0044	0.114
201210Orbi_Dave_Gelsample (1)	Uncategorized Sample	BioSample 1	P37 (F020918)	| Symbols: ARL1 | ARG1-like 1 | chr1:8529283-8531946 REVERSE LENGTH=436	AT1G24120.1	TAIR10_pep_20101214_contaminants.fasta	49305.8	1	5	5	6	0.0044	0.151
201210Orbi_Dave_Gelsample (1)	Uncategorized Sample	BioSample 1	P37 (F020918)	| Symbols: | Zn-dependent exopeptidases superfamily protein | chr5:24223887-24226783 REVERSE LENGTH=477	AT5G60160.1	TAIR10_pep_20101214_contaminants.fasta	52426.5	1	4	4	6	0.0044	0.115
201210Orbi_Dave_Gelsample (1)	Uncategorized Sample	BioSample 1	P37 (F020918)	| Symbols: | D-mannose binding lectin protein with Apple-like carbohydrate-binding domain | chr1:29642072-29643397 REVERSE LENGTH=441	AT1G78850.1,AT1G78860.1	TAIR10_pep_20101214_contaminants.fasta	49195.3	1	3	4	5	0.0036	0.0903
201210Orbi_Dave_Gelsample (1)	Uncategorized Sample	BioSample 1	P37 (F020918)	| Symbols: MTO2, TS | Pyridoxal-5'-phosphate-dependent enzyme family protein | chr4:14599434-14601014 REVERSE LENGTH=526	AT4G29840.1	TAIR10_pep_20101214_contaminants.fasta	57778	1	3	3	5	0.0036	0.0779
201210Orbi_Dave_Gelsample (1)	Uncategorized Sample	BioSample 1	P37 (F020918)	| Symbols: POP2, GABA-T, HER1 | Pyridoxal phosphate (PLP)-dependent transferases superfamily protein | chr3:7835286-7838863 FORWARD LENGTH=504	AT3G22200.1,AT3G22200.2	TAIR10_pep_20101214_contaminants.fasta	55189.1	1	4	4	5	0.0036	0.0992
201210Orbi_Dave_Gelsample (1)	Uncategorized Sample	BioSample 1	P37 (F020918)	| Symbols: ATASE2, CIA1, ATPURF2, ASE2 | GLN phosphoribosyl pyrophosphate amidotransferase 2 | chr4:16574894-16576579 REVERSE LENGTH=561	AT4G34740.1	TAIR10_pep_20101214_contaminants.fasta	61030.5	1	4	4	5	0.0036	0.127
201210Orbi_Dave_Gelsample (1)	Uncategorized Sample	BioSample 1	P37 (F020918)	| Symbols: IIL1, ATLEUC1 | isopropyl malate isomerase large subunit 1 | chr4:7804194-7807789 REVERSE LENGTH=509	AT4G13430.1	TAIR10_pep_20101214_contaminants.fasta	55014.2	1	3	3	5	0.0036	0.0904
201210Orbi_Dave_Gelsample (1)	Uncategorized Sample	BioSample 1	P37 (F020918)	| Symbols: SNF4, ATSNF4 | homolog of yeast sucrose nonfermenting 4 | chr1:2900149-2904212 REVERSE LENGTH=487	AT1G09020.1	TAIR10_pep_20101214_contaminants.fasta	53467.1	1	2	2	4	0.0029	0.0431
201210Orbi_Dave_Gelsample (1)	Uncategorized Sample	BioSample 1	P37 (F020918)	| Symbols: ATPC1 | ATPase, F1 complex, gamma subunit protein | chr4:2350761-2351882 REVERSE LENGTH=373	AT4G04640.1	TAIR10_pep_20101214_contaminants.fasta	40911.9	1	4	4	4	0.0029	0.134
201210Orbi_Dave_Gelsample (1)	Uncategorized Sample	BioSample 1	P37 (F020918)	| Symbols: CAT2 | catalase 2 | chr4:16700937-16703215 REVERSE LENGTH=492	AT4G35090.1	TAIR10_pep_20101214_contaminants.fasta	56932.5	0.998	2	3	4	0.0029	0.0549
201210Orbi_Dave_Gelsample (1)	Uncategorized Sample	BioSample 1	P37 (F020918)	| Symbols: | Aldolase-type TIM barrel family protein | chr1:29894772-29896661 REVERSE LENGTH=503	AT1G79470.1	TAIR10_pep_20101214_contaminants.fasta	54193.9	1	3	3	4	0.0029	0.125
201210Orbi_Dave_Gelsample (1)	Uncategorized Sample	BioSample 1	P37 (F020918)	| Symbols: PKP1, PKP-BETA1, PKP2 | plastidic pyruvate kinase beta subunit 1 | chr5:21463680-21466612 FORWARD LENGTH=579	AT5G52920.1	TAIR10_pep_20101214_contaminants.fasta	63521.3	0.998	2	2	4	0.0029	0.0363
201210Orbi_Dave_Gelsample (1)	Uncategorized Sample	BioSample 1	P37 (F020918)	| Symbols: GGT1, AOAT1, GGAT1 | glutamate:glyoxylate aminotransferase | chr1:8268720-8271329 REVERSE LENGTH=481	AT1G23310.1,AT1G23310.2	TAIR10_pep_20101214_contaminants.fasta	53302.6	1	4	4	4	0.0029	0.123
201210Orbi_Dave_Gelsample (1)	Uncategorized Sample	BioSample 1	P37 (F020918)	| Symbols: | ADP-glucose pyrophosphorylase family protein | chr1:28135770-28138456 REVERSE LENGTH=415	AT1G74910.1,AT1G74910.2,AT1G74910.3	TAIR10_pep_20101214_contaminants.fasta	45564.1	1	3	3	4	0.0029	0.094
201210Orbi_Dave_Gelsample (1)	Uncategorized Sample	BioSample 1	P37 (F020918)	| Symbols: | Pyruvate kinase family protein | chr5:22820254-22822529 REVERSE LENGTH=498	AT5G56350.1	TAIR10_pep_20101214_contaminants.fasta	54412.1	0.998	2	2	3	0.0022	0.0422
201210Orbi_Dave_Gelsample (1)	Uncategorized Sample	BioSample 1	P37 (F020918)	| Symbols: | Pyruvate kinase family protein | chr5:2778433-2780300 FORWARD LENGTH=510	AT5G08570.1	TAIR10_pep_20101214_contaminants.fasta	54978.4	0.998	2	2	3	0.0022	0.0431
201210Orbi_Dave_Gelsample (1)	Uncategorized Sample	BioSample 1	P37 (F020918)	| Symbols: ATERS, OVA3, ERS | glutamate tRNA synthetase | chr5:25630196-25633099 REVERSE LENGTH=570	AT5G64050.1	TAIR10_pep_20101214_contaminants.fasta	63467.1	0.998	2	2	3	0.0022	0.0509
201210Orbi_Dave_Gelsample (1)	Uncategorized Sample	BioSample 1	P37 (F020918)	| Symbols: CRTISO, CCR2 | carotenoid isomerase | chr1:2093145-2096220 REVERSE LENGTH=595	AT1G06820.1	TAIR10_pep_20101214_contaminants.fasta	65430.9	0.998	2	2	3	0.0022	0.0471
201210Orbi_Dave_Gelsample (1)	Uncategorized Sample	BioSample 1	P37 (F020918)	| Symbols: | RNA-binding (RRM/RBD/RNP motifs) family protein | chr3:4673027-4675950 FORWARD LENGTH=427	AT3G14100.1	TAIR10_pep_20101214_contaminants.fasta	47088.3	0.998	2	2	2	0.0015	0.0515
201210Orbi_Dave_Gelsample (1)	Uncategorized Sample	BioSample 1	P37 (F020918)	| Symbols: AGD6 | ARF-GAP domain 6 | chr3:19903730-19905419 REVERSE LENGTH=459	AT3G53710.1,AT3G53710.2	TAIR10_pep_20101214_contaminants.fasta	49723.4	0.998	2	2	2	0.0015	0.0458
201210Orbi_Dave_Gelsample (1)	Uncategorized Sample	BioSample 1	P37 (F020918)	| Symbols: SHM4 | serine hydroxymethyltransferase 4 | chr4:8048013-8050021 REVERSE LENGTH=471	AT4G13930.1	TAIR10_pep_20101214_contaminants.fasta	51719.9	0.998	2	2	2	0.0015	0.0531
201210Orbi_Dave_Gelsample (1)	Uncategorized Sample	BioSample 1	P37 (F020918)	| Symbols: | Alkaline-phosphatase-like family protein | chr4:14543739-14545124 REVERSE LENGTH=461	AT4G29700.1	TAIR10_pep_20101214_contaminants.fasta	51588.4	0.998	2	2	2	0.0015	0.0629
201210Orbi_Dave_Gelsample (1)	Uncategorized Sample	BioSample 1	P37 (F020918)	| Symbols: ALDH2B4, ALDH2, ALDH2A | aldehyde dehydrogenase 2B4 | chr3:17717082-17719843 REVERSE LENGTH=538	AT3G48000.1	TAIR10_pep_20101214_contaminants.fasta	58590.4	0.998	2	2	2	0.0015	0.0483
201210Orbi_Dave_Gelsample (1)	Uncategorized Sample	BioSample 1	P37 (F020918)	| Symbols: | dihydrolipoyl dehydrogenases | chr4:9153570-9157322 REVERSE LENGTH=630	AT4G16155.1	TAIR10_pep_20101214_contaminants.fasta	67091.4	0.998	2	2	2	0.0015	0.0429
201210Orbi_Dave_Gelsample (1)	Uncategorized Sample	BioSample 1	P37 (F020918)	| Symbols: | AAA-type ATPase family protein | chr2:8692736-8694837 FORWARD LENGTH=443	AT2G20140.1,AT4G29040.1	TAIR10_pep_20101214_contaminants.fasta	49348.5	0.998	2	2	2	0.0015	0.0564
201210Orbi_Dave_Gelsample (1)	Uncategorized Sample	BioSample 1	P38 (F020919)	| Symbols: APS1 | ATP sulfurylase 1 | chr3:8112837-8114734 FORWARD LENGTH=463	AT3G22890.1	TAIR10_pep_20101214_contaminants.fasta	51460.5	1	27	35	77	0.0533	0.575
201210Orbi_Dave_Gelsample (1)	Uncategorized Sample	BioSample 1	P38 (F020919)	| Symbols: EIF4A-III | eukaryotic initiation factor 4A-III | chr3:6863790-6866242 FORWARD LENGTH=408	AT3G19760.1	TAIR10_pep_20101214_contaminants.fasta	45845.4	1	23	32	56	0.0388	0.674
201210Orbi_Dave_Gelsample (1)	Uncategorized Sample	BioSample 1	P38 (F020919)	| Symbols: cICDH | cytosolic NADP+-dependent isocitrate dehydrogenase | chr1:24539088-24541861 FORWARD LENGTH=410	AT1G65930.1	TAIR10_pep_20101214_contaminants.fasta	45747.8	1	21	25	49	0.0339	0.556
201210Orbi_Dave_Gelsample (1)	Uncategorized Sample	BioSample 1	P38 (F020919)	| Symbols: ATAMI1, AMI1, ATTOC64-I, TOC64-I | amidase 1 | chr1:2884455-2886430 FORWARD LENGTH=425	AT1G08980.1	TAIR10_pep_20101214_contaminants.fasta	45056.6	1	14	21	36	0.0249	0.522
201210Orbi_Dave_Gelsample (1)	Uncategorized Sample	BioSample 1	P38 (F020919)	| Symbols: | Peptidase M20/M25/M40 family protein | chr4:17925251-17926919 FORWARD LENGTH=430	AT4G38220.1,AT4G38220.2	TAIR10_pep_20101214_contaminants.fasta	47740.9	1	15	17	33	0.0228	0.474
201210Orbi_Dave_Gelsample (1)	Uncategorized Sample	BioSample 1	P38 (F020919)	| Symbols: | recA DNA recombination family protein | chr1:29737084-29740140 REVERSE LENGTH=439	AT1G79050.1	TAIR10_pep_20101214_contaminants.fasta	47734.8	1	13	16	31	0.0215	0.549
201210Orbi_Dave_Gelsample (1)	Uncategorized Sample	BioSample 1	P38 (F020919)	| Symbols: CORI3, JR2 | Tyrosine transaminase family protein | chr4:12310657-12312885 FORWARD LENGTH=422	AT4G23600.1	TAIR10_pep_20101214_contaminants.fasta	47040.7	1	13	17	28	0.0194	0.398
201210Orbi_Dave_Gelsample (1)	Uncategorized Sample	BioSample 1	P38 (F020919)	| Symbols: MAT3 | methionine adenosyltransferase 3 | chr2:15479721-15480893 REVERSE LENGTH=390	AT2G36880.1,AT2G36880.2	TAIR10_pep_20101214_contaminants.fasta	42497.8	1	11	13	21	0.0145	0.418
201210Orbi_Dave_Gelsample (1)	Uncategorized Sample	BioSample 1	P38 (F020919)	| Symbols: | UDP-Glycosyltransferase superfamily protein | chr1:1820495-1821802 REVERSE LENGTH=435	AT1G06000.1	TAIR10_pep_20101214_contaminants.fasta	48122.9	1	8	10	18	0.0125	0.214
201210Orbi_Dave_Gelsample (1)	Uncategorized Sample	BioSample 1	P38 (F020919)	| Symbols: | NAD(P)-linked oxidoreductase superfamily protein | chr1:1191634-1193699 FORWARD LENGTH=412	AT1G04420.1	TAIR10_pep_20101214_contaminants.fasta	46428.2	1	11	15	18	0.0125	0.347
201210Orbi_Dave_Gelsample (1)	Uncategorized Sample	BioSample 1	P38 (F020919)	| Symbols: RBCL | ribulose-bisphosphate carboxylases | chrC:54958-56397 FORWARD LENGTH=479	ATCG00490.1	TAIR10_pep_20101214_contaminants.fasta	52955.6	1	10	10	17	0.0118	0.238
201210Orbi_Dave_Gelsample (1)	Uncategorized Sample	BioSample 1	P38 (F020919)	| Symbols: UGT78D2 | UDP-glucosyl transferase 78D2 | chr5:5607828-5609392 REVERSE LENGTH=460	AT5G17050.1	TAIR10_pep_20101214_contaminants.fasta	50486.3	1	7	9	15	0.0104	0.161
201210Orbi_Dave_Gelsample (1)	Uncategorized Sample	BioSample 1	P38 (F020919)	| Symbols: GME | GDP-D-mannose 3',5'-epimerase | chr5:10862472-10864024 REVERSE LENGTH=377	AT5G28840.1,AT5G28840.2	TAIR10_pep_20101214_contaminants.fasta	42759.5	1	8	10	15	0.0104	0.292
201210Orbi_Dave_Gelsample (1)	Uncategorized Sample	BioSample 1	P38 (F020919)	| Symbols: GSA2 | glutamate-1-semialdehyde 2,1-aminomutase 2 | chr3:18049697-18051550 FORWARD LENGTH=472	AT3G48730.1	TAIR10_pep_20101214_contaminants.fasta	50143.4	1	6	8	12	0.0083	0.214
201210Orbi_Dave_Gelsample (1)	Uncategorized Sample	BioSample 1	P38 (F020919)	| Symbols: | GroES-like zinc-binding alcohol dehydrogenase family protein | chr5:21111820-21113284 FORWARD LENGTH=364	AT5G51970.1,AT5G51970.2	TAIR10_pep_20101214_contaminants.fasta	39254.2	1	8	8	11	0.0076	0.374
201210Orbi_Dave_Gelsample (1)	Uncategorized Sample	BioSample 1	P38 (F020919)	| Symbols: | phosphoglycerate/bisphosphoglycerate mutase family protein | chr5:7517731-7520223 REVERSE LENGTH=482	AT5G22620.1,AT5G22620.2,AT5G22620.3	TAIR10_pep_20101214_contaminants.fasta	53115.2	1	6	6	10	0.0069	0.154
201210Orbi_Dave_Gelsample (1)	Uncategorized Sample	BioSample 1	P38 (F020919)	| Symbols: DXR, PDE129 | 1-deoxy-D-xylulose 5-phosphate reductoisomerase | chr5:25214358-25217292 REVERSE LENGTH=477	AT5G62790.1	TAIR10_pep_20101214_contaminants.fasta	51964.8	1	6	6	9	0.0062	0.136
201210Orbi_Dave_Gelsample (1)	Uncategorized Sample	BioSample 1	P38 (F020919)	| Symbols: ATMDAR1, MDAR1 | monodehydroascorbate reductase 1 | chr3:19601477-19604366 REVERSE LENGTH=434	AT3G52880.1	TAIR10_pep_20101214_contaminants.fasta	46488.1	1	6	7	8	0.0055	0.219
201210Orbi_Dave_Gelsample (1)	Uncategorized Sample	BioSample 1	P38 (F020919)	| Symbols: | Dihydrolipoamide succinyltransferase | chr4:13520127-13522889 REVERSE LENGTH=464	AT4G26910.1,AT4G26910.2,AT4G26910.3,AT5G55070.1	TAIR10_pep_20101214_contaminants.fasta	39703.1	1	4	4	7	0.0048	0.178
201210Orbi_Dave_Gelsample (1)	Uncategorized Sample	BioSample 1	P38 (F020919)	| Symbols: ATMRK1 | Protein kinase superfamily protein | chr3:23373090-23374747 REVERSE LENGTH=391	AT3G63260.1	TAIR10_pep_20101214_contaminants.fasta	42582.8	1	5	5	7	0.0048	0.212
201210Orbi_Dave_Gelsample (1)	Uncategorized Sample	BioSample 1	P38 (F020919)	| Symbols: GAPB | glyceraldehyde-3-phosphate dehydrogenase B subunit | chr1:16127552-16129584 FORWARD LENGTH=447	AT1G42970.1	TAIR10_pep_20101214_contaminants.fasta	47659.3	1	4	5	7	0.0048	0.136
201210Orbi_Dave_Gelsample (1)	Uncategorized Sample	BioSample 1	P38 (F020919)	| Symbols: VIP1, SUE3 | VIRE2-interacting protein 1 | chr1:16484352-16486017 FORWARD LENGTH=341	AT1G43700.1	TAIR10_pep_20101214_contaminants.fasta	37791.7	1	3	4	6	0.0042	0.123
201210Orbi_Dave_Gelsample (1)	Uncategorized Sample	BioSample 1	P38 (F020919)	| Symbols: TSB2 | tryptophan synthase beta-subunit 2 | chr4:13586564-13588619 FORWARD LENGTH=475	AT4G27070.1,AT5G54810.1	TAIR10_pep_20101214_contaminants.fasta	51601.2	0.998	2	2	4	0.0028	0.0737
201210Orbi_Dave_Gelsample (1)	Uncategorized Sample	BioSample 1	P38 (F020919)	| Symbols: XK-1, XK1 | xylulose kinase-1 | chr2:9137582-9140050 REVERSE LENGTH=478	AT2G21370.1	TAIR10_pep_20101214_contaminants.fasta	52469.5	1	3	3	3	0.0021	0.0858
201210Orbi_Dave_Gelsample (1)	Uncategorized Sample	BioSample 1	P38 (F020919)	| Symbols: | Isocitrate/isopropylmalate dehydrogenase family protein | chr5:4703533-4706627 REVERSE LENGTH=485	AT5G14590.1	TAIR10_pep_20101214_contaminants.fasta	54197.8	0.998	2	2	3	0.0021	0.0619
201210Orbi_Dave_Gelsample (1)	Uncategorized Sample	BioSample 1	P38 (F020919)	| Symbols: PLP1, PLA IVA, AtPLAIVA | Acyl transferase/acyl hydrolase/lysophospholipase superfamily protein | chr4:17465167-17467058 REVERSE LENGTH=383	AT4G37070.1,AT4G37070.2,AT4G37070.3	TAIR10_pep_20101214_contaminants.fasta	45825.9	0.998	2	2	3	0.0021	0.0725
201210Orbi_Dave_Gelsample (1)	Uncategorized Sample	BioSample 1	P38 (F020919)	| Symbols: BETA-UP, PYD3 | beta-ureidopropionase | chr5:25739264-25741031 FORWARD LENGTH=408	AT5G64370.1	TAIR10_pep_20101214_contaminants.fasta	45553.6	0.998	2	2	2	0.0014	0.0662
201210Orbi_Dave_Gelsample (1)	Uncategorized Sample	BioSample 1	P38 (F020919)	| Symbols: ATNIFS1, NIFS1, NFS1, ATNFS1 | nitrogen fixation S (NIFS)-like 1 | chr5:26296349-26297710 FORWARD LENGTH=453	AT5G65720.1	TAIR10_pep_20101214_contaminants.fasta	50295.6	0.998	2	2	2	0.0014	0.0684
201210Orbi_Dave_Gelsample (1)	Uncategorized Sample	BioSample 1	P39 (F020920)	| Symbols: JR1 | Mannose-binding lectin superfamily protein | chr3:5596096-5597709 REVERSE LENGTH=451	AT3G16470.1,AT3G16470.2	TAIR10_pep_20101214_contaminants.fasta	48497.3	1	23	35	90	0.0589	0.612
201210Orbi_Dave_Gelsample (1)	Uncategorized Sample	BioSample 1	P39 (F020920)	| Symbols: CLB6, ISPH, HDR | 4-hydroxy-3-methylbut-2-enyl diphosphate reductase | chr4:16428681-16431038 REVERSE LENGTH=466	AT4G34350.1	TAIR10_pep_20101214_contaminants.fasta	52781.5	1	24	31	59	0.0386	0.558
201210Orbi_Dave_Gelsample (1)	Uncategorized Sample	BioSample 1	P39 (F020920)	| Symbols: ADG1, APS1 | ADP glucose pyrophosphorylase 1 | chr5:19570326-19572557 FORWARD LENGTH=520	AT5G48300.1	TAIR10_pep_20101214_contaminants.fasta	56652.5	1	16	21	41	0.0268	0.427
201210Orbi_Dave_Gelsample (1)	Uncategorized Sample	BioSample 1	P39 (F020920)	| Symbols: TPR10 | ankyrin repeat family protein | chr3:1278229-1280942 FORWARD LENGTH=456	AT3G04710.1	TAIR10_pep_20101214_contaminants.fasta	49260.5	1	13	19	41	0.0268	0.463
201210Orbi_Dave_Gelsample (1)	Uncategorized Sample	BioSample 1	P39 (F020920)	| Symbols: MDHAR, ATMDAR3, MDAR3, MDAR2 | monodehydroascorbate reductase | chr3:3056501-3059103 REVERSE LENGTH=441	AT3G09940.1	TAIR10_pep_20101214_contaminants.fasta	48364.1	1	14	20	39	0.0255	0.467
201210Orbi_Dave_Gelsample (1)	Uncategorized Sample	BioSample 1	P39 (F020920)	| Symbols: | unknown protein; FUNCTIONS IN: molecular_function unknown; INVOLVED IN: biological_process unknown; LOCATED IN: cellular_component unknown; EXPRESSED IN: 25 plant structures; EXPRESSED DURING: 15 growth stages; CONTAINS InterPro DOMAIN/s: Protein of unknown function DUF2363 (InterPro:IPR019312); Has 1807 Blast hits to 1807 proteins in 277 species: Archae - 0; Bacteria - 0; Metazoa - …	AT5G18420.1,AT5G18420.2,AT5G18420.3	TAIR10_pep_20101214_contaminants.fasta	50319.4	1	16	22	36	0.0236	0.524
201210Orbi_Dave_Gelsample (1)	Uncategorized Sample	BioSample 1	P39 (F020920)	| Symbols: RCA | rubisco activase | chr2:16570951-16573345 REVERSE LENGTH=474	AT2G39730.1	TAIR10_pep_20101214_contaminants.fasta	51982	1	14	17	34	0.0223	0.367
201210Orbi_Dave_Gelsample (1)	Uncategorized Sample	BioSample 1	P39 (F020920)	| Symbols: | Class I glutamine amidotransferase-like superfamily protein | chr3:5047510-5049621 FORWARD LENGTH=392	AT3G14990.1,AT3G14990.2,AT3G14990.3	TAIR10_pep_20101214_contaminants.fasta	41857.7	1	9	12	21	0.0137	0.281
201210Orbi_Dave_Gelsample (1)	Uncategorized Sample	BioSample 1	P39 (F020920)	| Symbols: | 2-oxoglutarate (2OG) and Fe(II)-dependent oxygenase superfamily protein | chr3:6556306-6557862 REVERSE LENGTH=349	AT3G19010.1	TAIR10_pep_20101214_contaminants.fasta	40696.6	1	7	9	19	0.0124	0.344
201210Orbi_Dave_Gelsample (1)	Uncategorized Sample	BioSample 1	P39 (F020920)	| Symbols: | zinc ion binding | chr3:20128570-20131581 REVERSE LENGTH=405	AT3G54360.1	TAIR10_pep_20101214_contaminants.fasta	44530.5	1	10	11	19	0.0124	0.336
201210Orbi_Dave_Gelsample (1)	Uncategorized Sample	BioSample 1	P39 (F020920)	| Symbols: GS2, GLN2, ATGSL1 | glutamine synthetase 2 | chr5:13831220-13833239 FORWARD LENGTH=430	AT5G35630.1,AT5G35630.2,AT5G35630.3	TAIR10_pep_20101214_contaminants.fasta	47411.3	1	9	11	18	0.0118	0.235
201210Orbi_Dave_Gelsample (1)	Uncategorized Sample	BioSample 1	P39 (F020920)	| Symbols: CARA | carbamoyl phosphate synthetase A | chr3:10281470-10283792 REVERSE LENGTH=430	AT3G27740.1	TAIR10_pep_20101214_contaminants.fasta	47059.6	1	11	11	18	0.0118	0.34
201210Orbi_Dave_Gelsample (1)	Uncategorized Sample	BioSample 1	P39 (F020920)	| Symbols: HEMB1 | Aldolase superfamily protein | chr1:26232197-26234713 FORWARD LENGTH=430	AT1G69740.1,AT1G69740.2	TAIR10_pep_20101214_contaminants.fasta	46691.5	1	7	7	18	0.0118	0.2
201210Orbi_Dave_Gelsample (1)	Uncategorized Sample	BioSample 1	P39 (F020920)	| Symbols: ATMDAR2 | Pyridine nucleotide-disulphide oxidoreductase family protein | chr5:922378-924616 REVERSE LENGTH=435	AT5G03630.1	TAIR10_pep_20101214_contaminants.fasta	47481.2	1	10	11	17	0.0111	0.356
201210Orbi_Dave_Gelsample (1)	Uncategorized Sample	BioSample 1	P39 (F020920)	| Symbols: ATRAB8D, ATRABE1B, RABE1b | RAB GTPase homolog E1B | chr4:10990036-10991466 FORWARD LENGTH=476	AT4G20360.1	TAIR10_pep_20101214_contaminants.fasta	51630.7	1	8	9	16	0.0105	0.252
201210Orbi_Dave_Gelsample (1)	Uncategorized Sample	BioSample 1	P39 (F020920)	| Symbols: JMJD5 | 2-oxoglutarate (2OG) and Fe(II)-dependent oxygenase superfamily protein | chr3:7275814-7278144 FORWARD LENGTH=418	AT3G20810.1,AT3G20810.3	TAIR10_pep_20101214_contaminants.fasta	46817.8	1	4	6	13	0.0085	0.127
201210Orbi_Dave_Gelsample (1)	Uncategorized Sample	BioSample 1	P39 (F020920)	| Symbols: | Peptidase M20/M25/M40 family protein | chr4:9915916-9918049 FORWARD LENGTH=440	AT4G17830.1,AT4G17830.2	TAIR10_pep_20101214_contaminants.fasta	48218	1	5	6	12	0.0079	0.193
201210Orbi_Dave_Gelsample (1)	Uncategorized Sample	BioSample 1	P39 (F020920)	| Symbols: | GTP-binding protein-related | chr1:20963793-20966181 FORWARD LENGTH=421	AT1G56050.1	TAIR10_pep_20101214_contaminants.fasta	45628.8	1	6	8	11	0.0072	0.223
201210Orbi_Dave_Gelsample (1)	Uncategorized Sample	BioSample 1	P39 (F020920)	| Symbols: | Translation elongation factor EF1B, gamma chain | chr1:3120162-3122152 FORWARD LENGTH=414	AT1G09640.1	TAIR10_pep_20101214_contaminants.fasta	46662	1	4	6	10	0.0065	0.176
201210Orbi_Dave_Gelsample (1)	Uncategorized Sample	BioSample 1	P39 (F020920)	| Symbols: ATMPK6, MPK6, MAPK6, ATMAPK6 | MAP kinase 6 | chr2:18138477-18140693 FORWARD LENGTH=395	AT2G43790.1	TAIR10_pep_20101214_contaminants.fasta	45059.7	1	5	5	9	0.0059	0.218
201210Orbi_Dave_Gelsample (1)	Uncategorized Sample	BioSample 1	P39 (F020920)	| Symbols: EIF4A1, RH4, TIF4A1 | eukaryotic translation initiation factor 4A1 | chr3:4592635-4594128 REVERSE LENGTH=412	AT3G13920.1,AT3G13920.3	TAIR10_pep_20101214_contaminants.fasta	46704.9	1	7	7	9	0.0059	0.252
201210Orbi_Dave_Gelsample (1)	Uncategorized Sample	BioSample 1	P39 (F020920)	| Symbols: | Leucine-rich repeat protein kinase family protein | chr1:19252964-19256783 REVERSE LENGTH=865	AT1G51850.1	TAIR10_pep_20101214_contaminants.fasta	96123.2	1	4	5	9	0.0059	0.0821
201210Orbi_Dave_Gelsample (1)	Uncategorized Sample	BioSample 1	P39 (F020920)	| Symbols: | S-adenosyl-L-methionine-dependent methyltransferases superfamily protein | chr1:13669644-13670934 FORWARD LENGTH=404	AT1G36310.1,AT1G36310.2	TAIR10_pep_20101214_contaminants.fasta	44960.2	1	5	5	7	0.0046	0.181
201210Orbi_Dave_Gelsample (1)	Uncategorized Sample	BioSample 1	P39 (F020920)	| Symbols: GT, UGT74F2, ATSAGT1, SGT1, SAGT1 | UDP-glucosyltransferase 74F2 | chr2:18152279-18153715 FORWARD LENGTH=449	AT2G43820.1	TAIR10_pep_20101214_contaminants.fasta	50772.8	1	4	4	7	0.0046	0.127
201210Orbi_Dave_Gelsample (1)	Uncategorized Sample	BioSample 1	P39 (F020920)	| Symbols: UGT71C5 | UDP-glucosyl transferase 71C5 | chr1:2223889-2225331 FORWARD LENGTH=480	AT1G07240.1	TAIR10_pep_20101214_contaminants.fasta	52647.7	1	3	3	6	0.0039	0.0812
201210Orbi_Dave_Gelsample (1)	Uncategorized Sample	BioSample 1	P39 (F020920)	| Symbols: PGK1 | phosphoglycerate kinase 1 | chr3:4061127-4063140 REVERSE LENGTH=481	AT3G12780.1	TAIR10_pep_20101214_contaminants.fasta	50113.1	1	4	4	5	0.0033	0.112
201210Orbi_Dave_Gelsample (1)	Uncategorized Sample	BioSample 1	P39 (F020920)	| Symbols: | AT hook motif DNA-binding family protein | chr4:12954488-12956342 FORWARD LENGTH=404	AT4G25320.1	TAIR10_pep_20101214_contaminants.fasta	43013.9	1	4	4	5	0.0033	0.158
201210Orbi_Dave_Gelsample (1)	Uncategorized Sample	BioSample 1	P39 (F020920)	| Symbols: | RNA 3'-terminal phosphate cyclase/enolpyruvate transferase, alpha/beta | chr1:18068892-18071331 REVERSE LENGTH=521	AT1G48860.1	TAIR10_pep_20101214_contaminants.fasta	55832	1	4	4	5	0.0033	0.111
201210Orbi_Dave_Gelsample (1)	Uncategorized Sample	BioSample 1	P39 (F020920)	| Symbols: ADK2 | adenosine kinase 2 | chr5:796573-798997 FORWARD LENGTH=345	AT5G03300.1	TAIR10_pep_20101214_contaminants.fasta	37846.4	1	3	3	4	0.0026	0.119
201210Orbi_Dave_Gelsample (1)	Uncategorized Sample	BioSample 1	P39 (F020920)	| Symbols: ACLA-2 | ATP-citrate lyase A-2 | chr1:22388691-22390993 REVERSE LENGTH=423	AT1G60810.1	TAIR10_pep_20101214_contaminants.fasta	46761.4	1	3	3	4	0.0026	0.118
201210Orbi_Dave_Gelsample (1)	Uncategorized Sample	BioSample 1	P39 (F020920)	| Symbols: | unknown protein; INVOLVED IN: biological_process unknown; LOCATED IN: chloroplast stroma, chloroplast; EXPRESSED IN: 22 plant structures; EXPRESSED DURING: 13 growth stages; BEST Arabidopsis thaliana protein match is: unknown protein (TAIR:AT5G28500.1); Has 110 Blast hits to 110 proteins in 51 species: Archae - 0; Bacteria - 67; Metazoa - 1; Fungi - 0; Plants - 41; Viruses - 0; Other…	AT3G04550.1	TAIR10_pep_20101214_contaminants.fasta	50200.5	1	3	3	3	0.002	0.0668
201210Orbi_Dave_Gelsample (1)	Uncategorized Sample	BioSample 1	P39 (F020920)	| Symbols: DCP1, ATDCP1 | decapping 1 | chr1:2638355-2640367 FORWARD LENGTH=367	AT1G08370.1	TAIR10_pep_20101214_contaminants.fasta	40611.6	1	3	3	3	0.002	0.0763
201210Orbi_Dave_Gelsample (1)	Uncategorized Sample	BioSample 1	P39 (F020920)	| Symbols: emb2768 | Tyrosyl-tRNA synthetase, class Ib, bacterial/mitochondrial | chr3:570221-571756 REVERSE LENGTH=511	AT3G02660.1	TAIR10_pep_20101214_contaminants.fasta	56621	0.998	2	2	3	0.002	0.0587
201210Orbi_Dave_Gelsample (1)	Uncategorized Sample	BioSample 1	P39 (F020920)	| Symbols: ATPCAP1, PCAP1 | plasma-membrane associated cation-binding protein 1 | chr4:10941593-10943227 FORWARD LENGTH=225	AT4G20260.1,AT4G20260.2,AT4G20260.3,AT4G20260.4	TAIR10_pep_20101214_contaminants.fasta	24583.2	0.998	2	2	3	0.002	0.102
201210Orbi_Dave_Gelsample (1)	Uncategorized Sample	BioSample 1	P39 (F020920)	| Symbols: ACT8 | actin 8 | chr1:18216539-18217947 FORWARD LENGTH=377	AT1G49240.1,AT3G18780.2	TAIR10_pep_20101214_contaminants.fasta	41863.5	1	2	2	3	0.002	0.0902
201210Orbi_Dave_Gelsample (1)	Uncategorized Sample	BioSample 1	P39 (F020920)	| Symbols: PTAC17 | plastid transcriptionally active 17 | chr1:30258272-30260570 REVERSE LENGTH=444	AT1G80480.1	TAIR10_pep_20101214_contaminants.fasta	49487.3	0.998	2	2	2	0.0013	0.0586
201210Orbi_Dave_Gelsample (1)	Uncategorized Sample	BioSample 1	P39 (F020920)	| Symbols: | lactate/malate dehydrogenase family protein | chr5:23580010-23582287 REVERSE LENGTH=443	AT5G58330.1,AT5G58330.2	TAIR10_pep_20101214_contaminants.fasta	48230.2	0.998	2	2	2	0.0013	0.0724
201210Orbi_Dave_Gelsample (1)	Uncategorized Sample	BioSample 1	P39 (F020920)	| Symbols: HCF109, ATPRFB | high chlorophyll fluorescent 109 | chr5:14236083-14237974 REVERSE LENGTH=456	AT5G36170.1,AT5G36170.2	TAIR10_pep_20101214_contaminants.fasta	50978.7	0.998	2	2	2	0.0013	0.0592
201210Orbi_Dave_Gelsample (1)	Uncategorized Sample	BioSample 1	P40 (F020921)	| Symbols: APS1 | ATP sulfurylase 1 | chr3:8112837-8114734 FORWARD LENGTH=463	AT3G22890.1	TAIR10_pep_20101214_contaminants.fasta	51460.5	1	24	34	93	0.0517	0.542
201210Orbi_Dave_Gelsample (1)	Uncategorized Sample	BioSample 1	P40 (F020921)	| Symbols: EIF4A-III | eukaryotic initiation factor 4A-III | chr3:6863790-6866242 FORWARD LENGTH=408	AT3G19760.1	TAIR10_pep_20101214_contaminants.fasta	45845.4	1	23	28	57	0.0317	0.615
201210Orbi_Dave_Gelsample (1)	Uncategorized Sample	BioSample 1	P40 (F020921)	| Symbols: | Nucleotidylyl transferase superfamily protein | chr3:1243152-1245958 FORWARD LENGTH=402	AT3G04600.1,AT3G04600.2,AT3G04600.3	TAIR10_pep_20101214_contaminants.fasta	45755.7	1	20	24	53	0.0295	0.517
201210Orbi_Dave_Gelsample (1)	Uncategorized Sample	BioSample 1	P40 (F020921)	| Symbols: cICDH | cytosolic NADP+-dependent isocitrate dehydrogenase | chr1:24539088-24541861 FORWARD LENGTH=410	AT1G65930.1	TAIR10_pep_20101214_contaminants.fasta	45747.8	1	16	19	49	0.0272	0.427
201210Orbi_Dave_Gelsample (1)	Uncategorized Sample	BioSample 1	P40 (F020921)	| Symbols: DXR, PDE129 | 1-deoxy-D-xylulose 5-phosphate reductoisomerase | chr5:25214358-25217292 REVERSE LENGTH=477	AT5G62790.1	TAIR10_pep_20101214_contaminants.fasta	51964.8	1	13	14	29	0.0161	0.287
201210Orbi_Dave_Gelsample (1)	Uncategorized Sample	BioSample 1	P40 (F020921)	| Symbols: APR2, APSR, PRH43, PRH, ATAPR2 | 5'adenylylphosphosulfate reductase 2 | chr1:22975794-22977465 REVERSE LENGTH=454	AT1G62180.1	TAIR10_pep_20101214_contaminants.fasta	50656.3	1	11	15	28	0.0156	0.269
201210Orbi_Dave_Gelsample (1)	Uncategorized Sample	BioSample 1	P40 (F020921)	| Symbols: UGT78D2 | UDP-glucosyl transferase 78D2 | chr5:5607828-5609392 REVERSE LENGTH=460	AT5G17050.1	TAIR10_pep_20101214_contaminants.fasta	50486.3	1	9	10	26	0.0145	0.241
201210Orbi_Dave_Gelsample (1)	Uncategorized Sample	BioSample 1	P40 (F020921)	| Symbols: | GroES-like zinc-binding alcohol dehydrogenase family protein | chr5:21111820-21113284 FORWARD LENGTH=364	AT5G51970.1,AT5G51970.2	TAIR10_pep_20101214_contaminants.fasta	39254.2	1	10	12	24	0.0133	0.291
201210Orbi_Dave_Gelsample (1)	Uncategorized Sample	BioSample 1	P40 (F020921)	| Symbols: GAPB | glyceraldehyde-3-phosphate dehydrogenase B subunit | chr1:16127552-16129584 FORWARD LENGTH=447	AT1G42970.1	TAIR10_pep_20101214_contaminants.fasta	47659.3	1	10	13	21	0.0117	0.233
201210Orbi_Dave_Gelsample (1)	Uncategorized Sample	BioSample 1	P40 (F020921)	| Symbols: GME | GDP-D-mannose 3',5'-epimerase | chr5:10862472-10864024 REVERSE LENGTH=377	AT5G28840.1,AT5G28840.2	TAIR10_pep_20101214_contaminants.fasta	42759.5	1	9	12	20	0.0111	0.286
201210Orbi_Dave_Gelsample (1)	Uncategorized Sample	BioSample 1	P40 (F020921)	| Symbols: ATAMI1, AMI1, ATTOC64-I, TOC64-I | amidase 1 | chr1:2884455-2886430 FORWARD LENGTH=425	AT1G08980.1	TAIR10_pep_20101214_contaminants.fasta	45056.6	1	8	12	20	0.0111	0.289
201210Orbi_Dave_Gelsample (1)	Uncategorized Sample	BioSample 1	P40 (F020921)	| Symbols: RBCL | ribulose-bisphosphate carboxylases | chrC:54958-56397 FORWARD LENGTH=479	ATCG00490.1	TAIR10_pep_20101214_contaminants.fasta	52955.6	1	10	12	19	0.0106	0.255
201210Orbi_Dave_Gelsample (1)	Uncategorized Sample	BioSample 1	P40 (F020921)	| Symbols: MAT3 | methionine adenosyltransferase 3 | chr2:15479721-15480893 REVERSE LENGTH=390	AT2G36880.1,AT2G36880.2	TAIR10_pep_20101214_contaminants.fasta	42497.8	1	7	8	17	0.0095	0.223
201210Orbi_Dave_Gelsample (1)	Uncategorized Sample	BioSample 1	P40 (F020921)	| Symbols: | UDP-Glycosyltransferase superfamily protein | chr1:1820495-1821802 REVERSE LENGTH=435	AT1G06000.1	TAIR10_pep_20101214_contaminants.fasta	48122.9	1	7	9	17	0.0095	0.2
201210Orbi_Dave_Gelsample (1)	Uncategorized Sample	BioSample 1	P40 (F020921)	| Symbols: GSA2 | glutamate-1-semialdehyde 2,1-aminomutase 2 | chr3:18049697-18051550 FORWARD LENGTH=472	AT3G48730.1	TAIR10_pep_20101214_contaminants.fasta	50143.4	1	6	10	17	0.0095	0.208
201210Orbi_Dave_Gelsample (1)	Uncategorized Sample	BioSample 1	P40 (F020921)	| Symbols: | Aha1 domain-containing protein | chr3:3839289-3841303 FORWARD LENGTH=360	AT3G12050.1	TAIR10_pep_20101214_contaminants.fasta	40184.8	1	8	9	16	0.0089	0.258
201210Orbi_Dave_Gelsample (1)	Uncategorized Sample	BioSample 1	P40 (F020921)	| Symbols: ATHRS1, HRS1 | Histidyl-tRNA synthetase 1 | chr3:16928444-16930984 REVERSE LENGTH=486	AT3G46100.1	TAIR10_pep_20101214_contaminants.fasta	54560.8	1	10	12	14	0.0078	0.241
201210Orbi_Dave_Gelsample (1)	Uncategorized Sample	BioSample 1	P40 (F020921)	| Symbols: ATMDAR1, MDAR1 | monodehydroascorbate reductase 1 | chr3:19601477-19604366 REVERSE LENGTH=434	AT3G52880.1	TAIR10_pep_20101214_contaminants.fasta	46488.1	1	7	9	13	0.0072	0.221
201210Orbi_Dave_Gelsample (1)	Uncategorized Sample	BioSample 1	P40 (F020921)	| Symbols: | Rhodanese/Cell cycle control phosphatase superfamily protein | chr1:6146470-6148820 REVERSE LENGTH=446	AT1G17850.1,AT1G17850.2	TAIR10_pep_20101214_contaminants.fasta	50623.5	1	6	7	12	0.0067	0.173
201210Orbi_Dave_Gelsample (1)	Uncategorized Sample	BioSample 1	P40 (F020921)	| Symbols: | NAD(P)-linked oxidoreductase superfamily protein | chr1:1191634-1193699 FORWARD LENGTH=412	AT1G04420.1	TAIR10_pep_20101214_contaminants.fasta	46428.2	1	7	7	12	0.0067	0.24
201210Orbi_Dave_Gelsample (1)	Uncategorized Sample	BioSample 1	P40 (F020921)	| Symbols: | SPFH/Band 7/PHB domain-containing membrane-associated protein family | chr4:13766984-13769832 REVERSE LENGTH=411	AT4G27585.1	TAIR10_pep_20101214_contaminants.fasta	45021.1	1	7	8	11	0.0061	0.207
201210Orbi_Dave_Gelsample (1)	Uncategorized Sample	BioSample 1	P40 (F020921)	| Symbols: ATNIFS1, NIFS1, NFS1, ATNFS1 | nitrogen fixation S (NIFS)-like 1 | chr5:26296349-26297710 FORWARD LENGTH=453	AT5G65720.1	TAIR10_pep_20101214_contaminants.fasta	50295.6	0.998	2	3	8	0.0045	0.0552
201210Orbi_Dave_Gelsample (1)	Uncategorized Sample	BioSample 1	P40 (F020921)	| Symbols: MTO3, SAMS3, MAT4 | S-adenosylmethionine synthetase family protein | chr3:5952484-5953665 REVERSE LENGTH=393	AT3G17390.1	TAIR10_pep_20101214_contaminants.fasta	42795.5	1	5	6	8	0.0045	0.188
201210Orbi_Dave_Gelsample (1)	Uncategorized Sample	BioSample 1	P40 (F020921)	| Symbols: CORI3, JR2 | Tyrosine transaminase family protein | chr4:12310657-12312885 FORWARD LENGTH=422	AT4G23600.1	TAIR10_pep_20101214_contaminants.fasta	47040.7	1	5	5	7	0.0039	0.13
201210Orbi_Dave_Gelsample (1)	Uncategorized Sample	BioSample 1	P40 (F020921)	| Symbols: | CONTAINS InterPro DOMAIN/s: Protein of unknown function DUF482 (InterPro:IPR007434), Acyl-CoA N-acyltransferase (InterPro:IPR016181); Has 2165 Blast hits to 2163 proteins in 543 species: Archae - 0; Bacteria - 1044; Metazoa - 0; Fungi - 0; Plants - 33; Viruses - 0; Other Eukaryotes - 1088 (source: NCBI BLink). | chr2:9960568-9963476 REVERSE LENGTH=469	AT2G23390.1	TAIR10_pep_20101214_contaminants.fasta	54311.3	1	4	5	7	0.0039	0.1
201210Orbi_Dave_Gelsample (1)	Uncategorized Sample	BioSample 1	P40 (F020921)	| Symbols: ADSS | adenylosuccinate synthase | chr3:21334519-21336603 REVERSE LENGTH=490	AT3G57610.1	TAIR10_pep_20101214_contaminants.fasta	52965.5	1	5	5	7	0.0039	0.135
201210Orbi_Dave_Gelsample (1)	Uncategorized Sample	BioSample 1	P40 (F020921)	| Symbols: ATMRK1 | Protein kinase superfamily protein | chr3:23373090-23374747 REVERSE LENGTH=391	AT3G63260.1	TAIR10_pep_20101214_contaminants.fasta	42582.8	1	3	3	6	0.0033	0.087
201210Orbi_Dave_Gelsample (1)	Uncategorized Sample	BioSample 1	P40 (F020921)	| Symbols: TSB2 | tryptophan synthase beta-subunit 2 | chr4:13586564-13588619 FORWARD LENGTH=475	AT4G27070.1,AT5G54810.1	TAIR10_pep_20101214_contaminants.fasta	51601.2	1	3	3	6	0.0033	0.0989
201210Orbi_Dave_Gelsample (1)	Uncategorized Sample	BioSample 1	P40 (F020921)	| Symbols: | FAD-dependent oxidoreductase family protein | chr2:10444928-10446178 REVERSE LENGTH=416	AT2G24580.1	TAIR10_pep_20101214_contaminants.fasta	45701.9	1	5	5	6	0.0033	0.151
201210Orbi_Dave_Gelsample (1)	Uncategorized Sample	BioSample 1	P40 (F020921)	| Symbols: | Pyridoxal-dependent decarboxylase family protein | chr3:4806771-4808954 FORWARD LENGTH=484	AT3G14390.1,AT5G11880.1	TAIR10_pep_20101214_contaminants.fasta	53558.2	1	3	4	6	0.0033	0.0888
201210Orbi_Dave_Gelsample (1)	Uncategorized Sample	BioSample 1	P40 (F020921)	| Symbols: CW7 | CW7 | chr1:21861589-21866016 FORWARD LENGTH=388	AT1G59520.1,AT1G59520.3	TAIR10_pep_20101214_contaminants.fasta	42964	1	3	3	5	0.0028	0.0876
201210Orbi_Dave_Gelsample (1)	Uncategorized Sample	BioSample 1	P40 (F020921)	| Symbols: | Mannose-binding lectin superfamily protein | chr3:5593029-5595522 FORWARD LENGTH=705	AT3G16460.1,AT3G16460.2	TAIR10_pep_20101214_contaminants.fasta	72473.6	1	3	4	5	0.0028	0.0766
201210Orbi_Dave_Gelsample (1)	Uncategorized Sample	BioSample 1	P40 (F020921)	| Symbols: | ARM repeat superfamily protein | chr5:14273519-14276773 FORWARD LENGTH=411	AT5G36230.1	TAIR10_pep_20101214_contaminants.fasta	47216.2	1	3	4	5	0.0028	0.0925
201210Orbi_Dave_Gelsample (1)	Uncategorized Sample	BioSample 1	P40 (F020921)	| Symbols: | phosphoglycerate/bisphosphoglycerate mutase family protein | chr5:7517731-7520223 REVERSE LENGTH=482	AT5G22620.1,AT5G22620.2,AT5G22620.3	TAIR10_pep_20101214_contaminants.fasta	53115.2	1	3	3	5	0.0028	0.0809
201210Orbi_Dave_Gelsample (1)	Uncategorized Sample	BioSample 1	P40 (F020921)	| Symbols: LOS2, ENO2 | Enolase | chr2:15321081-15323786 REVERSE LENGTH=444	AT2G36530.1	TAIR10_pep_20101214_contaminants.fasta	47719.7	1	3	3	4	0.0022	0.0856
201210Orbi_Dave_Gelsample (1)	Uncategorized Sample	BioSample 1	P40 (F020921)	| Symbols: EIF4A1, RH4, TIF4A1 | eukaryotic translation initiation factor 4A1 | chr3:4592635-4594128 REVERSE LENGTH=412	AT3G13920.1,AT3G13920.3	TAIR10_pep_20101214_contaminants.fasta	46704.9	1	3	3	4	0.0022	0.104
201210Orbi_Dave_Gelsample (1)	Uncategorized Sample	BioSample 1	P40 (F020921)	| Symbols: ATCS, CSY4 | Citrate synthase family protein | chr2:18316673-18320524 FORWARD LENGTH=473	AT2G44350.1,AT2G44350.2	TAIR10_pep_20101214_contaminants.fasta	52655	1	3	3	4	0.0022	0.0761
201210Orbi_Dave_Gelsample (1)	Uncategorized Sample	BioSample 1	P40 (F020921)	| Symbols: MUR1, MUR_1, GMD2 | NAD(P)-binding Rossmann-fold superfamily protein | chr3:19007232-19008353 REVERSE LENGTH=373	AT3G51160.1	TAIR10_pep_20101214_contaminants.fasta	41961.8	1	3	3	4	0.0022	0.105
201210Orbi_Dave_Gelsample (1)	Uncategorized Sample	BioSample 1	P40 (F020921)	| Symbols: DELTA-OAT | ornithine-delta-aminotransferase | chr5:18718766-18721271 REVERSE LENGTH=475	AT5G46180.1	TAIR10_pep_20101214_contaminants.fasta	52179.5	1	3	3	4	0.0022	0.0779
201210Orbi_Dave_Gelsample (1)	Uncategorized Sample	BioSample 1	P40 (F020921)	| Symbols: XK-1, XK1 | xylulose kinase-1 | chr2:9137582-9140050 REVERSE LENGTH=478	AT2G21370.1	TAIR10_pep_20101214_contaminants.fasta	52469.5	0.998	2	2	3	0.0017	0.0628
201210Orbi_Dave_Gelsample (1)	Uncategorized Sample	BioSample 1	P40 (F020921)	| Symbols: | Peptidase M20/M25/M40 family protein | chr4:17925251-17926919 FORWARD LENGTH=430	AT4G38220.1,AT4G38220.2	TAIR10_pep_20101214_contaminants.fasta	47740.9	1	3	3	3	0.0017	0.0884
201210Orbi_Dave_Gelsample (1)	Uncategorized Sample	BioSample 1	P40 (F020921)	| Symbols: HOT5, ADH2, GSNOR, ATGSNOR1, PAR2 | GroES-like zinc-binding dehydrogenase family protein | chr5:17684265-17686379 FORWARD LENGTH=379	AT5G43940.1	TAIR10_pep_20101214_contaminants.fasta	40697.8	0.998	2	2	3	0.0017	0.0501
201210Orbi_Dave_Gelsample (1)	Uncategorized Sample	BioSample 1	P40 (F020921)	| Symbols: ATRAB8D, ATRABE1B, RABE1b | RAB GTPase homolog E1B | chr4:10990036-10991466 FORWARD LENGTH=476	AT4G20360.1	TAIR10_pep_20101214_contaminants.fasta	51630.7	0.998	2	2	3	0.0017	0.0588
201210Orbi_Dave_Gelsample (1)	Uncategorized Sample	BioSample 1	P40 (F020921)	| Symbols: HEMB1 | Aldolase superfamily protein | chr1:26232197-26234713 FORWARD LENGTH=430	AT1G69740.1,AT1G69740.2	TAIR10_pep_20101214_contaminants.fasta	46691.5	0.998	2	2	3	0.0017	0.0488
201210Orbi_Dave_Gelsample (1)	Uncategorized Sample	BioSample 1	P40 (F020921)	| Symbols: VIP1, SUE3 | VIRE2-interacting protein 1 | chr1:16484352-16486017 FORWARD LENGTH=341	AT1G43700.1	TAIR10_pep_20101214_contaminants.fasta	37791.7	1	3	3	3	0.0017	0.0997
201210Orbi_Dave_Gelsample (1)	Uncategorized Sample	BioSample 1	P40 (F020921)	| Symbols: RCA | rubisco activase | chr2:16570951-16573345 REVERSE LENGTH=474	AT2G39730.1	TAIR10_pep_20101214_contaminants.fasta	51982	0.997	2	2	2	0.0011	0.0506
201210Orbi_Dave_Gelsample (1)	Uncategorized Sample	BioSample 1	P40 (F020921)	| Symbols: HOG1, EMB1395, SAHH1, MEE58, ATSAHH1 | S-adenosyl-L-homocysteine hydrolase | chr4:8054931-8056676 FORWARD LENGTH=485	AT4G13940.1,AT4G13940.2,AT4G13940.3	TAIR10_pep_20101214_contaminants.fasta	53379.2	1	2	2	2	0.0011	0.0474
201210Orbi_Dave_Gelsample (1)	Uncategorized Sample	BioSample 1	P41 (F020922)	| Symbols: RPS1, ARRPS1 | ribosomal protein S1 | chr5:11619262-11621223 REVERSE LENGTH=416	AT5G30510.1	TAIR10_pep_20101214_contaminants.fasta	45111.1	1	21	26	52	0.0373	0.474
201210Orbi_Dave_Gelsample (1)	Uncategorized Sample	BioSample 1	P41 (F020922)	| Symbols: PGK1 | phosphoglycerate kinase 1 | chr3:4061127-4063140 REVERSE LENGTH=481	AT3G12780.1	TAIR10_pep_20101214_contaminants.fasta	50113.1	1	20	26	49	0.0352	0.642
201210Orbi_Dave_Gelsample (1)	Uncategorized Sample	BioSample 1	P41 (F020922)	| Symbols: FTSZ2-1, ATFTSZ2-1 | Tubulin/FtsZ family protein | chr2:15197661-15199932 REVERSE LENGTH=478	AT2G36250.1,AT2G36250.2	TAIR10_pep_20101214_contaminants.fasta	50722.1	1	15	18	35	0.0251	0.458
201210Orbi_Dave_Gelsample (1)	Uncategorized Sample	BioSample 1	P41 (F020922)	| Symbols: ATCCT1, CCT1 | phosphorylcholine cytidylyltransferase | chr2:13697645-13700241 FORWARD LENGTH=332	AT2G32260.1	TAIR10_pep_20101214_contaminants.fasta	38485.5	1	12	15	31	0.0223	0.476
201210Orbi_Dave_Gelsample (1)	Uncategorized Sample	BioSample 1	P41 (F020922)	| Symbols: PDE120, TIC40, ATTIC40 | hydroxyproline-rich glycoprotein family protein | chr5:5450808-5454256 FORWARD LENGTH=447	AT5G16620.1	TAIR10_pep_20101214_contaminants.fasta	48903.3	1	10	13	29	0.0208	0.34
201210Orbi_Dave_Gelsample (1)	Uncategorized Sample	BioSample 1	P41 (F020922)	| Symbols: | PLC-like phosphodiesterases superfamily protein | chr5:16441858-16443835 FORWARD LENGTH=374	AT5G41080.1,AT5G41080.2	TAIR10_pep_20101214_contaminants.fasta	42016.7	1	11	12	21	0.0151	0.342
201210Orbi_Dave_Gelsample (1)	Uncategorized Sample	BioSample 1	P41 (F020922)	| Symbols: | Protein phosphatase 2C family protein | chr2:10663517-10665366 REVERSE LENGTH=355	AT2G25070.1	TAIR10_pep_20101214_contaminants.fasta	39355	1	10	12	18	0.0129	0.31
201210Orbi_Dave_Gelsample (1)	Uncategorized Sample	BioSample 1	P41 (F020922)	| Symbols: FTSZ2-2 | Tubulin/FtsZ family protein | chr3:19549841-19552435 REVERSE LENGTH=473	AT3G52750.1	TAIR10_pep_20101214_contaminants.fasta	50318.4	1	10	10	17	0.0122	0.467
201210Orbi_Dave_Gelsample (1)	Uncategorized Sample	BioSample 1	P41 (F020922)	| Symbols: | Aldolase-type TIM barrel family protein | chr5:4302080-4304212 REVERSE LENGTH=438	AT5G13420.1	TAIR10_pep_20101214_contaminants.fasta	47700.3	1	7	8	14	0.0101	0.215
201210Orbi_Dave_Gelsample (1)	Uncategorized Sample	BioSample 1	P41 (F020922)	| Symbols: HCEF1 | high cyclic electron flow 1 | chr3:20016951-20018527 FORWARD LENGTH=417	AT3G54050.1,AT3G54050.2	TAIR10_pep_20101214_contaminants.fasta	45162.8	1	8	10	14	0.0101	0.218
201210Orbi_Dave_Gelsample (1)	Uncategorized Sample	BioSample 1	P41 (F020922)	| Symbols: ACT8 | actin 8 | chr1:18216539-18217947 FORWARD LENGTH=377	AT1G49240.1,AT3G18780.2	TAIR10_pep_20101214_contaminants.fasta	41863.5	1	9	11	14	0.0101	0.321
201210Orbi_Dave_Gelsample (1)	Uncategorized Sample	BioSample 1	P41 (F020922)	| Symbols: GS2, GLN2, ATGSL1 | glutamine synthetase 2 | chr5:13831220-13833239 FORWARD LENGTH=430	AT5G35630.1,AT5G35630.2,AT5G35630.3	TAIR10_pep_20101214_contaminants.fasta	47411.3	1	7	8	12	0.0086	0.167
201210Orbi_Dave_Gelsample (1)	Uncategorized Sample	BioSample 1	P41 (F020922)	| Symbols: | ubiquitin family protein | chr3:4271492-4274348 REVERSE LENGTH=414	AT3G13235.1,AT3G13235.2,AT3G13235.3	TAIR10_pep_20101214_contaminants.fasta	45359.6	1	7	8	10	0.0072	0.326
201210Orbi_Dave_Gelsample (1)	Uncategorized Sample	BioSample 1	P41 (F020922)	| Symbols: RCA | rubisco activase | chr2:16570951-16573345 REVERSE LENGTH=474	AT2G39730.1	TAIR10_pep_20101214_contaminants.fasta	51982	1	5	5	9	0.0065	0.141
201210Orbi_Dave_Gelsample (1)	Uncategorized Sample	BioSample 1	P41 (F020922)	| Symbols: | Eukaryotic aspartyl protease family protein | chr1:29997259-29998951 REVERSE LENGTH=484	AT1G79720.1	TAIR10_pep_20101214_contaminants.fasta	52397	1	6	6	8	0.0057	0.18
201210Orbi_Dave_Gelsample (1)	Uncategorized Sample	BioSample 1	P41 (F020922)	| Symbols: NPQ1, AVDE1 | non-photochemical quenching 1 | chr1:2707462-2709387 FORWARD LENGTH=462	AT1G08550.1,AT1G08550.2	TAIR10_pep_20101214_contaminants.fasta	52018.4	1	6	6	8	0.0057	0.212
201210Orbi_Dave_Gelsample (1)	Uncategorized Sample	BioSample 1	P41 (F020922)	| Symbols: ATMDAR2 | Pyridine nucleotide-disulphide oxidoreductase family protein | chr5:922378-924616 REVERSE LENGTH=435	AT5G03630.1	TAIR10_pep_20101214_contaminants.fasta	47481.2	1	5	6	7	0.005	0.177
201210Orbi_Dave_Gelsample (1)	Uncategorized Sample	BioSample 1	P41 (F020922)	| Symbols: ACT7 | actin 7 | chr5:3052809-3054220 FORWARD LENGTH=377	AT5G09810.1	TAIR10_pep_20101214_contaminants.fasta	41736.6	1	4	4	6	0.0043	0.321
201210Orbi_Dave_Gelsample (1)	Uncategorized Sample	BioSample 1	P41 (F020922)	| Symbols: ERD14 | Dehydrin family protein | chr1:28587013-28587657 REVERSE LENGTH=185	AT1G76180.1,AT1G76180.2	TAIR10_pep_20101214_contaminants.fasta	20786.2	1	3	5	6	0.0043	0.2
201210Orbi_Dave_Gelsample (1)	Uncategorized Sample	BioSample 1	P41 (F020922)	| Symbols: ATRAB8D, ATRABE1B, RABE1b | RAB GTPase homolog E1B | chr4:10990036-10991466 FORWARD LENGTH=476	AT4G20360.1	TAIR10_pep_20101214_contaminants.fasta	51630.7	1	3	4	5	0.0036	0.0819
201210Orbi_Dave_Gelsample (1)	Uncategorized Sample	BioSample 1	P41 (F020922)	| Symbols: LHB1B2, LHCB1.5 | photosystem II light harvesting complex gene B1B2 | chr2:14522716-14523513 REVERSE LENGTH=265	AT2G34420.1	TAIR10_pep_20101214_contaminants.fasta	28054.7	1	3	3	5	0.0036	0.0679
201210Orbi_Dave_Gelsample (1)	Uncategorized Sample	BioSample 1	P41 (F020922)	| Symbols: | lactate/malate dehydrogenase family protein | chr5:23580010-23582287 REVERSE LENGTH=443	AT5G58330.1,AT5G58330.2	TAIR10_pep_20101214_contaminants.fasta	48230.2	1	2	3	5	0.0036	0.0701
201210Orbi_Dave_Gelsample (1)	Uncategorized Sample	BioSample 1	P41 (F020922)	| Symbols: ARP1, emb2207, RPL3A, RP1 | ribosomal protein 1 | chr1:16266992-16268631 FORWARD LENGTH=389	AT1G43170.1,AT1G43170.2,AT1G43170.3,AT1G43170.5,AT1G43170.6,AT1G43170.7,AT1G43170.8,AT1G43170.9	TAIR10_pep_20101214_contaminants.fasta	44559.6	1	3	3	4	0.0029	0.0797
201210Orbi_Dave_Gelsample (1)	Uncategorized Sample	BioSample 1	P41 (F020922)	| Symbols: | Class I glutamine amidotransferase-like superfamily protein | chr3:5047510-5049621 FORWARD LENGTH=392	AT3G14990.1,AT3G14990.2,AT3G14990.3	TAIR10_pep_20101214_contaminants.fasta	41857.7	0.998	2	2	4	0.0029	0.0612
201210Orbi_Dave_Gelsample (1)	Uncategorized Sample	BioSample 1	P41 (F020922)	| Symbols: | Leucine-rich repeat protein kinase family protein | chr2:12438058-12442347 REVERSE LENGTH=880	AT2G28960.1	TAIR10_pep_20101214_contaminants.fasta	98968.4	1	3	4	4	0.0029	0.042
201210Orbi_Dave_Gelsample (1)	Uncategorized Sample	BioSample 1	P41 (F020922)	| Symbols: | Tyrosine transaminase family protein | chr5:14233261-14235129 REVERSE LENGTH=420	AT5G36160.1	TAIR10_pep_20101214_contaminants.fasta	46450.6	1	3	4	4	0.0029	0.0905
201210Orbi_Dave_Gelsample (1)	Uncategorized Sample	BioSample 1	P41 (F020922)	| Symbols: LHCB5 | light harvesting complex of photosystem II 5 | chr4:6408200-6409496 FORWARD LENGTH=280	AT4G10340.1	TAIR10_pep_20101214_contaminants.fasta	30158.3	0.998	2	2	3	0.0022	0.0929
201210Orbi_Dave_Gelsample (1)	Uncategorized Sample	BioSample 1	P41 (F020922)	| Symbols: P40, AP40, RP40, RPSAA | 40s ribosomal protein SA | chr1:27243148-27244842 REVERSE LENGTH=298	AT1G72370.1,AT1G72370.2	TAIR10_pep_20101214_contaminants.fasta	32291.9	0.998	2	2	3	0.0022	0.101
201210Orbi_Dave_Gelsample (1)	Uncategorized Sample	BioSample 1	P41 (F020922)	| Symbols: | unknown protein; FUNCTIONS IN: molecular_function unknown; INVOLVED IN: biological_process unknown; LOCATED IN: chloroplast stroma, chloroplast; EXPRESSED IN: 23 plant structures; EXPRESSED DURING: 13 growth stages; BEST Arabidopsis thaliana protein match is: unknown protein (TAIR:AT3G04550.1); Has 109 Blast hits to 109 proteins in 49 species: Archae - 0; Bacteria - 67; Metazoa - 0; …	AT5G28500.1,AT5G28500.2	TAIR10_pep_20101214_contaminants.fasta	48237.2	0.998	2	3	3	0.0022	0.0691
201210Orbi_Dave_Gelsample (1)	Uncategorized Sample	BioSample 1	P41 (F020922)	| Symbols: | unknown protein; FUNCTIONS IN: molecular_function unknown; INVOLVED IN: biological_process unknown; LOCATED IN: thylakoid, chloroplast thylakoid membrane, chloroplast, plastoglobule, chloroplast envelope; EXPRESSED IN: 23 plant structures; EXPRESSED DURING: 14 growth stages; BEST Arabidopsis thaliana protein match is: unknown protein (TAIR:AT4G38100.1); Has 323 Blast hits to 323 prot…	AT4G01150.1	TAIR10_pep_20101214_contaminants.fasta	17698.1	1	3	3	3	0.0022	0.0732
201210Orbi_Dave_Gelsample (1)	Uncategorized Sample	BioSample 1	P41 (F020922)	| Symbols: | 5'-AMP-activated protein kinase beta-2 subunit protein | chr4:9245662-9246833 FORWARD LENGTH=259	AT4G16360.1,AT4G16360.2,AT4G16360.3	TAIR10_pep_20101214_contaminants.fasta	28815	0.998	2	2	3	0.0022	0.0811
201210Orbi_Dave_Gelsample (1)	Uncategorized Sample	BioSample 1	P41 (F020922)	| Symbols: | FUNCTIONS IN: molecular_function unknown; INVOLVED IN: biological_process unknown; LOCATED IN: cytosol, nucleus; EXPRESSED IN: 25 plant structures; EXPRESSED DURING: 14 growth stages; BEST Arabidopsis thaliana protein match is: glycine-rich protein (TAIR:AT3G29075.1); Has 30201 Blast hits to 17322 proteins in 780 species: Archae - 12; Bacteria - 1396; Metazoa - 17338; Fungi - 3422; P…	AT5G39570.1	TAIR10_pep_20101214_contaminants.fasta	43526.7	0.998	2	2	3	0.0022	0.0919
201210Orbi_Dave_Gelsample (1)	Uncategorized Sample	BioSample 1	P41 (F020922)	| Symbols: PTAC5 | plastid transcriptionally active 5 | chr4:7948644-7950779 FORWARD LENGTH=387	AT4G13670.1	TAIR10_pep_20101214_contaminants.fasta	44019.8	0.998	2	2	2	0.0014	0.0879
201210Orbi_Dave_Gelsample (1)	Uncategorized Sample	BioSample 1	P41 (F020922)	| Symbols: HSP70, ATHSP70 | heat shock protein 70 | chr3:3991487-3993689 REVERSE LENGTH=650	AT3G12580.1	TAIR10_pep_20101214_contaminants.fasta	71103.2	0.998	2	2	2	0.0014	0.0354
201210Orbi_Dave_Gelsample (1)	Uncategorized Sample	BioSample 1	P41 (F020922)	| Symbols: | Ribosomal protein L4/L1 family | chr5:657830-659526 FORWARD LENGTH=407	AT5G02870.1,AT5G02870.2	TAIR10_pep_20101214_contaminants.fasta	44722.4	1	2	2	2	0.0014	0.0688
201210Orbi_Dave_Gelsample (1)	Uncategorized Sample	BioSample 1	P41 (F020922)	| Symbols: | Transducin/WD40 repeat-like superfamily protein | chr4:15017831-15019709 REVERSE LENGTH=361	AT4G30840.1	TAIR10_pep_20101214_contaminants.fasta	39353.3	0.998	2	2	2	0.0014	0.0886
201210Orbi_Dave_Gelsample (1)	Uncategorized Sample	BioSample 1	P41 (F020922)	| Symbols: | ATP-dependent caseinolytic (Clp) protease/crotonase family protein | chr4:15387365-15390290 REVERSE LENGTH=409	AT4G31810.1	TAIR10_pep_20101214_contaminants.fasta	45501.4	0.998	2	2	2	0.0014	0.0685
201210Orbi_Dave_Gelsample (1)	Uncategorized Sample	BioSample 1	P41 (F020922)	| Symbols: | Cobalamin biosynthesis CobW-like protein | chr1:9163448-9165594 REVERSE LENGTH=374	AT1G26520.1	TAIR10_pep_20101214_contaminants.fasta	42012.6	0.998	2	2	2	0.0014	0.0722
201210Orbi_Dave_Gelsample (1)	Uncategorized Sample	BioSample 1	P41 (F020922)	| Symbols: GAPB | glyceraldehyde-3-phosphate dehydrogenase B subunit | chr1:16127552-16129584 FORWARD LENGTH=447	AT1G42970.1	TAIR10_pep_20101214_contaminants.fasta	47659.3	0.998	2	2	2	0.0014	0.0671
201210Orbi_Dave_Gelsample (1)	Uncategorized Sample	BioSample 1	P42 (F020923)	| Symbols: PGK1 | phosphoglycerate kinase 1 | chr3:4061127-4063140 REVERSE LENGTH=481	AT3G12780.1	TAIR10_pep_20101214_contaminants.fasta	50113.1	1	25	37	75	0.0582	0.738
201210Orbi_Dave_Gelsample (1)	Uncategorized Sample	BioSample 1	P42 (F020923)	| Symbols: | ATP-dependent caseinolytic (Clp) protease/crotonase family protein | chr4:15387365-15390290 REVERSE LENGTH=409	AT4G31810.1	TAIR10_pep_20101214_contaminants.fasta	45501.4	1	15	21	42	0.0326	0.587
201210Orbi_Dave_Gelsample (1)	Uncategorized Sample	BioSample 1	P42 (F020923)	| Symbols: MAP18, PCAP2 | microtubule-associated protein 18 | chr5:17993718-17994224 REVERSE LENGTH=168	AT5G44610.1	TAIR10_pep_20101214_contaminants.fasta	18548.1	1	17	21	35	0.0272	0.774
201210Orbi_Dave_Gelsample (1)	Uncategorized Sample	BioSample 1	P42 (F020923)	| Symbols: | Tyrosine transaminase family protein | chr5:14233261-14235129 REVERSE LENGTH=420	AT5G36160.1	TAIR10_pep_20101214_contaminants.fasta	46450.6	1	12	14	35	0.0272	0.348
201210Orbi_Dave_Gelsample (1)	Uncategorized Sample	BioSample 1	P42 (F020923)	| Symbols: ATIMD2, IMD2 | isopropylmalate dehydrogenase 2 | chr1:30287833-30290126 FORWARD LENGTH=405	AT1G80560.1	TAIR10_pep_20101214_contaminants.fasta	43371.6	1	11	13	23	0.0179	0.41
201210Orbi_Dave_Gelsample (1)	Uncategorized Sample	BioSample 1	P42 (F020923)	| Symbols: RCA | rubisco activase | chr2:16570951-16573345 REVERSE LENGTH=474	AT2G39730.1	TAIR10_pep_20101214_contaminants.fasta	51982	1	10	10	21	0.0163	0.314
201210Orbi_Dave_Gelsample (1)	Uncategorized Sample	BioSample 1	P42 (F020923)	| Symbols: SBPASE | sedoheptulose-bisphosphatase | chr3:20709640-20711421 FORWARD LENGTH=393	AT3G55800.1	TAIR10_pep_20101214_contaminants.fasta	42415.6	1	9	9	20	0.0155	0.328
201210Orbi_Dave_Gelsample (1)	Uncategorized Sample	BioSample 1	P42 (F020923)	| Symbols: ATIMD3, IMD3, IPMDH1 | isopropylmalate dehydrogenase 3 | chr1:11142843-11144617 REVERSE LENGTH=404	AT1G31180.1	TAIR10_pep_20101214_contaminants.fasta	43849.1	1	6	8	18	0.014	0.369
201210Orbi_Dave_Gelsample (1)	Uncategorized Sample	BioSample 1	P42 (F020923)	| Symbols: RPS1, ARRPS1 | ribosomal protein S1 | chr5:11619262-11621223 REVERSE LENGTH=416	AT5G30510.1	TAIR10_pep_20101214_contaminants.fasta	45111.1	1	8	10	15	0.0116	0.219
201210Orbi_Dave_Gelsample (1)	Uncategorized Sample	BioSample 1	P42 (F020923)	| Symbols: FTSZ2-1, ATFTSZ2-1 | Tubulin/FtsZ family protein | chr2:15197661-15199932 REVERSE LENGTH=478	AT2G36250.1,AT2G36250.2	TAIR10_pep_20101214_contaminants.fasta	50722.1	1	8	8	14	0.0109	0.291
201210Orbi_Dave_Gelsample (1)	Uncategorized Sample	BioSample 1	P42 (F020923)	| Symbols: PDE120, TIC40, ATTIC40 | hydroxyproline-rich glycoprotein family protein | chr5:5450808-5454256 FORWARD LENGTH=447	AT5G16620.1	TAIR10_pep_20101214_contaminants.fasta	48903.3	1	6	7	13	0.0101	0.201
201210Orbi_Dave_Gelsample (1)	Uncategorized Sample	BioSample 1	P42 (F020923)	| Symbols: GAPB | glyceraldehyde-3-phosphate dehydrogenase B subunit | chr1:16127552-16129584 FORWARD LENGTH=447	AT1G42970.1	TAIR10_pep_20101214_contaminants.fasta	47659.3	1	8	9	13	0.0101	0.244
201210Orbi_Dave_Gelsample (1)	Uncategorized Sample	BioSample 1	P42 (F020923)	| Symbols: | Phosphoglycerate kinase family protein | chr1:21028403-21030454 FORWARD LENGTH=478	AT1G56190.1,AT1G56190.2	TAIR10_pep_20101214_contaminants.fasta	49939.5	1	6	6	11	0.0085	0.456
201210Orbi_Dave_Gelsample (1)	Uncategorized Sample	BioSample 1	P42 (F020923)	| Symbols: | lactate/malate dehydrogenase family protein | chr5:23580010-23582287 REVERSE LENGTH=443	AT5G58330.1,AT5G58330.2	TAIR10_pep_20101214_contaminants.fasta	48230.2	1	5	8	10	0.0078	0.172
201210Orbi_Dave_Gelsample (1)	Uncategorized Sample	BioSample 1	P42 (F020923)	| Symbols: LHB1B2, LHCB1.5 | photosystem II light harvesting complex gene B1B2 | chr2:14522716-14523513 REVERSE LENGTH=265	AT2G34420.1	TAIR10_pep_20101214_contaminants.fasta	28054.7	1	5	7	10	0.0078	0.177
201210Orbi_Dave_Gelsample (1)	Uncategorized Sample	BioSample 1	P42 (F020923)	| Symbols: | Serine protease inhibitor (SERPIN) family protein | chr1:17558271-17560061 FORWARD LENGTH=391	AT1G47710.1	TAIR10_pep_20101214_contaminants.fasta	42640.3	1	5	5	9	0.007	0.156
201210Orbi_Dave_Gelsample (1)	Uncategorized Sample	BioSample 1	P42 (F020923)	| Symbols: P40, AP40, RP40, RPSAA | 40s ribosomal protein SA | chr1:27243148-27244842 REVERSE LENGTH=298	AT1G72370.1,AT1G72370.2	TAIR10_pep_20101214_contaminants.fasta	32291.9	1	6	6	9	0.007	0.211
201210Orbi_Dave_Gelsample (1)	Uncategorized Sample	BioSample 1	P42 (F020923)	| Symbols: SGT1A | phosphatase-related | chr4:12300015-12302493 FORWARD LENGTH=350	AT4G23570.1,AT4G23570.2	TAIR10_pep_20101214_contaminants.fasta	39225.6	1	5	6	9	0.007	0.197
201210Orbi_Dave_Gelsample (1)	Uncategorized Sample	BioSample 1	P42 (F020923)	| Symbols: GS2, GLN2, ATGSL1 | glutamine synthetase 2 | chr5:13831220-13833239 FORWARD LENGTH=430	AT5G35630.1,AT5G35630.2,AT5G35630.3	TAIR10_pep_20101214_contaminants.fasta	47411.3	1	5	6	9	0.007	0.116
201210Orbi_Dave_Gelsample (1)	Uncategorized Sample	BioSample 1	P42 (F020923)	| Symbols: | Aldolase-type TIM barrel family protein | chr5:4302080-4304212 REVERSE LENGTH=438	AT5G13420.1	TAIR10_pep_20101214_contaminants.fasta	47700.3	1	5	5	8	0.0062	0.178
201210Orbi_Dave_Gelsample (1)	Uncategorized Sample	BioSample 1	P42 (F020923)	| Symbols: PRK | phosphoribulokinase | chr1:11532668-11534406 FORWARD LENGTH=395	AT1G32060.1	TAIR10_pep_20101214_contaminants.fasta	44465.3	1	4	4	7	0.0054	0.124
201210Orbi_Dave_Gelsample (1)	Uncategorized Sample	BioSample 1	P42 (F020923)	| Symbols: | 5'-AMP-activated protein kinase beta-2 subunit protein | chr4:9245662-9246833 FORWARD LENGTH=259	AT4G16360.1,AT4G16360.2,AT4G16360.3	TAIR10_pep_20101214_contaminants.fasta	28815	1	4	5	7	0.0054	0.151
201210Orbi_Dave_Gelsample (1)	Uncategorized Sample	BioSample 1	P42 (F020923)	| Symbols: ERD14 | Dehydrin family protein | chr1:28587013-28587657 REVERSE LENGTH=185	AT1G76180.1,AT1G76180.2	TAIR10_pep_20101214_contaminants.fasta	20786.2	1	5	6	7	0.0054	0.314
201210Orbi_Dave_Gelsample (1)	Uncategorized Sample	BioSample 1	P42 (F020923)	| Symbols: GSA2 | glutamate-1-semialdehyde 2,1-aminomutase 2 | chr3:18049697-18051550 FORWARD LENGTH=472	AT3G48730.1	TAIR10_pep_20101214_contaminants.fasta	50143.4	1	4	4	6	0.0047	0.142
201210Orbi_Dave_Gelsample (1)	Uncategorized Sample	BioSample 1	P42 (F020923)	| Symbols: PTAC16 | plastid transcriptionally active 16 | chr3:17228766-17231021 FORWARD LENGTH=510	AT3G46780.1	TAIR10_pep_20101214_contaminants.fasta	54358.6	1	3	3	4	0.0031	0.0824
201210Orbi_Dave_Gelsample (1)	Uncategorized Sample	BioSample 1	P42 (F020923)	| Symbols: ATCCT1, CCT1 | phosphorylcholine cytidylyltransferase | chr2:13697645-13700241 FORWARD LENGTH=332	AT2G32260.1	TAIR10_pep_20101214_contaminants.fasta	38485.5	1	3	3	4	0.0031	0.157
201210Orbi_Dave_Gelsample (1)	Uncategorized Sample	BioSample 1	P42 (F020923)	| Symbols: CAD4, ATCAD4, CAD, CAD-C | GroES-like zinc-binding alcohol dehydrogenase family protein | chr3:6744859-6747005 FORWARD LENGTH=365	AT3G19450.1	TAIR10_pep_20101214_contaminants.fasta	39097.6	1	3	3	3	0.0023	0.0959
201210Orbi_Dave_Gelsample (1)	Uncategorized Sample	BioSample 1	P42 (F020923)	| Symbols: LHCB4.1 | light harvesting complex photosystem II | chr5:209084-210243 FORWARD LENGTH=290	AT5G01530.1	TAIR10_pep_20101214_contaminants.fasta	31140.7	1	2	2	3	0.0023	0.0793
201210Orbi_Dave_Gelsample (1)	Uncategorized Sample	BioSample 1	P42 (F020923)	| Symbols: YLS5 | Class I glutamine amidotransferase-like superfamily protein | chr2:16233629-16235207 REVERSE LENGTH=389	AT2G38860.1,AT2G38860.2	TAIR10_pep_20101214_contaminants.fasta	41668.3	1	3	3	3	0.0023	0.0925
201210Orbi_Dave_Gelsample (1)	Uncategorized Sample	BioSample 1	P42 (F020923)	| Symbols: ACT8 | actin 8 | chr1:18216539-18217947 FORWARD LENGTH=377	AT1G49240.1,AT3G18780.2	TAIR10_pep_20101214_contaminants.fasta	41863.5	0.998	2	2	3	0.0023	0.0902
201210Orbi_Dave_Gelsample (1)	Uncategorized Sample	BioSample 1	P42 (F020923)	| Symbols: | NagB/RpiA/CoA transferase-like superfamily protein | chr1:27236898-27238482 FORWARD LENGTH=382	AT1G72340.1	TAIR10_pep_20101214_contaminants.fasta	42192.4	1	2	2	2	0.0016	0.089
201210Orbi_Dave_Gelsample (1)	Uncategorized Sample	BioSample 1	P42 (F020923)	| Symbols: | zinc ion binding | chr2:18402081-18403412 REVERSE LENGTH=386	AT2G44580.1	TAIR10_pep_20101214_contaminants.fasta	44060.6	0.999	2	2	2	0.0016	0.044
201210Orbi_Dave_Gelsample (1)	Uncategorized Sample	BioSample 1	P43 (F020924)	| Symbols: cICDH | cytosolic NADP+-dependent isocitrate dehydrogenase | chr1:24539088-24541861 FORWARD LENGTH=410	AT1G65930.1	TAIR10_pep_20101214_contaminants.fasta	45747.8	1	38	54	133	0.0695	0.824
201210Orbi_Dave_Gelsample (1)	Uncategorized Sample	BioSample 1	P43 (F020924)	| Symbols: PGK1 | phosphoglycerate kinase 1 | chr3:4061127-4063140 REVERSE LENGTH=481	AT3G12780.1	TAIR10_pep_20101214_contaminants.fasta	50113.1	1	20	26	46	0.024	0.574
201210Orbi_Dave_Gelsample (1)	Uncategorized Sample	BioSample 1	P43 (F020924)	| Symbols: ATIMD2, IMD2 | isopropylmalate dehydrogenase 2 | chr1:30287833-30290126 FORWARD LENGTH=405	AT1G80560.1	TAIR10_pep_20101214_contaminants.fasta	43371.6	1	19	25	45	0.0235	0.602
201210Orbi_Dave_Gelsample (1)	Uncategorized Sample	BioSample 1	P43 (F020924)	| Symbols: CAD4, ATCAD4, CAD, CAD-C | GroES-like zinc-binding alcohol dehydrogenase family protein | chr3:6744859-6747005 FORWARD LENGTH=365	AT3G19450.1	TAIR10_pep_20101214_contaminants.fasta	39097.6	1	17	20	42	0.022	0.647
201210Orbi_Dave_Gelsample (1)	Uncategorized Sample	BioSample 1	P43 (F020924)	| Symbols: ATMDAR1, MDAR1 | monodehydroascorbate reductase 1 | chr3:19601477-19604366 REVERSE LENGTH=434	AT3G52880.1	TAIR10_pep_20101214_contaminants.fasta	46488.1	1	20	24	41	0.0214	0.601
201210Orbi_Dave_Gelsample (1)	Uncategorized Sample	BioSample 1	P43 (F020924)	| Symbols: ATIMD3, IMD3, IPMDH1 | isopropylmalate dehydrogenase 3 | chr1:11142843-11144617 REVERSE LENGTH=404	AT1G31180.1	TAIR10_pep_20101214_contaminants.fasta	43849.1	1	13	19	40	0.0209	0.547
201210Orbi_Dave_Gelsample (1)	Uncategorized Sample	BioSample 1	P43 (F020924)	| Symbols: HOT5, ADH2, GSNOR, ATGSNOR1, PAR2 | GroES-like zinc-binding dehydrogenase family protein | chr5:17684265-17686379 FORWARD LENGTH=379	AT5G43940.1	TAIR10_pep_20101214_contaminants.fasta	40697.8	1	16	21	38	0.0199	0.483
201210Orbi_Dave_Gelsample (1)	Uncategorized Sample	BioSample 1	P43 (F020924)	| Symbols: MVD1, ATMVD1 | mevalonate diphosphate decarboxylase 1 | chr2:16180918-16183785 REVERSE LENGTH=412	AT2G38700.1	TAIR10_pep_20101214_contaminants.fasta	45586.5	1	14	18	36	0.0188	0.417
201210Orbi_Dave_Gelsample (1)	Uncategorized Sample	BioSample 1	P43 (F020924)	| Symbols: | lactate/malate dehydrogenase family protein | chr5:23580010-23582287 REVERSE LENGTH=443	AT5G58330.1,AT5G58330.2	TAIR10_pep_20101214_contaminants.fasta	48230.2	1	17	22	34	0.0178	0.502
201210Orbi_Dave_Gelsample (1)	Uncategorized Sample	BioSample 1	P43 (F020924)	| Symbols: RBCL | ribulose-bisphosphate carboxylases | chrC:54958-56397 FORWARD LENGTH=479	ATCG00490.1	TAIR10_pep_20101214_contaminants.fasta	52955.6	1	13	17	24	0.0125	0.301
201210Orbi_Dave_Gelsample (1)	Uncategorized Sample	BioSample 1	P43 (F020924)	| Symbols: FAB1, KAS2, ATKAS2 | fatty acid biosynthesis 1 | chr1:28152564-28155948 REVERSE LENGTH=541	AT1G74960.1,AT1G74960.2,AT1G74960.3	TAIR10_pep_20101214_contaminants.fasta	57600.4	1	10	11	22	0.0115	0.24
201210Orbi_Dave_Gelsample (1)	Uncategorized Sample	BioSample 1	P43 (F020924)	| Symbols: | RNA-binding (RRM/RBD/RNP motifs) family protein | chr5:16225483-16227423 FORWARD LENGTH=423	AT5G40490.1	TAIR10_pep_20101214_contaminants.fasta	42408.9	1	11	12	21	0.011	0.352
201210Orbi_Dave_Gelsample (1)	Uncategorized Sample	BioSample 1	P43 (F020924)	| Symbols: RCA | rubisco activase | chr2:16570951-16573345 REVERSE LENGTH=474	AT2G39730.1	TAIR10_pep_20101214_contaminants.fasta	51982	1	10	11	20	0.0105	0.283
201210Orbi_Dave_Gelsample (1)	Uncategorized Sample	BioSample 1	P43 (F020924)	| Symbols: ATS9, RPN6 | non-ATPase subunit 9 | chr1:10181240-10182499 FORWARD LENGTH=419	AT1G29150.1	TAIR10_pep_20101214_contaminants.fasta	46752.1	1	11	11	17	0.0089	0.372
201210Orbi_Dave_Gelsample (1)	Uncategorized Sample	BioSample 1	P43 (F020924)	| Symbols: DELTA-OAT | ornithine-delta-aminotransferase | chr5:18718766-18721271 REVERSE LENGTH=475	AT5G46180.1	TAIR10_pep_20101214_contaminants.fasta	52179.5	1	10	10	15	0.0078	0.236
201210Orbi_Dave_Gelsample (1)	Uncategorized Sample	BioSample 1	P43 (F020924)	| Symbols: THA2 | threonine aldolase 2 | chr3:1217397-1219571 REVERSE LENGTH=355	AT3G04520.1	TAIR10_pep_20101214_contaminants.fasta	38251.8	1	8	8	13	0.0068	0.304
201210Orbi_Dave_Gelsample (1)	Uncategorized Sample	BioSample 1	P43 (F020924)	| Symbols: PRK | phosphoribulokinase | chr1:11532668-11534406 FORWARD LENGTH=395	AT1G32060.1	TAIR10_pep_20101214_contaminants.fasta	44465.3	1	6	6	13	0.0068	0.218
201210Orbi_Dave_Gelsample (1)	Uncategorized Sample	BioSample 1	P43 (F020924)	| Symbols: ACT8 | actin 8 | chr1:18216539-18217947 FORWARD LENGTH=377	AT1G49240.1,AT3G18780.2	TAIR10_pep_20101214_contaminants.fasta	41863.5	1	7	7	13	0.0068	0.223
201210Orbi_Dave_Gelsample (1)	Uncategorized Sample	BioSample 1	P43 (F020924)	| Symbols: CBL | cystathionine beta-lyase | chr3:21111939-21114521 REVERSE LENGTH=464	AT3G57050.1	TAIR10_pep_20101214_contaminants.fasta	50430.5	1	7	7	12	0.0063	0.203
201210Orbi_Dave_Gelsample (1)	Uncategorized Sample	BioSample 1	P43 (F020924)	| Symbols: GS2, GLN2, ATGSL1 | glutamine synthetase 2 | chr5:13831220-13833239 FORWARD LENGTH=430	AT5G35630.1,AT5G35630.2,AT5G35630.3	TAIR10_pep_20101214_contaminants.fasta	47411.3	1	8	9	12	0.0063	0.156
201210Orbi_Dave_Gelsample (1)	Uncategorized Sample	BioSample 1	P43 (F020924)	| Symbols: | unknown protein; Has 73 Blast hits to 71 proteins in 26 species: Archae - 0; Bacteria - 0; Metazoa - 5; Fungi - 11; Plants - 54; Viruses - 0; Other Eukaryotes - 3 (source: NCBI BLink). | chr1:3001682-3003715 REVERSE LENGTH=348	AT1G09290.1	TAIR10_pep_20101214_contaminants.fasta	38496.9	1	8	8	11	0.0058	0.33
201210Orbi_Dave_Gelsample (1)	Uncategorized Sample	BioSample 1	P43 (F020924)	| Symbols: CHS, TT4, ATCHS | Chalcone and stilbene synthase family protein | chr5:4488762-4490035 FORWARD LENGTH=395	AT5G13930.1	TAIR10_pep_20101214_contaminants.fasta	43116.3	1	6	6	11	0.0058	0.23
201210Orbi_Dave_Gelsample (1)	Uncategorized Sample	BioSample 1	P43 (F020924)	| Symbols: CAT2 | catalase 2 | chr4:16700937-16703215 REVERSE LENGTH=492	AT4G35090.1	TAIR10_pep_20101214_contaminants.fasta	56932.5	1	5	5	7	0.0037	0.112
201210Orbi_Dave_Gelsample (1)	Uncategorized Sample	BioSample 1	P43 (F020924)	| Symbols: | Peptidase S41 family protein | chr4:9867088-9869719 REVERSE LENGTH=515	AT4G17740.1,AT4G17740.2	TAIR10_pep_20101214_contaminants.fasta	55764	1	6	6	6	0.0031	0.153
201210Orbi_Dave_Gelsample (1)	Uncategorized Sample	BioSample 1	P43 (F020924)	| Symbols: | Peptidase M20/M25/M40 family protein | chr4:17925251-17926919 FORWARD LENGTH=430	AT4G38220.1,AT4G38220.2	TAIR10_pep_20101214_contaminants.fasta	47740.9	1	5	5	6	0.0031	0.128
201210Orbi_Dave_Gelsample (1)	Uncategorized Sample	BioSample 1	P43 (F020924)	| Symbols: PLP1, PLA IVA, AtPLAIVA | Acyl transferase/acyl hydrolase/lysophospholipase superfamily protein | chr4:17465167-17467058 REVERSE LENGTH=383	AT4G37070.1,AT4G37070.2,AT4G37070.3	TAIR10_pep_20101214_contaminants.fasta	45825.9	1	5	5	6	0.0031	0.145
201210Orbi_Dave_Gelsample (1)	Uncategorized Sample	BioSample 1	P43 (F020924)	| Symbols: ATMDAR2 | Pyridine nucleotide-disulphide oxidoreductase family protein | chr5:922378-924616 REVERSE LENGTH=435	AT5G03630.1	TAIR10_pep_20101214_contaminants.fasta	47481.2	1	4	4	6	0.0031	0.124
201210Orbi_Dave_Gelsample (1)	Uncategorized Sample	BioSample 1	P43 (F020924)	| Symbols: GME | GDP-D-mannose 3',5'-epimerase | chr5:10862472-10864024 REVERSE LENGTH=377	AT5G28840.1,AT5G28840.2	TAIR10_pep_20101214_contaminants.fasta	42759.5	1	4	4	6	0.0031	0.138
201210Orbi_Dave_Gelsample (1)	Uncategorized Sample	BioSample 1	P43 (F020924)	| Symbols: | Protein phosphatase 2C family protein | chr1:2953199-2955059 REVERSE LENGTH=428	AT1G09160.1,AT1G09160.2	TAIR10_pep_20101214_contaminants.fasta	45780.5	1	3	3	5	0.0026	0.0748
201210Orbi_Dave_Gelsample (1)	Uncategorized Sample	BioSample 1	P43 (F020924)	| Symbols: | Phosphoglycerate kinase family protein | chr1:21028403-21030454 FORWARD LENGTH=478	AT1G56190.1,AT1G56190.2	TAIR10_pep_20101214_contaminants.fasta	49939.5	1	4	4	5	0.0026	0.341
201210Orbi_Dave_Gelsample (1)	Uncategorized Sample	BioSample 1	P43 (F020924)	| Symbols: AGD2 | Pyridoxal phosphate (PLP)-dependent transferases superfamily protein | chr4:16171847-16174630 REVERSE LENGTH=461	AT4G33680.1	TAIR10_pep_20101214_contaminants.fasta	50397.2	1	4	4	5	0.0026	0.137
201210Orbi_Dave_Gelsample (1)	Uncategorized Sample	BioSample 1	P43 (F020924)	| Symbols: | Dihydrolipoamide succinyltransferase | chr4:13520127-13522889 REVERSE LENGTH=464	AT4G26910.1,AT4G26910.2,AT4G26910.3,AT5G55070.1	TAIR10_pep_20101214_contaminants.fasta	39703.1	1	3	3	4	0.0021	0.112
201210Orbi_Dave_Gelsample (1)	Uncategorized Sample	BioSample 1	P43 (F020924)	| Symbols: HPR, ATHPR1 | hydroxypyruvate reductase | chr1:25493418-25495720 FORWARD LENGTH=386	AT1G68010.1,AT1G68010.2	TAIR10_pep_20101214_contaminants.fasta	42248.5	1	4	4	4	0.0021	0.114
201210Orbi_Dave_Gelsample (1)	Uncategorized Sample	BioSample 1	P43 (F020924)	| Symbols: | SH3 domain-containing protein | chr4:16545595-16548294 REVERSE LENGTH=368	AT4G34660.1,AT4G34660.2,AT4G34660.3	TAIR10_pep_20101214_contaminants.fasta	40925	1	4	4	4	0.0021	0.133
201210Orbi_Dave_Gelsample (1)	Uncategorized Sample	BioSample 1	P43 (F020924)	| Symbols: ATCAD9, CAD9 | cinnamyl alcohol dehydrogenase 9 | chr4:18291268-18292772 FORWARD LENGTH=360	AT4G39330.1	TAIR10_pep_20101214_contaminants.fasta	38934.2	1	3	3	4	0.0021	0.114
201210Orbi_Dave_Gelsample (1)	Uncategorized Sample	BioSample 1	P43 (F020924)	| Symbols: GAPB | glyceraldehyde-3-phosphate dehydrogenase B subunit | chr1:16127552-16129584 FORWARD LENGTH=447	AT1G42970.1	TAIR10_pep_20101214_contaminants.fasta	47659.3	1	3	3	4	0.0021	0.0828
201210Orbi_Dave_Gelsample (1)	Uncategorized Sample	BioSample 1	P43 (F020924)	| Symbols: | Class I glutamine amidotransferase-like superfamily protein | chr3:5047510-5049621 FORWARD LENGTH=392	AT3G14990.1,AT3G14990.2,AT3G14990.3	TAIR10_pep_20101214_contaminants.fasta	41857.7	0.998	2	2	3	0.0016	0.0612
201210Orbi_Dave_Gelsample (1)	Uncategorized Sample	BioSample 1	P43 (F020924)	| Symbols: ACT7 | actin 7 | chr5:3052809-3054220 FORWARD LENGTH=377	AT5G09810.1	TAIR10_pep_20101214_contaminants.fasta	41736.6	0.998	2	2	3	0.0016	0.223
201210Orbi_Dave_Gelsample (1)	Uncategorized Sample	BioSample 1	P43 (F020924)	| Symbols: GSA2 | glutamate-1-semialdehyde 2,1-aminomutase 2 | chr3:18049697-18051550 FORWARD LENGTH=472	AT3G48730.1	TAIR10_pep_20101214_contaminants.fasta	50143.4	0.998	2	2	3	0.0016	0.0678
201210Orbi_Dave_Gelsample (1)	Uncategorized Sample	BioSample 1	P43 (F020924)	| Symbols: ATIMD1, IMD1 | isopropylmalate dehydrogenase 1 | chr5:4576220-4578111 FORWARD LENGTH=409	AT5G14200.1	TAIR10_pep_20101214_contaminants.fasta	44163.6	0.998	2	2	3	0.0016	0.286
201210Orbi_Dave_Gelsample (1)	Uncategorized Sample	BioSample 1	P43 (F020924)	| Symbols: GAPC-2, GAPC2 | glyceraldehyde-3-phosphate dehydrogenase C2 | chr1:4608465-4610494 REVERSE LENGTH=338	AT1G13440.1,AT1G13440.2,AT3G04120.1	TAIR10_pep_20101214_contaminants.fasta	36913.4	0.998	2	2	2	0.0011	0.074
201210Orbi_Dave_Gelsample (1)	Uncategorized Sample	BioSample 1	P43 (F020924)	| Symbols: FDH | formate dehydrogenase | chr5:4777043-4779190 FORWARD LENGTH=384	AT5G14780.1	TAIR10_pep_20101214_contaminants.fasta	42410.5	0.998	2	2	2	0.0011	0.0573
201210Orbi_Dave_Gelsample (1)	Uncategorized Sample	BioSample 1	P43 (F020924)	| Symbols: CORI3, JR2 | Tyrosine transaminase family protein | chr4:12310657-12312885 FORWARD LENGTH=422	AT4G23600.1	TAIR10_pep_20101214_contaminants.fasta	47040.7	0.998	2	2	2	0.0011	0.0521
201210Orbi_Dave_Gelsample (1)	Uncategorized Sample	BioSample 1	P43 (F020924)	| Symbols: | pfkB-like carbohydrate kinase family protein | chr4:14167805-14170619 FORWARD LENGTH=401	AT4G28706.1,AT4G28706.2,AT4G28706.3,AT4G28706.4	TAIR10_pep_20101214_contaminants.fasta	43080.5	0.998	2	2	2	0.0011	0.0623
201210Orbi_Dave_Gelsample (1)	Uncategorized Sample	BioSample 1	P43 (F020924)	| Symbols: GAPA, GAPA-1 | glyceraldehyde 3-phosphate dehydrogenase A subunit | chr3:9795226-9796848 FORWARD LENGTH=396	AT3G26650.1	TAIR10_pep_20101214_contaminants.fasta	42490.1	0.998	2	2	2	0.0011	0.106
201210Orbi_Dave_Gelsample (1)	Uncategorized Sample	BioSample 1	P44 (F020925)	| Symbols: ATMDAR2 | Pyridine nucleotide-disulphide oxidoreductase family protein | chr5:922378-924616 REVERSE LENGTH=435	AT5G03630.1	TAIR10_pep_20101214_contaminants.fasta	47481.2	1	26	39	89	0.0503	0.747
201210Orbi_Dave_Gelsample (1)	Uncategorized Sample	BioSample 1	P44 (F020925)	| Symbols: ATIMD2, IMD2 | isopropylmalate dehydrogenase 2 | chr1:30287833-30290126 FORWARD LENGTH=405	AT1G80560.1	TAIR10_pep_20101214_contaminants.fasta	43371.6	1	22	32	73	0.0412	0.605
201210Orbi_Dave_Gelsample (1)	Uncategorized Sample	BioSample 1	P44 (F020925)	| Symbols: PGK1 | phosphoglycerate kinase 1 | chr3:4061127-4063140 REVERSE LENGTH=481	AT3G12780.1	TAIR10_pep_20101214_contaminants.fasta	50113.1	1	24	37	70	0.0395	0.707
201210Orbi_Dave_Gelsample (1)	Uncategorized Sample	BioSample 1	P44 (F020925)	| Symbols: GS2, GLN2, ATGSL1 | glutamine synthetase 2 | chr5:13831220-13833239 FORWARD LENGTH=430	AT5G35630.1,AT5G35630.2,AT5G35630.3	TAIR10_pep_20101214_contaminants.fasta	47411.3	1	18	28	55	0.0311	0.363
201210Orbi_Dave_Gelsample (1)	Uncategorized Sample	BioSample 1	P44 (F020925)	| Symbols: CAD4, ATCAD4, CAD, CAD-C | GroES-like zinc-binding alcohol dehydrogenase family protein | chr3:6744859-6747005 FORWARD LENGTH=365	AT3G19450.1	TAIR10_pep_20101214_contaminants.fasta	39097.6	1	16	23	54	0.0305	0.575
201210Orbi_Dave_Gelsample (1)	Uncategorized Sample	BioSample 1	P44 (F020925)	| Symbols: ATIMD3, IMD3, IPMDH1 | isopropylmalate dehydrogenase 3 | chr1:11142843-11144617 REVERSE LENGTH=404	AT1G31180.1	TAIR10_pep_20101214_contaminants.fasta	43849.1	1	13	20	49	0.0277	0.562
201210Orbi_Dave_Gelsample (1)	Uncategorized Sample	BioSample 1	P44 (F020925)	| Symbols: | lactate/malate dehydrogenase family protein | chr5:23580010-23582287 REVERSE LENGTH=443	AT5G58330.1,AT5G58330.2	TAIR10_pep_20101214_contaminants.fasta	48230.2	1	18	25	46	0.026	0.457
201210Orbi_Dave_Gelsample (1)	Uncategorized Sample	BioSample 1	P44 (F020925)	| Symbols: ACT8 | actin 8 | chr1:18216539-18217947 FORWARD LENGTH=377	AT1G49240.1,AT3G18780.2	TAIR10_pep_20101214_contaminants.fasta	41863.5	1	13	17	38	0.0215	0.496
201210Orbi_Dave_Gelsample (1)	Uncategorized Sample	BioSample 1	P44 (F020925)	| Symbols: RCA | rubisco activase | chr2:16570951-16573345 REVERSE LENGTH=474	AT2G39730.1	TAIR10_pep_20101214_contaminants.fasta	51982	1	16	19	36	0.0203	0.439
201210Orbi_Dave_Gelsample (1)	Uncategorized Sample	BioSample 1	P44 (F020925)	| Symbols: | Class I glutamine amidotransferase-like superfamily protein | chr3:5047510-5049621 FORWARD LENGTH=392	AT3G14990.1,AT3G14990.2,AT3G14990.3	TAIR10_pep_20101214_contaminants.fasta	41857.7	1	10	13	21	0.0119	0.372
201210Orbi_Dave_Gelsample (1)	Uncategorized Sample	BioSample 1	P44 (F020925)	| Symbols: ACT7 | actin 7 | chr5:3052809-3054220 FORWARD LENGTH=377	AT5G09810.1	TAIR10_pep_20101214_contaminants.fasta	41736.6	1	7	11	19	0.0107	0.424
201210Orbi_Dave_Gelsample (1)	Uncategorized Sample	BioSample 1	P44 (F020925)	| Symbols: GAPB | glyceraldehyde-3-phosphate dehydrogenase B subunit | chr1:16127552-16129584 FORWARD LENGTH=447	AT1G42970.1	TAIR10_pep_20101214_contaminants.fasta	47659.3	1	10	11	16	0.009	0.253
201210Orbi_Dave_Gelsample (1)	Uncategorized Sample	BioSample 1	P44 (F020925)	| Symbols: PRK | phosphoribulokinase | chr1:11532668-11534406 FORWARD LENGTH=395	AT1G32060.1	TAIR10_pep_20101214_contaminants.fasta	44465.3	1	6	6	14	0.0079	0.187
201210Orbi_Dave_Gelsample (1)	Uncategorized Sample	BioSample 1	P44 (F020925)	| Symbols: | Peptidase S41 family protein | chr4:9867088-9869719 REVERSE LENGTH=515	AT4G17740.1,AT4G17740.2	TAIR10_pep_20101214_contaminants.fasta	55764	1	9	9	14	0.0079	0.225
201210Orbi_Dave_Gelsample (1)	Uncategorized Sample	BioSample 1	P44 (F020925)	| Symbols: ATPB, PB | ATP synthase subunit beta | chrC:52660-54156 REVERSE LENGTH=498	ATCG00480.1	TAIR10_pep_20101214_contaminants.fasta	53934.8	1	9	10	13	0.0073	0.217
201210Orbi_Dave_Gelsample (1)	Uncategorized Sample	BioSample 1	P44 (F020925)	| Symbols: | Phosphoglycerate kinase family protein | chr1:21028403-21030454 FORWARD LENGTH=478	AT1G56190.1,AT1G56190.2	TAIR10_pep_20101214_contaminants.fasta	49939.5	1	6	7	11	0.0062	0.498
201210Orbi_Dave_Gelsample (1)	Uncategorized Sample	BioSample 1	P44 (F020925)	| Symbols: | Cystathionine beta-synthase (CBS) protein | chr1:26274416-26276105 REVERSE LENGTH=447	AT1G69800.1,AT1G69800.2	TAIR10_pep_20101214_contaminants.fasta	47818.8	1	7	9	10	0.0057	0.219
201210Orbi_Dave_Gelsample (1)	Uncategorized Sample	BioSample 1	P44 (F020925)	| Symbols: AGD2 | Pyridoxal phosphate (PLP)-dependent transferases superfamily protein | chr4:16171847-16174630 REVERSE LENGTH=461	AT4G33680.1	TAIR10_pep_20101214_contaminants.fasta	50397.2	1	5	5	10	0.0057	0.178
201210Orbi_Dave_Gelsample (1)	Uncategorized Sample	BioSample 1	P44 (F020925)	| Symbols: CARA | carbamoyl phosphate synthetase A | chr3:10281470-10283792 REVERSE LENGTH=430	AT3G27740.1	TAIR10_pep_20101214_contaminants.fasta	47059.6	1	6	6	9	0.0051	0.202
201210Orbi_Dave_Gelsample (1)	Uncategorized Sample	BioSample 1	P44 (F020925)	| Symbols: VLN3, ATVLN3 | villin 3 | chr3:21243615-21249809 REVERSE LENGTH=965	AT3G57410.1	TAIR10_pep_20101214_contaminants.fasta	106350	1	5	5	8	0.0045	0.0632
201210Orbi_Dave_Gelsample (1)	Uncategorized Sample	BioSample 1	P44 (F020925)	| Symbols: ATIMD1, IMD1 | isopropylmalate dehydrogenase 1 | chr5:4576220-4578111 FORWARD LENGTH=409	AT5G14200.1	TAIR10_pep_20101214_contaminants.fasta	44163.6	1	3	4	6	0.0034	0.33
201210Orbi_Dave_Gelsample (1)	Uncategorized Sample	BioSample 1	P44 (F020925)	| Symbols: | pfkB-like carbohydrate kinase family protein | chr4:14167805-14170619 FORWARD LENGTH=401	AT4G28706.1,AT4G28706.2,AT4G28706.3,AT4G28706.4	TAIR10_pep_20101214_contaminants.fasta	43080.5	1	4	4	5	0.0028	0.127
201210Orbi_Dave_Gelsample (1)	Uncategorized Sample	BioSample 1	P44 (F020925)	| Symbols: ACT11 | actin-11 | chr3:3858116-3859609 FORWARD LENGTH=377	AT3G12110.1	TAIR10_pep_20101214_contaminants.fasta	41675.4	0.999	2	2	4	0.0023	0.321
201210Orbi_Dave_Gelsample (1)	Uncategorized Sample	BioSample 1	P44 (F020925)	| Symbols: | Sucrase/ferredoxin-like family protein | chr3:10214276-10216681 REVERSE LENGTH=379	AT3G27570.1	TAIR10_pep_20101214_contaminants.fasta	41611.6	1	3	3	4	0.0023	0.0923
201210Orbi_Dave_Gelsample (1)	Uncategorized Sample	BioSample 1	P44 (F020925)	| Symbols: PRMT10, ATPRMT10 | protein arginine methyltransferase 10 | chr1:1373485-1375128 REVERSE LENGTH=280	AT1G04870.1,AT1G04870.2	TAIR10_pep_20101214_contaminants.fasta	43129.9	1	2	3	4	0.0023	0.0862
201210Orbi_Dave_Gelsample (1)	Uncategorized Sample	BioSample 1	P44 (F020925)	| Symbols: MLP43 | MLP-like protein 43 | chr1:26725912-26726489 REVERSE LENGTH=158	AT1G70890.1	TAIR10_pep_20101214_contaminants.fasta	17889.2	0.998	2	2	4	0.0023	0.114
201210Orbi_Dave_Gelsample (1)	Uncategorized Sample	BioSample 1	P44 (F020925)	| Symbols: | ATP-dependent caseinolytic (Clp) protease/crotonase family protein | chr4:7775133-7777701 FORWARD LENGTH=421	AT4G13360.1	TAIR10_pep_20101214_contaminants.fasta	46252.6	1	3	3	4	0.0023	0.105
201210Orbi_Dave_Gelsample (1)	Uncategorized Sample	BioSample 1	P44 (F020925)	| Symbols: GSA2 | glutamate-1-semialdehyde 2,1-aminomutase 2 | chr3:18049697-18051550 FORWARD LENGTH=472	AT3G48730.1	TAIR10_pep_20101214_contaminants.fasta	50143.4	0.998	2	2	3	0.0017	0.0678
201210Orbi_Dave_Gelsample (1)	Uncategorized Sample	BioSample 1	P44 (F020925)	| Symbols: | NagB/RpiA/CoA transferase-like superfamily protein | chr3:2324967-2327380 REVERSE LENGTH=407	AT3G07300.1,AT3G07300.2,AT3G07300.3	TAIR10_pep_20101214_contaminants.fasta	43598.6	0.998	2	2	3	0.0017	0.0688
201210Orbi_Dave_Gelsample (1)	Uncategorized Sample	BioSample 1	P44 (F020925)	| Symbols: AXS2 | UDP-D-apiose/UDP-D-xylose synthase 2 | chr1:2574259-2576609 REVERSE LENGTH=389	AT1G08200.1	TAIR10_pep_20101214_contaminants.fasta	43792	0.998	2	2	3	0.0017	0.0617
201210Orbi_Dave_Gelsample (1)	Uncategorized Sample	BioSample 1	P44 (F020925)	| Symbols: | Class I glutamine amidotransferase-like superfamily protein | chr1:19864942-19867341 REVERSE LENGTH=438	AT1G53280.1	TAIR10_pep_20101214_contaminants.fasta	46990.9	0.998	2	2	3	0.0017	0.0502
201210Orbi_Dave_Gelsample (1)	Uncategorized Sample	BioSample 1	P44 (F020925)	| Symbols: LHCB4.1 | light harvesting complex photosystem II | chr5:209084-210243 FORWARD LENGTH=290	AT5G01530.1	TAIR10_pep_20101214_contaminants.fasta	31140.7	1	3	3	3	0.0017	0.114
201210Orbi_Dave_Gelsample (1)	Uncategorized Sample	BioSample 1	P44 (F020925)	| Symbols: ZAC, AGD12 | Calcium-dependent ARF-type GTPase activating protein family | chr4:11284694-11286532 FORWARD LENGTH=337	AT4G21160.1,AT4G21160.2,AT4G21160.3,AT4G21160.4	TAIR10_pep_20101214_contaminants.fasta	37146	0.998	2	2	2	0.0011	0.095
201210Orbi_Dave_Gelsample (1)	Uncategorized Sample	BioSample 1	P44 (F020925)	| Symbols: NSP5 | nitrile specifier protein 5 | chr5:19541283-19542358 REVERSE LENGTH=326	AT5G48180.1	TAIR10_pep_20101214_contaminants.fasta	35852.4	0.998	2	2	2	0.0011	0.0644
201210Orbi_Dave_Gelsample (1)	Uncategorized Sample	BioSample 1	P44 (F020925)	| Symbols: ACT1, AAc1 | actin 1 | chr2:15779761-15781241 FORWARD LENGTH=377	AT2G37620.1,AT2G37620.2,AT3G53750.1	TAIR10_pep_20101214_contaminants.fasta	41798.9	0.998	2	2	2	0.0011	0.257
201210Orbi_Dave_Gelsample (1)	Uncategorized Sample	BioSample 1	P45 (F020926)	| Symbols: CHLI2, CHL I2, CHLI-2 | magnesium chelatase i2 | chr5:18628095-18629565 FORWARD LENGTH=418	AT5G45930.1	TAIR10_pep_20101214_contaminants.fasta	46098.3	1	22	26	67	0.0489	0.589
201210Orbi_Dave_Gelsample (1)	Uncategorized Sample	BioSample 1	P45 (F020926)	| Symbols: | Proteasome component (PCI) domain protein | chr3:406692-408919 FORWARD LENGTH=417	AT3G02200.2	TAIR10_pep_20101214_contaminants.fasta	46785.9	1	19	21	49	0.0358	0.547
201210Orbi_Dave_Gelsample (1)	Uncategorized Sample	BioSample 1	P45 (F020926)	| Symbols: MBD11, ATMBD11 | methyl-CPG-binding domain 11 | chr3:5343209-5344386 FORWARD LENGTH=254	AT3G15790.1	TAIR10_pep_20101214_contaminants.fasta	27641.6	1	11	14	30	0.0219	0.362
201210Orbi_Dave_Gelsample (1)	Uncategorized Sample	BioSample 1	P45 (F020926)	| Symbols: | Eukaryotic aspartyl protease family protein | chr3:6349090-6350592 REVERSE LENGTH=500	AT3G18490.1	TAIR10_pep_20101214_contaminants.fasta	53234.8	1	13	16	28	0.0204	0.314
201210Orbi_Dave_Gelsample (1)	Uncategorized Sample	BioSample 1	P45 (F020926)	| Symbols: ERD14 | Dehydrin family protein | chr1:28587013-28587657 REVERSE LENGTH=185	AT1G76180.1,AT1G76180.2	TAIR10_pep_20101214_contaminants.fasta	20786.2	1	10	11	20	0.0146	0.535
201210Orbi_Dave_Gelsample (1)	Uncategorized Sample	BioSample 1	P45 (F020926)	| Symbols: CHLI1, CH42, CH-42, CHL11, CHLI-1 | P-loop containing nucleoside triphosphate hydrolases superfamily protein | chr4:10201897-10203361 REVERSE LENGTH=424	AT4G18480.1	TAIR10_pep_20101214_contaminants.fasta	46270.8	1	7	10	19	0.0139	0.389
201210Orbi_Dave_Gelsample (1)	Uncategorized Sample	BioSample 1	P45 (F020926)	| Symbols: ACO2, ATACO2 | ACC oxidase 2 | chr1:23082340-23084068 FORWARD LENGTH=320	AT1G62380.1	TAIR10_pep_20101214_contaminants.fasta	36183.8	1	7	10	19	0.0139	0.266
201210Orbi_Dave_Gelsample (1)	Uncategorized Sample	BioSample 1	P45 (F020926)	| Symbols: SBPASE | sedoheptulose-bisphosphatase | chr3:20709640-20711421 FORWARD LENGTH=393	AT3G55800.1	TAIR10_pep_20101214_contaminants.fasta	42415.6	1	8	8	18	0.0131	0.234
201210Orbi_Dave_Gelsample (1)	Uncategorized Sample	BioSample 1	P45 (F020926)	| Symbols: ADK2 | adenosine kinase 2 | chr5:796573-798997 FORWARD LENGTH=345	AT5G03300.1	TAIR10_pep_20101214_contaminants.fasta	37846.4	1	8	10	17	0.0124	0.359
201210Orbi_Dave_Gelsample (1)	Uncategorized Sample	BioSample 1	P45 (F020926)	| Symbols: P40, AP40, RP40, RPSAA | 40s ribosomal protein SA | chr1:27243148-27244842 REVERSE LENGTH=298	AT1G72370.1,AT1G72370.2	TAIR10_pep_20101214_contaminants.fasta	32291.9	1	6	6	16	0.0117	0.245
201210Orbi_Dave_Gelsample (1)	Uncategorized Sample	BioSample 1	P45 (F020926)	| Symbols: | Survival protein SurE-like phosphatase/nucleotidase | chr4:8538831-8541205 FORWARD LENGTH=315	AT4G14930.1	TAIR10_pep_20101214_contaminants.fasta	34122.2	1	5	5	14	0.0102	0.308
201210Orbi_Dave_Gelsample (1)	Uncategorized Sample	BioSample 1	P45 (F020926)	| Symbols: | Nucleic acid-binding proteins superfamily | chr3:8531689-8533742 REVERSE LENGTH=392	AT3G23700.1	TAIR10_pep_20101214_contaminants.fasta	42750.7	1	5	7	11	0.008	0.161
201210Orbi_Dave_Gelsample (1)	Uncategorized Sample	BioSample 1	P45 (F020926)	| Symbols: PRK | phosphoribulokinase | chr1:11532668-11534406 FORWARD LENGTH=395	AT1G32060.1	TAIR10_pep_20101214_contaminants.fasta	44465.3	1	6	6	11	0.008	0.149
201210Orbi_Dave_Gelsample (1)	Uncategorized Sample	BioSample 1	P45 (F020926)	| Symbols: RPS1, ARRPS1 | ribosomal protein S1 | chr5:11619262-11621223 REVERSE LENGTH=416	AT5G30510.1	TAIR10_pep_20101214_contaminants.fasta	45111.1	1	6	7	10	0.0073	0.173
201210Orbi_Dave_Gelsample (1)	Uncategorized Sample	BioSample 1	P45 (F020926)	| Symbols: PGK | phosphoglycerate kinase | chr1:29924347-29926295 REVERSE LENGTH=401	AT1G79550.1,AT1G79550.2	TAIR10_pep_20101214_contaminants.fasta	42132.9	1	6	7	10	0.0073	0.314
201210Orbi_Dave_Gelsample (1)	Uncategorized Sample	BioSample 1	P45 (F020926)	| Symbols: | ATPase, V0/A0 complex, subunit C/D | chr3:10773144-10775594 REVERSE LENGTH=351	AT3G28710.1	TAIR10_pep_20101214_contaminants.fasta	40793	1	7	7	9	0.0066	0.262
201210Orbi_Dave_Gelsample (1)	Uncategorized Sample	BioSample 1	P45 (F020926)	| Symbols: PGK1 | phosphoglycerate kinase 1 | chr3:4061127-4063140 REVERSE LENGTH=481	AT3G12780.1	TAIR10_pep_20101214_contaminants.fasta	50113.1	1	4	5	9	0.0066	0.133
201210Orbi_Dave_Gelsample (1)	Uncategorized Sample	BioSample 1	P45 (F020926)	| Symbols: | P-loop containing nucleoside triphosphate hydrolases superfamily protein | chr1:30217332-30219784 FORWARD LENGTH=456	AT1G80380.2,AT1G80380.3,AT1G80380.4	TAIR10_pep_20101214_contaminants.fasta	51019.5	1	4	4	8	0.0058	0.0658
201210Orbi_Dave_Gelsample (1)	Uncategorized Sample	BioSample 1	P45 (F020926)	| Symbols: SAL1, ALX8, ATSAL1, HOS2, FRY1, RON1 | Inositol monophosphatase family protein | chr5:25609840-25611802 FORWARD LENGTH=407	AT5G63980.1	TAIR10_pep_20101214_contaminants.fasta	43510.3	1	5	6	8	0.0058	0.263
201210Orbi_Dave_Gelsample (1)	Uncategorized Sample	BioSample 1	P45 (F020926)	| Symbols: TUB2 | tubulin beta chain 2 | chr5:25181560-25183501 FORWARD LENGTH=450	AT5G62690.1,AT5G62700.1	TAIR10_pep_20101214_contaminants.fasta	50733.9	1	5	5	7	0.0051	0.127
201210Orbi_Dave_Gelsample (1)	Uncategorized Sample	BioSample 1	P45 (F020926)	| Symbols: | myb-like HTH transcriptional regulator family protein | chr2:73456-74902 REVERSE LENGTH=286	AT2G01060.1	TAIR10_pep_20101214_contaminants.fasta	31075.1	1	3	3	6	0.0044	0.126
201210Orbi_Dave_Gelsample (1)	Uncategorized Sample	BioSample 1	P45 (F020926)	| Symbols: | Plastid-lipid associated protein PAP / fibrillin family protein | chr2:14912309-14913797 REVERSE LENGTH=376	AT2G35490.1	TAIR10_pep_20101214_contaminants.fasta	40506.9	1	4	4	6	0.0044	0.162
201210Orbi_Dave_Gelsample (1)	Uncategorized Sample	BioSample 1	P45 (F020926)	| Symbols: | 6-phosphogluconate dehydrogenase family protein | chr5:16665647-16667110 REVERSE LENGTH=487	AT5G41670.1,AT5G41670.2	TAIR10_pep_20101214_contaminants.fasta	53319	1	4	4	6	0.0044	0.133
201210Orbi_Dave_Gelsample (1)	Uncategorized Sample	BioSample 1	P45 (F020926)	| Symbols: | Thioredoxin superfamily protein | chr3:3672189-3673937 FORWARD LENGTH=266	AT3G11630.1	TAIR10_pep_20101214_contaminants.fasta	29093.1	1	4	4	6	0.0044	0.237
201210Orbi_Dave_Gelsample (1)	Uncategorized Sample	BioSample 1	P45 (F020926)	| Symbols: LHB1B2, LHCB1.5 | photosystem II light harvesting complex gene B1B2 | chr2:14522716-14523513 REVERSE LENGTH=265	AT2G34420.1	TAIR10_pep_20101214_contaminants.fasta	28054.7	1	3	4	5	0.0037	0.0679
201210Orbi_Dave_Gelsample (1)	Uncategorized Sample	BioSample 1	P45 (F020926)	| Symbols: ATFIP37, FIP37 | FKBP12 interacting protein 37 | chr3:20056848-20059396 FORWARD LENGTH=330	AT3G54170.1	TAIR10_pep_20101214_contaminants.fasta	37216	1	4	4	5	0.0037	0.158
201210Orbi_Dave_Gelsample (1)	Uncategorized Sample	BioSample 1	P45 (F020926)	| Symbols: GAPA, GAPA-1 | glyceraldehyde 3-phosphate dehydrogenase A subunit | chr3:9795226-9796848 FORWARD LENGTH=396	AT3G26650.1	TAIR10_pep_20101214_contaminants.fasta	42490.1	1	3	3	4	0.0029	0.162
201210Orbi_Dave_Gelsample (1)	Uncategorized Sample	BioSample 1	P45 (F020926)	| Symbols: PTAC16 | plastid transcriptionally active 16 | chr3:17228766-17231021 FORWARD LENGTH=510	AT3G46780.1	TAIR10_pep_20101214_contaminants.fasta	54358.6	1	3	3	4	0.0029	0.0843
201210Orbi_Dave_Gelsample (1)	Uncategorized Sample	BioSample 1	P45 (F020926)	| Symbols: EMB1374, CPSUFE, ATSUFE, SUFE1 | chloroplast sulfur E | chr4:13382456-13383571 REVERSE LENGTH=371	AT4G26500.1	TAIR10_pep_20101214_contaminants.fasta	40834.5	1	3	3	4	0.0029	0.105
201210Orbi_Dave_Gelsample (1)	Uncategorized Sample	BioSample 1	P45 (F020926)	| Symbols: FLA13 | FASCICLIN-like arabinogalactan protein 13 precursor | chr5:17761128-17761871 FORWARD LENGTH=247	AT5G44130.1	TAIR10_pep_20101214_contaminants.fasta	26205.8	0.998	2	2	4	0.0029	0.0729
201210Orbi_Dave_Gelsample (1)	Uncategorized Sample	BioSample 1	P45 (F020926)	| Symbols: | Nuclear transport factor 2 (NTF2) family protein with RNA binding (RRM-RBD-RNP motifs) domain | chr5:24543988-24546027 FORWARD LENGTH=459	AT5G60980.1,AT5G60980.2	TAIR10_pep_20101214_contaminants.fasta	49414	0.998	2	2	4	0.0029	0.0632
201210Orbi_Dave_Gelsample (1)	Uncategorized Sample	BioSample 1	P45 (F020926)	| Symbols: PDV2 | plastid division2 | chr2:6984072-6984746 REVERSE LENGTH=224	AT2G16070.1,AT2G16070.2	TAIR10_pep_20101214_contaminants.fasta	24772	1	3	3	4	0.0029	0.205
201210Orbi_Dave_Gelsample (1)	Uncategorized Sample	BioSample 1	P45 (F020926)	| Symbols: | Protein of unknown function (DUF760) | chr1:11568701-11570241 FORWARD LENGTH=406	AT1G32160.1	TAIR10_pep_20101214_contaminants.fasta	45869.4	1	2	3	4	0.0029	0.069
201210Orbi_Dave_Gelsample (1)	Uncategorized Sample	BioSample 1	P45 (F020926)	| Symbols: GUN5, CCH, CHLH, CCH1, ABAR | magnesium-chelatase subunit chlH, chloroplast, putative / Mg-protoporphyrin IX chelatase, putative (CHLH) | chr5:4387567-4392082 REVERSE LENGTH=1381	AT5G13630.1,AT5G13630.2	TAIR10_pep_20101214_contaminants.fasta	153578	0.999	2	2	3	0.0022	0.021
201210Orbi_Dave_Gelsample (1)	Uncategorized Sample	BioSample 1	P45 (F020926)	| Symbols: ATTLL1, TLL1 | triacylglycerol lipase-like 1 | chr1:17123889-17128462 FORWARD LENGTH=479	AT1G45201.1,AT1G45201.2	TAIR10_pep_20101214_contaminants.fasta	54779.7	1	3	3	3	0.0022	0.0793
201210Orbi_Dave_Gelsample (1)	Uncategorized Sample	BioSample 1	P45 (F020926)	| Symbols: | Proteasome component (PCI) domain protein | chr5:5079579-5081929 FORWARD LENGTH=442	AT5G15610.1,AT5G15610.2	TAIR10_pep_20101214_contaminants.fasta	49767.9	0.998	2	2	3	0.0022	0.106
201210Orbi_Dave_Gelsample (1)	Uncategorized Sample	BioSample 1	P45 (F020926)	| Symbols: LHCB4.1 | light harvesting complex photosystem II | chr5:209084-210243 FORWARD LENGTH=290	AT5G01530.1	TAIR10_pep_20101214_contaminants.fasta	31140.7	1	3	3	3	0.0022	0.114
201210Orbi_Dave_Gelsample (1)	Uncategorized Sample	BioSample 1	P45 (F020926)	| Symbols: HPR, ATHPR1 | hydroxypyruvate reductase | chr1:25493418-25495720 FORWARD LENGTH=386	AT1G68010.1,AT1G68010.2	TAIR10_pep_20101214_contaminants.fasta	42248.5	0.998	2	2	2	0.0015	0.0674
201210Orbi_Dave_Gelsample (1)	Uncategorized Sample	BioSample 1	P46 (F020927)	| Symbols: ERD14 | Dehydrin family protein | chr1:28587013-28587657 REVERSE LENGTH=185	AT1G76180.1,AT1G76180.2	TAIR10_pep_20101214_contaminants.fasta	20786.2	1	18	25	44	0.0311	0.643
201210Orbi_Dave_Gelsample (1)	Uncategorized Sample	BioSample 1	P46 (F020927)	| Symbols: | pfkB-like carbohydrate kinase family protein | chr1:24778400-24780393 FORWARD LENGTH=384	AT1G66430.1	TAIR10_pep_20101214_contaminants.fasta	41473	1	17	23	40	0.0282	0.5
201210Orbi_Dave_Gelsample (1)	Uncategorized Sample	BioSample 1	P46 (F020927)	| Symbols: | Clathrin light chain protein | chr2:16726564-16728001 FORWARD LENGTH=258	AT2G40060.1	TAIR10_pep_20101214_contaminants.fasta	28837.5	1	14	19	27	0.0191	0.496
201210Orbi_Dave_Gelsample (1)	Uncategorized Sample	BioSample 1	P46 (F020927)	| Symbols: P40, AP40, RP40, RPSAA | 40s ribosomal protein SA | chr1:27243148-27244842 REVERSE LENGTH=298	AT1G72370.1,AT1G72370.2	TAIR10_pep_20101214_contaminants.fasta	32291.9	1	9	10	21	0.0148	0.342
201210Orbi_Dave_Gelsample (1)	Uncategorized Sample	BioSample 1	P46 (F020927)	| Symbols: TIF3H1 | translation initiation factor 3 subunit H1 | chr1:3607885-3610299 REVERSE LENGTH=337	AT1G10840.1	TAIR10_pep_20101214_contaminants.fasta	38373.3	1	10	10	19	0.0134	0.285
201210Orbi_Dave_Gelsample (1)	Uncategorized Sample	BioSample 1	P46 (F020927)	| Symbols: | unknown protein; BEST Arabidopsis thaliana protein match is: unknown protein (TAIR:AT1G16520.1); Has 30201 Blast hits to 17322 proteins in 780 species: Archae - 12; Bacteria - 1396; Metazoa - 17338; Fungi - 3422; Plants - 5037; Viruses - 0; Other Eukaryotes - 2996 (source: NCBI BLink). | chr4:8875932-8877567 FORWARD LENGTH=337	AT4G15545.1	TAIR10_pep_20101214_contaminants.fasta	37207.3	1	10	11	17	0.012	0.338
201210Orbi_Dave_Gelsample (1)	Uncategorized Sample	BioSample 1	P46 (F020927)	| Symbols: SBPASE | sedoheptulose-bisphosphatase | chr3:20709640-20711421 FORWARD LENGTH=393	AT3G55800.1	TAIR10_pep_20101214_contaminants.fasta	42415.6	1	8	8	15	0.0106	0.239
201210Orbi_Dave_Gelsample (1)	Uncategorized Sample	BioSample 1	P46 (F020927)	| Symbols: | Tropomyosin-related | chr1:2001625-2002596 FORWARD LENGTH=323	AT1G06530.1	TAIR10_pep_20101214_contaminants.fasta	36119.6	1	9	10	15	0.0106	0.3
201210Orbi_Dave_Gelsample (1)	Uncategorized Sample	BioSample 1	P46 (F020927)	| Symbols: | Late embryogenesis abundant protein, group 2 | chr2:18226922-18227988 FORWARD LENGTH=325	AT2G44060.1,AT2G44060.2	TAIR10_pep_20101214_contaminants.fasta	36038	1	8	8	14	0.0099	0.289
201210Orbi_Dave_Gelsample (1)	Uncategorized Sample	BioSample 1	P46 (F020927)	| Symbols: ANNAT1, OXY5, ATOXY5 | annexin 1 | chr1:13225304-13226939 FORWARD LENGTH=317	AT1G35720.1	TAIR10_pep_20101214_contaminants.fasta	36204.9	1	11	11	13	0.0092	0.372
201210Orbi_Dave_Gelsample (1)	Uncategorized Sample	BioSample 1	P46 (F020927)	| Symbols: | Eukaryotic aspartyl protease family protein | chr3:6349090-6350592 REVERSE LENGTH=500	AT3G18490.1	TAIR10_pep_20101214_contaminants.fasta	53234.8	1	6	8	11	0.0078	0.188
201210Orbi_Dave_Gelsample (1)	Uncategorized Sample	BioSample 1	P46 (F020927)	| Symbols: NBP35, ATNBP35 | nucleotide binding protein 35 | chr5:20734267-20735824 FORWARD LENGTH=350	AT5G50960.1	TAIR10_pep_20101214_contaminants.fasta	37305.8	1	6	8	11	0.0078	0.209
201210Orbi_Dave_Gelsample (1)	Uncategorized Sample	BioSample 1	P46 (F020927)	| Symbols: LHCB3, LHCB3*1 | light-harvesting chlorophyll B-binding protein 3 | chr5:22038424-22039383 FORWARD LENGTH=265	AT5G54270.1	TAIR10_pep_20101214_contaminants.fasta	28707.4	1	3	5	9	0.0064	0.132
201210Orbi_Dave_Gelsample (1)	Uncategorized Sample	BioSample 1	P46 (F020927)	| Symbols: NPQ4, PSBS | Chlorophyll A-B binding family protein | chr1:16871768-16873194 FORWARD LENGTH=265	AT1G44575.1	TAIR10_pep_20101214_contaminants.fasta	28009.7	1	5	5	6	0.0042	0.177
201210Orbi_Dave_Gelsample (1)	Uncategorized Sample	BioSample 1	P46 (F020927)	| Symbols: ATPC1 | ATPase, F1 complex, gamma subunit protein | chr4:2350761-2351882 REVERSE LENGTH=373	AT4G04640.1	TAIR10_pep_20101214_contaminants.fasta	40911.9	1	4	4	6	0.0042	0.126
201210Orbi_Dave_Gelsample (1)	Uncategorized Sample	BioSample 1	P46 (F020927)	| Symbols: LHB1B2, LHCB1.5 | photosystem II light harvesting complex gene B1B2 | chr2:14522716-14523513 REVERSE LENGTH=265	AT2G34420.1	TAIR10_pep_20101214_contaminants.fasta	28054.7	1	4	4	5	0.0035	0.113
201210Orbi_Dave_Gelsample (1)	Uncategorized Sample	BioSample 1	P46 (F020927)	| Symbols: | 2-oxoglutarate (2OG) and Fe(II)-dependent oxygenase superfamily protein | chr5:17457321-17458714 REVERSE LENGTH=362	AT5G43450.1	TAIR10_pep_20101214_contaminants.fasta	40876.7	1	3	3	5	0.0035	0.0801
201210Orbi_Dave_Gelsample (1)	Uncategorized Sample	BioSample 1	P46 (F020927)	| Symbols: FLA13 | FASCICLIN-like arabinogalactan protein 13 precursor | chr5:17761128-17761871 FORWARD LENGTH=247	AT5G44130.1	TAIR10_pep_20101214_contaminants.fasta	26205.8	1	3	4	5	0.0035	0.134
201210Orbi_Dave_Gelsample (1)	Uncategorized Sample	BioSample 1	P46 (F020927)	| Symbols: LHCB5 | light harvesting complex of photosystem II 5 | chr4:6408200-6409496 FORWARD LENGTH=280	AT4G10340.1	TAIR10_pep_20101214_contaminants.fasta	30158.3	1	3	3	5	0.0035	0.129
201210Orbi_Dave_Gelsample (1)	Uncategorized Sample	BioSample 1	P46 (F020927)	| Symbols: NPQ1, AVDE1 | non-photochemical quenching 1 | chr1:2707462-2709387 FORWARD LENGTH=462	AT1G08550.1,AT1G08550.2	TAIR10_pep_20101214_contaminants.fasta	52018.4	1	3	3	5	0.0035	0.0801
201210Orbi_Dave_Gelsample (1)	Uncategorized Sample	BioSample 1	P46 (F020927)	| Symbols: LHCB4.1 | light harvesting complex photosystem II | chr5:209084-210243 FORWARD LENGTH=290	AT5G01530.1	TAIR10_pep_20101214_contaminants.fasta	31140.7	1	4	4	4	0.0028	0.148
201210Orbi_Dave_Gelsample (1)	Uncategorized Sample	BioSample 1	P46 (F020927)	| Symbols: | Plant protein 1589 of unknown function | chr5:1105672-1107629 REVERSE LENGTH=305	AT5G04090.2	TAIR10_pep_20101214_contaminants.fasta	34538.7	1	3	3	4	0.0028	0.115
201210Orbi_Dave_Gelsample (1)	Uncategorized Sample	BioSample 1	P46 (F020927)	| Symbols: PEP | RNA-binding KH domain-containing protein | chr4:13197280-13199539 FORWARD LENGTH=495	AT4G26000.1	TAIR10_pep_20101214_contaminants.fasta	54025.2	1	4	4	4	0.0028	0.097
201210Orbi_Dave_Gelsample (1)	Uncategorized Sample	BioSample 1	P46 (F020927)	| Symbols: | Granulin repeat cysteine protease family protein | chr5:17269784-17272117 REVERSE LENGTH=463	AT5G43060.1	TAIR10_pep_20101214_contaminants.fasta	51204.9	0.998	2	2	4	0.0028	0.0626
201210Orbi_Dave_Gelsample (1)	Uncategorized Sample	BioSample 1	P46 (F020927)	| Symbols: | ARM repeat superfamily protein | chr3:21544189-21545981 FORWARD LENGTH=314	AT3G58180.1	TAIR10_pep_20101214_contaminants.fasta	34092.9	1	3	3	4	0.0028	0.0955
201210Orbi_Dave_Gelsample (1)	Uncategorized Sample	BioSample 1	P46 (F020927)	| Symbols: EMB1374, CPSUFE, ATSUFE, SUFE1 | chloroplast sulfur E | chr4:13382456-13383571 REVERSE LENGTH=371	AT4G26500.1	TAIR10_pep_20101214_contaminants.fasta	40834.5	1	3	3	4	0.0028	0.105
201210Orbi_Dave_Gelsample (1)	Uncategorized Sample	BioSample 1	P46 (F020927)	| Symbols: FBA1 | fructose-bisphosphate aldolase 1 | chr2:9128416-9130152 REVERSE LENGTH=399	AT2G21330.1	TAIR10_pep_20101214_contaminants.fasta	42931.5	1	3	3	3	0.0021	0.0952
201210Orbi_Dave_Gelsample (1)	Uncategorized Sample	BioSample 1	P46 (F020927)	| Symbols: PSBD | photosystem II reaction center protein D | chrC:32711-33772 FORWARD LENGTH=353	ATCG00270.1	TAIR10_pep_20101214_contaminants.fasta	39548.8	1	3	3	3	0.0021	0.0907
201210Orbi_Dave_Gelsample (1)	Uncategorized Sample	BioSample 1	P46 (F020927)	| Symbols: ACO2, ATACO2 | ACC oxidase 2 | chr1:23082340-23084068 FORWARD LENGTH=320	AT1G62380.1	TAIR10_pep_20101214_contaminants.fasta	36183.8	0.998	2	2	3	0.0021	0.0781
201210Orbi_Dave_Gelsample (1)	Uncategorized Sample	BioSample 1	P46 (F020927)	| Symbols: GRF1, GF14 CHI | general regulatory factor 1 | chr4:5775387-5777157 FORWARD LENGTH=267	AT4G09000.1	TAIR10_pep_20101214_contaminants.fasta	29932.9	1	3	3	3	0.0021	0.139
201210Orbi_Dave_Gelsample (1)	Uncategorized Sample	BioSample 1	P46 (F020927)	| Symbols: FBA2 | fructose-bisphosphate aldolase 2 | chr4:18163714-18165659 REVERSE LENGTH=398	AT4G38970.1	TAIR10_pep_20101214_contaminants.fasta	42988.1	0.998	2	2	3	0.0021	0.133
201210Orbi_Dave_Gelsample (1)	Uncategorized Sample	BioSample 1	P46 (F020927)	| Symbols: LHCB2.2, LHCB2 | photosystem II light harvesting complex gene 2.2 | chr2:1799436-1800329 REVERSE LENGTH=265	AT2G05070.1,AT2G05100.1,AT3G27690.1	TAIR10_pep_20101214_contaminants.fasta	28650.4	0.998	2	2	2	0.0014	0.253
201210Orbi_Dave_Gelsample (1)	Uncategorized Sample	BioSample 1	P46 (F020927)	| Symbols: | unknown protein; FUNCTIONS IN: molecular_function unknown; INVOLVED IN: biological_process unknown; LOCATED IN: thylakoid, chloroplast thylakoid membrane, chloroplast, plastoglobule, chloroplast envelope; EXPRESSED IN: 23 plant structures; EXPRESSED DURING: 14 growth stages; BEST Arabidopsis thaliana protein match is: unknown protein (TAIR:AT4G38100.1); Has 323 Blast hits to 323 prot…	AT4G01150.1	TAIR10_pep_20101214_contaminants.fasta	17698.1	0.997	2	2	2	0.0014	0.0976
201210Orbi_Dave_Gelsample (1)	Uncategorized Sample	BioSample 1	P46 (F020927)	| Symbols: AAC1 | ADP/ATP carrier 1 | chr3:2605706-2607030 REVERSE LENGTH=381	AT3G08580.1,AT3G08580.2,AT4G28390.1,AT5G13490.1,AT5G13490.2	TAIR10_pep_20101214_contaminants.fasta	41477.3	0.998	2	2	2	0.0014	0.0604
201210Orbi_Dave_Gelsample (1)	Uncategorized Sample	BioSample 1	P46 (F020927)	| Symbols: LHCB4.2 | light harvesting complex photosystem II | chr3:2717717-2718665 FORWARD LENGTH=287	AT3G08940.2	TAIR10_pep_20101214_contaminants.fasta	31194.7	0.998	2	2	2	0.0014	0.101
201210Orbi_Dave_Gelsample (1)	Uncategorized Sample	BioSample 1	P46 (F020927)	| Symbols: AR192 | Co-chaperone GrpE family protein | chr4:13485066-13486560 REVERSE LENGTH=327	AT4G26780.1	TAIR10_pep_20101214_contaminants.fasta	36116.6	0.999	2	2	2	0.0014	0.0673
201210Orbi_Dave_Gelsample (1)	Uncategorized Sample	BioSample 1	P46 (F020927)	| Symbols: | Alpha-1,4-glucan-protein synthase family protein | chr5:5393296-5394342 FORWARD LENGTH=348	AT5G16510.1,AT5G16510.2	TAIR10_pep_20101214_contaminants.fasta	38585.8	0.998	2	2	2	0.0014	0.0546
201210Orbi_Dave_Gelsample (1)	Uncategorized Sample	BioSample 1	P46 (F020927)	| Symbols: HSC70-1, HSP70-1, AT-HSC70-1, HSC70 | heat shock cognate protein 70-1 | chr5:554055-556334 REVERSE LENGTH=651	AT5G02500.1	TAIR10_pep_20101214_contaminants.fasta	71359.6	0.998	2	2	2	0.0014	0.0538
201210Orbi_Dave_Gelsample (1)	Uncategorized Sample	BioSample 1	P46 (F020927)	| Symbols: | unknown protein; FUNCTIONS IN: molecular_function unknown; INVOLVED IN: biological_process unknown; LOCATED IN: cellular_component unknown; EXPRESSED IN: 24 plant structures; EXPRESSED DURING: 13 growth stages; BEST Arabidopsis thaliana protein match is: unknown protein (TAIR:AT1G29530.1); Has 1236 Blast hits to 680 proteins in 89 species: Archae - 0; Bacteria - 0; Metazoa - 473; Fun…	AT2G34310.1,AT2G34310.2,AT2G34310.3	TAIR10_pep_20101214_contaminants.fasta	26143.3	0.998	2	2	2	0.0014	0.145
201210Orbi_Dave_Gelsample (1)	Uncategorized Sample	BioSample 1	P46 (F020927)	| Symbols: CRB, CSP41B, HIP1.3 | chloroplast RNA binding | chr1:3015473-3018035 FORWARD LENGTH=378	AT1G09340.1	TAIR10_pep_20101214_contaminants.fasta	42621.4	1	2	2	2	0.0014	0.0741
201210Orbi_Dave_Gelsample (1)	Uncategorized Sample	BioSample 1	P47 (F020928)	| Symbols: HEMC | hydroxymethylbilane synthase | chr5:2663763-2665596 REVERSE LENGTH=382	AT5G08280.1	TAIR10_pep_20101214_contaminants.fasta	41044.6	1	23	34	78	0.052	0.599
201210Orbi_Dave_Gelsample (1)	Uncategorized Sample	BioSample 1	P47 (F020928)	| Symbols: | Aldolase superfamily protein | chr2:95006-96491 REVERSE LENGTH=391	AT2G01140.1	TAIR10_pep_20101214_contaminants.fasta	42328.1	1	22	28	54	0.036	0.527
201210Orbi_Dave_Gelsample (1)	Uncategorized Sample	BioSample 1	P47 (F020928)	| Symbols: | Nitrilase/cyanide hydratase and apolipoprotein N-acyltransferase family protein | chr5:3885162-3887772 FORWARD LENGTH=369	AT5G12040.1	TAIR10_pep_20101214_contaminants.fasta	40332.3	1	13	19	42	0.028	0.374
201210Orbi_Dave_Gelsample (1)	Uncategorized Sample	BioSample 1	P47 (F020928)	| Symbols: NIT1, ATNIT1, NITI | nitrilase 1 | chr3:15986901-15988841 FORWARD LENGTH=346	AT3G44310.1,AT3G44310.3	TAIR10_pep_20101214_contaminants.fasta	38152.3	1	17	25	39	0.026	0.445
201210Orbi_Dave_Gelsample (1)	Uncategorized Sample	BioSample 1	P47 (F020928)	| Symbols: | Transducin/WD40 repeat-like superfamily protein | chr3:5291076-5292796 REVERSE LENGTH=341	AT3G15610.1	TAIR10_pep_20101214_contaminants.fasta	37356.2	1	18	21	38	0.0253	0.663
201210Orbi_Dave_Gelsample (1)	Uncategorized Sample	BioSample 1	P47 (F020928)	| Symbols: AT-AER, AER | alkenal reductase | chr5:5576291-5578001 REVERSE LENGTH=345	AT5G16970.1	TAIR10_pep_20101214_contaminants.fasta	38133.9	1	15	18	24	0.016	0.614
201210Orbi_Dave_Gelsample (1)	Uncategorized Sample	BioSample 1	P47 (F020928)	| Symbols: ATPC1 | ATPase, F1 complex, gamma subunit protein | chr4:2350761-2351882 REVERSE LENGTH=373	AT4G04640.1	TAIR10_pep_20101214_contaminants.fasta	40911.9	1	10	11	20	0.0133	0.298
201210Orbi_Dave_Gelsample (1)	Uncategorized Sample	BioSample 1	P47 (F020928)	| Symbols: | prephenate dehydrogenase family protein | chr1:5404505-5405581 FORWARD LENGTH=358	AT1G15710.1	TAIR10_pep_20101214_contaminants.fasta	40634.8	1	10	10	16	0.0107	0.288
201210Orbi_Dave_Gelsample (1)	Uncategorized Sample	BioSample 1	P47 (F020928)	| Symbols: | NAD(P)-linked oxidoreductase superfamily protein | chr2:11803981-11805965 REVERSE LENGTH=384	AT2G27680.1	TAIR10_pep_20101214_contaminants.fasta	43155.4	1	7	9	15	0.01	0.24
201210Orbi_Dave_Gelsample (1)	Uncategorized Sample	BioSample 1	P47 (F020928)	| Symbols: OTC | ornithine carbamoyltransferase | chr1:28266457-28268383 REVERSE LENGTH=375	AT1G75330.1	TAIR10_pep_20101214_contaminants.fasta	41002.4	1	6	8	14	0.0093	0.171
201210Orbi_Dave_Gelsample (1)	Uncategorized Sample	BioSample 1	P47 (F020928)	| Symbols: PUR ALPHA-1 | purin-rich alpha 1 | chr2:13642716-13644036 REVERSE LENGTH=296	AT2G32080.1,AT2G32080.2	TAIR10_pep_20101214_contaminants.fasta	32201.1	1	8	8	12	0.008	0.301
201210Orbi_Dave_Gelsample (1)	Uncategorized Sample	BioSample 1	P47 (F020928)	| Symbols: | Protein of unknown function (DUF1350) | chr3:15430770-15433035 FORWARD LENGTH=373	AT3G43540.1	TAIR10_pep_20101214_contaminants.fasta	40980.1	1	7	8	11	0.0073	0.316
201210Orbi_Dave_Gelsample (1)	Uncategorized Sample	BioSample 1	P47 (F020928)	| Symbols: NTRA, ATNTRA, NTR2 | NADPH-dependent thioredoxin reductase A | chr2:7564357-7566219 FORWARD LENGTH=378	AT2G17420.1	TAIR10_pep_20101214_contaminants.fasta	40015	1	7	7	10	0.0067	0.294
201210Orbi_Dave_Gelsample (1)	Uncategorized Sample	BioSample 1	P47 (F020928)	| Symbols: | NAD(P)-binding Rossmann-fold superfamily protein | chr4:240798-242267 REVERSE LENGTH=327	AT4G00560.1	TAIR10_pep_20101214_contaminants.fasta	36152	1	8	8	9	0.006	0.312
201210Orbi_Dave_Gelsample (1)	Uncategorized Sample	BioSample 1	P47 (F020928)	| Symbols: | Protein of unknown function (DUF3411) | chr5:4044950-4047290 REVERSE LENGTH=386	AT5G12470.1	TAIR10_pep_20101214_contaminants.fasta	41324.5	1	6	6	9	0.006	0.161
201210Orbi_Dave_Gelsample (1)	Uncategorized Sample	BioSample 1	P47 (F020928)	| Symbols: MDH | malate dehydrogenase | chr3:17513657-17514868 FORWARD LENGTH=403	AT3G47520.1	TAIR10_pep_20101214_contaminants.fasta	42406.3	1	8	8	9	0.006	0.345
201210Orbi_Dave_Gelsample (1)	Uncategorized Sample	BioSample 1	P47 (F020928)	| Symbols: SMT1, CPH | sterol methyltransferase 1 | chr5:4424048-4426866 REVERSE LENGTH=336	AT5G13710.1,AT5G13710.2	TAIR10_pep_20101214_contaminants.fasta	38269.5	1	7	7	9	0.006	0.226
201210Orbi_Dave_Gelsample (1)	Uncategorized Sample	BioSample 1	P47 (F020928)	| Symbols: | Transducin/WD40 repeat-like superfamily protein | chr3:18413690-18415223 FORWARD LENGTH=317	AT3G49660.1	TAIR10_pep_20101214_contaminants.fasta	34820.3	1	6	6	9	0.006	0.3
201210Orbi_Dave_Gelsample (1)	Uncategorized Sample	BioSample 1	P47 (F020928)	| Symbols: | NAD(P)-binding Rossmann-fold superfamily protein | chr2:631413-632449 REVERSE LENGTH=318	AT2G02400.1	TAIR10_pep_20101214_contaminants.fasta	34840.1	1	4	4	8	0.0053	0.142
201210Orbi_Dave_Gelsample (1)	Uncategorized Sample	BioSample 1	P47 (F020928)	| Symbols: TOM40 | translocase of the outer mitochondrial membrane 40 | chr3:6967685-6970247 FORWARD LENGTH=309	AT3G20000.1	TAIR10_pep_20101214_contaminants.fasta	34251.2	1	6	6	8	0.0053	0.311
201210Orbi_Dave_Gelsample (1)	Uncategorized Sample	BioSample 1	P47 (F020928)	| Symbols: ATCYSC1, ARATH;BSAS3;1, CYSC1 | cysteine synthase C1 | chr3:22735885-22737792 FORWARD LENGTH=368	AT3G61440.1	TAIR10_pep_20101214_contaminants.fasta	39928.6	1	5	5	8	0.0053	0.136
201210Orbi_Dave_Gelsample (1)	Uncategorized Sample	BioSample 1	P47 (F020928)	| Symbols: | Lactate/malate dehydrogenase family protein | chr1:1189418-1191267 REVERSE LENGTH=332	AT1G04410.1	TAIR10_pep_20101214_contaminants.fasta	35570.9	1	4	4	6	0.004	0.16
201210Orbi_Dave_Gelsample (1)	Uncategorized Sample	BioSample 1	P47 (F020928)	| Symbols: | Aldolase superfamily protein | chr3:19627383-19628874 REVERSE LENGTH=358	AT3G52930.1	TAIR10_pep_20101214_contaminants.fasta	38540.4	1	4	5	6	0.004	0.154
201210Orbi_Dave_Gelsample (1)	Uncategorized Sample	BioSample 1	P47 (F020928)	| Symbols: | NAD(P)-binding Rossmann-fold superfamily protein | chr4:16771401-16773269 REVERSE LENGTH=395	AT4G35250.1	TAIR10_pep_20101214_contaminants.fasta	43723.8	1	4	4	5	0.0033	0.132
201210Orbi_Dave_Gelsample (1)	Uncategorized Sample	BioSample 1	P47 (F020928)	| Symbols: | Transducin/WD40 repeat-like superfamily protein | chr1:19642866-19644978 FORWARD LENGTH=343	AT1G52730.1,AT1G52730.2	TAIR10_pep_20101214_contaminants.fasta	37754.2	1	3	3	4	0.0027	0.472
201210Orbi_Dave_Gelsample (1)	Uncategorized Sample	BioSample 1	P47 (F020928)	| Symbols: | Phosphoenolpyruvate carboxylase family protein | chr1:7502325-7504103 REVERSE LENGTH=336	AT1G21440.1	TAIR10_pep_20101214_contaminants.fasta	36308.1	1	4	4	4	0.0027	0.152
201210Orbi_Dave_Gelsample (1)	Uncategorized Sample	BioSample 1	P47 (F020928)	| Symbols: EIF2 BETA, EMB1401 | eukaryotic translation initiation factor 2 beta subunit | chr5:7094994-7096661 REVERSE LENGTH=268	AT5G20920.1,AT5G20920.2,AT5G20920.3	TAIR10_pep_20101214_contaminants.fasta	30663.5	1	3	3	3	0.002	0.101
201210Orbi_Dave_Gelsample (1)	Uncategorized Sample	BioSample 1	P47 (F020928)	| Symbols: HSK, DMR1 | homoserine kinase | chr2:7508606-7509718 FORWARD LENGTH=370	AT2G17265.1	TAIR10_pep_20101214_contaminants.fasta	38528.9	0.998	2	3	3	0.002	0.0568
201210Orbi_Dave_Gelsample (1)	Uncategorized Sample	BioSample 1	P47 (F020928)	| Symbols: mMDH1 | Lactate/malate dehydrogenase family protein | chr1:19854966-19856802 REVERSE LENGTH=341	AT1G53240.1	TAIR10_pep_20101214_contaminants.fasta	35805.2	0.998	2	2	3	0.002	0.0352
201210Orbi_Dave_Gelsample (1)	Uncategorized Sample	BioSample 1	P47 (F020928)	| Symbols: FDH | formate dehydrogenase | chr5:4777043-4779190 FORWARD LENGTH=384	AT5G14780.1	TAIR10_pep_20101214_contaminants.fasta	42410.5	0.998	2	2	3	0.002	0.0573
201210Orbi_Dave_Gelsample (1)	Uncategorized Sample	BioSample 1	P47 (F020928)	| Symbols: | Molybdenum cofactor sulfurase family protein | chr1:11000912-11002801 FORWARD LENGTH=318	AT1G30910.1	TAIR10_pep_20101214_contaminants.fasta	35193	0.998	2	2	2	0.0013	0.0692
201210Orbi_Dave_Gelsample (1)	Uncategorized Sample	BioSample 1	P47 (F020928)	| Symbols: GAPA, GAPA-1 | glyceraldehyde 3-phosphate dehydrogenase A subunit | chr3:9795226-9796848 FORWARD LENGTH=396	AT3G26650.1	TAIR10_pep_20101214_contaminants.fasta	42490.1	0.998	2	2	2	0.0013	0.0606
201210Orbi_Dave_Gelsample (1)	Uncategorized Sample	BioSample 1	P47 (F020928)	| Symbols: | D-mannose binding lectin protein with Apple-like carbohydrate-binding domain | chr1:29634401-29635768 REVERSE LENGTH=455	AT1G78820.1	TAIR10_pep_20101214_contaminants.fasta	50595.6	0.998	2	2	2	0.0013	0.0835
201210Orbi_Dave_Gelsample (1)	Uncategorized Sample	BioSample 1	P48 (F020929)	| Symbols: OASB, ACS1, CPACS1, ATCS-B | O-acetylserine (thiol) lyase B | chr2:18129604-18132322 REVERSE LENGTH=392	AT2G43750.1,AT2G43750.2	TAIR10_pep_20101214_contaminants.fasta	41657.6	1	22	26	54	0.0404	0.74
201210Orbi_Dave_Gelsample (1)	Uncategorized Sample	BioSample 1	P48 (F020929)	| Symbols: FBA1 | fructose-bisphosphate aldolase 1 | chr2:9128416-9130152 REVERSE LENGTH=399	AT2G21330.1	TAIR10_pep_20101214_contaminants.fasta	42931.5	1	17	23	52	0.0389	0.596
201210Orbi_Dave_Gelsample (1)	Uncategorized Sample	BioSample 1	P48 (F020929)	| Symbols: | S-adenosyl-L-methionine-dependent methyltransferases superfamily protein | chr2:17121499-17123064 FORWARD LENGTH=352	AT2G41040.1	TAIR10_pep_20101214_contaminants.fasta	39231.7	1	12	17	40	0.0299	0.398
201210Orbi_Dave_Gelsample (1)	Uncategorized Sample	BioSample 1	P48 (F020929)	| Symbols: | NAD(P)-binding Rossmann-fold superfamily protein | chr1:3066811-3068484 FORWARD LENGTH=325	AT1G09500.1	TAIR10_pep_20101214_contaminants.fasta	35773.8	1	17	21	39	0.0292	0.643
201210Orbi_Dave_Gelsample (1)	Uncategorized Sample	BioSample 1	P48 (F020929)	| Symbols: FBA2 | fructose-bisphosphate aldolase 2 | chr4:18163714-18165659 REVERSE LENGTH=398	AT4G38970.1	TAIR10_pep_20101214_contaminants.fasta	42988.1	1	9	12	25	0.0187	0.58
201210Orbi_Dave_Gelsample (1)	Uncategorized Sample	BioSample 1	P48 (F020929)	| Symbols: DEGP1, Deg1 | DegP protease 1 | chr3:10366659-10368864 REVERSE LENGTH=439	AT3G27925.1	TAIR10_pep_20101214_contaminants.fasta	46674.8	1	8	10	15	0.0112	0.237
201210Orbi_Dave_Gelsample (1)	Uncategorized Sample	BioSample 1	P48 (F020929)	| Symbols: HEMC | hydroxymethylbilane synthase | chr5:2663763-2665596 REVERSE LENGTH=382	AT5G08280.1	TAIR10_pep_20101214_contaminants.fasta	41044.6	1	10	10	14	0.0105	0.298
201210Orbi_Dave_Gelsample (1)	Uncategorized Sample	BioSample 1	P48 (F020929)	| Symbols: mMDH1 | Lactate/malate dehydrogenase family protein | chr1:19854966-19856802 REVERSE LENGTH=341	AT1G53240.1	TAIR10_pep_20101214_contaminants.fasta	35805.2	1	8	10	14	0.0105	0.326
201210Orbi_Dave_Gelsample (1)	Uncategorized Sample	BioSample 1	P48 (F020929)	| Symbols: ATLFNR1, FNR1 | ferredoxin-NADP(+)-oxidoreductase 1 | chr5:26451203-26453012 REVERSE LENGTH=360	AT5G66190.1	TAIR10_pep_20101214_contaminants.fasta	40327.5	1	6	7	13	0.0097	0.264
201210Orbi_Dave_Gelsample (1)	Uncategorized Sample	BioSample 1	P48 (F020929)	| Symbols: BCDH BETA1 | branched-chain alpha-keto acid decarboxylase E1 beta subunit | chr1:20723482-20725505 FORWARD LENGTH=352	AT1G55510.1	TAIR10_pep_20101214_contaminants.fasta	38735.2	1	7	7	12	0.009	0.207
201210Orbi_Dave_Gelsample (1)	Uncategorized Sample	BioSample 1	P48 (F020929)	| Symbols: | Oxidoreductase, zinc-binding dehydrogenase family protein | chr1:8398245-8399656 REVERSE LENGTH=386	AT1G23740.1	TAIR10_pep_20101214_contaminants.fasta	40986.1	1	8	9	11	0.0082	0.308
201210Orbi_Dave_Gelsample (1)	Uncategorized Sample	BioSample 1	P48 (F020929)	| Symbols: | alpha/beta-Hydrolases superfamily protein | chr4:17240120-17241518 REVERSE LENGTH=321	AT4G36530.1,AT4G36530.2	TAIR10_pep_20101214_contaminants.fasta	35777.1	1	7	7	11	0.0082	0.249
201210Orbi_Dave_Gelsample (1)	Uncategorized Sample	BioSample 1	P48 (F020929)	| Symbols: AT-AER, AER | alkenal reductase | chr5:5576291-5578001 REVERSE LENGTH=345	AT5G16970.1	TAIR10_pep_20101214_contaminants.fasta	38133.9	1	6	7	10	0.0075	0.206
201210Orbi_Dave_Gelsample (1)	Uncategorized Sample	BioSample 1	P48 (F020929)	| Symbols: mMDH2 | Lactate/malate dehydrogenase family protein | chr3:5056139-5057941 FORWARD LENGTH=341	AT3G15020.1	TAIR10_pep_20101214_contaminants.fasta	35876.2	1	4	5	9	0.0067	0.393
201210Orbi_Dave_Gelsample (1)	Uncategorized Sample	BioSample 1	P48 (F020929)	| Symbols: | alpha/beta-Hydrolases superfamily protein | chr1:19563039-19565260 REVERSE LENGTH=380	AT1G52510.1	TAIR10_pep_20101214_contaminants.fasta	41840.8	1	6	7	9	0.0067	0.234
201210Orbi_Dave_Gelsample (1)	Uncategorized Sample	BioSample 1	P48 (F020929)	| Symbols: PYRB | PYRIMIDINE B | chr3:7090354-7091904 REVERSE LENGTH=390	AT3G20330.1	TAIR10_pep_20101214_contaminants.fasta	43168.5	1	6	6	8	0.006	0.172
201210Orbi_Dave_Gelsample (1)	Uncategorized Sample	BioSample 1	P48 (F020929)	| Symbols: | alpha/beta-Hydrolases superfamily protein | chr1:18377363-18378487 REVERSE LENGTH=374	AT1G49650.1	TAIR10_pep_20101214_contaminants.fasta	41693.2	1	4	5	8	0.006	0.126
201210Orbi_Dave_Gelsample (1)	Uncategorized Sample	BioSample 1	P48 (F020929)	| Symbols: TOPP8 | Calcineurin-like metallo-phosphoesterase superfamily protein | chr5:9863311-9864828 REVERSE LENGTH=318	AT5G27840.1,AT5G27840.2	TAIR10_pep_20101214_contaminants.fasta	36046.4	1	5	5	7	0.0052	0.179
201210Orbi_Dave_Gelsample (1)	Uncategorized Sample	BioSample 1	P48 (F020929)	| Symbols: MOD1, ENR1 | NAD(P)-binding Rossmann-fold superfamily protein | chr2:2322876-2324867 FORWARD LENGTH=390	AT2G05990.1,AT2G05990.2	TAIR10_pep_20101214_contaminants.fasta	41215.8	1	4	4	6	0.0045	0.126
201210Orbi_Dave_Gelsample (1)	Uncategorized Sample	BioSample 1	P48 (F020929)	| Symbols: ATCIMS, ATMETS, ATMS1 | Cobalamin-independent synthase family protein | chr5:5935771-5939195 FORWARD LENGTH=765	AT5G17920.1,AT5G17920.2	TAIR10_pep_20101214_contaminants.fasta	84358.4	1	4	4	6	0.0045	0.068
201210Orbi_Dave_Gelsample (1)	Uncategorized Sample	BioSample 1	P48 (F020929)	| Symbols: | Protein of unknown function (DUF3411) | chr5:4044950-4047290 REVERSE LENGTH=386	AT5G12470.1	TAIR10_pep_20101214_contaminants.fasta	41324.5	1	5	5	6	0.0045	0.132
201210Orbi_Dave_Gelsample (1)	Uncategorized Sample	BioSample 1	P48 (F020929)	| Symbols: | NmrA-like negative transcriptional regulator family protein | chr1:28252030-28253355 FORWARD LENGTH=310	AT1G75280.1	TAIR10_pep_20101214_contaminants.fasta	33737.6	1	4	4	6	0.0045	0.187
201210Orbi_Dave_Gelsample (1)	Uncategorized Sample	BioSample 1	P48 (F020929)	| Symbols: LHCA3 | photosystem I light harvesting complex gene 3 | chr1:22700152-22701149 FORWARD LENGTH=273	AT1G61520.1,AT1G61520.2,AT1G61520.3	TAIR10_pep_20101214_contaminants.fasta	29182.9	0.998	2	3	6	0.0045	0.0916
201210Orbi_Dave_Gelsample (1)	Uncategorized Sample	BioSample 1	P48 (F020929)	| Symbols: | Phosphoenolpyruvate carboxylase family protein | chr1:28951804-28953449 REVERSE LENGTH=339	AT1G77060.1	TAIR10_pep_20101214_contaminants.fasta	36567	1	5	5	6	0.0045	0.221
201210Orbi_Dave_Gelsample (1)	Uncategorized Sample	BioSample 1	P48 (F020929)	| Symbols: PUR ALPHA-1 | purin-rich alpha 1 | chr2:13642716-13644036 REVERSE LENGTH=296	AT2G32080.1,AT2G32080.2	TAIR10_pep_20101214_contaminants.fasta	32201.1	1	3	3	5	0.0037	0.125
201210Orbi_Dave_Gelsample (1)	Uncategorized Sample	BioSample 1	P48 (F020929)	| Symbols: NIT1, ATNIT1, NITI | nitrilase 1 | chr3:15986901-15988841 FORWARD LENGTH=346	AT3G44310.1,AT3G44310.3	TAIR10_pep_20101214_contaminants.fasta	38152.3	1	4	4	5	0.0037	0.145
201210Orbi_Dave_Gelsample (1)	Uncategorized Sample	BioSample 1	P48 (F020929)	| Symbols: MDH | malate dehydrogenase | chr3:17513657-17514868 FORWARD LENGTH=403	AT3G47520.1	TAIR10_pep_20101214_contaminants.fasta	42406.3	1	3	3	5	0.0037	0.136
201210Orbi_Dave_Gelsample (1)	Uncategorized Sample	BioSample 1	P48 (F020929)	| Symbols: | Aldolase superfamily protein | chr2:95006-96491 REVERSE LENGTH=391	AT2G01140.1	TAIR10_pep_20101214_contaminants.fasta	42328.1	1	3	3	5	0.0037	0.115
201210Orbi_Dave_Gelsample (1)	Uncategorized Sample	BioSample 1	P48 (F020929)	| Symbols: ATPC2 | ATPase, F1 complex, gamma subunit protein | chr1:5402629-5403789 REVERSE LENGTH=386	AT1G15700.1	TAIR10_pep_20101214_contaminants.fasta	42679.8	1	4	4	5	0.0037	0.119
201210Orbi_Dave_Gelsample (1)	Uncategorized Sample	BioSample 1	P48 (F020929)	| Symbols: | Aldolase superfamily protein | chr4:13391566-13392937 FORWARD LENGTH=358	AT4G26530.1,AT4G26530.2	TAIR10_pep_20101214_contaminants.fasta	38294.5	0.998	2	3	4	0.003	0.12
201210Orbi_Dave_Gelsample (1)	Uncategorized Sample	BioSample 1	P48 (F020929)	| Symbols: | Glycosyl hydrolase superfamily protein | chr4:16213324-16215594 REVERSE LENGTH=529	AT4G33810.1	TAIR10_pep_20101214_contaminants.fasta	60444.5	1	3	3	4	0.003	0.0624
201210Orbi_Dave_Gelsample (1)	Uncategorized Sample	BioSample 1	P48 (F020929)	| Symbols: CA1, ATBCA1, SABP3, ATSABP3 | carbonic anhydrase 1 | chr3:194853-196716 REVERSE LENGTH=270	AT3G01500.1,AT3G01500.2	TAIR10_pep_20101214_contaminants.fasta	37450.7	0.999	2	3	3	0.0022	0.098
201210Orbi_Dave_Gelsample (1)	Uncategorized Sample	BioSample 1	P48 (F020929)	| Symbols: | Arginase/deacetylase superfamily protein | chr4:5646654-5648693 REVERSE LENGTH=344	AT4G08870.1,AT4G08870.2	TAIR10_pep_20101214_contaminants.fasta	37980.9	0.998	2	2	3	0.0022	0.0669
201210Orbi_Dave_Gelsample (1)	Uncategorized Sample	BioSample 1	P48 (F020929)	| Symbols: | D-isomer specific 2-hydroxyacid dehydrogenase family protein | chr1:30044794-30045851 FORWARD LENGTH=313	AT1G79870.1	TAIR10_pep_20101214_contaminants.fasta	34161.9	1	3	3	3	0.0022	0.0831
201210Orbi_Dave_Gelsample (1)	Uncategorized Sample	BioSample 1	P48 (F020929)	| Symbols: TOPP3 | type one serine/threonine protein phosphatase 3 | chr1:23758626-23760274 REVERSE LENGTH=322	AT1G64040.1	TAIR10_pep_20101214_contaminants.fasta	36216.8	0.998	2	2	3	0.0022	0.0839
201210Orbi_Dave_Gelsample (1)	Uncategorized Sample	BioSample 1	P48 (F020929)	| Symbols: ATLFNR2, FNR2 | ferredoxin-NADP(+)-oxidoreductase 2 | chr1:6942851-6944868 FORWARD LENGTH=369	AT1G20020.1,AT1G20020.3	TAIR10_pep_20101214_contaminants.fasta	41169	0.998	2	2	2	0.0015	0.0461
201210Orbi_Dave_Gelsample (1)	Uncategorized Sample	BioSample 1	P48 (F020929)	| Symbols: | alpha/beta-Hydrolases superfamily protein | chr5:6709976-6711662 REVERSE LENGTH=359	AT5G19850.1	TAIR10_pep_20101214_contaminants.fasta	40106	0.998	2	2	2	0.0015	0.0474
201210Orbi_Dave_Gelsample (1)	Uncategorized Sample	BioSample 1	P48 (F020929)	| Symbols: | Metal-dependent protein hydrolase | chr5:16791198-16792961 FORWARD LENGTH=373	AT5G41970.1	TAIR10_pep_20101214_contaminants.fasta	42299.8	0.998	2	2	2	0.0015	0.0617
201210Orbi_Dave_Gelsample (1)	Uncategorized Sample	BioSample 1	P49 (F020930)	| Symbols: | unknown protein; FUNCTIONS IN: molecular_function unknown; INVOLVED IN: biological_process unknown; LOCATED IN: endoplasmic reticulum, plasma membrane; EXPRESSED IN: 24 plant structures; EXPRESSED DURING: 13 growth stages; Has 149 Blast hits to 149 proteins in 49 species: Archae - 0; Bacteria - 0; Metazoa - 98; Fungi - 0; Plants - 47; Viruses - 0; Other Eukaryotes - 4 (source: NCBI B…	AT1G65270.1,AT1G65270.2,AT1G65270.3	TAIR10_pep_20101214_contaminants.fasta	32535.7	1	14	21	43	0.0258	0.473
201210Orbi_Dave_Gelsample (1)	Uncategorized Sample	BioSample 1	P49 (F020930)	| Symbols: mMDH1 | Lactate/malate dehydrogenase family protein | chr1:19854966-19856802 REVERSE LENGTH=341	AT1G53240.1	TAIR10_pep_20101214_contaminants.fasta	35805.2	1	16	24	42	0.0252	0.545
201210Orbi_Dave_Gelsample (1)	Uncategorized Sample	BioSample 1	P49 (F020930)	| Symbols: VIP3 | Transducin/WD40 repeat-like superfamily protein | chr4:14597728-14599157 FORWARD LENGTH=321	AT4G29830.1	TAIR10_pep_20101214_contaminants.fasta	34259.8	1	12	18	36	0.0216	0.576
201210Orbi_Dave_Gelsample (1)	Uncategorized Sample	BioSample 1	P49 (F020930)	| Symbols: ATLFNR2, FNR2 | ferredoxin-NADP(+)-oxidoreductase 2 | chr1:6942851-6944868 FORWARD LENGTH=369	AT1G20020.1,AT1G20020.3	TAIR10_pep_20101214_contaminants.fasta	41169	1	11	15	29	0.0174	0.312
201210Orbi_Dave_Gelsample (1)	Uncategorized Sample	BioSample 1	P49 (F020930)	| Symbols: | Calcineurin-like metallo-phosphoesterase superfamily protein | chr3:3063813-3065337 FORWARD LENGTH=309	AT3G09970.1	TAIR10_pep_20101214_contaminants.fasta	34425.9	1	9	12	24	0.0144	0.366
201210Orbi_Dave_Gelsample (1)	Uncategorized Sample	BioSample 1	P49 (F020930)	| Symbols: ATKDSA2, ATKSDA | Aldolase superfamily protein | chr1:5588123-5590469 REVERSE LENGTH=291	AT1G16340.1,AT1G16340.2,AT1G16340.3	TAIR10_pep_20101214_contaminants.fasta	31676.1	1	11	13	21	0.0126	0.54
201210Orbi_Dave_Gelsample (1)	Uncategorized Sample	BioSample 1	P49 (F020930)	| Symbols: ATU2AF35A | U2 snRNP auxiliary factor small subunit, putative | chr1:9615152-9616042 FORWARD LENGTH=296	AT1G27650.1	TAIR10_pep_20101214_contaminants.fasta	34573.1	1	5	7	16	0.0096	0.179
201210Orbi_Dave_Gelsample (1)	Uncategorized Sample	BioSample 1	P49 (F020930)	| Symbols: MDH | malate dehydrogenase | chr3:17513657-17514868 FORWARD LENGTH=403	AT3G47520.1	TAIR10_pep_20101214_contaminants.fasta	42406.3	1	9	10	16	0.0096	0.335
201210Orbi_Dave_Gelsample (1)	Uncategorized Sample	BioSample 1	P49 (F020930)	| Symbols: | NAD(P)-linked oxidoreductase superfamily protein | chr1:22071410-22073067 REVERSE LENGTH=326	AT1G59960.1	TAIR10_pep_20101214_contaminants.fasta	36730.8	1	9	11	15	0.009	0.331
201210Orbi_Dave_Gelsample (1)	Uncategorized Sample	BioSample 1	P49 (F020930)	| Symbols: ATPRR2, PRR2 | pinoresinol reductase 2 | chr4:7946283-7948252 FORWARD LENGTH=317	AT4G13660.1	TAIR10_pep_20101214_contaminants.fasta	35415.5	1	9	9	14	0.0084	0.315
201210Orbi_Dave_Gelsample (1)	Uncategorized Sample	BioSample 1	P49 (F020930)	| Symbols: | NAD(P)-linked oxidoreductase superfamily protein | chr2:9103408-9105116 REVERSE LENGTH=309	AT2G21250.1	TAIR10_pep_20101214_contaminants.fasta	35011	1	8	9	14	0.0084	0.304
201210Orbi_Dave_Gelsample (1)	Uncategorized Sample	BioSample 1	P49 (F020930)	| Symbols: ANNAT2 | annexin 2 | chr5:25973915-25975554 FORWARD LENGTH=317	AT5G65020.1	TAIR10_pep_20101214_contaminants.fasta	36267.8	1	10	10	14	0.0084	0.407
201210Orbi_Dave_Gelsample (1)	Uncategorized Sample	BioSample 1	P49 (F020930)	| Symbols: MOD1, ENR1 | NAD(P)-binding Rossmann-fold superfamily protein | chr2:2322876-2324867 FORWARD LENGTH=390	AT2G05990.1,AT2G05990.2	TAIR10_pep_20101214_contaminants.fasta	41215.8	1	5	6	10	0.006	0.159
201210Orbi_Dave_Gelsample (1)	Uncategorized Sample	BioSample 1	P49 (F020930)	| Symbols: | Lactate/malate dehydrogenase family protein | chr1:1189418-1191267 REVERSE LENGTH=332	AT1G04410.1	TAIR10_pep_20101214_contaminants.fasta	35570.9	1	6	6	9	0.0054	0.214
201210Orbi_Dave_Gelsample (1)	Uncategorized Sample	BioSample 1	P49 (F020930)	| Symbols: | NAD(P)-binding Rossmann-fold superfamily protein | chr2:14529635-14530732 FORWARD LENGTH=280	AT2G34460.1	TAIR10_pep_20101214_contaminants.fasta	30471.4	1	6	6	9	0.0054	0.286
201210Orbi_Dave_Gelsample (1)	Uncategorized Sample	BioSample 1	P49 (F020930)	| Symbols: AT-P4H-2 | P4H isoform 2 | chr3:1907744-1909675 FORWARD LENGTH=299	AT3G06300.1	TAIR10_pep_20101214_contaminants.fasta	33020	1	6	7	9	0.0054	0.207
201210Orbi_Dave_Gelsample (1)	Uncategorized Sample	BioSample 1	P49 (F020930)	| Symbols: LysoPL2 | lysophospholipase 2 | chr1:19651378-19652576 FORWARD LENGTH=332	AT1G52760.1	TAIR10_pep_20101214_contaminants.fasta	36976.6	1	4	4	7	0.0042	0.169
201210Orbi_Dave_Gelsample (1)	Uncategorized Sample	BioSample 1	P49 (F020930)	| Symbols: RBCL | ribulose-bisphosphate carboxylases | chrC:54958-56397 FORWARD LENGTH=479	ATCG00490.1	TAIR10_pep_20101214_contaminants.fasta	52955.6	1	6	6	6	0.0036	0.132
201210Orbi_Dave_Gelsample (1)	Uncategorized Sample	BioSample 1	P49 (F020930)	| Symbols: | NAD(P)-linked oxidoreductase superfamily protein | chr2:15831995-15833742 FORWARD LENGTH=311	AT2G37760.1,AT2G37760.2,AT2G37760.3,AT2G37760.4,AT2G37760.5	TAIR10_pep_20101214_contaminants.fasta	34685.7	1	4	4	6	0.0036	0.151
201210Orbi_Dave_Gelsample (1)	Uncategorized Sample	BioSample 1	P49 (F020930)	| Symbols: | Metal-dependent protein hydrolase | chr3:18288381-18290629 REVERSE LENGTH=354	AT3G49320.1	TAIR10_pep_20101214_contaminants.fasta	40692.2	1	4	4	6	0.0036	0.119
201210Orbi_Dave_Gelsample (1)	Uncategorized Sample	BioSample 1	P49 (F020930)	| Symbols: DHDPS2 | dihydrodipicolinate synthase | chr2:18731294-18732867 FORWARD LENGTH=365	AT2G45440.1	TAIR10_pep_20101214_contaminants.fasta	40292.9	1	4	4	5	0.003	0.115
201210Orbi_Dave_Gelsample (1)	Uncategorized Sample	BioSample 1	P49 (F020930)	| Symbols: MAP1C, MAP1B | methionine aminopeptidase 1B | chr1:4544999-4547155 FORWARD LENGTH=369	AT1G13270.1	TAIR10_pep_20101214_contaminants.fasta	40424.4	1	3	3	5	0.003	0.111
201210Orbi_Dave_Gelsample (1)	Uncategorized Sample	BioSample 1	P49 (F020930)	| Symbols: | Calcineurin-like metallo-phosphoesterase superfamily protein | chr5:23549605-23551972 FORWARD LENGTH=309	AT5G58200.2	TAIR10_pep_20101214_contaminants.fasta	34080.7	1	3	3	5	0.003	0.188
201210Orbi_Dave_Gelsample (1)	Uncategorized Sample	BioSample 1	P49 (F020930)	| Symbols: NTRA, ATNTRA, NTR2 | NADPH-dependent thioredoxin reductase A | chr2:7564357-7566219 FORWARD LENGTH=378	AT2G17420.1	TAIR10_pep_20101214_contaminants.fasta	40015	1	3	3	5	0.003	0.122
201210Orbi_Dave_Gelsample (1)	Uncategorized Sample	BioSample 1	P49 (F020930)	| Symbols: PMDH2 | peroxisomal NAD-malate dehydrogenase 2 | chr5:2993645-2995551 REVERSE LENGTH=354	AT5G09660.1,AT5G09660.2	TAIR10_pep_20101214_contaminants.fasta	37369.4	1	3	3	5	0.003	0.124
201210Orbi_Dave_Gelsample (1)	Uncategorized Sample	BioSample 1	P49 (F020930)	| Symbols: GER2 | NAD(P)-binding Rossmann-fold superfamily protein | chr1:6154478-6155596 REVERSE LENGTH=328	AT1G17890.1,AT1G17890.2,AT1G17890.3	TAIR10_pep_20101214_contaminants.fasta	35421.8	1	3	3	4	0.0024	0.0938
201210Orbi_Dave_Gelsample (1)	Uncategorized Sample	BioSample 1	P49 (F020930)	| Symbols: ATNAP11, TGD3, NAP11 | non-intrinsic ABC protein 11 | chr1:24295362-24297332 FORWARD LENGTH=345	AT1G65410.1	TAIR10_pep_20101214_contaminants.fasta	37519	1	3	3	4	0.0024	0.122
201210Orbi_Dave_Gelsample (1)	Uncategorized Sample	BioSample 1	P49 (F020930)	| Symbols: CAT2 | catalase 2 | chr4:16700937-16703215 REVERSE LENGTH=492	AT4G35090.1	TAIR10_pep_20101214_contaminants.fasta	56932.5	0.998	2	2	3	0.0018	0.0407
201210Orbi_Dave_Gelsample (1)	Uncategorized Sample	BioSample 1	P49 (F020930)	| Symbols: | Ribosomal protein L10 family protein | chr3:2823364-2825020 REVERSE LENGTH=320	AT3G09200.1,AT3G09200.2	TAIR10_pep_20101214_contaminants.fasta	34133.4	0.998	2	2	3	0.0018	0.075
201210Orbi_Dave_Gelsample (1)	Uncategorized Sample	BioSample 1	P49 (F020930)	| Symbols: OASB, ACS1, CPACS1, ATCS-B | O-acetylserine (thiol) lyase B | chr2:18129604-18132322 REVERSE LENGTH=392	AT2G43750.1,AT2G43750.2	TAIR10_pep_20101214_contaminants.fasta	41657.6	0.998	2	2	3	0.0018	0.0587
201210Orbi_Dave_Gelsample (1)	Uncategorized Sample	BioSample 1	P49 (F020930)	| Symbols: | NAD(P)-binding Rossmann-fold superfamily protein | chr5:6556493-6558123 FORWARD LENGTH=326	AT5G19440.1	TAIR10_pep_20101214_contaminants.fasta	35593.9	1	3	3	3	0.0018	0.104
201210Orbi_Dave_Gelsample (1)	Uncategorized Sample	BioSample 1	P49 (F020930)	| Symbols: MAP1D | methionine aminopeptidase 1D | chr4:17455175-17457085 FORWARD LENGTH=350	AT4G37040.1	TAIR10_pep_20101214_contaminants.fasta	38532.4	1	3	3	3	0.0018	0.0657
201210Orbi_Dave_Gelsample (1)	Uncategorized Sample	BioSample 1	P49 (F020930)	| Symbols: | NAD(P)-binding Rossmann-fold superfamily protein | chr4:16771401-16773269 REVERSE LENGTH=395	AT4G35250.1	TAIR10_pep_20101214_contaminants.fasta	43723.8	1	3	3	3	0.0018	0.104
201210Orbi_Dave_Gelsample (1)	Uncategorized Sample	BioSample 1	P49 (F020930)	| Symbols: GAPA, GAPA-1 | glyceraldehyde 3-phosphate dehydrogenase A subunit | chr3:9795226-9796848 FORWARD LENGTH=396	AT3G26650.1	TAIR10_pep_20101214_contaminants.fasta	42490.1	1	3	3	3	0.0018	0.169
201210Orbi_Dave_Gelsample (1)	Uncategorized Sample	BioSample 1	P49 (F020930)	| Symbols: ATCIMS, ATMETS, ATMS1 | Cobalamin-independent synthase family protein | chr5:5935771-5939195 FORWARD LENGTH=765	AT5G17920.1,AT5G17920.2	TAIR10_pep_20101214_contaminants.fasta	84358.4	1	3	3	3	0.0018	0.0523
201210Orbi_Dave_Gelsample (1)	Uncategorized Sample	BioSample 1	P49 (F020930)	| Symbols: HEMC | hydroxymethylbilane synthase | chr5:2663763-2665596 REVERSE LENGTH=382	AT5G08280.1	TAIR10_pep_20101214_contaminants.fasta	41044.6	0.998	2	2	3	0.0018	0.0654
201210Orbi_Dave_Gelsample (1)	Uncategorized Sample	BioSample 1	P49 (F020930)	| Symbols: | Leucine-rich repeat protein kinase family protein | chr3:634819-636982 FORWARD LENGTH=627	AT3G02880.1	TAIR10_pep_20101214_contaminants.fasta	67754.5	0.998	2	2	3	0.0018	0.0383
201210Orbi_Dave_Gelsample (1)	Uncategorized Sample	BioSample 1	P49 (F020930)	| Symbols: KAB1, KV-BETA1 | potassium channel beta subunit 1 | chr1:1313662-1315420 FORWARD LENGTH=328	AT1G04690.1	TAIR10_pep_20101214_contaminants.fasta	36539.3	0.998	2	2	2	0.0012	0.0579
201210Orbi_Dave_Gelsample (1)	Uncategorized Sample	BioSample 1	P49 (F020930)	| Symbols: RBCS1A | ribulose bisphosphate carboxylase small chain 1A | chr1:25048465-25049249 REVERSE LENGTH=180	AT1G67090.1	TAIR10_pep_20101214_contaminants.fasta	20216.6	0.998	2	2	2	0.0012	0.122
201210Orbi_Dave_Gelsample (1)	Uncategorized Sample	BioSample 1	P50 (F020931)	| Symbols: | RNA-binding (RRM/RBD/RNP motifs) family protein | chr4:5795075-5797315 REVERSE LENGTH=304	AT4G09040.1,AT4G09040.2	TAIR10_pep_20101214_contaminants.fasta	34033.1	1	14	22	66	0.0421	0.47
201210Orbi_Dave_Gelsample (1)	Uncategorized Sample	BioSample 1	P50 (F020931)	| Symbols: OASB, ACS1, CPACS1, ATCS-B | O-acetylserine (thiol) lyase B | chr2:18129604-18132322 REVERSE LENGTH=392	AT2G43750.1,AT2G43750.2	TAIR10_pep_20101214_contaminants.fasta	41657.6	1	21	26	59	0.0377	0.602
201210Orbi_Dave_Gelsample (1)	Uncategorized Sample	BioSample 1	P50 (F020931)	| Symbols: mMDH1 | Lactate/malate dehydrogenase family protein | chr1:19854966-19856802 REVERSE LENGTH=341	AT1G53240.1	TAIR10_pep_20101214_contaminants.fasta	35805.2	1	15	22	39	0.0249	0.545
201210Orbi_Dave_Gelsample (1)	Uncategorized Sample	BioSample 1	P50 (F020931)	| Symbols: OASA1, OLD3, CYTACS1 | O-acetylserine (thiol) lyase (OAS-TL) isoform A1 | chr4:8518209-8520050 REVERSE LENGTH=322	AT4G14880.1,AT4G14880.2,AT4G14880.3,AT4G14880.4	TAIR10_pep_20101214_contaminants.fasta	33806.3	1	13	15	32	0.0204	0.621
201210Orbi_Dave_Gelsample (1)	Uncategorized Sample	BioSample 1	P50 (F020931)	| Symbols: | NmrA-like negative transcriptional regulator family protein | chr1:28252030-28253355 FORWARD LENGTH=310	AT1G75280.1	TAIR10_pep_20101214_contaminants.fasta	33737.6	1	14	18	31	0.0198	0.461
201210Orbi_Dave_Gelsample (1)	Uncategorized Sample	BioSample 1	P50 (F020931)	| Symbols: GLYR2, GR2 | glyoxylate reductase 2 | chr1:6069594-6071964 REVERSE LENGTH=358	AT1G17650.1	TAIR10_pep_20101214_contaminants.fasta	37782.5	1	11	15	28	0.0179	0.441
201210Orbi_Dave_Gelsample (1)	Uncategorized Sample	BioSample 1	P50 (F020931)	| Symbols: GGR | geranylgeranyl reductase | chr4:17994849-17995974 FORWARD LENGTH=326	AT4G38460.1	TAIR10_pep_20101214_contaminants.fasta	35189.6	1	15	15	24	0.0153	0.534
201210Orbi_Dave_Gelsample (1)	Uncategorized Sample	BioSample 1	P50 (F020931)	| Symbols: | NAD(P)-binding Rossmann-fold superfamily protein | chr2:14529635-14530732 FORWARD LENGTH=280	AT2G34460.1	TAIR10_pep_20101214_contaminants.fasta	30471.4	1	10	15	24	0.0153	0.421
201210Orbi_Dave_Gelsample (1)	Uncategorized Sample	BioSample 1	P50 (F020931)	| Symbols: ANNAT2 | annexin 2 | chr5:25973915-25975554 FORWARD LENGTH=317	AT5G65020.1	TAIR10_pep_20101214_contaminants.fasta	36267.8	1	11	12	19	0.0121	0.416
201210Orbi_Dave_Gelsample (1)	Uncategorized Sample	BioSample 1	P50 (F020931)	| Symbols: | Nucleotidylyl transferase superfamily protein | chr5:2683901-2685604 FORWARD LENGTH=367	AT5G08340.1,AT5G08340.2	TAIR10_pep_20101214_contaminants.fasta	40528.3	1	9	10	18	0.0115	0.294
201210Orbi_Dave_Gelsample (1)	Uncategorized Sample	BioSample 1	P50 (F020931)	| Symbols: ATLFNR2, FNR2 | ferredoxin-NADP(+)-oxidoreductase 2 | chr1:6942851-6944868 FORWARD LENGTH=369	AT1G20020.1,AT1G20020.3	TAIR10_pep_20101214_contaminants.fasta	41169	1	10	10	17	0.0109	0.228
201210Orbi_Dave_Gelsample (1)	Uncategorized Sample	BioSample 1	P50 (F020931)	| Symbols: ATLFNR1, FNR1 | ferredoxin-NADP(+)-oxidoreductase 1 | chr5:26451203-26453012 REVERSE LENGTH=360	AT5G66190.1	TAIR10_pep_20101214_contaminants.fasta	40327.5	1	8	9	16	0.0102	0.386
201210Orbi_Dave_Gelsample (1)	Uncategorized Sample	BioSample 1	P50 (F020931)	| Symbols: | D-isomer specific 2-hydroxyacid dehydrogenase family protein | chr1:30044794-30045851 FORWARD LENGTH=313	AT1G79870.1	TAIR10_pep_20101214_contaminants.fasta	34161.9	1	9	11	16	0.0102	0.227
201210Orbi_Dave_Gelsample (1)	Uncategorized Sample	BioSample 1	P50 (F020931)	| Symbols: | NAD(P)-binding Rossmann-fold superfamily protein | chr5:23643068-23644455 FORWARD LENGTH=324	AT5G58490.1	TAIR10_pep_20101214_contaminants.fasta	35757.2	1	5	5	8	0.0051	0.176
201210Orbi_Dave_Gelsample (1)	Uncategorized Sample	BioSample 1	P50 (F020931)	| Symbols: | Glycosyl hydrolase superfamily protein | chr4:9200180-9201441 REVERSE LENGTH=344	AT4G16260.1	TAIR10_pep_20101214_contaminants.fasta	37712.5	1	4	5	7	0.0045	0.166
201210Orbi_Dave_Gelsample (1)	Uncategorized Sample	BioSample 1	P50 (F020931)	| Symbols: | alpha/beta-Hydrolases superfamily protein | chr1:18377363-18378487 REVERSE LENGTH=374	AT1G49650.1	TAIR10_pep_20101214_contaminants.fasta	41693.2	1	4	4	5	0.0032	0.126
201210Orbi_Dave_Gelsample (1)	Uncategorized Sample	BioSample 1	P50 (F020931)	| Symbols: NLP1, ATNLP1, CPA | nitrilase-like protein 1 | chr2:11737666-11739577 REVERSE LENGTH=299	AT2G27450.1,AT2G27450.2	TAIR10_pep_20101214_contaminants.fasta	33533.6	1	3	3	5	0.0032	0.137
201210Orbi_Dave_Gelsample (1)	Uncategorized Sample	BioSample 1	P50 (F020931)	| Symbols: | paramyosin-related | chr4:15713866-15716035 FORWARD LENGTH=306	AT4G32560.1,AT4G32560.2,AT4G32560.3	TAIR10_pep_20101214_contaminants.fasta	35029.5	1	4	4	5	0.0032	0.141
201210Orbi_Dave_Gelsample (1)	Uncategorized Sample	BioSample 1	P50 (F020931)	| Symbols: NTRA, ATNTRA, NTR2 | NADPH-dependent thioredoxin reductase A | chr2:7564357-7566219 FORWARD LENGTH=378	AT2G17420.1	TAIR10_pep_20101214_contaminants.fasta	40015	1	3	3	4	0.0026	0.111
201210Orbi_Dave_Gelsample (1)	Uncategorized Sample	BioSample 1	P50 (F020931)	| Symbols: | Tetrapyrrole (Corrin/Porphyrin) Methylases | chr1:17052572-17054546 FORWARD LENGTH=343	AT1G45110.1	TAIR10_pep_20101214_contaminants.fasta	38053.8	1	4	4	4	0.0026	0.128
201210Orbi_Dave_Gelsample (1)	Uncategorized Sample	BioSample 1	P50 (F020931)	| Symbols: | Glycosyl hydrolase family 38 protein | chr5:4508626-4514334 FORWARD LENGTH=1024	AT5G13980.1,AT5G13980.2,AT5G13980.3	TAIR10_pep_20101214_contaminants.fasta	115904	1	3	3	3	0.0019	0.043
201210Orbi_Dave_Gelsample (1)	Uncategorized Sample	BioSample 1	P50 (F020931)	| Symbols: FBA2 | fructose-bisphosphate aldolase 2 | chr4:18163714-18165659 REVERSE LENGTH=398	AT4G38970.1	TAIR10_pep_20101214_contaminants.fasta	42988.1	0.999	2	2	3	0.0019	0.118
201210Orbi_Dave_Gelsample (1)	Uncategorized Sample	BioSample 1	P50 (F020931)	| Symbols: HEMC | hydroxymethylbilane synthase | chr5:2663763-2665596 REVERSE LENGTH=382	AT5G08280.1	TAIR10_pep_20101214_contaminants.fasta	41044.6	1	3	3	3	0.0019	0.089
201210Orbi_Dave_Gelsample (1)	Uncategorized Sample	BioSample 1	P50 (F020931)	| Symbols: | Saposin-like aspartyl protease family protein | chr1:23010107-23012681 REVERSE LENGTH=513	AT1G62290.1,AT1G62290.2	TAIR10_pep_20101214_contaminants.fasta	55749	0.998	2	2	3	0.0019	0.0546
201210Orbi_Dave_Gelsample (1)	Uncategorized Sample	BioSample 1	P50 (F020931)	| Symbols: | Ribosomal protein L10 family protein | chr3:2823364-2825020 REVERSE LENGTH=320	AT3G09200.1,AT3G09200.2	TAIR10_pep_20101214_contaminants.fasta	34133.4	0.998	2	2	3	0.0019	0.075
201210Orbi_Dave_Gelsample (1)	Uncategorized Sample	BioSample 1	P50 (F020931)	| Symbols: | D-aminoacid aminotransferase-like PLP-dependent enzymes superfamily protein | chr5:23435548-23437287 REVERSE LENGTH=373	AT5G57850.1	TAIR10_pep_20101214_contaminants.fasta	41065.8	0.999	2	2	2	0.0013	0.0509
201210Orbi_Dave_Gelsample (1)	Uncategorized Sample	BioSample 1	P50 (F020931)	| Symbols: AT-AER, AER | alkenal reductase | chr5:5576291-5578001 REVERSE LENGTH=345	AT5G16970.1	TAIR10_pep_20101214_contaminants.fasta	38133.9	0.998	2	2	2	0.0013	0.0609
201210Orbi_Dave_Gelsample (1)	Uncategorized Sample	BioSample 1	P50 (F020931)	| Symbols: MAB1 | Transketolase family protein | chr5:20689671-20692976 FORWARD LENGTH=363	AT5G50850.1	TAIR10_pep_20101214_contaminants.fasta	39176.6	0.998	2	2	2	0.0013	0.0523
201210Orbi_Dave_Gelsample (1)	Uncategorized Sample	BioSample 1	P51 (F020932)	| Symbols: ATPGLP1, PGLP1 | 2-phosphoglycolate phosphatase 1 | chr5:14421929-14424430 REVERSE LENGTH=362	AT5G36700.1,AT5G36700.2,AT5G36700.4,AT5G36790.1,AT5G36790.2,AT5G36790.3	TAIR10_pep_20101214_contaminants.fasta	39762.9	1	18	25	58	0.0452	0.475
201210Orbi_Dave_Gelsample (1)	Uncategorized Sample	BioSample 1	P51 (F020932)	| Symbols: | Mannose-binding lectin superfamily protein | chr3:5588593-5589792 FORWARD LENGTH=300	AT3G16450.1,AT3G16450.2,AT3G16450.3	TAIR10_pep_20101214_contaminants.fasta	32022.7	1	13	17	34	0.0265	0.53
201210Orbi_Dave_Gelsample (1)	Uncategorized Sample	BioSample 1	P51 (F020932)	| Symbols: | unknown protein; FUNCTIONS IN: molecular_function unknown; INVOLVED IN: biological_process unknown; LOCATED IN: chloroplast; EXPRESSED IN: 22 plant structures; EXPRESSED DURING: 13 growth stages; BEST Arabidopsis thaliana protein match is: unknown protein (TAIR:AT2G14910.1); Has 537 Blast hits to 411 proteins in 100 species: Archae - 0; Bacteria - 231; Metazoa - 0; Fungi - 0; Plants …	AT1G63610.1,AT1G63610.2	TAIR10_pep_20101214_contaminants.fasta	37955.8	1	12	16	29	0.0226	0.356
201210Orbi_Dave_Gelsample (1)	Uncategorized Sample	BioSample 1	P51 (F020932)	| Symbols: PSBO-1, OEE1, OEE33, OE33, PSBO1, MSP-1 | PS II oxygen-evolving complex 1 | chr5:26568744-26570124 FORWARD LENGTH=332	AT5G66570.1	TAIR10_pep_20101214_contaminants.fasta	35142.8	1	10	11	19	0.0148	0.404
201210Orbi_Dave_Gelsample (1)	Uncategorized Sample	BioSample 1	P51 (F020932)	| Symbols: THI1, TZ, THI4 | thiazole biosynthetic enzyme, chloroplast (ARA6) (THI1) (THI4) | chr5:22246634-22247891 FORWARD LENGTH=349	AT5G54770.1	TAIR10_pep_20101214_contaminants.fasta	36664.4	1	7	8	19	0.0148	0.281
201210Orbi_Dave_Gelsample (1)	Uncategorized Sample	BioSample 1	P51 (F020932)	| Symbols: CAC1, CAC1A, BCCP, BCCP1 | chloroplastic acetylcoenzyme A carboxylase 1 | chr5:5361098-5363020 REVERSE LENGTH=280	AT5G16390.1,AT5G16390.2	TAIR10_pep_20101214_contaminants.fasta	29612.6	1	6	6	18	0.014	0.189
201210Orbi_Dave_Gelsample (1)	Uncategorized Sample	BioSample 1	P51 (F020932)	| Symbols: | Glyoxalase/Bleomycin resistance protein/Dioxygenase superfamily protein | chr1:25188563-25190547 REVERSE LENGTH=350	AT1G67280.1	TAIR10_pep_20101214_contaminants.fasta	39168.7	1	8	8	14	0.0109	0.254
201210Orbi_Dave_Gelsample (1)	Uncategorized Sample	BioSample 1	P51 (F020932)	| Symbols: | unknown protein; Has 30201 Blast hits to 17322 proteins in 780 species: Archae - 12; Bacteria - 1396; Metazoa - 17338; Fungi - 3422; Plants - 5037; Viruses - 0; Other Eukaryotes - 2996 (source: NCBI BLink). | chr1:30410959-30411943 FORWARD LENGTH=213	AT1G80940.1	TAIR10_pep_20101214_contaminants.fasta	24244.1	1	7	7	14	0.0109	0.446
201210Orbi_Dave_Gelsample (1)	Uncategorized Sample	BioSample 1	P51 (F020932)	| Symbols: FIB4 | Plastid-lipid associated protein PAP / fibrillin family protein | chr3:8376636-8378225 REVERSE LENGTH=284	AT3G23400.1	TAIR10_pep_20101214_contaminants.fasta	30456	1	7	7	12	0.0094	0.271
201210Orbi_Dave_Gelsample (1)	Uncategorized Sample	BioSample 1	P51 (F020932)	| Symbols: ACD2, ATRCCR | accelerated cell death 2 (ACD2) | chr4:17442627-17443762 FORWARD LENGTH=319	AT4G37000.1	TAIR10_pep_20101214_contaminants.fasta	36449.5	1	7	7	12	0.0094	0.27
201210Orbi_Dave_Gelsample (1)	Uncategorized Sample	BioSample 1	P51 (F020932)	| Symbols: scpl26 | serine carboxypeptidase-like 26 | chr2:15037733-15040104 REVERSE LENGTH=452	AT2G35780.1	TAIR10_pep_20101214_contaminants.fasta	51523.1	1	4	5	10	0.0078	0.146
201210Orbi_Dave_Gelsample (1)	Uncategorized Sample	BioSample 1	P51 (F020932)	| Symbols: ATNUDT15, ATNUDX15, NUDX15 | nudix hydrolase homolog 15 | chr1:10110135-10111607 REVERSE LENGTH=293	AT1G28960.1,AT1G28960.2,AT1G28960.3,AT1G28960.4,AT1G28960.5	TAIR10_pep_20101214_contaminants.fasta	32825.6	1	6	6	10	0.0078	0.246
201210Orbi_Dave_Gelsample (1)	Uncategorized Sample	BioSample 1	P51 (F020932)	| Symbols: APA1, ATAPA1 | aspartic proteinase A1 | chr1:4017119-4019874 REVERSE LENGTH=506	AT1G11910.1	TAIR10_pep_20101214_contaminants.fasta	54613.7	1	7	7	8	0.0062	0.196
201210Orbi_Dave_Gelsample (1)	Uncategorized Sample	BioSample 1	P51 (F020932)	| Symbols: MIND, ARC11, ATMIND1 | septum site-determining protein (MIND) | chr5:8116731-8117711 FORWARD LENGTH=326	AT5G24020.1	TAIR10_pep_20101214_contaminants.fasta	35691.6	1	4	4	7	0.0055	0.126
201210Orbi_Dave_Gelsample (1)	Uncategorized Sample	BioSample 1	P51 (F020932)	| Symbols: | Cytochrome C1 family | chr3:10056144-10058370 REVERSE LENGTH=307	AT3G27240.1	TAIR10_pep_20101214_contaminants.fasta	33650.9	1	4	4	7	0.0055	0.192
201210Orbi_Dave_Gelsample (1)	Uncategorized Sample	BioSample 1	P51 (F020932)	| Symbols: SBPASE | sedoheptulose-bisphosphatase | chr3:20709640-20711421 FORWARD LENGTH=393	AT3G55800.1	TAIR10_pep_20101214_contaminants.fasta	42415.6	1	4	4	7	0.0055	0.115
201210Orbi_Dave_Gelsample (1)	Uncategorized Sample	BioSample 1	P51 (F020932)	| Symbols: | Phosphoglycerate mutase family protein | chr3:22340982-22342187 FORWARD LENGTH=274	AT3G60450.1	TAIR10_pep_20101214_contaminants.fasta	30862.3	1	3	3	6	0.0047	0.12
201210Orbi_Dave_Gelsample (1)	Uncategorized Sample	BioSample 1	P51 (F020932)	| Symbols: LHB1B2, LHCB1.5 | photosystem II light harvesting complex gene B1B2 | chr2:14522716-14523513 REVERSE LENGTH=265	AT2G34420.1	TAIR10_pep_20101214_contaminants.fasta	28054.7	1	3	3	6	0.0047	0.106
201210Orbi_Dave_Gelsample (1)	Uncategorized Sample	BioSample 1	P51 (F020932)	| Symbols: | Galactose mutarotase-like superfamily protein | chr5:26553821-26555575 REVERSE LENGTH=307	AT5G66530.1,AT5G66530.2	TAIR10_pep_20101214_contaminants.fasta	33692.7	1	4	4	6	0.0047	0.147
201210Orbi_Dave_Gelsample (1)	Uncategorized Sample	BioSample 1	P51 (F020932)	| Symbols: LHCB4.1 | light harvesting complex photosystem II | chr5:209084-210243 FORWARD LENGTH=290	AT5G01530.1	TAIR10_pep_20101214_contaminants.fasta	31140.7	1	3	3	5	0.0039	0.114
201210Orbi_Dave_Gelsample (1)	Uncategorized Sample	BioSample 1	P51 (F020932)	| Symbols: GAPB | glyceraldehyde-3-phosphate dehydrogenase B subunit | chr1:16127552-16129584 FORWARD LENGTH=447	AT1G42970.1	TAIR10_pep_20101214_contaminants.fasta	47659.3	1	3	3	5	0.0039	0.0783
201210Orbi_Dave_Gelsample (1)	Uncategorized Sample	BioSample 1	P51 (F020932)	| Symbols: CA2, CA18, BETA CA2 | carbonic anhydrase 2 | chr5:4760536-4762382 FORWARD LENGTH=259	AT5G14740.2	TAIR10_pep_20101214_contaminants.fasta	28344.7	0.998	2	3	5	0.0039	0.232
201210Orbi_Dave_Gelsample (1)	Uncategorized Sample	BioSample 1	P51 (F020932)	| Symbols: CA1, ATBCA1, SABP3, ATSABP3 | carbonic anhydrase 1 | chr3:194853-196716 REVERSE LENGTH=270	AT3G01500.1,AT3G01500.2	TAIR10_pep_20101214_contaminants.fasta	37450.7	1	4	4	5	0.0039	0.133
201210Orbi_Dave_Gelsample (1)	Uncategorized Sample	BioSample 1	P51 (F020932)	| Symbols: PGLP2, ATPGLP2, ATPK5 | 2-phosphoglycolate phosphatase 2 | chr5:19343121-19344979 REVERSE LENGTH=301	AT5G47760.1	TAIR10_pep_20101214_contaminants.fasta	33012.2	1	4	4	5	0.0039	0.219
201210Orbi_Dave_Gelsample (1)	Uncategorized Sample	BioSample 1	P51 (F020932)	| Symbols: | S-adenosyl-L-methionine-dependent methyltransferases superfamily protein | chr3:4378338-4379347 FORWARD LENGTH=278	AT3G13440.1	TAIR10_pep_20101214_contaminants.fasta	30764.5	0.998	2	2	4	0.0031	0.115
201210Orbi_Dave_Gelsample (1)	Uncategorized Sample	BioSample 1	P51 (F020932)	| Symbols: | unknown protein; FUNCTIONS IN: molecular_function unknown; INVOLVED IN: biological_process unknown; LOCATED IN: chloroplast thylakoid membrane, chloroplast; EXPRESSED IN: 23 plant structures; EXPRESSED DURING: 13 growth stages; Has 1807 Blast hits to 1807 proteins in 277 species: Archae - 0; Bacteria - 0; Metazoa - 736; Fungi - 347; Plants - 385; Viruses - 0; Other Eukaryotes - 339 (…	AT5G37360.1	TAIR10_pep_20101214_contaminants.fasta	33441.3	0.998	2	2	4	0.0031	0.0777
201210Orbi_Dave_Gelsample (1)	Uncategorized Sample	BioSample 1	P51 (F020932)	| Symbols: SKL2 | shikimate kinase like 2 | chr2:14914038-14915909 FORWARD LENGTH=387	AT2G35500.1	TAIR10_pep_20101214_contaminants.fasta	42688.2	1	4	4	4	0.0031	0.132
201210Orbi_Dave_Gelsample (1)	Uncategorized Sample	BioSample 1	P51 (F020932)	| Symbols: VTC4 | Inositol monophosphatase family protein | chr3:627742-629682 REVERSE LENGTH=271	AT3G02870.1,AT3G02870.2,AT3G02870.3	TAIR10_pep_20101214_contaminants.fasta	29122	1	2	2	4	0.0031	0.103
201210Orbi_Dave_Gelsample (1)	Uncategorized Sample	BioSample 1	P51 (F020932)	| Symbols: FBA1 | fructose-bisphosphate aldolase 1 | chr2:9128416-9130152 REVERSE LENGTH=399	AT2G21330.1	TAIR10_pep_20101214_contaminants.fasta	42931.5	0.998	2	2	4	0.0031	0.0627
201210Orbi_Dave_Gelsample (1)	Uncategorized Sample	BioSample 1	P51 (F020932)	| Symbols: ATMLP-470, NSP1, ATNSP1 | nitrile specifier protein 1 | chr3:5566516-5568330 FORWARD LENGTH=470	AT3G16400.1,AT3G16400.2	TAIR10_pep_20101214_contaminants.fasta	51669.5	1	2	2	3	0.0023	0.0404
201210Orbi_Dave_Gelsample (1)	Uncategorized Sample	BioSample 1	P51 (F020932)	| Symbols: | Cysteine proteinases superfamily protein | chr4:694857-696937 FORWARD LENGTH=359	AT4G01610.1,AT4G01610.2	TAIR10_pep_20101214_contaminants.fasta	39417.8	0.998	2	2	3	0.0023	0.0864
201210Orbi_Dave_Gelsample (1)	Uncategorized Sample	BioSample 1	P51 (F020932)	| Symbols: IMPL2, HISN7 | myo-inositol monophosphatase like 2 | chr4:18225578-18227988 REVERSE LENGTH=375	AT4G39120.1	TAIR10_pep_20101214_contaminants.fasta	41761.1	0.998	2	2	3	0.0023	0.088
201210Orbi_Dave_Gelsample (1)	Uncategorized Sample	BioSample 1	P51 (F020932)	| Symbols: LHCB6, CP24 | light harvesting complex photosystem II subunit 6 | chr1:5446685-5447676 REVERSE LENGTH=258	AT1G15820.1	TAIR10_pep_20101214_contaminants.fasta	27523.5	0.998	2	2	3	0.0023	0.101
201210Orbi_Dave_Gelsample (1)	Uncategorized Sample	BioSample 1	P51 (F020932)	| Symbols: ATGLX1, GLX1 | glyoxalase I homolog | chr1:3996045-3997518 FORWARD LENGTH=283	AT1G11840.1,AT1G11840.2,AT1G11840.3,AT1G11840.4,AT1G11840.6	TAIR10_pep_20101214_contaminants.fasta	31929.4	1	2	2	3	0.0023	0.163
201210Orbi_Dave_Gelsample (1)	Uncategorized Sample	BioSample 1	P51 (F020932)	| Symbols: | Tetratricopeptide repeat (TPR)-like superfamily protein | chr3:19859954-19860976 REVERSE LENGTH=340	AT3G53560.1	TAIR10_pep_20101214_contaminants.fasta	38666.6	0.997	2	2	3	0.0023	0.0735
201210Orbi_Dave_Gelsample (1)	Uncategorized Sample	BioSample 1	P51 (F020932)	| Symbols: | Amino acid kinase family protein | chr3:6427533-6429520 FORWARD LENGTH=339	AT3G18680.1	TAIR10_pep_20101214_contaminants.fasta	36263.9	0.998	2	2	2	0.0016	0.0885
201210Orbi_Dave_Gelsample (1)	Uncategorized Sample	BioSample 1	P51 (F020932)	| Symbols: CHL | chloroplastic lipocalin | chr3:17656778-17658269 REVERSE LENGTH=353	AT3G47860.1	TAIR10_pep_20101214_contaminants.fasta	39116.9	0.998	2	2	2	0.0016	0.0567
201210Orbi_Dave_Gelsample (1)	Uncategorized Sample	BioSample 1	P51 (F020932)	| Symbols: RBP31, ATRBP31, CP31, ATRBP33 | 31-kDa RNA binding protein | chr4:12766223-12767952 REVERSE LENGTH=329	AT4G24770.1	TAIR10_pep_20101214_contaminants.fasta	35786.9	0.997	2	2	2	0.0016	0.0638
201210Orbi_Dave_Gelsample (1)	Uncategorized Sample	BioSample 1	P51 (F020932)	| Symbols: | Cytochrome C1 family | chr5:16340200-16342327 FORWARD LENGTH=307	AT5G40810.1,AT5G40810.2	TAIR10_pep_20101214_contaminants.fasta	33690.9	0.998	2	2	2	0.0016	0.179
201210Orbi_Dave_Gelsample (1)	Uncategorized Sample	BioSample 1	P52 (F020933)	| Symbols: THI1, TZ, THI4 | thiazole biosynthetic enzyme, chloroplast (ARA6) (THI1) (THI4) | chr5:22246634-22247891 FORWARD LENGTH=349	AT5G54770.1	TAIR10_pep_20101214_contaminants.fasta	36664.4	1	14	21	144	0.107	0.625
201210Orbi_Dave_Gelsample (1)	Uncategorized Sample	BioSample 1	P52 (F020933)	| Symbols: ACD2, ATRCCR | accelerated cell death 2 (ACD2) | chr4:17442627-17443762 FORWARD LENGTH=319	AT4G37000.1	TAIR10_pep_20101214_contaminants.fasta	36449.5	1	19	26	44	0.0326	0.633
201210Orbi_Dave_Gelsample (1)	Uncategorized Sample	BioSample 1	P52 (F020933)	| Symbols: | Tetratricopeptide repeat (TPR)-like superfamily protein | chr3:19859954-19860976 REVERSE LENGTH=340	AT3G53560.1	TAIR10_pep_20101214_contaminants.fasta	38666.6	1	16	18	34	0.0252	0.435
201210Orbi_Dave_Gelsample (1)	Uncategorized Sample	BioSample 1	P52 (F020933)	| Symbols: PGR7 | proton gradient regulation 7 | chr3:7436091-7437845 FORWARD LENGTH=317	AT3G21200.1	TAIR10_pep_20101214_contaminants.fasta	35463.4	1	8	11	19	0.0141	0.312
201210Orbi_Dave_Gelsample (1)	Uncategorized Sample	BioSample 1	P52 (F020933)	| Symbols: | unknown protein; FUNCTIONS IN: molecular_function unknown; INVOLVED IN: biological_process unknown; LOCATED IN: chloroplast; EXPRESSED IN: 22 plant structures; EXPRESSED DURING: 13 growth stages; BEST Arabidopsis thaliana protein match is: unknown protein (TAIR:AT2G14910.1); Has 537 Blast hits to 411 proteins in 100 species: Archae - 0; Bacteria - 231; Metazoa - 0; Fungi - 0; Plants …	AT1G63610.1,AT1G63610.2	TAIR10_pep_20101214_contaminants.fasta	37955.8	1	9	10	16	0.0119	0.288
201210Orbi_Dave_Gelsample (1)	Uncategorized Sample	BioSample 1	P52 (F020933)	| Symbols: CA2, CA18, BETA CA2 | carbonic anhydrase 2 | chr5:4760536-4762382 FORWARD LENGTH=259	AT5G14740.2	TAIR10_pep_20101214_contaminants.fasta	28344.7	1	5	6	9	0.0067	0.371
201210Orbi_Dave_Gelsample (1)	Uncategorized Sample	BioSample 1	P52 (F020933)	| Symbols: ATPDX1.1, PDX1.1 | pyridoxine biosynthesis 1.1 | chr2:16011475-16012404 FORWARD LENGTH=309	AT2G38230.1	TAIR10_pep_20101214_contaminants.fasta	32861.1	1	5	6	9	0.0067	0.191
201210Orbi_Dave_Gelsample (1)	Uncategorized Sample	BioSample 1	P52 (F020933)	| Symbols: CA1, ATBCA1, SABP3, ATSABP3 | carbonic anhydrase 1 | chr3:194853-196716 REVERSE LENGTH=270	AT3G01500.1,AT3G01500.2	TAIR10_pep_20101214_contaminants.fasta	37450.7	1	5	5	6	0.0045	0.19
201210Orbi_Dave_Gelsample (1)	Uncategorized Sample	BioSample 1	P52 (F020933)	| Symbols: scpl26 | serine carboxypeptidase-like 26 | chr2:15037733-15040104 REVERSE LENGTH=452	AT2G35780.1	TAIR10_pep_20101214_contaminants.fasta	51523.1	1	3	3	5	0.0037	0.128
201210Orbi_Dave_Gelsample (1)	Uncategorized Sample	BioSample 1	P52 (F020933)	| Symbols: | Cytochrome C1 family | chr3:10056144-10058370 REVERSE LENGTH=307	AT3G27240.1	TAIR10_pep_20101214_contaminants.fasta	33650.9	0.998	2	2	4	0.003	0.101
201210Orbi_Dave_Gelsample (1)	Uncategorized Sample	BioSample 1	P52 (F020933)	| Symbols: LHCB5 | light harvesting complex of photosystem II 5 | chr4:6408200-6409496 FORWARD LENGTH=280	AT4G10340.1	TAIR10_pep_20101214_contaminants.fasta	30158.3	1	3	3	3	0.0022	0.129
201210Orbi_Dave_Gelsample (1)	Uncategorized Sample	BioSample 1	P52 (F020933)	| Symbols: GS2, GLN2, ATGSL1 | glutamine synthetase 2 | chr5:13831220-13833239 FORWARD LENGTH=430	AT5G35630.1,AT5G35630.2,AT5G35630.3	TAIR10_pep_20101214_contaminants.fasta	47411.3	1	2	2	3	0.0022	0.0535
201210Orbi_Dave_Gelsample (1)	Uncategorized Sample	BioSample 1	P52 (F020933)	| Symbols: | Phosphoglycerate mutase family protein | chr2:7513274-7514844 FORWARD LENGTH=271	AT2G17280.1,AT2G17280.2	TAIR10_pep_20101214_contaminants.fasta	29890	0.998	2	2	3	0.0022	0.0849
201210Orbi_Dave_Gelsample (1)	Uncategorized Sample	BioSample 1	P53 (F020934)	| Symbols: | catalytics;transferases;[acyl-carrier-protein] S-malonyltransferases;binding | chr2:12883162-12885482 REVERSE LENGTH=393	AT2G30200.1	TAIR10_pep_20101214_contaminants.fasta	41523.7	1	20	32	66	0.043	0.529
201210Orbi_Dave_Gelsample (1)	Uncategorized Sample	BioSample 1	P53 (F020934)	| Symbols: ATPHOS34, PHOS34 | Adenine nucleotide alpha hydrolases-like superfamily protein | chr4:13678860-13680717 REVERSE LENGTH=260	AT4G27320.1	TAIR10_pep_20101214_contaminants.fasta	28105.8	1	14	21	54	0.0352	0.542
201210Orbi_Dave_Gelsample (1)	Uncategorized Sample	BioSample 1	P53 (F020934)	| Symbols: U2A' | U2 small nuclear ribonucleoprotein A | chr1:3159476-3161603 REVERSE LENGTH=249	AT1G09760.1	TAIR10_pep_20101214_contaminants.fasta	28043	1	12	15	24	0.0156	0.574
201210Orbi_Dave_Gelsample (1)	Uncategorized Sample	BioSample 1	P53 (F020934)	| Symbols: | 30S ribosomal protein, putative | chr5:8365690-8367178 FORWARD LENGTH=308	AT5G24490.1	TAIR10_pep_20101214_contaminants.fasta	34856.3	1	9	10	17	0.0111	0.325
201210Orbi_Dave_Gelsample (1)	Uncategorized Sample	BioSample 1	P53 (F020934)	| Symbols: RBCL | ribulose-bisphosphate carboxylases | chrC:54958-56397 FORWARD LENGTH=479	ATCG00490.1	TAIR10_pep_20101214_contaminants.fasta	52955.6	1	11	11	15	0.0098	0.248
201210Orbi_Dave_Gelsample (1)	Uncategorized Sample	BioSample 1	P53 (F020934)	| Symbols: ATPDX1.1, PDX1.1 | pyridoxine biosynthesis 1.1 | chr2:16011475-16012404 FORWARD LENGTH=309	AT2G38230.1	TAIR10_pep_20101214_contaminants.fasta	32861.1	1	7	8	14	0.0091	0.252
201210Orbi_Dave_Gelsample (1)	Uncategorized Sample	BioSample 1	P53 (F020934)	| Symbols: | Phosphoglycerate mutase family protein | chr5:25773009-25775104 REVERSE LENGTH=282	AT5G64460.1,AT5G64460.2,AT5G64460.3,AT5G64460.4,AT5G64460.6,AT5G64460.8	TAIR10_pep_20101214_contaminants.fasta	31599.2	1	7	8	14	0.0091	0.323
201210Orbi_Dave_Gelsample (1)	Uncategorized Sample	BioSample 1	P53 (F020934)	| Symbols: OASA1, OLD3, CYTACS1 | O-acetylserine (thiol) lyase (OAS-TL) isoform A1 | chr4:8518209-8520050 REVERSE LENGTH=322	AT4G14880.1,AT4G14880.2,AT4G14880.3,AT4G14880.4	TAIR10_pep_20101214_contaminants.fasta	33806.3	1	7	7	12	0.0078	0.363
201210Orbi_Dave_Gelsample (1)	Uncategorized Sample	BioSample 1	P53 (F020934)	| Symbols: ATPHOS32, PHOS32 | Adenine nucleotide alpha hydrolases-like superfamily protein | chr5:22097563-22099693 REVERSE LENGTH=242	AT5G54430.1	TAIR10_pep_20101214_contaminants.fasta	26201.8	1	6	6	12	0.0078	0.5
201210Orbi_Dave_Gelsample (1)	Uncategorized Sample	BioSample 1	P53 (F020934)	| Symbols: | Ribosomal protein S5 family protein | chr2:14300925-14302352 REVERSE LENGTH=303	AT2G33800.1	TAIR10_pep_20101214_contaminants.fasta	32645.2	1	5	6	12	0.0078	0.211
201210Orbi_Dave_Gelsample (1)	Uncategorized Sample	BioSample 1	P53 (F020934)	| Symbols: HEMC | hydroxymethylbilane synthase | chr5:2663763-2665596 REVERSE LENGTH=382	AT5G08280.1	TAIR10_pep_20101214_contaminants.fasta	41044.6	1	10	10	12	0.0078	0.283
201210Orbi_Dave_Gelsample (1)	Uncategorized Sample	BioSample 1	P53 (F020934)	| Symbols: | Cyclase family protein | chr4:16752636-16753966 FORWARD LENGTH=272	AT4G35220.1	TAIR10_pep_20101214_contaminants.fasta	29989.1	1	6	8	11	0.0072	0.188
201210Orbi_Dave_Gelsample (1)	Uncategorized Sample	BioSample 1	P53 (F020934)	| Symbols: UGLYAH | ureidoglycine aminohydrolase | chr4:9589662-9592413 FORWARD LENGTH=298	AT4G17050.1	TAIR10_pep_20101214_contaminants.fasta	33674.3	1	4	5	7	0.0046	0.191
201210Orbi_Dave_Gelsample (1)	Uncategorized Sample	BioSample 1	P53 (F020934)	| Symbols: PDX1, ATPDX1.3, RSR4, PDX1.3, ATPDX1 | Aldolase-type TIM barrel family protein | chr5:172576-173505 REVERSE LENGTH=309	AT5G01410.1	TAIR10_pep_20101214_contaminants.fasta	33215.9	1	4	5	7	0.0046	0.301
201210Orbi_Dave_Gelsample (1)	Uncategorized Sample	BioSample 1	P53 (F020934)	| Symbols: PBP1, JAL30 | PYK10-binding protein 1 | chr3:5579560-5580674 FORWARD LENGTH=298	AT3G16420.1,AT3G16420.2,AT3G16420.3	TAIR10_pep_20101214_contaminants.fasta	32158.2	1	5	5	7	0.0046	0.215
201210Orbi_Dave_Gelsample (1)	Uncategorized Sample	BioSample 1	P53 (F020934)	| Symbols: | unknown protein; BEST Arabidopsis thaliana protein match is: unknown protein (TAIR:AT1G35780.1); Has 152 Blast hits to 146 proteins in 18 species: Archae - 0; Bacteria - 0; Metazoa - 1; Fungi - 2; Plants - 149; Viruses - 0; Other Eukaryotes - 0 (source: NCBI BLink). | chr1:29404996-29406341 FORWARD LENGTH=274	AT1G78150.1,AT1G78150.2,AT1G78150.3	TAIR10_pep_20101214_contaminants.fasta	29679.5	1	4	5	6	0.0039	0.259
201210Orbi_Dave_Gelsample (1)	Uncategorized Sample	BioSample 1	P53 (F020934)	| Symbols: PTAC4, VIPP1 | plastid transcriptionally active 4 | chr1:24236329-24240428 FORWARD LENGTH=330	AT1G65260.1	TAIR10_pep_20101214_contaminants.fasta	36393.7	1	4	4	5	0.0033	0.179
201210Orbi_Dave_Gelsample (1)	Uncategorized Sample	BioSample 1	P53 (F020934)	| Symbols: ATLFNR2, FNR2 | ferredoxin-NADP(+)-oxidoreductase 2 | chr1:6942851-6944868 FORWARD LENGTH=369	AT1G20020.1,AT1G20020.3	TAIR10_pep_20101214_contaminants.fasta	41169	1	4	4	4	0.0026	0.168
201210Orbi_Dave_Gelsample (1)	Uncategorized Sample	BioSample 1	P53 (F020934)	| Symbols: TTL | transthyretin-like protein | chr5:23554546-23555861 REVERSE LENGTH=311	AT5G58220.3	TAIR10_pep_20101214_contaminants.fasta	34148.6	0.998	2	3	4	0.0026	0.113
201210Orbi_Dave_Gelsample (1)	Uncategorized Sample	BioSample 1	P53 (F020934)	| Symbols: RCA | rubisco activase | chr2:16570951-16573345 REVERSE LENGTH=474	AT2G39730.1	TAIR10_pep_20101214_contaminants.fasta	51982	0.998	2	2	3	0.002	0.0506
201210Orbi_Dave_Gelsample (1)	Uncategorized Sample	BioSample 1	P53 (F020934)	| Symbols: | Peroxidase superfamily protein | chr1:26964359-26966557 FORWARD LENGTH=358	AT1G71695.1	TAIR10_pep_20101214_contaminants.fasta	39560.5	0.998	2	2	3	0.002	0.0894
201210Orbi_Dave_Gelsample (1)	Uncategorized Sample	BioSample 1	P53 (F020934)	| Symbols: JAL31 | jacalin-related lectin 31 | chr3:5581830-5582959 FORWARD LENGTH=296	AT3G16430.1,AT3G16430.2	TAIR10_pep_20101214_contaminants.fasta	32234	0.998	2	2	2	0.0013	0.193
201210Orbi_Dave_Gelsample (1)	Uncategorized Sample	BioSample 1	P53 (F020934)	| Symbols: | catalytics;hydrolases | chr2:14903201-14905361 REVERSE LENGTH=346	AT2G35450.1	TAIR10_pep_20101214_contaminants.fasta	38163.8	0.998	2	2	2	0.0013	0.0578
201210Orbi_Dave_Gelsample (1)	Uncategorized Sample	BioSample 1	P53 (F020934)	| Symbols: HPR, ATHPR1 | hydroxypyruvate reductase | chr1:25493418-25495720 FORWARD LENGTH=386	AT1G68010.1,AT1G68010.2	TAIR10_pep_20101214_contaminants.fasta	42248.5	0.998	2	2	2	0.0013	0.0622
201210Orbi_Dave_Gelsample (1)	Uncategorized Sample	BioSample 1	P54 (F020935)	| Symbols: U2A' | U2 small nuclear ribonucleoprotein A | chr1:3159476-3161603 REVERSE LENGTH=249	AT1G09760.1	TAIR10_pep_20101214_contaminants.fasta	28043	1	18	26	47	0.0369	0.735
201210Orbi_Dave_Gelsample (1)	Uncategorized Sample	BioSample 1	P54 (F020935)	| Symbols: RBCL | ribulose-bisphosphate carboxylases | chrC:54958-56397 FORWARD LENGTH=479	ATCG00490.1	TAIR10_pep_20101214_contaminants.fasta	52955.6	1	16	16	30	0.0236	0.378
201210Orbi_Dave_Gelsample (1)	Uncategorized Sample	BioSample 1	P54 (F020935)	| Symbols: | Phosphoglycerate mutase family protein | chr5:25773009-25775104 REVERSE LENGTH=282	AT5G64460.1,AT5G64460.2,AT5G64460.3,AT5G64460.4,AT5G64460.6,AT5G64460.8	TAIR10_pep_20101214_contaminants.fasta	31599.2	1	8	9	17	0.0134	0.365
201210Orbi_Dave_Gelsample (1)	Uncategorized Sample	BioSample 1	P54 (F020935)	| Symbols: ATPDX1.1, PDX1.1 | pyridoxine biosynthesis 1.1 | chr2:16011475-16012404 FORWARD LENGTH=309	AT2G38230.1	TAIR10_pep_20101214_contaminants.fasta	32861.1	1	8	10	14	0.011	0.314
201210Orbi_Dave_Gelsample (1)	Uncategorized Sample	BioSample 1	P54 (F020935)	| Symbols: ATPHOS32, PHOS32 | Adenine nucleotide alpha hydrolases-like superfamily protein | chr5:22097563-22099693 REVERSE LENGTH=242	AT5G54430.1	TAIR10_pep_20101214_contaminants.fasta	26201.8	1	7	7	12	0.0094	0.467
201210Orbi_Dave_Gelsample (1)	Uncategorized Sample	BioSample 1	P54 (F020935)	| Symbols: | SMAD/FHA domain-containing protein | chr3:2297968-2299407 FORWARD LENGTH=320	AT3G07220.1	TAIR10_pep_20101214_contaminants.fasta	35993.7	1	7	7	10	0.0079	0.197
201210Orbi_Dave_Gelsample (1)	Uncategorized Sample	BioSample 1	P54 (F020935)	| Symbols: GLP3, GLP3A, GLP3B, ATGER3, GER3 | germin 3 | chr5:6975315-6975950 REVERSE LENGTH=211	AT5G20630.1	TAIR10_pep_20101214_contaminants.fasta	21836.9	0.998	2	3	10	0.0079	0.199
201210Orbi_Dave_Gelsample (1)	Uncategorized Sample	BioSample 1	P54 (F020935)	| Symbols: CAT2 | catalase 2 | chr4:16700937-16703215 REVERSE LENGTH=492	AT4G35090.1	TAIR10_pep_20101214_contaminants.fasta	56932.5	1	6	6	9	0.0071	0.14
201210Orbi_Dave_Gelsample (1)	Uncategorized Sample	BioSample 1	P54 (F020935)	| Symbols: PTAC4, VIPP1 | plastid transcriptionally active 4 | chr1:24236329-24240428 FORWARD LENGTH=330	AT1G65260.1	TAIR10_pep_20101214_contaminants.fasta	36393.7	1	5	5	8	0.0063	0.209
201210Orbi_Dave_Gelsample (1)	Uncategorized Sample	BioSample 1	P54 (F020935)	| Symbols: NRS/ER, UER1 | nucleotide-rhamnose synthase/epimerase-reductase | chr1:23342510-23343859 FORWARD LENGTH=301	AT1G63000.1	TAIR10_pep_20101214_contaminants.fasta	33598.4	1	6	6	7	0.0055	0.219
201210Orbi_Dave_Gelsample (1)	Uncategorized Sample	BioSample 1	P54 (F020935)	| Symbols: ATPHOS34, PHOS34 | Adenine nucleotide alpha hydrolases-like superfamily protein | chr4:13678860-13680717 REVERSE LENGTH=260	AT4G27320.1	TAIR10_pep_20101214_contaminants.fasta	28105.8	1	3	4	6	0.0047	0.138
201210Orbi_Dave_Gelsample (1)	Uncategorized Sample	BioSample 1	P54 (F020935)	| Symbols: PUX1 | plant UBX domain-containing protein 1 | chr3:10087360-10089077 REVERSE LENGTH=251	AT3G27310.1	TAIR10_pep_20101214_contaminants.fasta	28502.9	1	4	4	6	0.0047	0.271
201210Orbi_Dave_Gelsample (1)	Uncategorized Sample	BioSample 1	P54 (F020935)	| Symbols: PBP1, JAL30 | PYK10-binding protein 1 | chr3:5579560-5580674 FORWARD LENGTH=298	AT3G16420.1,AT3G16420.2,AT3G16420.3	TAIR10_pep_20101214_contaminants.fasta	32158.2	1	3	3	5	0.0039	0.131
201210Orbi_Dave_Gelsample (1)	Uncategorized Sample	BioSample 1	P54 (F020935)	| Symbols: RBCS1A | ribulose bisphosphate carboxylase small chain 1A | chr1:25048465-25049249 REVERSE LENGTH=180	AT1G67090.1	TAIR10_pep_20101214_contaminants.fasta	20216.6	0.998	2	2	4	0.0031	0.122
201210Orbi_Dave_Gelsample (1)	Uncategorized Sample	BioSample 1	P54 (F020935)	| Symbols: ATNAP4, NAP4 | non-intrinsic ABC protein 4 | chr1:991252-992852 FORWARD LENGTH=272	AT1G03900.1	TAIR10_pep_20101214_contaminants.fasta	29795.8	1	3	3	4	0.0031	0.147
201210Orbi_Dave_Gelsample (1)	Uncategorized Sample	BioSample 1	P54 (F020935)	| Symbols: HEMC | hydroxymethylbilane synthase | chr5:2663763-2665596 REVERSE LENGTH=382	AT5G08280.1	TAIR10_pep_20101214_contaminants.fasta	41044.6	1	3	3	4	0.0031	0.11
201210Orbi_Dave_Gelsample (1)	Uncategorized Sample	BioSample 1	P54 (F020935)	| Symbols: JAL31 | jacalin-related lectin 31 | chr3:5581830-5582959 FORWARD LENGTH=296	AT3G16430.1,AT3G16430.2	TAIR10_pep_20101214_contaminants.fasta	32234	0.999	2	2	3	0.0024	0.213
201210Orbi_Dave_Gelsample (1)	Uncategorized Sample	BioSample 1	P54 (F020935)	| Symbols: | Ribosomal protein S5 family protein | chr2:14300925-14302352 REVERSE LENGTH=303	AT2G33800.1	TAIR10_pep_20101214_contaminants.fasta	32645.2	0.998	2	2	3	0.0024	0.109
201210Orbi_Dave_Gelsample (1)	Uncategorized Sample	BioSample 1	P54 (F020935)	| Symbols: CRU3, CRC | cruciferin 3 | chr4:14087596-14089617 FORWARD LENGTH=524	AT4G28520.1,AT4G28520.2,AT4G28520.4	TAIR10_pep_20101214_contaminants.fasta	43721.8	1	2	2	3	0.0024	0.0609
201210Orbi_Dave_Gelsample (1)	Uncategorized Sample	BioSample 1	P54 (F020935)	| Symbols: | Sec14p-like phosphatidylinositol transfer family protein | chr1:5105237-5106454 REVERSE LENGTH=239	AT1G14820.1,AT1G14820.2,AT1G14820.3	TAIR10_pep_20101214_contaminants.fasta	28299.1	0.998	2	2	2	0.0016	0.115
201210Orbi_Dave_Gelsample (1)	Uncategorized Sample	BioSample 1	P54 (F020935)	| Symbols: RCA | rubisco activase | chr2:16570951-16573345 REVERSE LENGTH=474	AT2G39730.1	TAIR10_pep_20101214_contaminants.fasta	51982	0.998	2	2	2	0.0016	0.0506
201210Orbi_Dave_Gelsample (1)	Uncategorized Sample	BioSample 1	P54 (F020935)	| Symbols: ATCYSC1, ARATH;BSAS3;1, CYSC1 | cysteine synthase C1 | chr3:22735885-22737792 FORWARD LENGTH=368	AT3G61440.1	TAIR10_pep_20101214_contaminants.fasta	39928.6	0.998	2	2	2	0.0016	0.0679
201210Orbi_Dave_Gelsample (1)	Uncategorized Sample	BioSample 1	P54 (F020935)	| Symbols: | catalytics;transferases;[acyl-carrier-protein] S-malonyltransferases;binding | chr2:12883162-12885482 REVERSE LENGTH=393	AT2G30200.1	TAIR10_pep_20101214_contaminants.fasta	41523.7	0.998	2	2	2	0.0016	0.0789
201210Orbi_Dave_Gelsample (1)	Uncategorized Sample	BioSample 1	P54 (F020935)	| Symbols: TTL | transthyretin-like protein | chr5:23554546-23555861 REVERSE LENGTH=311	AT5G58220.3	TAIR10_pep_20101214_contaminants.fasta	34148.6	0.998	2	2	2	0.0016	0.113
201210Orbi_Dave_Gelsample (1)	Uncategorized Sample	BioSample 1	P54 (F020935)	| Symbols: APX1, MEE6, CS1, ATAPX1, ATAPX01 | ascorbate peroxidase 1 | chr1:2438005-2439435 FORWARD LENGTH=250	AT1G07890.1,AT1G07890.2,AT1G07890.3,AT1G07890.4,AT1G07890.5,AT1G07890.6,AT1G07890.7,AT1G07890.8	TAIR10_pep_20101214_contaminants.fasta	27562	0.998	2	2	2	0.0016	0.128
201210Orbi_Dave_Gelsample (1)	Uncategorized Sample	BioSample 1	P54 (F020935)	| Symbols: | catalytics;hydrolases | chr2:14903201-14905361 REVERSE LENGTH=346	AT2G35450.1	TAIR10_pep_20101214_contaminants.fasta	38163.8	0.998	2	2	2	0.0016	0.0694
201210Orbi_Dave_Gelsample (1)	Uncategorized Sample	BioSample 1	P55 (F020936)	| Symbols: | 30S ribosomal protein, putative | chr5:8365690-8367178 FORWARD LENGTH=308	AT5G24490.1	TAIR10_pep_20101214_contaminants.fasta	34856.3	1	12	18	67	0.0537	0.36
201210Orbi_Dave_Gelsample (1)	Uncategorized Sample	BioSample 1	P55 (F020936)	| Symbols: ATPDX1.1, PDX1.1 | pyridoxine biosynthesis 1.1 | chr2:16011475-16012404 FORWARD LENGTH=309	AT2G38230.1	TAIR10_pep_20101214_contaminants.fasta	32861.1	1	10	13	33	0.0265	0.307
201210Orbi_Dave_Gelsample (1)	Uncategorized Sample	BioSample 1	P55 (F020936)	| Symbols: | transducin family protein / WD-40 repeat family protein | chr2:12825540-12826448 FORWARD LENGTH=302	AT2G30050.1	TAIR10_pep_20101214_contaminants.fasta	32641.5	1	12	15	28	0.0225	0.49
201210Orbi_Dave_Gelsample (1)	Uncategorized Sample	BioSample 1	P55 (F020936)	| Symbols: PTAC4, VIPP1 | plastid transcriptionally active 4 | chr1:24236329-24240428 FORWARD LENGTH=330	AT1G65260.1	TAIR10_pep_20101214_contaminants.fasta	36393.7	1	8	11	22	0.0176	0.373
201210Orbi_Dave_Gelsample (1)	Uncategorized Sample	BioSample 1	P55 (F020936)	| Symbols: PBP1, JAL30 | PYK10-binding protein 1 | chr3:5579560-5580674 FORWARD LENGTH=298	AT3G16420.1,AT3G16420.2,AT3G16420.3	TAIR10_pep_20101214_contaminants.fasta	32158.2	1	8	8	17	0.0136	0.389
201210Orbi_Dave_Gelsample (1)	Uncategorized Sample	BioSample 1	P55 (F020936)	| Symbols: PDX1, ATPDX1.3, RSR4, PDX1.3, ATPDX1 | Aldolase-type TIM barrel family protein | chr5:172576-173505 REVERSE LENGTH=309	AT5G01410.1	TAIR10_pep_20101214_contaminants.fasta	33215.9	1	5	7	12	0.0096	0.275
201210Orbi_Dave_Gelsample (1)	Uncategorized Sample	BioSample 1	P55 (F020936)	| Symbols: | Amino acid kinase family protein | chr3:6427533-6429520 FORWARD LENGTH=339	AT3G18680.1	TAIR10_pep_20101214_contaminants.fasta	36263.9	1	6	7	11	0.0088	0.236
201210Orbi_Dave_Gelsample (1)	Uncategorized Sample	BioSample 1	P55 (F020936)	| Symbols: THI1, TZ, THI4 | thiazole biosynthetic enzyme, chloroplast (ARA6) (THI1) (THI4) | chr5:22246634-22247891 FORWARD LENGTH=349	AT5G54770.1	TAIR10_pep_20101214_contaminants.fasta	36664.4	1	5	6	9	0.0072	0.169
201210Orbi_Dave_Gelsample (1)	Uncategorized Sample	BioSample 1	P55 (F020936)	| Symbols: HY2, GUN3 | phytochromobilin:ferredoxin oxidoreductase, chloroplast / phytochromobilin synthase (HY2) | chr3:2803665-2805333 FORWARD LENGTH=329	AT3G09150.2	TAIR10_pep_20101214_contaminants.fasta	38131.4	0.999	2	2	3	0.0024	0.0729
201210Orbi_Dave_Gelsample (1)	Uncategorized Sample	BioSample 1	P56 (F020937)	| Symbols: GRF1, GF14 CHI | general regulatory factor 1 | chr4:5775387-5777157 FORWARD LENGTH=267	AT4G09000.1	TAIR10_pep_20101214_contaminants.fasta	29932.9	1	17	25	49	0.0416	0.678
201210Orbi_Dave_Gelsample (1)	Uncategorized Sample	BioSample 1	P56 (F020937)	| Symbols: | Translation elongation factor EF1B/ribosomal protein S6 family protein | chr5:6581854-6583137 REVERSE LENGTH=224	AT5G19510.1	TAIR10_pep_20101214_contaminants.fasta	24201.2	1	10	16	44	0.0373	0.692
201210Orbi_Dave_Gelsample (1)	Uncategorized Sample	BioSample 1	P56 (F020937)	| Symbols: FSD2 | Fe superoxide dismutase 2 | chr5:20773357-20775635 REVERSE LENGTH=305	AT5G51100.1	TAIR10_pep_20101214_contaminants.fasta	34664.5	1	7	9	15	0.0127	0.197
201210Orbi_Dave_Gelsample (1)	Uncategorized Sample	BioSample 1	P56 (F020937)	| Symbols: RD21, RD21A | Granulin repeat cysteine protease family protein | chr1:17283139-17285609 REVERSE LENGTH=462	AT1G47128.1	TAIR10_pep_20101214_contaminants.fasta	50967.2	1	6	8	15	0.0127	0.154
201210Orbi_Dave_Gelsample (1)	Uncategorized Sample	BioSample 1	P56 (F020937)	| Symbols: ATMTN1, ATMTAN1, MTN1, MTAN1 | methylthioadenosine nucleosidase 1 | chr4:18113355-18114996 REVERSE LENGTH=267	AT4G38800.1	TAIR10_pep_20101214_contaminants.fasta	28451.6	1	5	6	11	0.0093	0.262
201210Orbi_Dave_Gelsample (1)	Uncategorized Sample	BioSample 1	P56 (F020937)	| Symbols: | Plastid-lipid associated protein PAP / fibrillin family protein | chr4:11766090-11767227 REVERSE LENGTH=310	AT4G22240.1	TAIR10_pep_20101214_contaminants.fasta	33656.7	1	6	8	11	0.0093	0.232
201210Orbi_Dave_Gelsample (1)	Uncategorized Sample	BioSample 1	P56 (F020937)	| Symbols: | Glutathione S-transferase, C-terminal-like;Translation elongation factor EF1B/ribosomal protein S6 | chr5:3914483-3915732 FORWARD LENGTH=228	AT5G12110.1	TAIR10_pep_20101214_contaminants.fasta	24788.7	1	4	6	10	0.0085	0.364
201210Orbi_Dave_Gelsample (1)	Uncategorized Sample	BioSample 1	P56 (F020937)	| Symbols: HCF106 | Bacterial sec-independent translocation protein mttA/Hcf106 | chr5:21286896-21288613 FORWARD LENGTH=260	AT5G52440.1	TAIR10_pep_20101214_contaminants.fasta	28232.4	1	4	5	7	0.0059	0.154
201210Orbi_Dave_Gelsample (1)	Uncategorized Sample	BioSample 1	P56 (F020937)	| Symbols: NACA3 | nascent polypeptide-associated complex subunit alpha-like protein 3 | chr5:4471361-4472676 FORWARD LENGTH=204	AT5G13850.1	TAIR10_pep_20101214_contaminants.fasta	22057.6	0.998	2	2	3	0.0025	0.127
201210Orbi_Dave_Gelsample (1)	Uncategorized Sample	BioSample 1	P56 (F020937)	| Symbols: | alpha/beta-Hydrolases superfamily protein | chr1:13026320-13027463 FORWARD LENGTH=310	AT1G35420.1,AT1G35420.2	TAIR10_pep_20101214_contaminants.fasta	34167.5	0.998	2	2	3	0.0025	0.0581
201210Orbi_Dave_Gelsample (1)	Uncategorized Sample	BioSample 1	P56 (F020937)	| Symbols: LHB1B2, LHCB1.5 | photosystem II light harvesting complex gene B1B2 | chr2:14522716-14523513 REVERSE LENGTH=265	AT2G34420.1	TAIR10_pep_20101214_contaminants.fasta	28054.7	0.998	2	2	2	0.0017	0.0377
201210Orbi_Dave_Gelsample (1)	Uncategorized Sample	BioSample 1	P56 (F020937)	| Symbols: FIB4 | Plastid-lipid associated protein PAP / fibrillin family protein | chr3:8376636-8378225 REVERSE LENGTH=284	AT3G23400.1	TAIR10_pep_20101214_contaminants.fasta	30456	1	2	2	2	0.0017	0.0739
201210Orbi_Dave_Gelsample (1)	Uncategorized Sample	BioSample 1	P56 (F020937)	| Symbols: | 30S ribosomal protein, putative | chr5:8365690-8367178 FORWARD LENGTH=308	AT5G24490.1	TAIR10_pep_20101214_contaminants.fasta	34856.3	0.998	2	2	2	0.0017	0.185
201210Orbi_Dave_Gelsample (1)	Uncategorized Sample	BioSample 1	P57 (F020938)	| Symbols: THI1, TZ, THI4 | thiazole biosynthetic enzyme, chloroplast (ARA6) (THI1) (THI4) | chr5:22246634-22247891 FORWARD LENGTH=349	AT5G54770.1	TAIR10_pep_20101214_contaminants.fasta	36664.4	1	15	24	137	0.0879	0.567
201210Orbi_Dave_Gelsample (1)	Uncategorized Sample	BioSample 1	P57 (F020938)	| Symbols: ADK, ATPADK1 | adenosine kinase | chr2:15641991-15643318 FORWARD LENGTH=284	AT2G37250.1	TAIR10_pep_20101214_contaminants.fasta	31039	1	13	17	27	0.0173	0.493
201210Orbi_Dave_Gelsample (1)	Uncategorized Sample	BioSample 1	P57 (F020938)	| Symbols: TUF, emb2448, TUFF, VHA-E1 | vacuolar ATP synthase subunit E1 | chr4:6800091-6801696 FORWARD LENGTH=230	AT4G11150.1	TAIR10_pep_20101214_contaminants.fasta	26060.4	1	10	11	19	0.0122	0.409
201210Orbi_Dave_Gelsample (1)	Uncategorized Sample	BioSample 1	P57 (F020938)	| Symbols: CA1, ATBCA1, SABP3, ATSABP3 | carbonic anhydrase 1 | chr3:194853-196716 REVERSE LENGTH=270	AT3G01500.1,AT3G01500.2	TAIR10_pep_20101214_contaminants.fasta	37450.7	1	7	9	11	0.0071	0.225
201210Orbi_Dave_Gelsample (1)	Uncategorized Sample	BioSample 1	P57 (F020938)	| Symbols: | Protein of unknown function (DUF179) | chr1:12244799-12246034 REVERSE LENGTH=325	AT1G33780.1	TAIR10_pep_20101214_contaminants.fasta	36393.4	1	6	6	10	0.0064	0.274
201210Orbi_Dave_Gelsample (1)	Uncategorized Sample	BioSample 1	P57 (F020938)	| Symbols: | Domain of unknown function (DUF303) | chr4:16380203-16381192 REVERSE LENGTH=260	AT4G34215.1,AT4G34215.2	TAIR10_pep_20101214_contaminants.fasta	28358.6	1	6	6	9	0.0058	0.35
201210Orbi_Dave_Gelsample (1)	Uncategorized Sample	BioSample 1	P57 (F020938)	| Symbols: PETA | photosynthetic electron transfer A | chrC:61657-62619 FORWARD LENGTH=320	ATCG00540.1	TAIR10_pep_20101214_contaminants.fasta	35358	1	5	5	7	0.0045	0.209
201210Orbi_Dave_Gelsample (1)	Uncategorized Sample	BioSample 1	P57 (F020938)	| Symbols: LHCB5 | light harvesting complex of photosystem II 5 | chr4:6408200-6409496 FORWARD LENGTH=280	AT4G10340.1	TAIR10_pep_20101214_contaminants.fasta	30158.3	1	4	4	6	0.0039	0.168
201210Orbi_Dave_Gelsample (1)	Uncategorized Sample	BioSample 1	P57 (F020938)	| Symbols: | Cyclophilin-like peptidyl-prolyl cis-trans isomerase family protein | chr5:13360459-13361377 REVERSE LENGTH=281	AT5G35100.1	TAIR10_pep_20101214_contaminants.fasta	30505.7	1	4	4	5	0.0032	0.228
201210Orbi_Dave_Gelsample (1)	Uncategorized Sample	BioSample 1	P57 (F020938)	| Symbols: ATCDSP32, CDSP32 | chloroplastic drought-induced stress protein of 32 kD | chr1:28548063-28549348 REVERSE LENGTH=302	AT1G76080.1	TAIR10_pep_20101214_contaminants.fasta	33685	1	4	4	5	0.0032	0.132
201210Orbi_Dave_Gelsample (1)	Uncategorized Sample	BioSample 1	P57 (F020938)	| Symbols: CA2, CA18, BETA CA2 | carbonic anhydrase 2 | chr5:4760536-4762382 FORWARD LENGTH=259	AT5G14740.2	TAIR10_pep_20101214_contaminants.fasta	28344.7	1	3	3	5	0.0032	0.282
201210Orbi_Dave_Gelsample (1)	Uncategorized Sample	BioSample 1	P57 (F020938)	| Symbols: GAPC-2, GAPC2 | glyceraldehyde-3-phosphate dehydrogenase C2 | chr1:4608465-4610494 REVERSE LENGTH=338	AT1G13440.1,AT1G13440.2,AT3G04120.1	TAIR10_pep_20101214_contaminants.fasta	36913.4	1	3	3	3	0.0019	0.109
201210Orbi_Dave_Gelsample (1)	Uncategorized Sample	BioSample 1	P57 (F020938)	| Symbols: SAPX | stromal ascorbate peroxidase | chr4:5314999-5317071 FORWARD LENGTH=372	AT4G08390.1,AT4G08390.2,AT4G08390.3,AT4G08390.4	TAIR10_pep_20101214_contaminants.fasta	40409.4	0.998	2	2	2	0.0013	0.0618
201210Orbi_Dave_Gelsample (1)	Uncategorized Sample	BioSample 1	P57 (F020938)	| Symbols: RBCL | ribulose-bisphosphate carboxylases | chrC:54958-56397 FORWARD LENGTH=479	ATCG00490.1	TAIR10_pep_20101214_contaminants.fasta	52955.6	0.998	2	2	2	0.0013	0.0543
201210Orbi_Dave_Gelsample (1)	Uncategorized Sample	BioSample 1	P58 (F020939)	| Symbols: CA1, ATBCA1, SABP3, ATSABP3 | carbonic anhydrase 1 | chr3:194853-196716 REVERSE LENGTH=270	AT3G01500.1,AT3G01500.2	TAIR10_pep_20101214_contaminants.fasta	37450.7	1	21	32	82	0.0597	0.614
201210Orbi_Dave_Gelsample (1)	Uncategorized Sample	BioSample 1	P58 (F020939)	| Symbols: PBB1 | N-terminal nucleophile aminohydrolases (Ntn hydrolases) superfamily protein | chr3:10152910-10155052 FORWARD LENGTH=273	AT3G27430.2	TAIR10_pep_20101214_contaminants.fasta	29555.6	1	13	14	26	0.0189	0.513
201210Orbi_Dave_Gelsample (1)	Uncategorized Sample	BioSample 1	P58 (F020939)	| Symbols: ATGSTF2, ATPM24.1, ATPM24, GST2, GSTF2 | glutathione S-transferase PHI 2 | chr4:1110673-1111531 REVERSE LENGTH=212	AT4G02520.1	TAIR10_pep_20101214_contaminants.fasta	24129.2	1	9	13	24	0.0175	0.476
201210Orbi_Dave_Gelsample (1)	Uncategorized Sample	BioSample 1	P58 (F020939)	| Symbols: UPP, PYRR | uracil phosphoribosyltransferase | chr3:19956914-19958699 REVERSE LENGTH=231	AT3G53900.1,AT3G53900.2	TAIR10_pep_20101214_contaminants.fasta	25162	1	11	13	21	0.0153	0.58
201210Orbi_Dave_Gelsample (1)	Uncategorized Sample	BioSample 1	P58 (F020939)	| Symbols: ATGSTU7, GST25, GSTU7 | glutathione S-transferase tau 7 | chr2:12618111-12618871 REVERSE LENGTH=227	AT2G29420.1	TAIR10_pep_20101214_contaminants.fasta	26113.2	1	8	10	14	0.0102	0.335
201210Orbi_Dave_Gelsample (1)	Uncategorized Sample	BioSample 1	P58 (F020939)	| Symbols: ATFER4, FER4 | ferritin 4 | chr2:16831501-16833214 REVERSE LENGTH=259	AT2G40300.1	TAIR10_pep_20101214_contaminants.fasta	29029.6	1	5	6	11	0.008	0.232
201210Orbi_Dave_Gelsample (1)	Uncategorized Sample	BioSample 1	P58 (F020939)	| Symbols: | Ubiquitin-associated/translation elongation factor EF1B protein | chr5:21639236-21640716 FORWARD LENGTH=221	AT5G53330.1	TAIR10_pep_20101214_contaminants.fasta	24276.3	1	6	8	9	0.0066	0.299
201210Orbi_Dave_Gelsample (1)	Uncategorized Sample	BioSample 1	P58 (F020939)	| Symbols: | Family of unknown function (DUF662) | chr2:15279041-15280270 FORWARD LENGTH=192	AT2G36410.3	TAIR10_pep_20101214_contaminants.fasta	21903.7	1	6	6	9	0.0066	0.245
201210Orbi_Dave_Gelsample (1)	Uncategorized Sample	BioSample 1	P58 (F020939)	| Symbols: RBCL | ribulose-bisphosphate carboxylases | chrC:54958-56397 FORWARD LENGTH=479	ATCG00490.1	TAIR10_pep_20101214_contaminants.fasta	52955.6	1	5	5	9	0.0066	0.117
201210Orbi_Dave_Gelsample (1)	Uncategorized Sample	BioSample 1	P58 (F020939)	| Symbols: | P-loop containing nucleoside triphosphate hydrolases superfamily protein | chr3:1877678-1878526 FORWARD LENGTH=282	AT3G06200.1	TAIR10_pep_20101214_contaminants.fasta	31778.3	1	6	6	9	0.0066	0.156
201210Orbi_Dave_Gelsample (1)	Uncategorized Sample	BioSample 1	P58 (F020939)	| Symbols: RPE, EMB2728 | D-ribulose-5-phosphate-3-epimerase | chr5:24684085-24685836 REVERSE LENGTH=281	AT5G61410.1,AT5G61410.2	TAIR10_pep_20101214_contaminants.fasta	30008.5	1	5	5	7	0.0051	0.238
201210Orbi_Dave_Gelsample (1)	Uncategorized Sample	BioSample 1	P58 (F020939)	| Symbols: GGT1, AOAT1, GGAT1 | glutamate:glyoxylate aminotransferase | chr1:8268720-8271329 REVERSE LENGTH=481	AT1G23310.1,AT1G23310.2	TAIR10_pep_20101214_contaminants.fasta	53302.6	1	4	4	7	0.0051	0.0915
201210Orbi_Dave_Gelsample (1)	Uncategorized Sample	BioSample 1	P58 (F020939)	| Symbols: | HAD superfamily, subfamily IIIB acid phosphatase | chr5:17712433-17714046 FORWARD LENGTH=272	AT5G44020.1	TAIR10_pep_20101214_contaminants.fasta	31057	1	4	4	7	0.0051	0.147
201210Orbi_Dave_Gelsample (1)	Uncategorized Sample	BioSample 1	P58 (F020939)	| Symbols: | arginine biosynthesis protein ArgJ family | chr2:15739904-15742689 REVERSE LENGTH=468	AT2G37500.1,AT2G37500.2	TAIR10_pep_20101214_contaminants.fasta	48713.4	1	4	4	6	0.0044	0.128
201210Orbi_Dave_Gelsample (1)	Uncategorized Sample	BioSample 1	P58 (F020939)	| Symbols: PBB2 | 20S proteasome beta subunit PBB2 | chr5:16248511-16250451 REVERSE LENGTH=274	AT5G40580.1,AT5G40580.2	TAIR10_pep_20101214_contaminants.fasta	29617.6	1	3	3	5	0.0036	0.489
201210Orbi_Dave_Gelsample (1)	Uncategorized Sample	BioSample 1	P58 (F020939)	| Symbols: RAN-1, RAN1, ATRAN1 | RAS-related nuclear protein-1 | chr5:6760364-6761747 FORWARD LENGTH=221	AT5G20010.1,AT5G20020.1,AT5G55190.1	TAIR10_pep_20101214_contaminants.fasta	25079.7	1	4	4	5	0.0036	0.19
201210Orbi_Dave_Gelsample (1)	Uncategorized Sample	BioSample 1	P58 (F020939)	| Symbols: ATCTIMC, TPI, CYTOTPI | triosephosphate isomerase | chr3:20553794-20556078 FORWARD LENGTH=254	AT3G55440.1	TAIR10_pep_20101214_contaminants.fasta	27168.2	1	3	3	5	0.0036	0.138
201210Orbi_Dave_Gelsample (1)	Uncategorized Sample	BioSample 1	P58 (F020939)	| Symbols: RCA | rubisco activase | chr2:16570951-16573345 REVERSE LENGTH=474	AT2G39730.1	TAIR10_pep_20101214_contaminants.fasta	51982	1	3	3	5	0.0036	0.0717
201210Orbi_Dave_Gelsample (1)	Uncategorized Sample	BioSample 1	P58 (F020939)	| Symbols: | NADH:ubiquinone oxidoreductase intermediate-associated protein 30 | chr1:27261367-27263186 REVERSE LENGTH=228	AT1G72420.1	TAIR10_pep_20101214_contaminants.fasta	25486.2	1	3	3	4	0.0029	0.14
201210Orbi_Dave_Gelsample (1)	Uncategorized Sample	BioSample 1	P58 (F020939)	| Symbols: LHB1B2, LHCB1.5 | photosystem II light harvesting complex gene B1B2 | chr2:14522716-14523513 REVERSE LENGTH=265	AT2G34420.1	TAIR10_pep_20101214_contaminants.fasta	28054.7	1	3	3	4	0.0029	0.106
201210Orbi_Dave_Gelsample (1)	Uncategorized Sample	BioSample 1	P58 (F020939)	| Symbols: | CONTAINS InterPro DOMAIN/s: Casein kinase substrate, phosphoprotein PP28 (InterPro:IPR019380); Has 30201 Blast hits to 17322 proteins in 780 species: Archae - 12; Bacteria - 1396; Metazoa - 17338; Fungi - 3422; Plants - 5037; Viruses - 0; Other Eukaryotes - 2996 (source: NCBI BLink). | chr5:18663075-18664629 REVERSE LENGTH=164	AT5G46020.1	TAIR10_pep_20101214_contaminants.fasta	18977.3	0.998	2	2	4	0.0029	0.0854
201210Orbi_Dave_Gelsample (1)	Uncategorized Sample	BioSample 1	P58 (F020939)	| Symbols: CLPR4 | CLP protease R subunit 4 | chr4:9586740-9589297 REVERSE LENGTH=305	AT4G17040.1	TAIR10_pep_20101214_contaminants.fasta	33442	1	2	2	4	0.0029	0.0885
201210Orbi_Dave_Gelsample (1)	Uncategorized Sample	BioSample 1	P58 (F020939)	| Symbols: SRZ-22, SRZ22, RSZP22, RSZ22, At-RSZ22 | serine/arginine-rich 22 | chr4:15306983-15308064 FORWARD LENGTH=200	AT4G31580.1,AT4G31580.2	TAIR10_pep_20101214_contaminants.fasta	22458.2	1	4	4	4	0.0029	0.17
201210Orbi_Dave_Gelsample (1)	Uncategorized Sample	BioSample 1	P58 (F020939)	| Symbols: PBF1 | N-terminal nucleophile aminohydrolases (Ntn hydrolases) superfamily protein | chr3:22472038-22473809 REVERSE LENGTH=223	AT3G60820.1,AT3G60820.3	TAIR10_pep_20101214_contaminants.fasta	24645	0.998	2	2	3	0.0022	0.0987
201210Orbi_Dave_Gelsample (1)	Uncategorized Sample	BioSample 1	P58 (F020939)	| Symbols: RBCS1A | ribulose bisphosphate carboxylase small chain 1A | chr1:25048465-25049249 REVERSE LENGTH=180	AT1G67090.1	TAIR10_pep_20101214_contaminants.fasta	20216.6	0.998	2	2	3	0.0022	0.122
201210Orbi_Dave_Gelsample (1)	Uncategorized Sample	BioSample 1	P58 (F020939)	| Symbols: ATGSTF9, GLUTTR, ATGSTF7, GSTF9 | glutathione S-transferase PHI 9 | chr2:13139132-13140057 FORWARD LENGTH=215	AT2G30860.1,AT2G30860.2	TAIR10_pep_20101214_contaminants.fasta	24146.4	0.998	2	2	3	0.0022	0.0791
201210Orbi_Dave_Gelsample (1)	Uncategorized Sample	BioSample 1	P58 (F020939)	| Symbols: | Inosine triphosphate pyrophosphatase family protein | chr4:7967166-7968894 REVERSE LENGTH=206	AT4G13720.1	TAIR10_pep_20101214_contaminants.fasta	22478.8	0.998	2	2	3	0.0022	0.107
201210Orbi_Dave_Gelsample (1)	Uncategorized Sample	BioSample 1	P58 (F020939)	| Symbols: | NADH-ubiquinone oxidoreductase 24 kDa subunit, putative | chr4:1134586-1136906 FORWARD LENGTH=255	AT4G02580.1	TAIR10_pep_20101214_contaminants.fasta	28388.8	1	2	2	3	0.0022	0.0745
201210Orbi_Dave_Gelsample (1)	Uncategorized Sample	BioSample 1	P58 (F020939)	| Symbols: CAT2 | catalase 2 | chr4:16700937-16703215 REVERSE LENGTH=492	AT4G35090.1	TAIR10_pep_20101214_contaminants.fasta	56932.5	0.998	2	2	2	0.0015	0.0407
201210Orbi_Dave_Gelsample (1)	Uncategorized Sample	BioSample 1	P59 (F020940)	| Symbols: ATGSTU1, GST19, GSTU1 | glutathione S-transferase TAU 1 | chr2:12631593-12632360 REVERSE LENGTH=224	AT2G29490.1	TAIR10_pep_20101214_contaminants.fasta	25916	1	17	21	38	0.0338	0.598
201210Orbi_Dave_Gelsample (1)	Uncategorized Sample	BioSample 1	P59 (F020940)	| Symbols: | molybdopterin biosynthesis MoaE family protein | chr2:18133276-18133872 FORWARD LENGTH=198	AT2G43760.1,AT2G43760.2,AT2G43760.3	TAIR10_pep_20101214_contaminants.fasta	22216.2	1	16	20	35	0.0312	0.722
201210Orbi_Dave_Gelsample (1)	Uncategorized Sample	BioSample 1	P59 (F020940)	| Symbols: CA1, ATBCA1, SABP3, ATSABP3 | carbonic anhydrase 1 | chr3:194853-196716 REVERSE LENGTH=270	AT3G01500.1,AT3G01500.2	TAIR10_pep_20101214_contaminants.fasta	37450.7	1	13	17	32	0.0285	0.458
201210Orbi_Dave_Gelsample (1)	Uncategorized Sample	BioSample 1	P59 (F020940)	| Symbols: RBCL | ribulose-bisphosphate carboxylases | chrC:54958-56397 FORWARD LENGTH=479	ATCG00490.1	TAIR10_pep_20101214_contaminants.fasta	52955.6	1	13	16	31	0.0276	0.246
201210Orbi_Dave_Gelsample (1)	Uncategorized Sample	BioSample 1	P59 (F020940)	| Symbols: ATGSTF2, ATPM24.1, ATPM24, GST2, GSTF2 | glutathione S-transferase PHI 2 | chr4:1110673-1111531 REVERSE LENGTH=212	AT4G02520.1	TAIR10_pep_20101214_contaminants.fasta	24129.2	1	13	16	27	0.024	0.594
201210Orbi_Dave_Gelsample (1)	Uncategorized Sample	BioSample 1	P59 (F020940)	| Symbols: FSD3 | Fe superoxide dismutase 3 | chr5:7850624-7852241 FORWARD LENGTH=263	AT5G23310.1	TAIR10_pep_20101214_contaminants.fasta	30361.2	1	10	10	22	0.0196	0.297
201210Orbi_Dave_Gelsample (1)	Uncategorized Sample	BioSample 1	P59 (F020940)	| Symbols: | Protein of unknown function (DUF3223) | chr5:25072620-25073917 REVERSE LENGTH=202	AT5G62440.1	TAIR10_pep_20101214_contaminants.fasta	22545.2	1	7	7	14	0.0125	0.386
201210Orbi_Dave_Gelsample (1)	Uncategorized Sample	BioSample 1	P59 (F020940)	| Symbols: APX1, MEE6, CS1, ATAPX1, ATAPX01 | ascorbate peroxidase 1 | chr1:2438005-2439435 FORWARD LENGTH=250	AT1G07890.1,AT1G07890.2,AT1G07890.3,AT1G07890.4,AT1G07890.5,AT1G07890.6,AT1G07890.7,AT1G07890.8	TAIR10_pep_20101214_contaminants.fasta	27562	1	6	8	12	0.0107	0.372
201210Orbi_Dave_Gelsample (1)	Uncategorized Sample	BioSample 1	P59 (F020940)	| Symbols: RPE, EMB2728 | D-ribulose-5-phosphate-3-epimerase | chr5:24684085-24685836 REVERSE LENGTH=281	AT5G61410.1,AT5G61410.2	TAIR10_pep_20101214_contaminants.fasta	30008.5	1	6	6	11	0.0098	0.306
201210Orbi_Dave_Gelsample (1)	Uncategorized Sample	BioSample 1	P59 (F020940)	| Symbols: PBF1 | N-terminal nucleophile aminohydrolases (Ntn hydrolases) superfamily protein | chr3:22472038-22473809 REVERSE LENGTH=223	AT3G60820.1,AT3G60820.3	TAIR10_pep_20101214_contaminants.fasta	24645	1	5	5	10	0.0089	0.269
201210Orbi_Dave_Gelsample (1)	Uncategorized Sample	BioSample 1	P59 (F020940)	| Symbols: PMDH2 | peroxisomal NAD-malate dehydrogenase 2 | chr5:2993645-2995551 REVERSE LENGTH=354	AT5G09660.1,AT5G09660.2	TAIR10_pep_20101214_contaminants.fasta	37369.4	1	6	6	9	0.008	0.167
201210Orbi_Dave_Gelsample (1)	Uncategorized Sample	BioSample 1	P59 (F020940)	| Symbols: LTPG1 | glycosylphosphatidylinositol-anchored lipid protein transfer 1 | chr1:9740740-9741991 FORWARD LENGTH=193	AT1G27950.1	TAIR10_pep_20101214_contaminants.fasta	19758.9	1	4	4	6	0.0053	0.207
201210Orbi_Dave_Gelsample (1)	Uncategorized Sample	BioSample 1	P59 (F020940)	| Symbols: ATGSTF9, GLUTTR, ATGSTF7, GSTF9 | glutathione S-transferase PHI 9 | chr2:13139132-13140057 FORWARD LENGTH=215	AT2G30860.1,AT2G30860.2	TAIR10_pep_20101214_contaminants.fasta	24146.4	1	4	4	6	0.0053	0.228
201210Orbi_Dave_Gelsample (1)	Uncategorized Sample	BioSample 1	P59 (F020940)	| Symbols: DEGP1, Deg1 | DegP protease 1 | chr3:10366659-10368864 REVERSE LENGTH=439	AT3G27925.1	TAIR10_pep_20101214_contaminants.fasta	46674.8	1	3	4	5	0.0045	0.0979
201210Orbi_Dave_Gelsample (1)	Uncategorized Sample	BioSample 1	P59 (F020940)	| Symbols: CA2, CA18, BETA CA2 | carbonic anhydrase 2 | chr5:4760536-4762382 FORWARD LENGTH=259	AT5G14740.2	TAIR10_pep_20101214_contaminants.fasta	28344.7	1	3	4	5	0.0045	0.483
201210Orbi_Dave_Gelsample (1)	Uncategorized Sample	BioSample 1	P59 (F020940)	| Symbols: APT3 | adenine phosphoribosyl transferase 3 | chr4:11882310-11885250 REVERSE LENGTH=183	AT4G22570.1	TAIR10_pep_20101214_contaminants.fasta	20352.7	1	3	3	4	0.0036	0.191
201210Orbi_Dave_Gelsample (1)	Uncategorized Sample	BioSample 1	P59 (F020940)	| Symbols: | unknown protein; CONTAINS InterPro DOMAIN/s: Protein of unknown function DUF1649 (InterPro:IPR012445); Has 251 Blast hits to 251 proteins in 113 species: Archae - 0; Bacteria - 0; Metazoa - 91; Fungi - 85; Plants - 58; Viruses - 0; Other Eukaryotes - 17 (source: NCBI BLink). | chr5:26725997-26727549 FORWARD LENGTH=215	AT5G66930.2,AT5G66930.3	TAIR10_pep_20101214_contaminants.fasta	25278.8	1	3	3	4	0.0036	0.153
201210Orbi_Dave_Gelsample (1)	Uncategorized Sample	BioSample 1	P59 (F020940)	| Symbols: | saposin B domain-containing protein | chr5:307422-308646 FORWARD LENGTH=217	AT5G01800.1	TAIR10_pep_20101214_contaminants.fasta	24631.6	1	2	2	4	0.0036	0.152
201210Orbi_Dave_Gelsample (1)	Uncategorized Sample	BioSample 1	P59 (F020940)	| Symbols: AtPPa1, PPa1 | pyrophosphorylase 1 | chr1:31382-32670 REVERSE LENGTH=212	AT1G01050.1,AT4G01480.1	TAIR10_pep_20101214_contaminants.fasta	24484.7	1	2	3	4	0.0036	0.137
201210Orbi_Dave_Gelsample (1)	Uncategorized Sample	BioSample 1	P59 (F020940)	| Symbols: CLPR2, NCLPP2, CLP2 | CLP protease proteolytic subunit 2 | chr1:4223099-4224954 FORWARD LENGTH=279	AT1G12410.1	TAIR10_pep_20101214_contaminants.fasta	31210.1	0.998	2	2	4	0.0036	0.0896
201210Orbi_Dave_Gelsample (1)	Uncategorized Sample	BioSample 1	P59 (F020940)	| Symbols: CLPR4 | CLP protease R subunit 4 | chr4:9586740-9589297 REVERSE LENGTH=305	AT4G17040.1	TAIR10_pep_20101214_contaminants.fasta	33442	0.998	2	2	3	0.0027	0.0885
201210Orbi_Dave_Gelsample (1)	Uncategorized Sample	BioSample 1	P59 (F020940)	| Symbols: LHCB5 | light harvesting complex of photosystem II 5 | chr4:6408200-6409496 FORWARD LENGTH=280	AT4G10340.1	TAIR10_pep_20101214_contaminants.fasta	30158.3	1	3	3	3	0.0027	0.125
201210Orbi_Dave_Gelsample (1)	Uncategorized Sample	BioSample 1	P59 (F020940)	| Symbols: ATFER4, FER4 | ferritin 4 | chr2:16831501-16833214 REVERSE LENGTH=259	AT2G40300.1	TAIR10_pep_20101214_contaminants.fasta	29029.6	0.998	2	3	3	0.0027	0.0965
201210Orbi_Dave_Gelsample (1)	Uncategorized Sample	BioSample 1	P59 (F020940)	| Symbols: ATHAL3A, HAL3A, HAL3, ATHAL3 | HAL3-like protein A | chr3:6167883-6168629 REVERSE LENGTH=209	AT3G18030.1	TAIR10_pep_20101214_contaminants.fasta	23355.5	0.998	2	2	3	0.0027	0.134
201210Orbi_Dave_Gelsample (1)	Uncategorized Sample	BioSample 1	P59 (F020940)	| Symbols: ATCTIMC, TPI, CYTOTPI | triosephosphate isomerase | chr3:20553794-20556078 FORWARD LENGTH=254	AT3G55440.1	TAIR10_pep_20101214_contaminants.fasta	27168.2	0.998	2	2	3	0.0027	0.0984
201210Orbi_Dave_Gelsample (1)	Uncategorized Sample	BioSample 1	P59 (F020940)	| Symbols: | Lactate/malate dehydrogenase family protein | chr1:1189418-1191267 REVERSE LENGTH=332	AT1G04410.1	TAIR10_pep_20101214_contaminants.fasta	35570.9	1	3	3	3	0.0027	0.136
201210Orbi_Dave_Gelsample (1)	Uncategorized Sample	BioSample 1	P59 (F020940)	| Symbols: ATGSTF10, ERD13, ATGSTF4, GSTF10 | glutathione S-transferase PHI 10 | chr2:13141490-13142392 FORWARD LENGTH=215	AT2G30870.1	TAIR10_pep_20101214_contaminants.fasta	24230.6	1	2	2	3	0.0027	0.177
201210Orbi_Dave_Gelsample (1)	Uncategorized Sample	BioSample 1	P59 (F020940)	| Symbols: | Chalcone-flavanone isomerase family protein | chr3:23334675-23335993 FORWARD LENGTH=279	AT3G63170.1	TAIR10_pep_20101214_contaminants.fasta	30395.8	0.998	2	2	3	0.0027	0.0717
201210Orbi_Dave_Gelsample (1)	Uncategorized Sample	BioSample 1	P59 (F020940)	| Symbols: | CONTAINS InterPro DOMAIN/s: Casein kinase substrate, phosphoprotein PP28 (InterPro:IPR019380); Has 30201 Blast hits to 17322 proteins in 780 species: Archae - 12; Bacteria - 1396; Metazoa - 17338; Fungi - 3422; Plants - 5037; Viruses - 0; Other Eukaryotes - 2996 (source: NCBI BLink). | chr5:18663075-18664629 REVERSE LENGTH=164	AT5G46020.1	TAIR10_pep_20101214_contaminants.fasta	18977.3	0.998	2	2	3	0.0027	0.0854
201210Orbi_Dave_Gelsample (1)	Uncategorized Sample	BioSample 1	P59 (F020940)	| Symbols: emb2731 | Uncharacterised protein family (UPF0172) | chr5:22656256-22657894 REVERSE LENGTH=208	AT5G55940.1	TAIR10_pep_20101214_contaminants.fasta	22979.8	0.998	2	2	2	0.0018	0.0962
201210Orbi_Dave_Gelsample (1)	Uncategorized Sample	BioSample 1	P59 (F020940)	| Symbols: | NADH-ubiquinone oxidoreductase 24 kDa subunit, putative | chr4:1134586-1136906 FORWARD LENGTH=255	AT4G02580.1	TAIR10_pep_20101214_contaminants.fasta	28388.8	0.998	2	2	2	0.0018	0.0941
201210Orbi_Dave_Gelsample (1)	Uncategorized Sample	BioSample 1	P59 (F020940)	| Symbols: ATGSTU13, GST12, GSTU13 | glutathione S-transferase tau 13 | chr1:9425582-9426597 FORWARD LENGTH=227	AT1G27130.1	TAIR10_pep_20101214_contaminants.fasta	25131.4	1	2	2	2	0.0018	0.11
201210Orbi_Dave_Gelsample (1)	Uncategorized Sample	BioSample 1	P60 (F020941)	| Symbols: ATGSTF2, ATPM24.1, ATPM24, GST2, GSTF2 | glutathione S-transferase PHI 2 | chr4:1110673-1111531 REVERSE LENGTH=212	AT4G02520.1	TAIR10_pep_20101214_contaminants.fasta	24129.2	1	28	44	145	0.104	0.995
201210Orbi_Dave_Gelsample (1)	Uncategorized Sample	BioSample 1	P60 (F020941)	| Symbols: | glycoside hydrolase family 2 protein | chr1:2895259-2899287 REVERSE LENGTH=944	AT1G09010.1	TAIR10_pep_20101214_contaminants.fasta	107663	1	6	9	24	0.0173	0.0699
201210Orbi_Dave_Gelsample (1)	Uncategorized Sample	BioSample 1	P60 (F020941)	| Symbols: PBF1 | N-terminal nucleophile aminohydrolases (Ntn hydrolases) superfamily protein | chr3:22472038-22473809 REVERSE LENGTH=223	AT3G60820.1,AT3G60820.3	TAIR10_pep_20101214_contaminants.fasta	24645	1	8	8	13	0.0094	0.525
201210Orbi_Dave_Gelsample (1)	Uncategorized Sample	BioSample 1	P60 (F020941)	| Symbols: ATGSTF7, GST11, ATGSTF8, GSTF7, ATGST11 | glutathione S-transferase 7 | chr1:658886-659705 REVERSE LENGTH=209	AT1G02920.1	TAIR10_pep_20101214_contaminants.fasta	23598.8	1	8	9	12	0.0086	0.478
201210Orbi_Dave_Gelsample (1)	Uncategorized Sample	BioSample 1	P60 (F020941)	| Symbols: ATGSTF9, GLUTTR, ATGSTF7, GSTF9 | glutathione S-transferase PHI 9 | chr2:13139132-13140057 FORWARD LENGTH=215	AT2G30860.1,AT2G30860.2	TAIR10_pep_20101214_contaminants.fasta	24146.4	1	6	7	11	0.0079	0.335
201210Orbi_Dave_Gelsample (1)	Uncategorized Sample	BioSample 1	P60 (F020941)	| Symbols: CA1, ATBCA1, SABP3, ATSABP3 | carbonic anhydrase 1 | chr3:194853-196716 REVERSE LENGTH=270	AT3G01500.1,AT3G01500.2	TAIR10_pep_20101214_contaminants.fasta	37450.7	1	6	7	9	0.0065	0.219
201210Orbi_Dave_Gelsample (1)	Uncategorized Sample	BioSample 1	P60 (F020941)	| Symbols: RPE, EMB2728 | D-ribulose-5-phosphate-3-epimerase | chr5:24684085-24685836 REVERSE LENGTH=281	AT5G61410.1,AT5G61410.2	TAIR10_pep_20101214_contaminants.fasta	30008.5	1	3	3	6	0.0043	0.196
201210Orbi_Dave_Gelsample (1)	Uncategorized Sample	BioSample 1	P60 (F020941)	| Symbols: CLPP2, NCLPP7 | nuclear-encoded CLP protease P7 | chr5:7783811-7784826 FORWARD LENGTH=241	AT5G23140.1	TAIR10_pep_20101214_contaminants.fasta	26283.8	1	4	4	5	0.0036	0.261
201210Orbi_Dave_Gelsample (1)	Uncategorized Sample	BioSample 1	P60 (F020941)	| Symbols: | Quinone reductase family protein | chr5:23746032-23746895 REVERSE LENGTH=207	AT5G58800.1,AT5G58800.2	TAIR10_pep_20101214_contaminants.fasta	22723	1	3	4	5	0.0036	0.232
201210Orbi_Dave_Gelsample (1)	Uncategorized Sample	BioSample 1	P60 (F020941)	| Symbols: UPP, PYRR | uracil phosphoribosyltransferase | chr3:19956914-19958699 REVERSE LENGTH=231	AT3G53900.1,AT3G53900.2	TAIR10_pep_20101214_contaminants.fasta	25162	1	4	4	5	0.0036	0.268
201210Orbi_Dave_Gelsample (1)	Uncategorized Sample	BioSample 1	P60 (F020941)	| Symbols: ATPME3, PME3 | pectin methylesterase 3 | chr3:4772214-4775095 REVERSE LENGTH=592	AT3G14310.1	TAIR10_pep_20101214_contaminants.fasta	64256.5	1	2	2	4	0.0029	0.0693
201210Orbi_Dave_Gelsample (1)	Uncategorized Sample	BioSample 1	P60 (F020941)	| Symbols: PBE1 | 20S proteasome beta subunit E1 | chr1:4452641-4454663 FORWARD LENGTH=274	AT1G13060.1,AT1G13060.2	TAIR10_pep_20101214_contaminants.fasta	29668.4	1	3	3	3	0.0022	0.153
201210Orbi_Dave_Gelsample (1)	Uncategorized Sample	BioSample 1	P60 (F020941)	| Symbols: | Thioredoxin superfamily protein | chr1:7477376-7478519 REVERSE LENGTH=151	AT1G21350.1,AT1G21350.2,AT1G21350.3	TAIR10_pep_20101214_contaminants.fasta	17082.7	0.998	2	2	3	0.0022	0.192
201210Orbi_Dave_Gelsample (1)	Uncategorized Sample	BioSample 1	P60 (F020941)	| Symbols: FSD1, ATFSD1 | Fe superoxide dismutase 1 | chr4:12884649-12886501 REVERSE LENGTH=212	AT4G25100.1,AT4G25100.2,AT4G25100.3,AT4G25100.4,AT4G25100.5	TAIR10_pep_20101214_contaminants.fasta	23791.5	1	2	2	3	0.0022	0.0708
201210Orbi_Dave_Gelsample (1)	Uncategorized Sample	BioSample 1	P60 (F020941)	| Symbols: | Mog1/PsbP/DUF1795-like photosystem II reaction center PsbP family protein | chr3:20984807-20985913 FORWARD LENGTH=262	AT3G56650.1	TAIR10_pep_20101214_contaminants.fasta	28630.3	0.998	2	2	2	0.0014	0.115
201210Orbi_Dave_Gelsample (1)	Uncategorized Sample	BioSample 1	P61 (F020942)	| Symbols: | lactoylglutathione lyase family protein / glyoxalase I family protein | chr1:2535702-2537630 FORWARD LENGTH=185	AT1G08110.1,AT1G08110.2,AT1G08110.3,AT1G08110.4	TAIR10_pep_20101214_contaminants.fasta	20849.1	1	13	17	48	0.0453	0.676
201210Orbi_Dave_Gelsample (1)	Uncategorized Sample	BioSample 1	P61 (F020942)	| Symbols: | RNA-processing, Lsm domain | chr1:8507057-8508439 FORWARD LENGTH=188	AT1G24050.1	TAIR10_pep_20101214_contaminants.fasta	20491.6	1	9	14	30	0.0283	0.617
201210Orbi_Dave_Gelsample (1)	Uncategorized Sample	BioSample 1	P61 (F020942)	| Symbols: | AIG2-like (avirulence induced gene) family protein | chr4:15191325-15192337 FORWARD LENGTH=172	AT4G31310.1	TAIR10_pep_20101214_contaminants.fasta	20123.1	1	8	12	29	0.0274	0.483
201210Orbi_Dave_Gelsample (1)	Uncategorized Sample	BioSample 1	P61 (F020942)	| Symbols: ATARD1, ARD1 | acireductone dioxygenase 1 | chr4:8430484-8431867 REVERSE LENGTH=192	AT4G14716.1	TAIR10_pep_20101214_contaminants.fasta	22588.6	1	9	11	27	0.0255	0.521
201210Orbi_Dave_Gelsample (1)	Uncategorized Sample	BioSample 1	P61 (F020942)	| Symbols: | Thioredoxin superfamily protein | chr3:3672189-3673937 FORWARD LENGTH=266	AT3G11630.1	TAIR10_pep_20101214_contaminants.fasta	29093.1	1	8	9	16	0.0151	0.41
201210Orbi_Dave_Gelsample (1)	Uncategorized Sample	BioSample 1	P61 (F020942)	| Symbols: | FUNCTIONS IN: molecular_function unknown; INVOLVED IN: protein folding, protein transport; LOCATED IN: chloroplast stroma, chloroplast; EXPRESSED IN: 23 plant structures; EXPRESSED DURING: 13 growth stages; CONTAINS InterPro DOMAIN/s: Trigger factor, ribosome-binding, bacterial (InterPro:IPR008881); Has 253 Blast hits to 253 proteins in 72 species: Archae - 0; Bacteria - 138; Metazoa…	AT2G30695.1,AT2G30695.2	TAIR10_pep_20101214_contaminants.fasta	22260.1	1	6	8	14	0.0132	0.246
201210Orbi_Dave_Gelsample (1)	Uncategorized Sample	BioSample 1	P61 (F020942)	| Symbols: LHCA2 | photosystem I light harvesting complex gene 2 | chr3:22745736-22747032 FORWARD LENGTH=257	AT3G61470.1	TAIR10_pep_20101214_contaminants.fasta	27756.3	1	5	6	9	0.0085	0.288
201210Orbi_Dave_Gelsample (1)	Uncategorized Sample	BioSample 1	P61 (F020942)	| Symbols: ATGSTF2, ATPM24.1, ATPM24, GST2, GSTF2 | glutathione S-transferase PHI 2 | chr4:1110673-1111531 REVERSE LENGTH=212	AT4G02520.1	TAIR10_pep_20101214_contaminants.fasta	24129.2	1	3	5	8	0.0076	0.212
201210Orbi_Dave_Gelsample (1)	Uncategorized Sample	BioSample 1	P61 (F020942)	| Symbols: TLP18.3 | thylakoid lumen 18.3 kDa protein | chr1:20439533-20440953 FORWARD LENGTH=285	AT1G54780.1	TAIR10_pep_20101214_contaminants.fasta	31139.8	1	4	4	5	0.0047	0.168
201210Orbi_Dave_Gelsample (1)	Uncategorized Sample	BioSample 1	P61 (F020942)	| Symbols: ATRABD2B, ATRAB1A, RAB1A | RAB GTPase homolog 1A | chr5:19167029-19168718 FORWARD LENGTH=202	AT5G47200.1	TAIR10_pep_20101214_contaminants.fasta	22313.8	1	3	3	4	0.0038	0.218
201210Orbi_Dave_Gelsample (1)	Uncategorized Sample	BioSample 1	P61 (F020942)	| Symbols: | unknown protein; LOCATED IN: chloroplast; BEST Arabidopsis thaliana protein match is: unknown protein (TAIR:AT3G59870.1); Has 292 Blast hits to 292 proteins in 84 species: Archae - 0; Bacteria - 122; Metazoa - 0; Fungi - 0; Plants - 46; Viruses - 0; Other Eukaryotes - 124 (source: NCBI BLink). | chr2:18197995-18199988 REVERSE LENGTH=289	AT2G43945.1	TAIR10_pep_20101214_contaminants.fasta	32167.6	1	2	3	4	0.0038	0.0934
201210Orbi_Dave_Gelsample (1)	Uncategorized Sample	BioSample 1	P61 (F020942)	| Symbols: LHCB6, CP24 | light harvesting complex photosystem II subunit 6 | chr1:5446685-5447676 REVERSE LENGTH=258	AT1G15820.1	TAIR10_pep_20101214_contaminants.fasta	27523.5	1	2	2	3	0.0028	0.109
201210Orbi_Dave_Gelsample (1)	Uncategorized Sample	BioSample 1	P61 (F020942)	| Symbols: | elongation factor P (EF-P) family protein | chr3:2654788-2656154 REVERSE LENGTH=236	AT3G08740.1	TAIR10_pep_20101214_contaminants.fasta	26228.6	0.998	2	2	3	0.0028	0.0847
201210Orbi_Dave_Gelsample (1)	Uncategorized Sample	BioSample 1	P61 (F020942)	| Symbols: | Cytosol aminopeptidase family protein | chr2:10287017-10289450 REVERSE LENGTH=520	AT2G24200.1,AT2G24200.2,AT2G24200.3,AT4G30910.1,AT4G30920.1	TAIR10_pep_20101214_contaminants.fasta	54509.9	0.998	2	3	3	0.0028	0.0558
201210Orbi_Dave_Gelsample (1)	Uncategorized Sample	BioSample 1	P61 (F020942)	| Symbols: UBC27 | ubiquitin-conjugating enzyme 27 | chr5:20699626-20700998 REVERSE LENGTH=192	AT5G50870.1,AT5G50870.2	TAIR10_pep_20101214_contaminants.fasta	21254.6	0.998	2	2	2	0.0019	0.167
201210Orbi_Dave_Gelsample (1)	Uncategorized Sample	BioSample 1	P62 (F020943)	| Symbols: | Adenine nucleotide alpha hydrolases-like superfamily protein | chr3:3776371-3777393 FORWARD LENGTH=199	AT3G11930.1,AT3G11930.2,AT3G11930.3,AT3G11930.4	TAIR10_pep_20101214_contaminants.fasta	21457.5	1	11	16	56	0.045	0.432
201210Orbi_Dave_Gelsample (1)	Uncategorized Sample	BioSample 1	P62 (F020943)	| Symbols: AOC2 | allene oxide cyclase 2 | chr3:9406975-9407839 FORWARD LENGTH=253	AT3G25770.1	TAIR10_pep_20101214_contaminants.fasta	27636.5	1	12	18	41	0.0329	0.478
201210Orbi_Dave_Gelsample (1)	Uncategorized Sample	BioSample 1	P62 (F020943)	| Symbols: KELP | transcriptional coactivator p15 (PC4) family protein (KELP) | chr4:6697894-6699103 REVERSE LENGTH=165	AT4G10920.1,AT4G10920.2	TAIR10_pep_20101214_contaminants.fasta	19177.5	1	10	11	21	0.0169	0.594
201210Orbi_Dave_Gelsample (1)	Uncategorized Sample	BioSample 1	P62 (F020943)	| Symbols: PYK10, PSR3.1, BGLU23, LEB | Glycosyl hydrolase superfamily protein | chr3:2840657-2843730 REVERSE LENGTH=524	AT3G09260.1	TAIR10_pep_20101214_contaminants.fasta	59722.4	1	5	6	12	0.0096	0.103
201210Orbi_Dave_Gelsample (1)	Uncategorized Sample	BioSample 1	P62 (F020943)	| Symbols: GLP3, GLP3A, GLP3B, ATGER3, GER3 | germin 3 | chr5:6975315-6975950 REVERSE LENGTH=211	AT5G20630.1	TAIR10_pep_20101214_contaminants.fasta	21836.9	1	3	5	12	0.0096	0.242
201210Orbi_Dave_Gelsample (1)	Uncategorized Sample	BioSample 1	P62 (F020943)	| Symbols: | Leucine-rich repeat (LRR) family protein | chr5:7164758-7166904 FORWARD LENGTH=218	AT5G21090.1	TAIR10_pep_20101214_contaminants.fasta	24098.4	1	5	7	11	0.0088	0.321
201210Orbi_Dave_Gelsample (1)	Uncategorized Sample	BioSample 1	P62 (F020943)	| Symbols: | Peptidase M20/M25/M40 family protein | chr4:17925251-17926919 FORWARD LENGTH=430	AT4G38220.1,AT4G38220.2	TAIR10_pep_20101214_contaminants.fasta	47740.9	1	6	6	10	0.008	0.16
201210Orbi_Dave_Gelsample (1)	Uncategorized Sample	BioSample 1	P62 (F020943)	| Symbols: ATPE | ATP synthase epsilon chain | chrC:52265-52663 REVERSE LENGTH=132	ATCG00470.1	TAIR10_pep_20101214_contaminants.fasta	14499.3	1	5	6	9	0.0072	0.424
201210Orbi_Dave_Gelsample (1)	Uncategorized Sample	BioSample 1	P62 (F020943)	| Symbols: PBC1 | proteasome beta subunit C1 | chr1:7626394-7628070 FORWARD LENGTH=204	AT1G21720.1,AT1G77440.1,AT1G77440.2	TAIR10_pep_20101214_contaminants.fasta	22759.8	1	4	5	7	0.0056	0.206
201210Orbi_Dave_Gelsample (1)	Uncategorized Sample	BioSample 1	P62 (F020943)	| Symbols: RBCL | ribulose-bisphosphate carboxylases | chrC:54958-56397 FORWARD LENGTH=479	ATCG00490.1	TAIR10_pep_20101214_contaminants.fasta	52955.6	1	4	4	6	0.0048	0.109
201210Orbi_Dave_Gelsample (1)	Uncategorized Sample	BioSample 1	P62 (F020943)	| Symbols: RBCS1A | ribulose bisphosphate carboxylase small chain 1A | chr1:25048465-25049249 REVERSE LENGTH=180	AT1G67090.1	TAIR10_pep_20101214_contaminants.fasta	20216.6	1	4	4	5	0.004	0.261
201210Orbi_Dave_Gelsample (1)	Uncategorized Sample	BioSample 1	P62 (F020943)	| Symbols: | Nucleic acid-binding, OB-fold-like protein | chr3:6396940-6398068 REVERSE LENGTH=217	AT3G18580.1	TAIR10_pep_20101214_contaminants.fasta	24214	1	3	3	5	0.004	0.175
201210Orbi_Dave_Gelsample (1)	Uncategorized Sample	BioSample 1	P62 (F020943)	| Symbols: | Mog1/PsbP/DUF1795-like photosystem II reaction center PsbP family protein | chr3:23459372-23459803 REVERSE LENGTH=143	AT3G63540.1	TAIR10_pep_20101214_contaminants.fasta	16279.3	1	2	3	4	0.0032	0.231
201210Orbi_Dave_Gelsample (1)	Uncategorized Sample	BioSample 1	P62 (F020943)	| Symbols: | Cytidine/deoxycytidylate deaminase family protein | chr5:10044209-10045755 REVERSE LENGTH=185	AT5G28050.1,AT5G28050.2	TAIR10_pep_20101214_contaminants.fasta	20001.5	0.998	2	3	4	0.0032	0.135
201210Orbi_Dave_Gelsample (1)	Uncategorized Sample	BioSample 1	P62 (F020943)	| Symbols: MLP43 | MLP-like protein 43 | chr1:26725912-26726489 REVERSE LENGTH=158	AT1G70890.1	TAIR10_pep_20101214_contaminants.fasta	17889.2	0.998	2	2	3	0.0024	0.133
201210Orbi_Dave_Gelsample (1)	Uncategorized Sample	BioSample 1	P62 (F020943)	| Symbols: | Mog1/PsbP/DUF1795-like photosystem II reaction center PsbP family protein | chr1:28960576-28961875 REVERSE LENGTH=260	AT1G77090.1	TAIR10_pep_20101214_contaminants.fasta	28501.5	1	3	3	3	0.0024	0.154
201210Orbi_Dave_Gelsample (1)	Uncategorized Sample	BioSample 1	P62 (F020943)	| Symbols: ATGPX6, PHGPX, LSC803, GPX6 | glutathione peroxidase 6 | chr4:7010021-7011330 REVERSE LENGTH=232	AT4G11600.1	TAIR10_pep_20101214_contaminants.fasta	25585.5	0.998	2	2	3	0.0024	0.103
201210Orbi_Dave_Gelsample (1)	Uncategorized Sample	BioSample 1	P63 (F020944)	| Symbols: ATPD | ATP synthase delta-subunit gene | chr4:6100799-6101503 FORWARD LENGTH=234	AT4G09650.1	TAIR10_pep_20101214_contaminants.fasta	25669.1	1	17	24	63	0.0534	0.662
201210Orbi_Dave_Gelsample (1)	Uncategorized Sample	BioSample 1	P63 (F020944)	| Symbols: RBCL | ribulose-bisphosphate carboxylases | chrC:54958-56397 FORWARD LENGTH=479	ATCG00490.1	TAIR10_pep_20101214_contaminants.fasta	52955.6	1	5	6	9	0.0076	0.0919
201210Orbi_Dave_Gelsample (1)	Uncategorized Sample	BioSample 1	P63 (F020944)	| Symbols: | Family of unknown function (DUF662) | chr5:938068-939811 FORWARD LENGTH=173	AT5G03660.1	TAIR10_pep_20101214_contaminants.fasta	20187	1	4	5	7	0.0059	0.237
201210Orbi_Dave_Gelsample (1)	Uncategorized Sample	BioSample 1	P63 (F020944)	| Symbols: | HSP20-like chaperones superfamily protein | chr5:22203950-22204986 FORWARD LENGTH=192	AT5G54660.1	TAIR10_pep_20101214_contaminants.fasta	21663.8	1	5	5	7	0.0059	0.312
201210Orbi_Dave_Gelsample (1)	Uncategorized Sample	BioSample 1	P63 (F020944)	| Symbols: ARF3, ARL1, ATARL1 | ADP-ribosylation factor 3 | chr2:10562822-10564961 FORWARD LENGTH=182	AT2G24765.1	TAIR10_pep_20101214_contaminants.fasta	20242.7	1	3	3	5	0.0042	0.198
201210Orbi_Dave_Gelsample (1)	Uncategorized Sample	BioSample 1	P63 (F020944)	| Symbols: | ATPase, F1 complex, delta/epsilon subunit | chr5:19090384-19092034 FORWARD LENGTH=203	AT5G47030.1	TAIR10_pep_20101214_contaminants.fasta	21547.8	1	4	4	5	0.0042	0.261
201210Orbi_Dave_Gelsample (1)	Uncategorized Sample	BioSample 1	P63 (F020944)	| Symbols: PMDH2 | peroxisomal NAD-malate dehydrogenase 2 | chr5:2993645-2995551 REVERSE LENGTH=354	AT5G09660.1,AT5G09660.2	TAIR10_pep_20101214_contaminants.fasta	37369.4	1	3	3	4	0.0034	0.096
201210Orbi_Dave_Gelsample (1)	Uncategorized Sample	BioSample 1	P63 (F020944)	| Symbols: RPL18 | ribosomal protein L18 | chr3:1621511-1622775 FORWARD LENGTH=187	AT3G05590.1,AT5G27850.1	TAIR10_pep_20101214_contaminants.fasta	20926.7	1	3	3	4	0.0034	0.203
201210Orbi_Dave_Gelsample (1)	Uncategorized Sample	BioSample 1	P63 (F020944)	| Symbols: FLA1 | FASCICLIN-like arabinogalactan 1 | chr5:22558375-22560392 REVERSE LENGTH=424	AT5G55730.1,AT5G55730.2	TAIR10_pep_20101214_contaminants.fasta	44851.4	0.998	2	3	4	0.0034	0.0755
201210Orbi_Dave_Gelsample (1)	Uncategorized Sample	BioSample 1	P63 (F020944)	| Symbols: | Mog1/PsbP/DUF1795-like photosystem II reaction center PsbP family protein | chr3:23459372-23459803 REVERSE LENGTH=143	AT3G63540.1	TAIR10_pep_20101214_contaminants.fasta	16279.3	1	3	3	4	0.0034	0.357
201210Orbi_Dave_Gelsample (1)	Uncategorized Sample	BioSample 1	P63 (F020944)	| Symbols: CPN20, CPN10, CHCPN10, ATCPN21, CPN21 | chaperonin 20 | chr5:7015015-7016354 FORWARD LENGTH=253	AT5G20720.1,AT5G20720.2,AT5G20720.3	TAIR10_pep_20101214_contaminants.fasta	26802.8	1	3	3	3	0.0025	0.178
201210Orbi_Dave_Gelsample (1)	Uncategorized Sample	BioSample 1	P63 (F020944)	| Symbols: | FUNCTIONS IN: molecular_function unknown; INVOLVED IN: biological_process unknown; LOCATED IN: vacuole; EXPRESSED IN: 24 plant structures; EXPRESSED DURING: 15 growth stages; CONTAINS InterPro DOMAIN/s: Stress up-regulated Nod 19 (InterPro:IPR011692); Has 30201 Blast hits to 17322 proteins in 780 species: Archae - 12; Bacteria - 1396; Metazoa - 17338; Fungi - 3422; Plants - 5037; Vir…	AT5G61820.1	TAIR10_pep_20101214_contaminants.fasta	53071.8	0.998	2	2	2	0.0017	0.04
201210Orbi_Dave_Gelsample (1)	Uncategorized Sample	BioSample 1	P63 (F020944)	| Symbols: | Ribosomal protein L18ae/LX family protein | chr2:14532916-14534161 REVERSE LENGTH=178	AT2G34480.1,AT3G14600.1	TAIR10_pep_20101214_contaminants.fasta	21307.9	0.998	2	2	2	0.0017	0.0955
201210Orbi_Dave_Gelsample (1)	Uncategorized Sample	BioSample 1	P63 (F020944)	| Symbols: PSAF | photosystem I subunit F | chr1:11215011-11215939 REVERSE LENGTH=221	AT1G31330.1	TAIR10_pep_20101214_contaminants.fasta	24174.7	0.998	2	2	2	0.0017	0.095
201210Orbi_Dave_Gelsample (1)	Uncategorized Sample	BioSample 1	P63 (F020944)	| Symbols: ROC4 | rotamase CYP 4 | chr3:22973708-22975139 FORWARD LENGTH=260	AT3G62030.1,AT3G62030.2,AT3G62030.3	TAIR10_pep_20101214_contaminants.fasta	28208.1	0.998	2	2	2	0.0017	0.0808
201210Orbi_Dave_Gelsample (1)	Uncategorized Sample	BioSample 1	P64 (F020945)	| Symbols: ATPQ | ATP synthase D chain, mitochondrial | chr3:19396689-19398119 FORWARD LENGTH=168	AT3G52300.1	TAIR10_pep_20101214_contaminants.fasta	19587	1	28	37	100	0.103	0.899
201210Orbi_Dave_Gelsample (1)	Uncategorized Sample	BioSample 1	P64 (F020945)	| Symbols: | AIG2-like (avirulence induced gene) family protein | chr5:15901740-15902624 FORWARD LENGTH=172	AT5G39730.1	TAIR10_pep_20101214_contaminants.fasta	20017.8	1	4	5	11	0.0113	0.314
201210Orbi_Dave_Gelsample (1)	Uncategorized Sample	BioSample 1	P64 (F020945)	| Symbols: | FKBP-like peptidyl-prolyl cis-trans isomerase family protein | chr2:18073995-18075385 REVERSE LENGTH=223	AT2G43560.1	TAIR10_pep_20101214_contaminants.fasta	23564.9	1	6	6	9	0.0093	0.48
201210Orbi_Dave_Gelsample (1)	Uncategorized Sample	BioSample 1	P64 (F020945)	| Symbols: TPX1 | thioredoxin-dependent peroxidase 1 | chr1:24559524-24560753 REVERSE LENGTH=162	AT1G65980.1	TAIR10_pep_20101214_contaminants.fasta	17428.2	1	4	4	6	0.0062	0.401
201210Orbi_Dave_Gelsample (1)	Uncategorized Sample	BioSample 1	P64 (F020945)	| Symbols: ATPD | ATP synthase delta-subunit gene | chr4:6100799-6101503 FORWARD LENGTH=234	AT4G09650.1	TAIR10_pep_20101214_contaminants.fasta	25669.1	1	3	4	4	0.0041	0.222
201210Orbi_Dave_Gelsample (1)	Uncategorized Sample	BioSample 1	P65 (F020946)	| Symbols: ROC4 | rotamase CYP 4 | chr3:22973708-22975139 FORWARD LENGTH=260	AT3G62030.1,AT3G62030.2,AT3G62030.3	TAIR10_pep_20101214_contaminants.fasta	28208.1	1	8	12	37	0.0309	0.369
201210Orbi_Dave_Gelsample (1)	Uncategorized Sample	BioSample 1	P65 (F020946)	| Symbols: | Double Clp-N motif protein | chr4:12972747-12974580 FORWARD LENGTH=238	AT4G25370.1	TAIR10_pep_20101214_contaminants.fasta	26051.1	1	12	15	33	0.0275	0.483
201210Orbi_Dave_Gelsample (1)	Uncategorized Sample	BioSample 1	P65 (F020946)	| Symbols: | Thioesterase superfamily protein | chr2:9450042-9451427 FORWARD LENGTH=220	AT2G22230.1	TAIR10_pep_20101214_contaminants.fasta	24242.4	1	5	8	21	0.0175	0.314
201210Orbi_Dave_Gelsample (1)	Uncategorized Sample	BioSample 1	P65 (F020946)	| Symbols: | Ribosomal protein L7Ae/L30e/S12e/Gadd45 family protein | chr2:13639228-13640104 REVERSE LENGTH=144	AT2G32060.1,AT2G32060.2,AT2G32060.3	TAIR10_pep_20101214_contaminants.fasta	15328.5	1	8	10	19	0.0159	0.479
201210Orbi_Dave_Gelsample (1)	Uncategorized Sample	BioSample 1	P65 (F020946)	| Symbols: | unknown protein; FUNCTIONS IN: molecular_function unknown; LOCATED IN: chloroplast; EXPRESSED IN: 21 plant structures; EXPRESSED DURING: 13 growth stages; CONTAINS InterPro DOMAIN/s: Protein of unknown function DUF2996 (InterPro:IPR021374); Has 159 Blast hits to 159 proteins in 52 species: Archae - 0; Bacteria - 76; Metazoa - 0; Fungi - 0; Plants - 38; Viruses - 0; Other Eukaryotes -…	AT2G04039.1,AT2G04039.2	TAIR10_pep_20101214_contaminants.fasta	21417	1	7	9	12	0.01	0.492
201210Orbi_Dave_Gelsample (1)	Uncategorized Sample	BioSample 1	P65 (F020946)	| Symbols: | Polyketide cyclase / dehydrase and lipid transport protein | chr4:9827749-9829443 FORWARD LENGTH=256	AT4G17650.1	TAIR10_pep_20101214_contaminants.fasta	29034.3	1	6	6	11	0.0092	0.191
201210Orbi_Dave_Gelsample (1)	Uncategorized Sample	BioSample 1	P65 (F020946)	| Symbols: | Ribonuclease E inhibitor RraA/Dimethylmenaquinone methyltransferase | chr5:5374357-5375342 FORWARD LENGTH=166	AT5G16450.1,AT5G16450.2	TAIR10_pep_20101214_contaminants.fasta	17820	1	5	5	10	0.0084	0.319
201210Orbi_Dave_Gelsample (1)	Uncategorized Sample	BioSample 1	P65 (F020946)	| Symbols: VPS25 | E2F/DP family winged-helix DNA-binding domain | chr4:10407571-10408582 REVERSE LENGTH=179	AT4G19003.1,AT4G19003.2	TAIR10_pep_20101214_contaminants.fasta	20682.8	1	5	5	7	0.0058	0.352
201210Orbi_Dave_Gelsample (1)	Uncategorized Sample	BioSample 1	P65 (F020946)	| Symbols: | Photosystem II reaction center PsbP family protein | chr2:12254911-12255689 FORWARD LENGTH=232	AT2G28605.1	TAIR10_pep_20101214_contaminants.fasta	25802.1	1	4	4	6	0.005	0.272
201210Orbi_Dave_Gelsample (1)	Uncategorized Sample	BioSample 1	P65 (F020946)	| Symbols: PETC, PGR1 | photosynthetic electron transfer C | chr4:1440314-1441717 FORWARD LENGTH=229	AT4G03280.1,AT4G03280.2	TAIR10_pep_20101214_contaminants.fasta	24366.3	1	3	3	4	0.0033	0.201
201210Orbi_Dave_Gelsample (1)	Uncategorized Sample	BioSample 1	P65 (F020946)	| Symbols: RBCL | ribulose-bisphosphate carboxylases | chrC:54958-56397 FORWARD LENGTH=479	ATCG00490.1	TAIR10_pep_20101214_contaminants.fasta	52955.6	1	3	3	4	0.0033	0.0668
201210Orbi_Dave_Gelsample (1)	Uncategorized Sample	BioSample 1	P65 (F020946)	| Symbols: NDPK2, NDPK1A, NDPK IA IA, NDPK IA, ATNDPK2 | nucleoside diphosphate kinase 2 | chr5:25372122-25373838 REVERSE LENGTH=231	AT5G63310.1	TAIR10_pep_20101214_contaminants.fasta	25550.9	0.998	2	2	3	0.0025	0.0909
201210Orbi_Dave_Gelsample (1)	Uncategorized Sample	BioSample 1	P65 (F020946)	| Symbols: FHIT | FRAGILE HISTIDINE TRIAD | chr5:23558349-23559313 REVERSE LENGTH=180	AT5G58240.1,AT5G58240.2	TAIR10_pep_20101214_contaminants.fasta	18129.1	1	2	2	2	0.0017	0.144
201210Orbi_Dave_Gelsample (1)	Uncategorized Sample	BioSample 1	P65 (F020946)	| Symbols: RBCS1A | ribulose bisphosphate carboxylase small chain 1A | chr1:25048465-25049249 REVERSE LENGTH=180	AT1G67090.1	TAIR10_pep_20101214_contaminants.fasta	20216.6	0.998	2	2	2	0.0017	0.122
201210Orbi_Dave_Gelsample (1)	Uncategorized Sample	BioSample 1	P66 (F020947)	| Symbols: ISPF, MECPS | isoprenoid F | chr1:23738923-23740336 REVERSE LENGTH=231	AT1G63970.1,AT1G63970.2	TAIR10_pep_20101214_contaminants.fasta	24812.7	1	6	8	17	0.0208	0.355
201210Orbi_Dave_Gelsample (1)	Uncategorized Sample	BioSample 1	P66 (F020947)	| Symbols: ATCYP20-2, CYP20-2 | cyclophilin 20-2 | chr5:4162714-4164720 REVERSE LENGTH=259	AT5G13120.1,AT5G13120.2	TAIR10_pep_20101214_contaminants.fasta	28306.4	1	6	7	11	0.0134	0.309
201210Orbi_Dave_Gelsample (1)	Uncategorized Sample	BioSample 1	P66 (F020947)	| Symbols: ROC1 | rotamase CYP 1 | chr4:18083620-18084138 REVERSE LENGTH=172	AT4G38740.1	TAIR10_pep_20101214_contaminants.fasta	18372.7	1	5	5	9	0.011	0.39
201210Orbi_Dave_Gelsample (1)	Uncategorized Sample	BioSample 1	P66 (F020947)	| Symbols: | Rhodanese/Cell cycle control phosphatase superfamily protein | chr3:2712274-2713117 FORWARD LENGTH=214	AT3G08920.1	TAIR10_pep_20101214_contaminants.fasta	23780.2	1	6	6	8	0.0098	0.35
201210Orbi_Dave_Gelsample (1)	Uncategorized Sample	BioSample 1	P66 (F020947)	| Symbols: | Pyridoxamine 5'-phosphate oxidase family protein | chr2:1644628-1646179 FORWARD LENGTH=210	AT2G04690.1,AT2G04690.2	TAIR10_pep_20101214_contaminants.fasta	23595.5	1	3	3	5	0.0061	0.224
201210Orbi_Dave_Gelsample (1)	Uncategorized Sample	BioSample 1	P66 (F020947)	| Symbols: | Late embryogenesis abundant protein (LEA) family protein | chr1:19619842-19620589 FORWARD LENGTH=169	AT1G52690.1,AT1G52690.2	TAIR10_pep_20101214_contaminants.fasta	18100.3	0.998	2	2	5	0.0061	0.154
201210Orbi_Dave_Gelsample (1)	Uncategorized Sample	BioSample 1	P66 (F020947)	| Symbols: | Adenine nucleotide alpha hydrolases-like superfamily protein | chr3:5802728-5804063 REVERSE LENGTH=163	AT3G17020.1	TAIR10_pep_20101214_contaminants.fasta	17775.7	0.998	2	2	3	0.0037	0.184
201210Orbi_Dave_Gelsample (1)	Uncategorized Sample	BioSample 1	P66 (F020947)	| Symbols: | Cystathionine beta-synthase (CBS) family protein | chr5:3429173-3430142 REVERSE LENGTH=206	AT5G10860.1	TAIR10_pep_20101214_contaminants.fasta	22728.7	0.998	2	2	2	0.0024	0.107
201210Orbi_Dave_Gelsample (1)	Uncategorized Sample	BioSample 1	P67 (F020948)	| Symbols: | Transcriptional coactivator/pterin dehydratase | chr5:20778316-20779380 REVERSE LENGTH=220	AT5G51110.1,AT5G51110.2	TAIR10_pep_20101214_contaminants.fasta	23898.3	1	10	18	38	0.0451	0.477
201210Orbi_Dave_Gelsample (1)	Uncategorized Sample	BioSample 1	P67 (F020948)	| Symbols: | Aldolase-type TIM barrel family protein | chr3:4818667-4820748 FORWARD LENGTH=367	AT3G14415.1,AT3G14415.2,AT3G14415.3	TAIR10_pep_20101214_contaminants.fasta	40307.7	1	3	3	5	0.0059	0.079
201210Orbi_Dave_Gelsample (1)	Uncategorized Sample	BioSample 1	P67 (F020948)	| Symbols: | Ribosomal protein L7Ae/L30e/S12e/Gadd45 family protein | chr5:2631843-2633374 REVERSE LENGTH=156	AT5G08180.1,AT5G08180.2	TAIR10_pep_20101214_contaminants.fasta	16948.8	1	3	4	5	0.0059	0.244
[truncated: 66 more rows]

## Sheet: Top hit per spot
Top protein hit for each spot
[truncated: 79 more rows]
