# Supplementary material for: Circadian Profiling of the Arabidopsis Proteome Using 2D-DIGE
Source: Front Plant Sci. 2016 Jul 12;7:1007. doi: 10.3389/fpls.2016.01007 (PMC4940426; doi:10.3389/fpls.2016.01007)
Supplement: Supplementary file 6 [file Table6.XLSX]

## Sheet: Total protein IDed per spot
Protein identities for each spot (RuBisCO-depletion method)
Experiment name	Biological sample category	Biological sample name	MS/MS sample name	Protein name	Protein accession numbers	Database sources	Protein molecular weight (Da)	Protein identification probability	Number of unique peptides	Number of unique spectra	Number of total spectra	Percentage of total spectra	Percentage sequence coverage
201211Orbi_Dave_Gelsample2	Uncategorized Sample	BioSample 1	S01 (F020977)	| Symbols: CLPC, ATHSP93-V, HSP93-V, DCA1, CLPC1 | CLPC homologue 1 | chr5:20715710-20719800 REVERSE LENGTH=929	AT5G50920.1	TAIR10_pep_20101214_contaminants.fasta	103456	1	18	19	43	0.0504	0.233
201211Orbi_Dave_Gelsample2	Uncategorized Sample	BioSample 1	S01 (F020977)	| Symbols: FBA2 | fructose-bisphosphate aldolase 2 | chr4:18163714-18165659 REVERSE LENGTH=398	AT4G38970.1	TAIR10_pep_20101214_contaminants.fasta	42988.1	1	11	12	34	0.0398	0.334
201211Orbi_Dave_Gelsample2	Uncategorized Sample	BioSample 1	S01 (F020977)	| Symbols: MMT | methionine S-methyltransferase | chr5:20239418-20246046 FORWARD LENGTH=1071	AT5G49810.1	TAIR10_pep_20101214_contaminants.fasta	118721	1	8	8	20	0.0234	0.0962
201211Orbi_Dave_Gelsample2	Uncategorized Sample	BioSample 1	S01 (F020977)	| Symbols: EMB2369 | tRNA synthetase class I (I, L, M and V) family protein | chr4:2128129-2133030 FORWARD LENGTH=973	AT4G04350.1	TAIR10_pep_20101214_contaminants.fasta	111036	1	8	8	19	0.0222	0.12
201211Orbi_Dave_Gelsample2	Uncategorized Sample	BioSample 1	S01 (F020977)	| Symbols: EDA9 | D-3-phosphoglycerate dehydrogenase | chr4:16374041-16376561 REVERSE LENGTH=603	AT4G34200.1	TAIR10_pep_20101214_contaminants.fasta	63324.9	1	8	8	17	0.0199	0.171
201211Orbi_Dave_Gelsample2	Uncategorized Sample	BioSample 1	S01 (F020977)	| Symbols: LOS2, ENO2 | Enolase | chr2:15321081-15323786 REVERSE LENGTH=444	AT2G36530.1	TAIR10_pep_20101214_contaminants.fasta	47719.7	1	6	6	12	0.0141	0.178
201211Orbi_Dave_Gelsample2	Uncategorized Sample	BioSample 1	S01 (F020977)	| Symbols: VLN3, ATVLN3 | villin 3 | chr3:21243615-21249809 REVERSE LENGTH=965	AT3G57410.1	TAIR10_pep_20101214_contaminants.fasta	106350	1	5	5	9	0.0105	0.0591
201211Orbi_Dave_Gelsample2	Uncategorized Sample	BioSample 1	S01 (F020977)	| Symbols: ATPPC2, PPC2 | phosphoenolpyruvate carboxylase 2 | chr2:17734541-17738679 REVERSE LENGTH=963	AT2G42600.1,AT2G42600.2	TAIR10_pep_20101214_contaminants.fasta	109757	1	4	4	8	0.00937	0.0478
201211Orbi_Dave_Gelsample2	Uncategorized Sample	BioSample 1	S01 (F020977)	| Symbols: PLDALPHA1, PLD | phospholipase D alpha 1 | chr3:5330835-5333474 FORWARD LENGTH=810	AT3G15730.1	TAIR10_pep_20101214_contaminants.fasta	91850.6	1	3	3	7	0.0082	0.063
201211Orbi_Dave_Gelsample2	Uncategorized Sample	BioSample 1	S01 (F020977)	| Symbols: ATPE | ATP synthase epsilon chain | chrC:52265-52663 REVERSE LENGTH=132	ATCG00470.1	TAIR10_pep_20101214_contaminants.fasta	14499.3	1	4	4	7	0.0082	0.417
201211Orbi_Dave_Gelsample2	Uncategorized Sample	BioSample 1	S01 (F020977)	| Symbols: | Transketolase | chr3:22454004-22456824 FORWARD LENGTH=741	AT3G60750.1,AT3G60750.2	TAIR10_pep_20101214_contaminants.fasta	79970.1	1	2	2	5	0.00585	0.0283
201211Orbi_Dave_Gelsample2	Uncategorized Sample	BioSample 1	S01 (F020977)	| Symbols: AOC2 | allene oxide cyclase 2 | chr3:9406975-9407839 FORWARD LENGTH=253	AT3G25770.1	TAIR10_pep_20101214_contaminants.fasta	27636.5	0.999	2	2	5	0.00585	0.0909
201211Orbi_Dave_Gelsample2	Uncategorized Sample	BioSample 1	S01 (F020977)	| Symbols: | glycoside hydrolase family 2 protein | chr3:20148494-20157019 REVERSE LENGTH=1107	AT3G54440.1,AT3G54440.2,AT3G54440.3	TAIR10_pep_20101214_contaminants.fasta	125415	1	2	2	3	0.00351	0.0181
201211Orbi_Dave_Gelsample2	Uncategorized Sample	BioSample 1	S01 (F020977)	| Symbols: | DEAD/DEAH box RNA helicase family protein | chr5:3553334-3556646 FORWARD LENGTH=427	AT5G11170.1,AT5G11170.2,AT5G11200.1,AT5G11200.2,AT5G11200.3	TAIR10_pep_20101214_contaminants.fasta	48337.9	0.999	2	2	2	0.00234	0.0515
201211Orbi_Dave_Gelsample2	Uncategorized Sample	BioSample 1	S01 (F020977)	| Symbols: AGY1, AtcpSecA, SECA1 | Albino or Glassy Yellow 1 | chr4:770926-776131 REVERSE LENGTH=1022	AT4G01800.1,AT4G01800.2	TAIR10_pep_20101214_contaminants.fasta	115187	1	2	2	2	0.00234	0.0205
201211Orbi_Dave_Gelsample2	Uncategorized Sample	BioSample 1	S01 (F020977)	| Symbols: | dehydratase family | chr3:8648780-8652323 FORWARD LENGTH=608	AT3G23940.1,AT3G23940.2	TAIR10_pep_20101214_contaminants.fasta	64915.7	1	2	2	2	0.00234	0.0329
201211Orbi_Dave_Gelsample2	Uncategorized Sample	BioSample 1	S01 (F020977)	| Symbols: ATTIC110, TIC110 | translocon at the inner envelope membrane of chloroplasts 110 | chr1:2130303-2135563 REVERSE LENGTH=1016	AT1G06950.1	TAIR10_pep_20101214_contaminants.fasta	112124	1	2	2	2	0.00234	0.0236
201211Orbi_Dave_Gelsample2	Uncategorized Sample	BioSample 1	S02 (F020978)	| Symbols: CLPC, ATHSP93-V, HSP93-V, DCA1, CLPC1 | CLPC homologue 1 | chr5:20715710-20719800 REVERSE LENGTH=929	AT5G50920.1	TAIR10_pep_20101214_contaminants.fasta	103456	1	50	62	148	0.128	0.493
201211Orbi_Dave_Gelsample2	Uncategorized Sample	BioSample 1	S02 (F020978)	| Symbols: APG6, CLPB3, CLPB-P | casein lytic proteinase B3 | chr5:5014399-5018255 REVERSE LENGTH=968	AT5G15450.1	TAIR10_pep_20101214_contaminants.fasta	108947	1	24	26	47	0.0407	0.299
201211Orbi_Dave_Gelsample2	Uncategorized Sample	BioSample 1	S02 (F020978)	| Symbols: PLDALPHA1, PLD | phospholipase D alpha 1 | chr3:5330835-5333474 FORWARD LENGTH=810	AT3G15730.1	TAIR10_pep_20101214_contaminants.fasta	91850.6	1	14	18	35	0.0303	0.23
201211Orbi_Dave_Gelsample2	Uncategorized Sample	BioSample 1	S02 (F020978)	| Symbols: | heat shock protein 70 (Hsp 70) family protein | chr1:3921056-3924347 FORWARD LENGTH=763	AT1G11660.1	TAIR10_pep_20101214_contaminants.fasta	85221.8	1	13	13	25	0.0217	0.204
201211Orbi_Dave_Gelsample2	Uncategorized Sample	BioSample 1	S02 (F020978)	| Symbols: | Phosphoglycerate mutase, 2,3-bisphosphoglycerate-independent | chr3:2608683-2611237 REVERSE LENGTH=560	AT3G08590.1,AT3G08590.2	TAIR10_pep_20101214_contaminants.fasta	60764.5	1	13	13	22	0.0191	0.257
201211Orbi_Dave_Gelsample2	Uncategorized Sample	BioSample 1	S02 (F020978)	| Symbols: SDH1-1 | succinate dehydrogenase 1-1 | chr5:26653776-26657224 FORWARD LENGTH=634	AT5G66760.1	TAIR10_pep_20101214_contaminants.fasta	69657.5	1	13	15	21	0.0182	0.292
201211Orbi_Dave_Gelsample2	Uncategorized Sample	BioSample 1	S02 (F020978)	| Symbols: | transducin family protein / WD-40 repeat family protein | chr3:6183880-6186788 FORWARD LENGTH=609	AT3G18060.1	TAIR10_pep_20101214_contaminants.fasta	66042.5	1	10	10	16	0.0139	0.236
201211Orbi_Dave_Gelsample2	Uncategorized Sample	BioSample 1	S02 (F020978)	| Symbols: PGM2 | Phosphoglucomutase/phosphomannomutase family protein | chr1:26669020-26672726 REVERSE LENGTH=585	AT1G70730.1,AT1G70730.3	TAIR10_pep_20101214_contaminants.fasta	63483.5	1	9	9	13	0.0113	0.181
201211Orbi_Dave_Gelsample2	Uncategorized Sample	BioSample 1	S02 (F020978)	| Symbols: | catalytics | chr4:1408296-1412566 FORWARD LENGTH=818	AT4G03200.1,AT4G03200.2	TAIR10_pep_20101214_contaminants.fasta	91837.5	1	6	6	11	0.00953	0.0795
201211Orbi_Dave_Gelsample2	Uncategorized Sample	BioSample 1	S02 (F020978)	| Symbols: | ketol-acid reductoisomerase | chr3:21671561-21674639 FORWARD LENGTH=591	AT3G58610.1,AT3G58610.2,AT3G58610.3	TAIR10_pep_20101214_contaminants.fasta	63813.9	1	6	6	10	0.00867	0.105
201211Orbi_Dave_Gelsample2	Uncategorized Sample	BioSample 1	S02 (F020978)	| Symbols: VLN2, ATVLN2 | villin 2 | chr2:17410962-17416878 REVERSE LENGTH=976	AT2G41740.1	TAIR10_pep_20101214_contaminants.fasta	107844	1	4	4	8	0.00693	0.0635
201211Orbi_Dave_Gelsample2	Uncategorized Sample	BioSample 1	S02 (F020978)	| Symbols: ATPHS2, PHS2 | alpha-glucan phosphorylase 2 | chr3:17301625-17306111 REVERSE LENGTH=841	AT3G46970.1	TAIR10_pep_20101214_contaminants.fasta	95162.3	1	5	5	7	0.00607	0.0583
201211Orbi_Dave_Gelsample2	Uncategorized Sample	BioSample 1	S02 (F020978)	| Symbols: | acylaminoacyl-peptidase-related | chr4:8362586-8366525 FORWARD LENGTH=764	AT4G14570.1	TAIR10_pep_20101214_contaminants.fasta	83939.6	1	4	4	7	0.00607	0.0798
201211Orbi_Dave_Gelsample2	Uncategorized Sample	BioSample 1	S02 (F020978)	| Symbols: TGG1, BGLU38 | thioglucoside glucohydrolase 1 | chr5:9079678-9082347 REVERSE LENGTH=541	AT5G26000.1,AT5G26000.2	TAIR10_pep_20101214_contaminants.fasta	51482.9	1	5	5	6	0.0052	0.11
201211Orbi_Dave_Gelsample2	Uncategorized Sample	BioSample 1	S02 (F020978)	| Symbols: | Prolyl oligopeptidase family protein | chr1:18662480-18666185 FORWARD LENGTH=710	AT1G50380.1	TAIR10_pep_20101214_contaminants.fasta	80940.7	1	4	4	6	0.0052	0.0606
201211Orbi_Dave_Gelsample2	Uncategorized Sample	BioSample 1	S02 (F020978)	| Symbols: | glutamate-ammonia ligases;catalytics;glutamate-ammonia ligases | chr3:19707068-19711188 FORWARD LENGTH=852	AT3G53180.1	TAIR10_pep_20101214_contaminants.fasta	94388.7	1	5	5	6	0.0052	0.0704
201211Orbi_Dave_Gelsample2	Uncategorized Sample	BioSample 1	S02 (F020978)	| Symbols: ECT2 | evolutionarily conserved C-terminal region 2 | chr3:4385274-4388220 REVERSE LENGTH=667	AT3G13460.1,AT3G13460.2,AT3G13460.3,AT3G13460.4	TAIR10_pep_20101214_contaminants.fasta	72474.9	1	4	4	5	0.00433	0.0795
201211Orbi_Dave_Gelsample2	Uncategorized Sample	BioSample 1	S03 (F020979)	| Symbols: ATSCO1, ATSCO1/CPEF-G, SCO1 | Translation elongation factor EFG/EF2 protein | chr1:23233622-23236321 REVERSE LENGTH=783	AT1G62750.1	TAIR10_pep_20101214_contaminants.fasta	86059	1	38	51	154	0.11	0.57
201211Orbi_Dave_Gelsample2	Uncategorized Sample	BioSample 1	S03 (F020979)	| Symbols: CLPC, ATHSP93-V, HSP93-V, DCA1, CLPC1 | CLPC homologue 1 | chr5:20715710-20719800 REVERSE LENGTH=929	AT5G50920.1	TAIR10_pep_20101214_contaminants.fasta	103456	1	16	16	35	0.0249	0.172
201211Orbi_Dave_Gelsample2	Uncategorized Sample	BioSample 1	S03 (F020979)	| Symbols: ATPA | ATP synthase subunit alpha | chrC:9938-11461 REVERSE LENGTH=507	ATCG00120.1	TAIR10_pep_20101214_contaminants.fasta	55329.8	1	14	16	34	0.0242	0.341
201211Orbi_Dave_Gelsample2	Uncategorized Sample	BioSample 1	S03 (F020979)	| Symbols: CA2, CA18, BETA CA2 | carbonic anhydrase 2 | chr5:4760536-4762382 FORWARD LENGTH=259	AT5G14740.2	TAIR10_pep_20101214_contaminants.fasta	28344.7	1	9	11	25	0.0178	0.363
201211Orbi_Dave_Gelsample2	Uncategorized Sample	BioSample 1	S03 (F020979)	| Symbols: RCA | rubisco activase | chr2:16570951-16573345 REVERSE LENGTH=474	AT2G39730.1	TAIR10_pep_20101214_contaminants.fasta	51982	1	11	11	23	0.0164	0.291
201211Orbi_Dave_Gelsample2	Uncategorized Sample	BioSample 1	S03 (F020979)	| Symbols: GS2, GLN2, ATGSL1 | glutamine synthetase 2 | chr5:13831220-13833239 FORWARD LENGTH=430	AT5G35630.1,AT5G35630.2,AT5G35630.3	TAIR10_pep_20101214_contaminants.fasta	47411.3	1	9	9	17	0.0121	0.191
201211Orbi_Dave_Gelsample2	Uncategorized Sample	BioSample 1	S03 (F020979)	| Symbols: TIF3B1, EIF3B, ATEIF3B-1, EIF3B-1, ATTIF3B1 | translation initiation factor 3B1 | chr5:9781207-9784759 REVERSE LENGTH=712	AT5G27640.1,AT5G27640.2	TAIR10_pep_20101214_contaminants.fasta	81876.6	1	10	10	17	0.0121	0.16
201211Orbi_Dave_Gelsample2	Uncategorized Sample	BioSample 1	S03 (F020979)	| Symbols: PLDALPHA1, PLD | phospholipase D alpha 1 | chr3:5330835-5333474 FORWARD LENGTH=810	AT3G15730.1	TAIR10_pep_20101214_contaminants.fasta	91850.6	1	8	8	16	0.0114	0.127
201211Orbi_Dave_Gelsample2	Uncategorized Sample	BioSample 1	S03 (F020979)	| Symbols: | Transketolase | chr3:22454004-22456824 FORWARD LENGTH=741	AT3G60750.1,AT3G60750.2	TAIR10_pep_20101214_contaminants.fasta	79970.1	1	9	9	15	0.0107	0.167
201211Orbi_Dave_Gelsample2	Uncategorized Sample	BioSample 1	S03 (F020979)	| Symbols: ATPHS2, PHS2 | alpha-glucan phosphorylase 2 | chr3:17301625-17306111 REVERSE LENGTH=841	AT3G46970.1	TAIR10_pep_20101214_contaminants.fasta	95162.3	1	10	10	14	0.00997	0.132
201211Orbi_Dave_Gelsample2	Uncategorized Sample	BioSample 1	S03 (F020979)	| Symbols: LOX2, ATLOX2 | lipoxygenase 2 | chr3:16525437-16529233 FORWARD LENGTH=896	AT3G45140.1	TAIR10_pep_20101214_contaminants.fasta	102049	1	7	7	10	0.00712	0.0781
201211Orbi_Dave_Gelsample2	Uncategorized Sample	BioSample 1	S03 (F020979)	| Symbols: SEC10 | exocyst complex component sec10 | chr5:4003002-4008445 REVERSE LENGTH=825	AT5G12370.1,AT5G12370.2	TAIR10_pep_20101214_contaminants.fasta	89696.9	1	6	6	10	0.00712	0.0691
201211Orbi_Dave_Gelsample2	Uncategorized Sample	BioSample 1	S03 (F020979)	| Symbols: | transducin family protein / WD-40 repeat family protein | chr3:6501774-6508352 FORWARD LENGTH=760	AT3G18860.1,AT3G18860.2	TAIR10_pep_20101214_contaminants.fasta	84275.9	1	8	8	9	0.00641	0.133
201211Orbi_Dave_Gelsample2	Uncategorized Sample	BioSample 1	S03 (F020979)	| Symbols: | Prolyl oligopeptidase family protein | chr1:28571187-28574852 FORWARD LENGTH=795	AT1G76140.1,AT1G76140.2	TAIR10_pep_20101214_contaminants.fasta	89406.9	1	6	6	9	0.00641	0.0755
201211Orbi_Dave_Gelsample2	Uncategorized Sample	BioSample 1	S03 (F020979)	| Symbols: CPN60B, LEN1 | chaperonin 60 beta | chr1:20715717-20718673 REVERSE LENGTH=600	AT1G55490.1,AT1G55490.2,AT3G13470.1	TAIR10_pep_20101214_contaminants.fasta	63809.3	1	4	4	7	0.00499	0.075
201211Orbi_Dave_Gelsample2	Uncategorized Sample	BioSample 1	S03 (F020979)	| Symbols: ACT7 | actin 7 | chr5:3052809-3054220 FORWARD LENGTH=377	AT5G09810.1	TAIR10_pep_20101214_contaminants.fasta	41736.6	1	5	5	7	0.00499	0.135
201211Orbi_Dave_Gelsample2	Uncategorized Sample	BioSample 1	S03 (F020979)	| Symbols: VHA-A | vacuolar ATP synthase subunit A | chr1:29660463-29664575 FORWARD LENGTH=623	AT1G78900.1,AT1G78900.2	TAIR10_pep_20101214_contaminants.fasta	68814.5	1	3	3	5	0.00356	0.0658
201211Orbi_Dave_Gelsample2	Uncategorized Sample	BioSample 1	S03 (F020979)	| Symbols: ATMLP-470, NSP1, ATNSP1 | nitrile specifier protein 1 | chr3:5566516-5568330 FORWARD LENGTH=470	AT3G16400.1,AT3G16400.2	TAIR10_pep_20101214_contaminants.fasta	51669.5	1	3	3	4	0.00285	0.0723
201211Orbi_Dave_Gelsample2	Uncategorized Sample	BioSample 1	S03 (F020979)	| Symbols: RBCL | ribulose-bisphosphate carboxylases | chrC:54958-56397 FORWARD LENGTH=479	ATCG00490.1	TAIR10_pep_20101214_contaminants.fasta	52955.6	0.999	2	2	4	0.00285	0.0418
201211Orbi_Dave_Gelsample2	Uncategorized Sample	BioSample 1	S03 (F020979)	| Symbols: | Translation elongation factor EF1A/initiation factor IF2gamma family protein | chr1:6214236-6218211 REVERSE LENGTH=532	AT1G18070.1,AT1G18070.2,AT1G18070.3	TAIR10_pep_20101214_contaminants.fasta	59242.4	1	2	2	3	0.00214	0.047
201211Orbi_Dave_Gelsample2	Uncategorized Sample	BioSample 1	S03 (F020979)	| Symbols: SBE2.2 | starch branching enzyme 2.2 | chr5:931924-937470 FORWARD LENGTH=805	AT5G03650.1	TAIR10_pep_20101214_contaminants.fasta	92594.8	0.999	2	2	3	0.00214	0.0248
201211Orbi_Dave_Gelsample2	Uncategorized Sample	BioSample 1	S03 (F020979)	| Symbols: atnudt3, NUDT3 | nudix hydrolase homolog 3 | chr1:29985360-29990171 FORWARD LENGTH=772	AT1G79690.1	TAIR10_pep_20101214_contaminants.fasta	86860.2	1	3	3	3	0.00214	0.035
201211Orbi_Dave_Gelsample2	Uncategorized Sample	BioSample 1	S03 (F020979)	| Symbols: ATCIMS, ATMETS, ATMS1 | Cobalamin-independent synthase family protein | chr5:5935771-5939195 FORWARD LENGTH=765	AT5G17920.1,AT5G17920.2	TAIR10_pep_20101214_contaminants.fasta	84358.4	1	2	2	3	0.00214	0.0314
201211Orbi_Dave_Gelsample2	Uncategorized Sample	BioSample 1	S03 (F020979)	| Symbols: | methionine--tRNA ligase, putative / methionyl-tRNA synthetase, putative / MetRS, putative | chr4:7993366-7998433 REVERSE LENGTH=797	AT4G13780.1	TAIR10_pep_20101214_contaminants.fasta	89855.4	1	2	2	2	0.00142	0.0326
201211Orbi_Dave_Gelsample2	Uncategorized Sample	BioSample 1	S04 (F020980)	| Symbols: ATPB, PB | ATP synthase subunit beta | chrC:52660-54156 REVERSE LENGTH=498	ATCG00480.1	TAIR10_pep_20101214_contaminants.fasta	53934.8	1	28	42	111	0.0717	0.679
201211Orbi_Dave_Gelsample2	Uncategorized Sample	BioSample 1	S04 (F020980)	| Symbols: | Mannose-binding lectin superfamily protein | chr3:5593029-5595522 FORWARD LENGTH=705	AT3G16460.1,AT3G16460.2	TAIR10_pep_20101214_contaminants.fasta	72473.6	1	28	41	93	0.06	0.477
201211Orbi_Dave_Gelsample2	Uncategorized Sample	BioSample 1	S04 (F020980)	| Symbols: | Transketolase | chr3:22454004-22456824 FORWARD LENGTH=741	AT3G60750.1,AT3G60750.2	TAIR10_pep_20101214_contaminants.fasta	79970.1	1	19	21	34	0.0219	0.301
201211Orbi_Dave_Gelsample2	Uncategorized Sample	BioSample 1	S04 (F020980)	| Symbols: | transducin family protein / WD-40 repeat family protein | chr3:6501774-6508352 FORWARD LENGTH=760	AT3G18860.1,AT3G18860.2	TAIR10_pep_20101214_contaminants.fasta	84275.9	1	12	12	20	0.0129	0.195
201211Orbi_Dave_Gelsample2	Uncategorized Sample	BioSample 1	S04 (F020980)	| Symbols: VSR4, VSR2;1, BP80-2;1, MTV4 | vacuolar sorting receptor 4 | chr2:6300878-6304156 REVERSE LENGTH=628	AT2G14720.1,AT2G14720.2	TAIR10_pep_20101214_contaminants.fasta	69812.4	1	10	11	19	0.0123	0.204
201211Orbi_Dave_Gelsample2	Uncategorized Sample	BioSample 1	S04 (F020980)	| Symbols: ATCIMS, ATMETS, ATMS1 | Cobalamin-independent synthase family protein | chr5:5935771-5939195 FORWARD LENGTH=765	AT5G17920.1,AT5G17920.2	TAIR10_pep_20101214_contaminants.fasta	84358.4	1	12	12	17	0.011	0.179
201211Orbi_Dave_Gelsample2	Uncategorized Sample	BioSample 1	S04 (F020980)	| Symbols: RCA | rubisco activase | chr2:16570951-16573345 REVERSE LENGTH=474	AT2G39730.1	TAIR10_pep_20101214_contaminants.fasta	51982	1	8	8	12	0.00775	0.219
201211Orbi_Dave_Gelsample2	Uncategorized Sample	BioSample 1	S04 (F020980)	| Symbols: LHCB5 | light harvesting complex of photosystem II 5 | chr4:6408200-6409496 FORWARD LENGTH=280	AT4G10340.1	TAIR10_pep_20101214_contaminants.fasta	30158.3	1	6	6	12	0.00775	0.246
201211Orbi_Dave_Gelsample2	Uncategorized Sample	BioSample 1	S04 (F020980)	| Symbols: TGG1, BGLU38 | thioglucoside glucohydrolase 1 | chr5:9079678-9082347 REVERSE LENGTH=541	AT5G26000.1,AT5G26000.2	TAIR10_pep_20101214_contaminants.fasta	51482.9	1	5	5	10	0.00646	0.121
201211Orbi_Dave_Gelsample2	Uncategorized Sample	BioSample 1	S04 (F020980)	| Symbols: | Prolyl oligopeptidase family protein | chr1:18662480-18666185 FORWARD LENGTH=710	AT1G50380.1	TAIR10_pep_20101214_contaminants.fasta	80940.7	1	6	6	10	0.00646	0.0859
201211Orbi_Dave_Gelsample2	Uncategorized Sample	BioSample 1	S04 (F020980)	| Symbols: FBA2 | fructose-bisphosphate aldolase 2 | chr4:18163714-18165659 REVERSE LENGTH=398	AT4G38970.1	TAIR10_pep_20101214_contaminants.fasta	42988.1	1	5	5	9	0.00581	0.143
201211Orbi_Dave_Gelsample2	Uncategorized Sample	BioSample 1	S04 (F020980)	| Symbols: SYNC1, EMB2755, SYNC1 ARATH | Class II aminoacyl-tRNA and biotin synthetases superfamily protein | chr5:22936645-22938841 FORWARD LENGTH=572	AT5G56680.1	TAIR10_pep_20101214_contaminants.fasta	63784.3	1	5	5	7	0.00452	0.0857
201211Orbi_Dave_Gelsample2	Uncategorized Sample	BioSample 1	S04 (F020980)	| Symbols: atnudt3, NUDT3 | nudix hydrolase homolog 3 | chr1:29985360-29990171 FORWARD LENGTH=772	AT1G79690.1	TAIR10_pep_20101214_contaminants.fasta	86860.2	1	5	5	7	0.00452	0.0699
201211Orbi_Dave_Gelsample2	Uncategorized Sample	BioSample 1	S04 (F020980)	| Symbols: | DEA(D/H)-box RNA helicase family protein | chr1:27378040-27379593 REVERSE LENGTH=414	AT1G72730.1,AT3G13920.1,AT3G13920.2,AT3G13920.3,AT3G13920.4	TAIR10_pep_20101214_contaminants.fasta	46771	1	4	4	6	0.00387	0.099
201211Orbi_Dave_Gelsample2	Uncategorized Sample	BioSample 1	S04 (F020980)	| Symbols: eIFiso4G1 | MIF4G domain-containing protein / MA3 domain-containing protein | chr5:23439755-23443433 FORWARD LENGTH=780	AT5G57870.1,AT5G57870.2	TAIR10_pep_20101214_contaminants.fasta	85573.8	1	4	4	5	0.00323	0.0513
201211Orbi_Dave_Gelsample2	Uncategorized Sample	BioSample 1	S04 (F020980)	| Symbols: | Sec23/Sec24 protein transport family protein | chr4:8167574-8173026 FORWARD LENGTH=773	AT4G14160.1,AT4G14160.2	TAIR10_pep_20101214_contaminants.fasta	85378.5	1	3	3	4	0.00258	0.0427
201211Orbi_Dave_Gelsample2	Uncategorized Sample	BioSample 1	S04 (F020980)	| Symbols: | ATP citrate lyase (ACL) family protein | chr2:8805574-8807858 FORWARD LENGTH=421	AT2G20420.1	TAIR10_pep_20101214_contaminants.fasta	45346.4	1	3	3	4	0.00258	0.0594
201211Orbi_Dave_Gelsample2	Uncategorized Sample	BioSample 1	S04 (F020980)	| Symbols: RBCL | ribulose-bisphosphate carboxylases | chrC:54958-56397 FORWARD LENGTH=479	ATCG00490.1	TAIR10_pep_20101214_contaminants.fasta	52955.6	1	3	3	4	0.00258	0.0626
201211Orbi_Dave_Gelsample2	Uncategorized Sample	BioSample 1	S04 (F020980)	| Symbols: | ATP synthase alpha/beta family protein | chr5:2818395-2821149 REVERSE LENGTH=556	AT5G08670.1,AT5G08680.1,AT5G08690.1	TAIR10_pep_20101214_contaminants.fasta	59632.2	1	3	3	4	0.00258	0.0917
201211Orbi_Dave_Gelsample2	Uncategorized Sample	BioSample 1	S04 (F020980)	| Symbols: | ketol-acid reductoisomerase | chr3:21671561-21674639 FORWARD LENGTH=591	AT3G58610.1,AT3G58610.2,AT3G58610.3	TAIR10_pep_20101214_contaminants.fasta	63813.9	1	2	2	3	0.00194	0.0372
201211Orbi_Dave_Gelsample2	Uncategorized Sample	BioSample 1	S04 (F020980)	| Symbols: | Zincin-like metalloproteases family protein | chr5:3328119-3332462 FORWARD LENGTH=701	AT5G10540.1	TAIR10_pep_20101214_contaminants.fasta	79046.3	1	2	2	3	0.00194	0.03
201211Orbi_Dave_Gelsample2	Uncategorized Sample	BioSample 1	S04 (F020980)	| Symbols: | LOCATED IN: cellular_component unknown; EXPRESSED IN: 23 plant structures; EXPRESSED DURING: 13 growth stages; CONTAINS InterPro DOMAIN/s: Uncharacterised conserved protein UCP033271 (InterPro:IPR008322), TIM-barrel signal transduction protein, predicted (InterPro:IPR009215); Has 1232 Blast hits to 1230 proteins in 311 species: Archae - 18; Bacteria - 959; Metazoa - 1; Fungi - 84; Pl…	AT5G66420.2	TAIR10_pep_20101214_contaminants.fasta	80719.4	1	2	2	3	0.00194	0.0186
201211Orbi_Dave_Gelsample2	Uncategorized Sample	BioSample 1	S04 (F020980)	| Symbols: | arginosuccinate synthase family | chr4:12793085-12795857 REVERSE LENGTH=494	AT4G24830.1	TAIR10_pep_20101214_contaminants.fasta	53846.4	0.999	2	2	2	0.00129	0.0324
201211Orbi_Dave_Gelsample2	Uncategorized Sample	BioSample 1	S04 (F020980)	| Symbols: CLPC, ATHSP93-V, HSP93-V, DCA1, CLPC1 | CLPC homologue 1 | chr5:20715710-20719800 REVERSE LENGTH=929	AT5G50920.1	TAIR10_pep_20101214_contaminants.fasta	103456	1	2	2	2	0.00129	0.0258
201211Orbi_Dave_Gelsample2	Uncategorized Sample	BioSample 1	S05 (F020981)	| Symbols: THFS | 10-formyltetrahydrofolate synthetase | chr1:18702064-18704687 FORWARD LENGTH=634	AT1G50480.1	TAIR10_pep_20101214_contaminants.fasta	67803.3	1	36	53	118	0.0815	0.708
201211Orbi_Dave_Gelsample2	Uncategorized Sample	BioSample 1	S05 (F020981)	| Symbols: GGT1, AOAT1, GGAT1 | glutamate:glyoxylate aminotransferase | chr1:8268720-8271329 REVERSE LENGTH=481	AT1G23310.1	TAIR10_pep_20101214_contaminants.fasta	53302.6	1	25	29	55	0.038	0.611
201211Orbi_Dave_Gelsample2	Uncategorized Sample	BioSample 1	S05 (F020981)	| Symbols: ATPC1 | ATPase, F1 complex, gamma subunit protein | chr4:2350761-2351882 REVERSE LENGTH=373	AT4G04640.1	TAIR10_pep_20101214_contaminants.fasta	40911.9	1	11	12	26	0.018	0.373
201211Orbi_Dave_Gelsample2	Uncategorized Sample	BioSample 1	S05 (F020981)	| Symbols: | Putative glycosyl hydrolase of unknown function (DUF1680) | chr5:4093117-4096806 FORWARD LENGTH=861	AT5G12950.1	TAIR10_pep_20101214_contaminants.fasta	96239	1	11	13	20	0.0138	0.145
201211Orbi_Dave_Gelsample2	Uncategorized Sample	BioSample 1	S05 (F020981)	| Symbols: ATCAP1, CAP 1, CAP1 | cyclase associated protein 1 | chr4:16484896-16487355 REVERSE LENGTH=476	AT4G34490.1	TAIR10_pep_20101214_contaminants.fasta	50969.8	1	10	10	15	0.0104	0.193
201211Orbi_Dave_Gelsample2	Uncategorized Sample	BioSample 1	S05 (F020981)	| Symbols: | dihydrolipoyl dehydrogenases | chr4:9153570-9157322 REVERSE LENGTH=630	AT4G16155.1	TAIR10_pep_20101214_contaminants.fasta	67091.4	1	8	8	14	0.00968	0.175
201211Orbi_Dave_Gelsample2	Uncategorized Sample	BioSample 1	S05 (F020981)	| Symbols: | seryl-tRNA synthetase / serine--tRNA ligase | chr5:9695087-9697154 FORWARD LENGTH=451	AT5G27470.1	TAIR10_pep_20101214_contaminants.fasta	51630.6	1	6	6	10	0.00691	0.135
201211Orbi_Dave_Gelsample2	Uncategorized Sample	BioSample 1	S05 (F020981)	| Symbols: GAPC, GAPC-1, GAPC1 | glyceraldehyde-3-phosphate dehydrogenase C subunit 1 | chr3:1081077-1083131 FORWARD LENGTH=338	AT3G04120.1	TAIR10_pep_20101214_contaminants.fasta	36914.6	1	7	8	8	0.00553	0.284
201211Orbi_Dave_Gelsample2	Uncategorized Sample	BioSample 1	S05 (F020981)	| Symbols: mtLPD2 | lipoamide dehydrogenase 2 | chr3:5890278-5892166 REVERSE LENGTH=507	AT3G17240.1,AT3G17240.3	TAIR10_pep_20101214_contaminants.fasta	53986.1	1	4	4	8	0.00553	0.105
201211Orbi_Dave_Gelsample2	Uncategorized Sample	BioSample 1	S05 (F020981)	| Symbols: | ADP-glucose pyrophosphorylase family protein | chr1:28135770-28138456 REVERSE LENGTH=415	AT1G74910.1,AT1G74910.2	TAIR10_pep_20101214_contaminants.fasta	45564.1	1	6	6	8	0.00553	0.173
201211Orbi_Dave_Gelsample2	Uncategorized Sample	BioSample 1	S05 (F020981)	| Symbols: mtLPD1 | mitochondrial lipoamide dehydrogenase 1 | chr1:17717432-17719141 REVERSE LENGTH=507	AT1G48030.1,AT1G48030.2	TAIR10_pep_20101214_contaminants.fasta	53988.6	1	4	4	5	0.00346	0.201
201211Orbi_Dave_Gelsample2	Uncategorized Sample	BioSample 1	S05 (F020981)	| Symbols: PYK10, PSR3.1, BGLU23, LEB | Glycosyl hydrolase superfamily protein | chr3:2840657-2843730 REVERSE LENGTH=524	AT3G09260.1	TAIR10_pep_20101214_contaminants.fasta	59722.4	1	3	3	5	0.00346	0.0592
201211Orbi_Dave_Gelsample2	Uncategorized Sample	BioSample 1	S05 (F020981)	| Symbols: | D-3-phosphoglycerate dehydrogenase | chr3:6752590-6754650 FORWARD LENGTH=588	AT3G19480.1	TAIR10_pep_20101214_contaminants.fasta	62122.2	1	3	3	4	0.00276	0.0629
201211Orbi_Dave_Gelsample2	Uncategorized Sample	BioSample 1	S05 (F020981)	| Symbols: | Aldolase superfamily protein | chr2:95006-96491 REVERSE LENGTH=391	AT2G01140.1	TAIR10_pep_20101214_contaminants.fasta	42328.1	1	2	2	3	0.00207	0.0691
201211Orbi_Dave_Gelsample2	Uncategorized Sample	BioSample 1	S05 (F020981)	| Symbols: SHM1, STM, SHMT1 | serine transhydroxymethyltransferase 1 | chr4:17831891-17834742 REVERSE LENGTH=517	AT4G37930.1	TAIR10_pep_20101214_contaminants.fasta	57401.7	1	2	2	3	0.00207	0.0445
201211Orbi_Dave_Gelsample2	Uncategorized Sample	BioSample 1	S05 (F020981)	| Symbols: PGM3 | Phosphoglucomutase/phosphomannomutase family protein | chr1:8219946-8224186 FORWARD LENGTH=583	AT1G23190.1	TAIR10_pep_20101214_contaminants.fasta	63172	1	3	3	3	0.00207	0.0909
201211Orbi_Dave_Gelsample2	Uncategorized Sample	BioSample 1	S06 (F020982)	| Symbols: PYK10, PSR3.1, BGLU23, LEB | Glycosyl hydrolase superfamily protein | chr3:2840657-2843730 REVERSE LENGTH=524	AT3G09260.1	TAIR10_pep_20101214_contaminants.fasta	59722.4	1	12	16	48	0.0448	0.25
201211Orbi_Dave_Gelsample2	Uncategorized Sample	BioSample 1	S06 (F020982)	| Symbols: AtFAAH, FAAH | fatty acid amide hydrolase | chr5:25766229-25770260 FORWARD LENGTH=607	AT5G64440.1	TAIR10_pep_20101214_contaminants.fasta	66081.1	1	12	13	21	0.0196	0.208
201211Orbi_Dave_Gelsample2	Uncategorized Sample	BioSample 1	S06 (F020982)	| Symbols: | seryl-tRNA synthetase / serine--tRNA ligase | chr5:9695087-9697154 FORWARD LENGTH=451	AT5G27470.1	TAIR10_pep_20101214_contaminants.fasta	51630.6	1	9	9	17	0.0159	0.215
201211Orbi_Dave_Gelsample2	Uncategorized Sample	BioSample 1	S06 (F020982)	| Symbols: SIR | sulfite reductase | chr5:1319404-1322298 FORWARD LENGTH=642	AT5G04590.1	TAIR10_pep_20101214_contaminants.fasta	71951.2	1	7	7	13	0.0121	0.114
201211Orbi_Dave_Gelsample2	Uncategorized Sample	BioSample 1	S06 (F020982)	| Symbols: THFS | 10-formyltetrahydrofolate synthetase | chr1:18702064-18704687 FORWARD LENGTH=634	AT1G50480.1	TAIR10_pep_20101214_contaminants.fasta	67803.3	1	7	7	12	0.0112	0.147
201211Orbi_Dave_Gelsample2	Uncategorized Sample	BioSample 1	S06 (F020982)	| Symbols: | Pyruvate kinase family protein | chr5:22820254-22822529 REVERSE LENGTH=498	AT5G56350.1	TAIR10_pep_20101214_contaminants.fasta	54412.1	1	4	4	7	0.00653	0.122
201211Orbi_Dave_Gelsample2	Uncategorized Sample	BioSample 1	S06 (F020982)	| Symbols: | Phosphofructokinase family protein | chr1:7297467-7301336 REVERSE LENGTH=614	AT1G20950.1	TAIR10_pep_20101214_contaminants.fasta	67120.5	1	5	5	6	0.0056	0.0733
201211Orbi_Dave_Gelsample2	Uncategorized Sample	BioSample 1	S06 (F020982)	| Symbols: EMB213, OEP80, ATOEP80, TOC75 | outer envelope protein of 80 kDa | chr5:6623323-6627641 FORWARD LENGTH=732	AT5G19620.1	TAIR10_pep_20101214_contaminants.fasta	79937.2	1	3	3	6	0.0056	0.0383
201211Orbi_Dave_Gelsample2	Uncategorized Sample	BioSample 1	S06 (F020982)	| Symbols: ATCIMS, ATMETS, ATMS1 | Cobalamin-independent synthase family protein | chr5:5935771-5939195 FORWARD LENGTH=765	AT5G17920.1,AT5G17920.2	TAIR10_pep_20101214_contaminants.fasta	84358.4	1	3	3	4	0.00373	0.0405
201211Orbi_Dave_Gelsample2	Uncategorized Sample	BioSample 1	S06 (F020982)	| Symbols: ATNADP-ME1, NADP-ME1 | NADP-malic enzyme 1 | chr2:8592106-8595403 REVERSE LENGTH=581	AT2G19900.1	TAIR10_pep_20101214_contaminants.fasta	64280.9	1	3	3	3	0.0028	0.0585
201211Orbi_Dave_Gelsample2	Uncategorized Sample	BioSample 1	S07 (F020983)	| Symbols: PYK10, PSR3.1, BGLU23, LEB | Glycosyl hydrolase superfamily protein | chr3:2840657-2843730 REVERSE LENGTH=524	AT3G09260.1	TAIR10_pep_20101214_contaminants.fasta	59722.4	1	23	27	123	0.116	0.511
201211Orbi_Dave_Gelsample2	Uncategorized Sample	BioSample 1	S07 (F020983)	| Symbols: TGG2, BGLU37 | glucoside glucohydrolase 2 | chr5:9072730-9075143 FORWARD LENGTH=467	AT5G25980.1,AT5G25980.2,AT5G25980.3	TAIR10_pep_20101214_contaminants.fasta	53425	0.999	2	3	5	0.00473	0.06
201211Orbi_Dave_Gelsample2	Uncategorized Sample	BioSample 1	S07 (F020983)	| Symbols: | AMP-dependent synthetase and ligase family protein | chr3:18159031-18161294 REVERSE LENGTH=514	AT3G48990.1	TAIR10_pep_20101214_contaminants.fasta	55545.5	0.999	2	2	3	0.00284	0.0506
201211Orbi_Dave_Gelsample2	Uncategorized Sample	BioSample 1	S08 (F020984)	| Symbols: ATTCP-1, TCP-1 | T-complex protein 1 alpha subunit | chr3:6998544-7002266 REVERSE LENGTH=545	AT3G20050.1	TAIR10_pep_20101214_contaminants.fasta	59230.5	1	32	40	99	0.0653	0.661
201211Orbi_Dave_Gelsample2	Uncategorized Sample	BioSample 1	S08 (F020984)	| Symbols: ALDH12A1, ATP5CDH, P5CDH | aldehyde dehydrogenase 12A1 | chr5:25099768-25103159 REVERSE LENGTH=556	AT5G62530.1	TAIR10_pep_20101214_contaminants.fasta	61774.2	1	24	31	86	0.0567	0.41
201211Orbi_Dave_Gelsample2	Uncategorized Sample	BioSample 1	S08 (F020984)	| Symbols: MPPBETA | Insulinase (Peptidase family M16) protein | chr3:365624-368526 FORWARD LENGTH=531	AT3G02090.1	TAIR10_pep_20101214_contaminants.fasta	59161.4	1	25	27	53	0.035	0.522
201211Orbi_Dave_Gelsample2	Uncategorized Sample	BioSample 1	S08 (F020984)	| Symbols: | Phosphofructokinase family protein | chr1:4050159-4053727 REVERSE LENGTH=566	AT1G12000.1	TAIR10_pep_20101214_contaminants.fasta	61461.1	1	18	22	50	0.033	0.406
201211Orbi_Dave_Gelsample2	Uncategorized Sample	BioSample 1	S08 (F020984)	| Symbols: | AICARFT/IMPCHase bienzyme family protein | chr2:14765347-14768269 REVERSE LENGTH=596	AT2G35040.1,AT2G35040.2	TAIR10_pep_20101214_contaminants.fasta	64906.7	1	19	20	41	0.027	0.332
201211Orbi_Dave_Gelsample2	Uncategorized Sample	BioSample 1	S08 (F020984)	| Symbols: | Pyruvate kinase family protein | chr5:2778433-2780300 FORWARD LENGTH=510	AT5G08570.1	TAIR10_pep_20101214_contaminants.fasta	54978.4	1	15	15	29	0.0191	0.286
201211Orbi_Dave_Gelsample2	Uncategorized Sample	BioSample 1	S08 (F020984)	| Symbols: PKP1, PKP-BETA1, PKP2 | plastidic pyruvate kinase beta subunit 1 | chr5:21463680-21466612 FORWARD LENGTH=579	AT5G52920.1	TAIR10_pep_20101214_contaminants.fasta	63521.3	1	13	13	25	0.0165	0.307
201211Orbi_Dave_Gelsample2	Uncategorized Sample	BioSample 1	S08 (F020984)	| Symbols: | FGGY family of carbohydrate kinase | chr4:14831913-14835092 FORWARD LENGTH=579	AT4G30310.2	TAIR10_pep_20101214_contaminants.fasta	62552.5	1	12	13	22	0.0145	0.264
201211Orbi_Dave_Gelsample2	Uncategorized Sample	BioSample 1	S08 (F020984)	| Symbols: G6PD6 | glucose-6-phosphate dehydrogenase 6 | chr5:16311284-16314556 FORWARD LENGTH=515	AT5G40760.1	TAIR10_pep_20101214_contaminants.fasta	59118.5	1	12	13	21	0.0139	0.264
201211Orbi_Dave_Gelsample2	Uncategorized Sample	BioSample 1	S08 (F020984)	| Symbols: ATPAO5, PAO5 | polyamine oxidase 5 | chr4:14553456-14555057 REVERSE LENGTH=533	AT4G29720.1	TAIR10_pep_20101214_contaminants.fasta	58687.8	1	8	9	20	0.0132	0.165
201211Orbi_Dave_Gelsample2	Uncategorized Sample	BioSample 1	S08 (F020984)	| Symbols: NAD-ME2 | NAD-dependent malic enzyme 2 | chr4:242817-246522 REVERSE LENGTH=607	AT4G00570.1	TAIR10_pep_20101214_contaminants.fasta	66641.8	1	13	13	19	0.0125	0.242
201211Orbi_Dave_Gelsample2	Uncategorized Sample	BioSample 1	S08 (F020984)	| Symbols: | TCP-1/cpn60 chaperonin family protein | chr5:5247549-5251050 REVERSE LENGTH=535	AT5G16070.1	TAIR10_pep_20101214_contaminants.fasta	58928.5	1	10	10	14	0.00923	0.226
201211Orbi_Dave_Gelsample2	Uncategorized Sample	BioSample 1	S08 (F020984)	| Symbols: | ketol-acid reductoisomerase | chr3:21671561-21674639 FORWARD LENGTH=591	AT3G58610.1,AT3G58610.2,AT3G58610.3	TAIR10_pep_20101214_contaminants.fasta	63813.9	1	8	8	14	0.00923	0.137
201211Orbi_Dave_Gelsample2	Uncategorized Sample	BioSample 1	S08 (F020984)	| Symbols: | TCP-1/cpn60 chaperonin family protein | chr3:3732734-3736156 FORWARD LENGTH=557	AT3G11830.1	TAIR10_pep_20101214_contaminants.fasta	59777.7	1	9	9	14	0.00923	0.181
201211Orbi_Dave_Gelsample2	Uncategorized Sample	BioSample 1	S08 (F020984)	| Symbols: emb1027 | Arginyl-tRNA synthetase, class Ic | chr4:13308400-13313109 REVERSE LENGTH=642	AT4G26300.1	TAIR10_pep_20101214_contaminants.fasta	72388.7	1	7	7	12	0.00792	0.103
201211Orbi_Dave_Gelsample2	Uncategorized Sample	BioSample 1	S08 (F020984)	| Symbols: PYD2 | pyrimidine 2 | chr5:3941700-3944727 REVERSE LENGTH=531	AT5G12200.1	TAIR10_pep_20101214_contaminants.fasta	57992.1	1	7	7	11	0.00726	0.136
201211Orbi_Dave_Gelsample2	Uncategorized Sample	BioSample 1	S08 (F020984)	| Symbols: UBP6, ATUBP6 | ubiquitin-specific protease 6 | chr1:19175805-19179894 REVERSE LENGTH=482	AT1G51710.1	TAIR10_pep_20101214_contaminants.fasta	53696.4	1	6	6	10	0.0066	0.116
201211Orbi_Dave_Gelsample2	Uncategorized Sample	BioSample 1	S08 (F020984)	| Symbols: GAPB | glyceraldehyde-3-phosphate dehydrogenase B subunit | chr1:16127552-16129584 FORWARD LENGTH=447	AT1G42970.1	TAIR10_pep_20101214_contaminants.fasta	47659.3	1	4	4	6	0.00396	0.101
201211Orbi_Dave_Gelsample2	Uncategorized Sample	BioSample 1	S08 (F020984)	| Symbols: | Leucine-rich repeat (LRR) family protein | chr3:5203380-5207279 FORWARD LENGTH=584	AT3G15410.1,AT3G15410.2	TAIR10_pep_20101214_contaminants.fasta	64107.6	1	4	4	6	0.00396	0.0685
201211Orbi_Dave_Gelsample2	Uncategorized Sample	BioSample 1	S08 (F020984)	| Symbols: | Subtilase family protein | chr3:4658421-4660754 REVERSE LENGTH=777	AT3G14067.1	TAIR10_pep_20101214_contaminants.fasta	81817.3	1	3	3	5	0.0033	0.0515
201211Orbi_Dave_Gelsample2	Uncategorized Sample	BioSample 1	S08 (F020984)	| Symbols: PAP1, ATPAP1, PAP12, ATPAP12 | purple acid phosphatase 12 | chr2:11621400-11623438 REVERSE LENGTH=469	AT2G27190.1	TAIR10_pep_20101214_contaminants.fasta	54123.3	0.999	2	2	3	0.00198	0.0405
201211Orbi_Dave_Gelsample2	Uncategorized Sample	BioSample 1	S08 (F020984)	| Symbols: | Class II aaRS and biotin synthetases superfamily protein | chr3:23001227-23003849 REVERSE LENGTH=530	AT3G62120.1,AT3G62120.2	TAIR10_pep_20101214_contaminants.fasta	60755.7	1	2	2	2	0.00132	0.0453
201211Orbi_Dave_Gelsample2	Uncategorized Sample	BioSample 1	S09 (F020985)	| Symbols: | TCP-1/cpn60 chaperonin family protein | chr3:3732734-3736156 FORWARD LENGTH=557	AT3G11830.1	TAIR10_pep_20101214_contaminants.fasta	59777.7	1	35	44	87	0.0576	0.664
201211Orbi_Dave_Gelsample2	Uncategorized Sample	BioSample 1	S09 (F020985)	| Symbols: | AICARFT/IMPCHase bienzyme family protein | chr2:14765347-14768269 REVERSE LENGTH=596	AT2G35040.1,AT2G35040.2	TAIR10_pep_20101214_contaminants.fasta	64906.7	1	29	35	76	0.0503	0.554
201211Orbi_Dave_Gelsample2	Uncategorized Sample	BioSample 1	S09 (F020985)	| Symbols: NAD-ME2 | NAD-dependent malic enzyme 2 | chr4:242817-246522 REVERSE LENGTH=607	AT4G00570.1	TAIR10_pep_20101214_contaminants.fasta	66641.8	1	23	25	48	0.0318	0.374
201211Orbi_Dave_Gelsample2	Uncategorized Sample	BioSample 1	S09 (F020985)	| Symbols: MPPBETA | Insulinase (Peptidase family M16) protein | chr3:365624-368526 FORWARD LENGTH=531	AT3G02090.1	TAIR10_pep_20101214_contaminants.fasta	59161.4	1	22	24	45	0.0298	0.433
201211Orbi_Dave_Gelsample2	Uncategorized Sample	BioSample 1	S09 (F020985)	| Symbols: ALDH12A1, ATP5CDH, P5CDH | aldehyde dehydrogenase 12A1 | chr5:25099768-25103159 REVERSE LENGTH=556	AT5G62530.1	TAIR10_pep_20101214_contaminants.fasta	61774.2	1	13	16	34	0.0225	0.297
201211Orbi_Dave_Gelsample2	Uncategorized Sample	BioSample 1	S09 (F020985)	| Symbols: UBP6, ATUBP6 | ubiquitin-specific protease 6 | chr1:19175805-19179894 REVERSE LENGTH=482	AT1G51710.1	TAIR10_pep_20101214_contaminants.fasta	53696.4	1	15	15	34	0.0225	0.324
201211Orbi_Dave_Gelsample2	Uncategorized Sample	BioSample 1	S09 (F020985)	| Symbols: ATTCP-1, TCP-1 | T-complex protein 1 alpha subunit | chr3:6998544-7002266 REVERSE LENGTH=545	AT3G20050.1	TAIR10_pep_20101214_contaminants.fasta	59230.5	1	16	16	27	0.0179	0.365
201211Orbi_Dave_Gelsample2	Uncategorized Sample	BioSample 1	S09 (F020985)	| Symbols: | Pyruvate kinase family protein | chr5:2778433-2780300 FORWARD LENGTH=510	AT5G08570.1	TAIR10_pep_20101214_contaminants.fasta	54978.4	1	13	15	27	0.0179	0.302
201211Orbi_Dave_Gelsample2	Uncategorized Sample	BioSample 1	S09 (F020985)	| Symbols: emb1027 | Arginyl-tRNA synthetase, class Ic | chr4:13308400-13313109 REVERSE LENGTH=642	AT4G26300.1	TAIR10_pep_20101214_contaminants.fasta	72388.7	1	12	15	26	0.0172	0.199
201211Orbi_Dave_Gelsample2	Uncategorized Sample	BioSample 1	S09 (F020985)	| Symbols: SYCO ARATH | Cysteinyl-tRNA synthetase, class Ia family protein | chr2:13282559-13285616 REVERSE LENGTH=563	AT2G31170.1	TAIR10_pep_20101214_contaminants.fasta	63916.3	1	8	10	17	0.0113	0.149
201211Orbi_Dave_Gelsample2	Uncategorized Sample	BioSample 1	S09 (F020985)	| Symbols: ZDS, PDE181, SPC1 | zeta-carotene desaturase | chr3:1342842-1346189 FORWARD LENGTH=558	AT3G04870.1,AT3G04870.2	TAIR10_pep_20101214_contaminants.fasta	61636.2	1	9	9	14	0.00927	0.186
201211Orbi_Dave_Gelsample2	Uncategorized Sample	BioSample 1	S09 (F020985)	| Symbols: ALDH2B4, ALDH2, ALDH2A | aldehyde dehydrogenase 2B4 | chr3:17717082-17719843 REVERSE LENGTH=538	AT3G48000.1	TAIR10_pep_20101214_contaminants.fasta	58590.4	1	10	10	14	0.00927	0.253
201211Orbi_Dave_Gelsample2	Uncategorized Sample	BioSample 1	S09 (F020985)	| Symbols: | Leucine-rich repeat (LRR) family protein | chr3:5203380-5207279 FORWARD LENGTH=584	AT3G15410.1,AT3G15410.2	TAIR10_pep_20101214_contaminants.fasta	64107.6	1	9	9	13	0.0086	0.19
201211Orbi_Dave_Gelsample2	Uncategorized Sample	BioSample 1	S09 (F020985)	| Symbols: | ketol-acid reductoisomerase | chr3:21671561-21674639 FORWARD LENGTH=591	AT3G58610.1,AT3G58610.2,AT3G58610.3	TAIR10_pep_20101214_contaminants.fasta	63813.9	1	6	6	13	0.0086	0.115
201211Orbi_Dave_Gelsample2	Uncategorized Sample	BioSample 1	S09 (F020985)	| Symbols: | Phosphofructokinase family protein | chr1:4050159-4053727 REVERSE LENGTH=566	AT1G12000.1	TAIR10_pep_20101214_contaminants.fasta	61461.1	1	7	7	11	0.00728	0.163
201211Orbi_Dave_Gelsample2	Uncategorized Sample	BioSample 1	S09 (F020985)	| Symbols: CCD1, ATCCD1, ATNCED1, NCED1 | carotenoid cleavage dioxygenase 1 | chr3:23452940-23455896 FORWARD LENGTH=538	AT3G63520.1	TAIR10_pep_20101214_contaminants.fasta	60910	1	8	8	11	0.00728	0.162
201211Orbi_Dave_Gelsample2	Uncategorized Sample	BioSample 1	S09 (F020985)	| Symbols: | ATPase, F1 complex, alpha subunit protein | chr2:3361474-3364028 FORWARD LENGTH=777	AT2G07698.1	TAIR10_pep_20101214_contaminants.fasta	85935.7	1	6	6	8	0.00529	0.0849
201211Orbi_Dave_Gelsample2	Uncategorized Sample	BioSample 1	S09 (F020985)	| Symbols: mtLPD2 | lipoamide dehydrogenase 2 | chr3:5890278-5892166 REVERSE LENGTH=507	AT3G17240.1,AT3G17240.3	TAIR10_pep_20101214_contaminants.fasta	53986.1	1	5	5	7	0.00463	0.124
201211Orbi_Dave_Gelsample2	Uncategorized Sample	BioSample 1	S09 (F020985)	| Symbols: | Cysteinyl-tRNA synthetase, class Ia family protein | chr5:15545764-15548094 REVERSE LENGTH=511	AT5G38830.1	TAIR10_pep_20101214_contaminants.fasta	57844.1	1	4	4	6	0.00397	0.092
201211Orbi_Dave_Gelsample2	Uncategorized Sample	BioSample 1	S09 (F020985)	| Symbols: MAC3A | MOS4-associated complex 3A | chr1:1226749-1230592 FORWARD LENGTH=523	AT1G04510.1,AT1G04510.2	TAIR10_pep_20101214_contaminants.fasta	56867.5	1	4	4	5	0.00331	0.0841
201211Orbi_Dave_Gelsample2	Uncategorized Sample	BioSample 1	S09 (F020985)	| Symbols: | Subtilase family protein | chr3:4658421-4660754 REVERSE LENGTH=777	AT3G14067.1	TAIR10_pep_20101214_contaminants.fasta	81817.3	1	3	3	5	0.00331	0.0669
201211Orbi_Dave_Gelsample2	Uncategorized Sample	BioSample 1	S09 (F020985)	| Symbols: PKP1, PKP-BETA1, PKP2 | plastidic pyruvate kinase beta subunit 1 | chr5:21463680-21466612 FORWARD LENGTH=579	AT5G52920.1	TAIR10_pep_20101214_contaminants.fasta	63521.3	1	3	3	5	0.00331	0.0622
201211Orbi_Dave_Gelsample2	Uncategorized Sample	BioSample 1	S09 (F020985)	| Symbols: GATB | GLU-ADT subunit B | chr1:17940185-17942540 FORWARD LENGTH=550	AT1G48520.1	TAIR10_pep_20101214_contaminants.fasta	60943.2	1	4	4	5	0.00331	0.0782
201211Orbi_Dave_Gelsample2	Uncategorized Sample	BioSample 1	S09 (F020985)	| Symbols: | Sugar isomerase (SIS) family protein | chr5:17136080-17140622 FORWARD LENGTH=560	AT5G42740.1	TAIR10_pep_20101214_contaminants.fasta	61718.4	1	4	4	5	0.00331	0.0857
201211Orbi_Dave_Gelsample2	Uncategorized Sample	BioSample 1	S09 (F020985)	| Symbols: G6PD6 | glucose-6-phosphate dehydrogenase 6 | chr5:16311284-16314556 FORWARD LENGTH=515	AT5G40760.1	TAIR10_pep_20101214_contaminants.fasta	59118.5	1	3	3	4	0.00265	0.0563
201211Orbi_Dave_Gelsample2	Uncategorized Sample	BioSample 1	S09 (F020985)	| Symbols: | GMP synthase (glutamine-hydrolyzing), putative / glutamine amidotransferase, putative | chr1:23604127-23607080 REVERSE LENGTH=534	AT1G63660.1,AT1G63660.2	TAIR10_pep_20101214_contaminants.fasta	59314.8	1	3	3	4	0.00265	0.0693
201211Orbi_Dave_Gelsample2	Uncategorized Sample	BioSample 1	S09 (F020985)	| Symbols: OMR1 | L-O-methylthreonine resistant 1 | chr3:3099164-3101741 REVERSE LENGTH=592	AT3G10050.1	TAIR10_pep_20101214_contaminants.fasta	64635.1	1	3	3	3	0.00199	0.0524
201211Orbi_Dave_Gelsample2	Uncategorized Sample	BioSample 1	S09 (F020985)	| Symbols: EDA9 | D-3-phosphoglycerate dehydrogenase | chr4:16374041-16376561 REVERSE LENGTH=603	AT4G34200.1	TAIR10_pep_20101214_contaminants.fasta	63324.9	0.999	2	2	3	0.00199	0.0315
201211Orbi_Dave_Gelsample2	Uncategorized Sample	BioSample 1	S09 (F020985)	| Symbols: | D-3-phosphoglycerate dehydrogenase | chr3:6752590-6754650 FORWARD LENGTH=588	AT3G19480.1	TAIR10_pep_20101214_contaminants.fasta	62122.2	1	2	2	2	0.00132	0.0663
201211Orbi_Dave_Gelsample2	Uncategorized Sample	BioSample 1	S10 (F020986)	| Symbols: KASI, KAS1 | 3-ketoacyl-acyl carrier protein synthase I | chr5:18774439-18776629 REVERSE LENGTH=473	AT5G46290.1	TAIR10_pep_20101214_contaminants.fasta	50414.5	1	23	30	78	0.059	0.577
201211Orbi_Dave_Gelsample2	Uncategorized Sample	BioSample 1	S10 (F020986)	| Symbols: RPT1A | regulatory particle triple-A 1A | chr1:20065921-20068324 REVERSE LENGTH=426	AT1G53750.1	TAIR10_pep_20101214_contaminants.fasta	47804.3	1	23	28	63	0.0477	0.538
201211Orbi_Dave_Gelsample2	Uncategorized Sample	BioSample 1	S10 (F020986)	| Symbols: GAPC, GAPC-1, GAPC1 | glyceraldehyde-3-phosphate dehydrogenase C subunit 1 | chr3:1081077-1083131 FORWARD LENGTH=338	AT3G04120.1	TAIR10_pep_20101214_contaminants.fasta	36914.6	1	17	23	60	0.0454	0.627
201211Orbi_Dave_Gelsample2	Uncategorized Sample	BioSample 1	S10 (F020986)	| Symbols: HPR, ATHPR1 | hydroxypyruvate reductase | chr1:25493418-25495720 FORWARD LENGTH=386	AT1G68010.1	TAIR10_pep_20101214_contaminants.fasta	42248.5	1	17	18	43	0.0326	0.541
201211Orbi_Dave_Gelsample2	Uncategorized Sample	BioSample 1	S10 (F020986)	| Symbols: HOT5, ADH2, GSNOR, ATGSNOR1, PAR2 | GroES-like zinc-binding dehydrogenase family protein | chr5:17684265-17686379 FORWARD LENGTH=379	AT5G43940.1	TAIR10_pep_20101214_contaminants.fasta	40697.8	1	10	12	27	0.0204	0.317
201211Orbi_Dave_Gelsample2	Uncategorized Sample	BioSample 1	S10 (F020986)	| Symbols: | Glutathione S-transferase family protein | chr4:10784691-10786376 REVERSE LENGTH=356	AT4G19880.1	TAIR10_pep_20101214_contaminants.fasta	40576.7	1	10	11	19	0.0144	0.292
201211Orbi_Dave_Gelsample2	Uncategorized Sample	BioSample 1	S10 (F020986)	| Symbols: FUM1 | fumarase 1 | chr2:19498614-19502020 FORWARD LENGTH=492	AT2G47510.1,AT2G47510.2	TAIR10_pep_20101214_contaminants.fasta	52999.7	1	9	9	19	0.0144	0.236
201211Orbi_Dave_Gelsample2	Uncategorized Sample	BioSample 1	S10 (F020986)	| Symbols: MVD1, ATMVD1 | mevalonate diphosphate decarboxylase 1 | chr2:16180918-16183785 REVERSE LENGTH=412	AT2G38700.1	TAIR10_pep_20101214_contaminants.fasta	45586.5	1	9	9	19	0.0144	0.24
201211Orbi_Dave_Gelsample2	Uncategorized Sample	BioSample 1	S10 (F020986)	| Symbols: SQD1 | sulfoquinovosyldiacylglycerol 1 | chr4:15936051-15937566 FORWARD LENGTH=477	AT4G33030.1	TAIR10_pep_20101214_contaminants.fasta	53114	1	8	8	13	0.00984	0.212
201211Orbi_Dave_Gelsample2	Uncategorized Sample	BioSample 1	S10 (F020986)	| Symbols: PETA | photosynthetic electron transfer A | chrC:61657-62619 FORWARD LENGTH=320	ATCG00540.1	TAIR10_pep_20101214_contaminants.fasta	35358	1	4	4	8	0.00606	0.153
201211Orbi_Dave_Gelsample2	Uncategorized Sample	BioSample 1	S10 (F020986)	| Symbols: ATCYSC1, ARATH;BSAS3;1, CYSC1 | cysteine synthase C1 | chr3:22735885-22737792 FORWARD LENGTH=368	AT3G61440.1	TAIR10_pep_20101214_contaminants.fasta	39928.6	1	4	4	5	0.00379	0.111
201211Orbi_Dave_Gelsample2	Uncategorized Sample	BioSample 1	S10 (F020986)	| Symbols: CRB, CSP41B, HIP1.3 | chloroplast RNA binding | chr1:3015473-3018035 FORWARD LENGTH=378	AT1G09340.1	TAIR10_pep_20101214_contaminants.fasta	42621.4	1	3	3	5	0.00379	0.114
201211Orbi_Dave_Gelsample2	Uncategorized Sample	BioSample 1	S10 (F020986)	| Symbols: GAPA, GAPA-1 | glyceraldehyde 3-phosphate dehydrogenase A subunit | chr3:9795226-9796848 FORWARD LENGTH=396	AT3G26650.1	TAIR10_pep_20101214_contaminants.fasta	42490.1	1	3	3	5	0.00379	0.149
201211Orbi_Dave_Gelsample2	Uncategorized Sample	BioSample 1	S10 (F020986)	| Symbols: ATBG_PPAP, ATBG_PAP, BG_PPAP | beta-1,3-glucanase_putative | chr5:16829460-16831168 REVERSE LENGTH=425	AT5G42100.1,AT5G42100.2	TAIR10_pep_20101214_contaminants.fasta	45359.1	1	3	3	4	0.00303	0.115
201211Orbi_Dave_Gelsample2	Uncategorized Sample	BioSample 1	S10 (F020986)	| Symbols: ATG2, EBP1, ATEBP1 | metallopeptidase M24 family protein | chr3:19211261-19213568 REVERSE LENGTH=392	AT3G51800.1,AT3G51800.2,AT3G51800.3	TAIR10_pep_20101214_contaminants.fasta	42979.5	1	2	2	3	0.00227	0.0689
201211Orbi_Dave_Gelsample2	Uncategorized Sample	BioSample 1	S10 (F020986)	| Symbols: SNX1, ATSNX1 | sorting nexin 1 | chr5:1856212-1858752 REVERSE LENGTH=402	AT5G06140.1	TAIR10_pep_20101214_contaminants.fasta	46524.4	1	2	2	2	0.00151	0.0572
201211Orbi_Dave_Gelsample2	Uncategorized Sample	BioSample 1	S11 (F020987)	| Symbols: RCA | rubisco activase | chr2:16570951-16573345 REVERSE LENGTH=474	AT2G39730.1	TAIR10_pep_20101214_contaminants.fasta	51982	1	29	44	216	0.152	0.614
201211Orbi_Dave_Gelsample2	Uncategorized Sample	BioSample 1	S11 (F020987)	| Symbols: PGK | phosphoglycerate kinase | chr1:29924347-29926295 REVERSE LENGTH=401	AT1G79550.1,AT1G79550.2	TAIR10_pep_20101214_contaminants.fasta	42132.9	1	16	23	60	0.0422	0.536
201211Orbi_Dave_Gelsample2	Uncategorized Sample	BioSample 1	S11 (F020987)	| Symbols: CA2, CA18, BETA CA2 | carbonic anhydrase 2 | chr5:4760536-4762382 FORWARD LENGTH=259	AT5G14740.2	TAIR10_pep_20101214_contaminants.fasta	28344.7	1	16	18	32	0.0225	0.556
201211Orbi_Dave_Gelsample2	Uncategorized Sample	BioSample 1	S11 (F020987)	| Symbols: | ATP-dependent caseinolytic (Clp) protease/crotonase family protein | chr4:7775133-7777701 FORWARD LENGTH=421	AT4G13360.1	TAIR10_pep_20101214_contaminants.fasta	46252.6	1	13	14	25	0.0176	0.375
201211Orbi_Dave_Gelsample2	Uncategorized Sample	BioSample 1	S11 (F020987)	| Symbols: ATATP-PRT1, HISN1A, ATP-PRT1 | ATP phosphoribosyl transferase 1 | chr1:21504562-21507429 REVERSE LENGTH=411	AT1G58080.1	TAIR10_pep_20101214_contaminants.fasta	44556.8	1	7	8	13	0.00915	0.168
201211Orbi_Dave_Gelsample2	Uncategorized Sample	BioSample 1	S11 (F020987)	| Symbols: | ATP citrate lyase (ACL) family protein | chr2:8805574-8807858 FORWARD LENGTH=421	AT2G20420.1	TAIR10_pep_20101214_contaminants.fasta	45346.4	1	8	8	12	0.00844	0.181
201211Orbi_Dave_Gelsample2	Uncategorized Sample	BioSample 1	S11 (F020987)	| Symbols: | Glycine cleavage T-protein family | chr1:4001801-4003245 FORWARD LENGTH=408	AT1G11860.1,AT1G11860.2,AT1G11860.3	TAIR10_pep_20101214_contaminants.fasta	44445.8	1	8	8	11	0.00774	0.235
201211Orbi_Dave_Gelsample2	Uncategorized Sample	BioSample 1	S11 (F020987)	| Symbols: SOT16, ATSOT16, CORI-7, ATST5A | sulfotransferase 16 | chr1:27864489-27865505 REVERSE LENGTH=338	AT1G74100.1	TAIR10_pep_20101214_contaminants.fasta	39220.5	1	6	6	9	0.00633	0.154
201211Orbi_Dave_Gelsample2	Uncategorized Sample	BioSample 1	S11 (F020987)	| Symbols: WIN1 | HOPW1-1-interacting 1 | chr1:30298675-30300513 REVERSE LENGTH=457	AT1G80600.1	TAIR10_pep_20101214_contaminants.fasta	48827.7	1	4	4	7	0.00493	0.0744
201211Orbi_Dave_Gelsample2	Uncategorized Sample	BioSample 1	S11 (F020987)	| Symbols: | NAD(P)-binding Rossmann-fold superfamily protein | chr1:24615040-24616742 FORWARD LENGTH=364	AT1G66130.1	TAIR10_pep_20101214_contaminants.fasta	40097.9	1	3	3	4	0.00281	0.0962
201211Orbi_Dave_Gelsample2	Uncategorized Sample	BioSample 1	S11 (F020987)	| Symbols: | FUNCTIONS IN: molecular_function unknown; INVOLVED IN: biological_process unknown; LOCATED IN: chloroplast; EXPRESSED IN: 20 plant structures; EXPRESSED DURING: 13 growth stages; CONTAINS InterPro DOMAIN/s: 3-dehydroquinate synthase, prokaryotic-type (InterPro:IPR002812); Has 390 Blast hits to 390 proteins in 131 species: Archae - 144; Bacteria - 105; Metazoa - 0; Fungi - 0; Plants -…	AT3G28760.1,AT3G28760.2	TAIR10_pep_20101214_contaminants.fasta	47047.3	1	3	3	3	0.00211	0.0616
201211Orbi_Dave_Gelsample2	Uncategorized Sample	BioSample 1	S11 (F020987)	| Symbols: SOT18, ATSOT18, ATST5B | desulfo-glucosinolate sulfotransferase 18 | chr1:27863003-27864055 FORWARD LENGTH=350	AT1G74090.1	TAIR10_pep_20101214_contaminants.fasta	40466.4	1	2	2	3	0.00211	0.04
201211Orbi_Dave_Gelsample2	Uncategorized Sample	BioSample 1	S12 (F020988)	| Symbols: | P-loop containing nucleoside triphosphate hydrolases superfamily protein | chr1:313595-315831 REVERSE LENGTH=353	AT1G01910.1,AT1G01910.2,AT1G01910.4	TAIR10_pep_20101214_contaminants.fasta	39671.7	1	15	20	74	0.0512	0.521
201211Orbi_Dave_Gelsample2	Uncategorized Sample	BioSample 1	S12 (F020988)	| Symbols: SBPASE | sedoheptulose-bisphosphatase | chr3:20709640-20711421 FORWARD LENGTH=393	AT3G55800.1	TAIR10_pep_20101214_contaminants.fasta	42415.6	1	15	18	62	0.0429	0.473
201211Orbi_Dave_Gelsample2	Uncategorized Sample	BioSample 1	S12 (F020988)	| Symbols: emb1345 | Transducin/WD40 repeat-like superfamily protein | chr2:11102400-11105127 FORWARD LENGTH=352	AT2G26060.1	TAIR10_pep_20101214_contaminants.fasta	39130.8	1	12	15	41	0.0284	0.415
201211Orbi_Dave_Gelsample2	Uncategorized Sample	BioSample 1	S12 (F020988)	| Symbols: CHLI2, CHL I2, CHLI-2 | magnesium chelatase i2 | chr5:18628095-18629565 FORWARD LENGTH=418	AT5G45930.1	TAIR10_pep_20101214_contaminants.fasta	46098.3	1	15	15	34	0.0235	0.409
201211Orbi_Dave_Gelsample2	Uncategorized Sample	BioSample 1	S12 (F020988)	| Symbols: | Tropomyosin-related | chr1:2001625-2002596 FORWARD LENGTH=323	AT1G06530.1	TAIR10_pep_20101214_contaminants.fasta	36119.6	1	17	18	33	0.0229	0.421
201211Orbi_Dave_Gelsample2	Uncategorized Sample	BioSample 1	S12 (F020988)	| Symbols: GAPA, GAPA-1 | glyceraldehyde 3-phosphate dehydrogenase A subunit | chr3:9795226-9796848 FORWARD LENGTH=396	AT3G26650.1	TAIR10_pep_20101214_contaminants.fasta	42490.1	1	10	11	23	0.0159	0.371
201211Orbi_Dave_Gelsample2	Uncategorized Sample	BioSample 1	S12 (F020988)	| Symbols: NBP35, ATNBP35 | nucleotide binding protein 35 | chr5:20734267-20735824 FORWARD LENGTH=350	AT5G50960.1	TAIR10_pep_20101214_contaminants.fasta	37305.8	1	8	10	17	0.0118	0.309
201211Orbi_Dave_Gelsample2	Uncategorized Sample	BioSample 1	S12 (F020988)	| Symbols: | Glycine cleavage T-protein family | chr1:4001801-4003245 FORWARD LENGTH=408	AT1G11860.1,AT1G11860.2,AT1G11860.3	TAIR10_pep_20101214_contaminants.fasta	44445.8	1	9	9	15	0.0104	0.24
201211Orbi_Dave_Gelsample2	Uncategorized Sample	BioSample 1	S12 (F020988)	| Symbols: P40, AP40, RP40, RPSAA | 40s ribosomal protein SA | chr1:27243148-27244842 REVERSE LENGTH=298	AT1G72370.1,AT1G72370.2	TAIR10_pep_20101214_contaminants.fasta	32291.9	1	4	4	10	0.00693	0.128
201211Orbi_Dave_Gelsample2	Uncategorized Sample	BioSample 1	S12 (F020988)	| Symbols: IAR4 | Thiamin diphosphate-binding fold (THDP-binding) superfamily protein | chr1:8560777-8563382 REVERSE LENGTH=393	AT1G24180.1	TAIR10_pep_20101214_contaminants.fasta	43360	1	4	4	8	0.00554	0.109
201211Orbi_Dave_Gelsample2	Uncategorized Sample	BioSample 1	S12 (F020988)	| Symbols: | unknown protein; BEST Arabidopsis thaliana protein match is: unknown protein (TAIR:AT1G16520.1); Has 30201 Blast hits to 17322 proteins in 780 species: Archae - 12; Bacteria - 1396; Metazoa - 17338; Fungi - 3422; Plants - 5037; Viruses - 0; Other Eukaryotes - 2996 (source: NCBI BLink). | chr4:8875932-8877567 FORWARD LENGTH=337	AT4G15545.1	TAIR10_pep_20101214_contaminants.fasta	37207.3	1	4	4	8	0.00554	0.148
201211Orbi_Dave_Gelsample2	Uncategorized Sample	BioSample 1	S12 (F020988)	| Symbols: LHCB3, LHCB3*1 | light-harvesting chlorophyll B-binding protein 3 | chr5:22038424-22039383 FORWARD LENGTH=265	AT5G54270.1	TAIR10_pep_20101214_contaminants.fasta	28707.4	1	3	4	7	0.00485	0.132
201211Orbi_Dave_Gelsample2	Uncategorized Sample	BioSample 1	S12 (F020988)	| Symbols: ACO2, ATACO2 | ACC oxidase 2 | chr1:23082340-23084068 FORWARD LENGTH=320	AT1G62380.1	TAIR10_pep_20101214_contaminants.fasta	36183.8	1	4	4	6	0.00416	0.128
201211Orbi_Dave_Gelsample2	Uncategorized Sample	BioSample 1	S12 (F020988)	| Symbols: ATPA | ATP synthase subunit alpha | chrC:9938-11461 REVERSE LENGTH=507	ATCG00120.1	TAIR10_pep_20101214_contaminants.fasta	55329.8	1	4	4	6	0.00416	0.0907
201211Orbi_Dave_Gelsample2	Uncategorized Sample	BioSample 1	S12 (F020988)	| Symbols: ATARP7, ARP7 | actin-related protein 7 | chr3:22474298-22476000 FORWARD LENGTH=363	AT3G60830.1	TAIR10_pep_20101214_contaminants.fasta	39904.5	1	4	4	5	0.00346	0.138
201211Orbi_Dave_Gelsample2	Uncategorized Sample	BioSample 1	S12 (F020988)	| Symbols: GAPB | glyceraldehyde-3-phosphate dehydrogenase B subunit | chr1:16127552-16129584 FORWARD LENGTH=447	AT1G42970.1	TAIR10_pep_20101214_contaminants.fasta	47659.3	1	2	2	5	0.00346	0.0492
201211Orbi_Dave_Gelsample2	Uncategorized Sample	BioSample 1	S12 (F020988)	| Symbols: | DNAJ heat shock N-terminal domain-containing protein | chr4:18233651-18235740 REVERSE LENGTH=345	AT4G39150.1,AT4G39150.2	TAIR10_pep_20101214_contaminants.fasta	38462.2	0.999	2	2	3	0.00208	0.058
201211Orbi_Dave_Gelsample2	Uncategorized Sample	BioSample 1	S12 (F020988)	| Symbols: | Late embryogenesis abundant protein, group 2 | chr2:18226922-18227988 FORWARD LENGTH=325	AT2G44060.1,AT2G44060.2	TAIR10_pep_20101214_contaminants.fasta	36038	1	3	3	3	0.00208	0.0954
201211Orbi_Dave_Gelsample2	Uncategorized Sample	BioSample 1	S13 (F020989)	| Symbols: ATPC1 | ATPase, F1 complex, gamma subunit protein | chr4:2350761-2351882 REVERSE LENGTH=373	AT4G04640.1	TAIR10_pep_20101214_contaminants.fasta	40911.9	1	16	19	110	0.0747	0.429
201211Orbi_Dave_Gelsample2	Uncategorized Sample	BioSample 1	S13 (F020989)	| Symbols: | Galactose mutarotase-like superfamily protein | chr5:23218392-23220664 FORWARD LENGTH=312	AT5G57330.1	TAIR10_pep_20101214_contaminants.fasta	35448.7	1	16	23	74	0.0502	0.458
201211Orbi_Dave_Gelsample2	Uncategorized Sample	BioSample 1	S13 (F020989)	| Symbols: | Lactate/malate dehydrogenase family protein | chr1:1189418-1191267 REVERSE LENGTH=332	AT1G04410.1	TAIR10_pep_20101214_contaminants.fasta	35570.9	1	16	18	52	0.0353	0.62
201211Orbi_Dave_Gelsample2	Uncategorized Sample	BioSample 1	S13 (F020989)	| Symbols: HEMC | hydroxymethylbilane synthase | chr5:2663763-2665596 REVERSE LENGTH=382	AT5G08280.1	TAIR10_pep_20101214_contaminants.fasta	41044.6	1	11	11	27	0.0183	0.288
201211Orbi_Dave_Gelsample2	Uncategorized Sample	BioSample 1	S13 (F020989)	| Symbols: | RmlC-like cupins superfamily protein | chr1:2404300-2405863 REVERSE LENGTH=356	AT1G07750.1	TAIR10_pep_20101214_contaminants.fasta	38311	1	13	14	26	0.0177	0.438
201211Orbi_Dave_Gelsample2	Uncategorized Sample	BioSample 1	S13 (F020989)	| Symbols: | Amino acid kinase family protein | chr1:9207620-9209766 REVERSE LENGTH=332	AT1G26640.1	TAIR10_pep_20101214_contaminants.fasta	35675.9	1	9	10	22	0.0149	0.307
201211Orbi_Dave_Gelsample2	Uncategorized Sample	BioSample 1	S13 (F020989)	| Symbols: NIT1, ATNIT1, NITI | nitrilase 1 | chr3:15986901-15988841 FORWARD LENGTH=346	AT3G44310.1,AT3G44310.3	TAIR10_pep_20101214_contaminants.fasta	38152.3	1	7	8	19	0.0129	0.223
201211Orbi_Dave_Gelsample2	Uncategorized Sample	BioSample 1	S13 (F020989)	| Symbols: QPT | quinolinate phoshoribosyltransferase | chr2:165332-167209 REVERSE LENGTH=348	AT2G01350.1,AT2G01350.2,AT2G01350.3,AT2G01350.4	TAIR10_pep_20101214_contaminants.fasta	30846	1	10	10	18	0.0122	0.473
201211Orbi_Dave_Gelsample2	Uncategorized Sample	BioSample 1	S13 (F020989)	| Symbols: | 2-oxoglutarate (2OG) and Fe(II)-dependent oxygenase superfamily protein | chr2:10830286-10831563 REVERSE LENGTH=359	AT2G25450.1	TAIR10_pep_20101214_contaminants.fasta	40351.7	1	4	4	13	0.00883	0.117
201211Orbi_Dave_Gelsample2	Uncategorized Sample	BioSample 1	S13 (F020989)	| Symbols: PIP | proline iminopeptidase | chr2:6041441-6043869 REVERSE LENGTH=380	AT2G14260.1,AT2G14260.2	TAIR10_pep_20101214_contaminants.fasta	43059.8	1	5	5	12	0.00815	0.179
201211Orbi_Dave_Gelsample2	Uncategorized Sample	BioSample 1	S13 (F020989)	| Symbols: | NagB/RpiA/CoA transferase-like superfamily protein | chr2:2229759-2231839 FORWARD LENGTH=374	AT2G05830.1	TAIR10_pep_20101214_contaminants.fasta	39613.8	1	7	7	10	0.00679	0.225
201211Orbi_Dave_Gelsample2	Uncategorized Sample	BioSample 1	S13 (F020989)	| Symbols: ATPB, PB | ATP synthase subunit beta | chrC:52660-54156 REVERSE LENGTH=498	ATCG00480.1	TAIR10_pep_20101214_contaminants.fasta	53934.8	1	5	5	9	0.00611	0.127
201211Orbi_Dave_Gelsample2	Uncategorized Sample	BioSample 1	S13 (F020989)	| Symbols: CSP41A | chloroplast stem-loop binding protein of 41 kDa | chr3:23327006-23328620 REVERSE LENGTH=406	AT3G63140.1	TAIR10_pep_20101214_contaminants.fasta	43930.7	1	3	3	9	0.00611	0.0739
201211Orbi_Dave_Gelsample2	Uncategorized Sample	BioSample 1	S13 (F020989)	| Symbols: | Arginase/deacetylase superfamily protein | chr4:5646654-5648693 REVERSE LENGTH=344	AT4G08870.1,AT4G08870.2	TAIR10_pep_20101214_contaminants.fasta	37980.9	1	4	4	8	0.00543	0.125
201211Orbi_Dave_Gelsample2	Uncategorized Sample	BioSample 1	S13 (F020989)	| Symbols: ATB2 | NAD(P)-linked oxidoreductase superfamily protein | chr1:22355073-22356627 REVERSE LENGTH=345	AT1G60710.1	TAIR10_pep_20101214_contaminants.fasta	37925.3	1	5	5	7	0.00475	0.183
201211Orbi_Dave_Gelsample2	Uncategorized Sample	BioSample 1	S13 (F020989)	| Symbols: ATCDPMEK, PDE277, ISPE, CDPMEK | 4-(cytidine 5'-phospho)-2-C-methyl-D-erithritol kinase | chr2:11491829-11494229 REVERSE LENGTH=383	AT2G26930.1	TAIR10_pep_20101214_contaminants.fasta	42044.6	1	3	3	7	0.00475	0.0836
201211Orbi_Dave_Gelsample2	Uncategorized Sample	BioSample 1	S13 (F020989)	| Symbols: | Zinc-binding dehydrogenase family protein | chr1:24371608-24373673 REVERSE LENGTH=350	AT1G65560.1	TAIR10_pep_20101214_contaminants.fasta	38632.9	1	4	4	7	0.00475	0.186
201211Orbi_Dave_Gelsample2	Uncategorized Sample	BioSample 1	S13 (F020989)	| Symbols: PTP1, ATPTP1 | protein tyrosine phosphatase 1 | chr1:27026866-27028675 FORWARD LENGTH=340	AT1G71860.1,AT1G71860.3	TAIR10_pep_20101214_contaminants.fasta	37799.4	1	3	3	4	0.00272	0.0912
201211Orbi_Dave_Gelsample2	Uncategorized Sample	BioSample 1	S13 (F020989)	| Symbols: | Aldolase superfamily protein | chr3:19627383-19628874 REVERSE LENGTH=358	AT3G52930.1	TAIR10_pep_20101214_contaminants.fasta	38540.4	1	2	2	3	0.00204	0.0642
201211Orbi_Dave_Gelsample2	Uncategorized Sample	BioSample 1	S13 (F020989)	| Symbols: | unknown protein; INVOLVED IN: biological_process unknown; LOCATED IN: endomembrane system; EXPRESSED IN: 8 plant structures; EXPRESSED DURING: 4 anthesis, F mature embryo stage, petal differentiation and expansion stage, E expanded cotyledon stage, D bilateral stage; BEST Arabidopsis thaliana protein match is: unknown protein (TAIR:AT5G09580.1); Has 201 Blast hits to 201 proteins in …	AT1G53345.1	TAIR10_pep_20101214_contaminants.fasta	36681.5	1	2	2	2	0.00136	0.0554
201211Orbi_Dave_Gelsample2	Uncategorized Sample	BioSample 1	S14 (F020990)	| Symbols: | Oxidoreductase, zinc-binding dehydrogenase family protein | chr1:8398245-8399656 REVERSE LENGTH=386	AT1G23740.1	TAIR10_pep_20101214_contaminants.fasta	40986.1	1	24	34	58	0.0437	0.663
201211Orbi_Dave_Gelsample2	Uncategorized Sample	BioSample 1	S14 (F020990)	| Symbols: FBA2 | fructose-bisphosphate aldolase 2 | chr4:18163714-18165659 REVERSE LENGTH=398	AT4G38970.1	TAIR10_pep_20101214_contaminants.fasta	42988.1	1	18	22	52	0.0392	0.52
201211Orbi_Dave_Gelsample2	Uncategorized Sample	BioSample 1	S14 (F020990)	| Symbols: FBA1 | fructose-bisphosphate aldolase 1 | chr2:9128416-9130152 REVERSE LENGTH=399	AT2G21330.1	TAIR10_pep_20101214_contaminants.fasta	42931.5	1	8	12	36	0.0271	0.519
201211Orbi_Dave_Gelsample2	Uncategorized Sample	BioSample 1	S14 (F020990)	| Symbols: OASB, ACS1, CPACS1, ATCS-B | O-acetylserine (thiol) lyase B | chr2:18129604-18132322 REVERSE LENGTH=392	AT2G43750.1,AT2G43750.2	TAIR10_pep_20101214_contaminants.fasta	41657.6	1	17	17	33	0.0248	0.574
201211Orbi_Dave_Gelsample2	Uncategorized Sample	BioSample 1	S14 (F020990)	| Symbols: | S-adenosyl-L-methionine-dependent methyltransferases superfamily protein | chr2:17121499-17123064 FORWARD LENGTH=352	AT2G41040.1	TAIR10_pep_20101214_contaminants.fasta	39231.7	1	12	13	26	0.0196	0.398
201211Orbi_Dave_Gelsample2	Uncategorized Sample	BioSample 1	S14 (F020990)	| Symbols: AT-AER, AER | alkenal reductase | chr5:5576291-5578001 REVERSE LENGTH=345	AT5G16970.1	TAIR10_pep_20101214_contaminants.fasta	38133.9	1	12	13	24	0.0181	0.504
201211Orbi_Dave_Gelsample2	Uncategorized Sample	BioSample 1	S14 (F020990)	| Symbols: CA2, CA18, BETA CA2 | carbonic anhydrase 2 | chr5:4760536-4762382 FORWARD LENGTH=259	AT5G14740.2	TAIR10_pep_20101214_contaminants.fasta	28344.7	1	8	9	15	0.0113	0.34
201211Orbi_Dave_Gelsample2	Uncategorized Sample	BioSample 1	S14 (F020990)	| Symbols: DXR, PDE129 | 1-deoxy-D-xylulose 5-phosphate reductoisomerase | chr5:25214358-25217292 REVERSE LENGTH=477	AT5G62790.1	TAIR10_pep_20101214_contaminants.fasta	51964.8	1	7	7	15	0.0113	0.184
201211Orbi_Dave_Gelsample2	Uncategorized Sample	BioSample 1	S14 (F020990)	| Symbols: NIT1, ATNIT1, NITI | nitrilase 1 | chr3:15986901-15988841 FORWARD LENGTH=346	AT3G44310.1,AT3G44310.3	TAIR10_pep_20101214_contaminants.fasta	38152.3	1	7	7	13	0.00979	0.263
201211Orbi_Dave_Gelsample2	Uncategorized Sample	BioSample 1	S14 (F020990)	| Symbols: ATGSTU20, GSTU20 | glutathione S-transferase TAU 20 | chr1:29484428-29485204 REVERSE LENGTH=217	AT1G78370.1	TAIR10_pep_20101214_contaminants.fasta	25007.2	1	6	7	12	0.00904	0.3
201211Orbi_Dave_Gelsample2	Uncategorized Sample	BioSample 1	S14 (F020990)	| Symbols: DEGP1, Deg1 | DegP protease 1 | chr3:10366659-10368864 REVERSE LENGTH=439	AT3G27925.1	TAIR10_pep_20101214_contaminants.fasta	46674.8	1	7	7	10	0.00753	0.196
201211Orbi_Dave_Gelsample2	Uncategorized Sample	BioSample 1	S14 (F020990)	| Symbols: BTR1, BTR1S | binding to TOMV RNA 1L (long form) | chr5:1250602-1253523 REVERSE LENGTH=313	AT5G04430.1,AT5G04430.2	TAIR10_pep_20101214_contaminants.fasta	36019.3	1	5	5	9	0.00678	0.156
201211Orbi_Dave_Gelsample2	Uncategorized Sample	BioSample 1	S14 (F020990)	| Symbols: | Metal-dependent protein hydrolase | chr5:16791198-16792961 FORWARD LENGTH=373	AT5G41970.1	TAIR10_pep_20101214_contaminants.fasta	42299.8	1	5	5	8	0.00602	0.123
201211Orbi_Dave_Gelsample2	Uncategorized Sample	BioSample 1	S14 (F020990)	| Symbols: ATACP5, ATPAP17, PAP17 | purple acid phosphatase 17 | chr3:6089779-6090988 FORWARD LENGTH=338	AT3G17790.1	TAIR10_pep_20101214_contaminants.fasta	38297.7	1	5	5	8	0.00602	0.157
201211Orbi_Dave_Gelsample2	Uncategorized Sample	BioSample 1	S14 (F020990)	| Symbols: ATLFNR1, FNR1 | ferredoxin-NADP(+)-oxidoreductase 1 | chr5:26451203-26453012 REVERSE LENGTH=360	AT5G66190.1,AT5G66190.2	TAIR10_pep_20101214_contaminants.fasta	40327.5	1	4	4	8	0.00602	0.136
201211Orbi_Dave_Gelsample2	Uncategorized Sample	BioSample 1	S14 (F020990)	| Symbols: LIN2, HEMF1, ATCPO-I | Coproporphyrinogen III oxidase | chr1:869302-871175 REVERSE LENGTH=386	AT1G03475.1	TAIR10_pep_20101214_contaminants.fasta	43796.9	1	5	5	8	0.00602	0.111
201211Orbi_Dave_Gelsample2	Uncategorized Sample	BioSample 1	S14 (F020990)	| Symbols: mMDH1 | Lactate/malate dehydrogenase family protein | chr1:19854966-19856802 REVERSE LENGTH=341	AT1G53240.1	TAIR10_pep_20101214_contaminants.fasta	35805.2	1	3	4	7	0.00527	0.152
201211Orbi_Dave_Gelsample2	Uncategorized Sample	BioSample 1	S14 (F020990)	| Symbols: | Aldolase-type TIM barrel family protein | chr5:25697623-25698752 REVERSE LENGTH=293	AT5G64250.1,AT5G64250.2	TAIR10_pep_20101214_contaminants.fasta	32090.6	1	5	5	7	0.00527	0.195
201211Orbi_Dave_Gelsample2	Uncategorized Sample	BioSample 1	S14 (F020990)	| Symbols: | NAD(P)-binding Rossmann-fold superfamily protein | chr1:3066811-3068484 FORWARD LENGTH=325	AT1G09500.1	TAIR10_pep_20101214_contaminants.fasta	35773.8	1	5	5	7	0.00527	0.154
201211Orbi_Dave_Gelsample2	Uncategorized Sample	BioSample 1	S14 (F020990)	| Symbols: | semialdehyde dehydrogenase family protein | chr1:5102684-5104633 REVERSE LENGTH=375	AT1G14810.1	TAIR10_pep_20101214_contaminants.fasta	40745.6	1	3	3	6	0.00452	0.109
201211Orbi_Dave_Gelsample2	Uncategorized Sample	BioSample 1	S14 (F020990)	| Symbols: ATGSTU19, GST8, GSTU19 | glutathione S-transferase TAU 19 | chr1:29486659-29487819 REVERSE LENGTH=219	AT1G78380.1	TAIR10_pep_20101214_contaminants.fasta	25651.7	1	5	5	6	0.00452	0.247
201211Orbi_Dave_Gelsample2	Uncategorized Sample	BioSample 1	S14 (F020990)	| Symbols: | alpha/beta-Hydrolases superfamily protein | chr4:17240120-17241518 REVERSE LENGTH=321	AT4G36530.1,AT4G36530.2	TAIR10_pep_20101214_contaminants.fasta	35777.1	1	3	3	5	0.00377	0.0748
201211Orbi_Dave_Gelsample2	Uncategorized Sample	BioSample 1	S14 (F020990)	| Symbols: HEMC | hydroxymethylbilane synthase | chr5:2663763-2665596 REVERSE LENGTH=382	AT5G08280.1	TAIR10_pep_20101214_contaminants.fasta	41044.6	1	3	3	5	0.00377	0.0785
201211Orbi_Dave_Gelsample2	Uncategorized Sample	BioSample 1	S14 (F020990)	| Symbols: | NagB/RpiA/CoA transferase-like superfamily protein | chr2:2229759-2231839 FORWARD LENGTH=374	AT2G05830.1	TAIR10_pep_20101214_contaminants.fasta	39613.8	1	4	4	5	0.00377	0.118
201211Orbi_Dave_Gelsample2	Uncategorized Sample	BioSample 1	S14 (F020990)	| Symbols: | NAD(P)-binding Rossmann-fold superfamily protein | chr5:23643068-23644455 FORWARD LENGTH=324	AT5G58490.1	TAIR10_pep_20101214_contaminants.fasta	35757.2	1	3	3	4	0.00301	0.102
201211Orbi_Dave_Gelsample2	Uncategorized Sample	BioSample 1	S14 (F020990)	| Symbols: MDH | malate dehydrogenase | chr3:17513657-17514868 FORWARD LENGTH=403	AT3G47520.1	TAIR10_pep_20101214_contaminants.fasta	42406.3	1	2	2	4	0.00301	0.0298
201211Orbi_Dave_Gelsample2	Uncategorized Sample	BioSample 1	S14 (F020990)	| Symbols: BCAT4 | branched-chain aminotransferase4 | chr3:6847202-6849429 REVERSE LENGTH=354	AT3G19710.1	TAIR10_pep_20101214_contaminants.fasta	39019.9	1	3	3	3	0.00226	0.113
201211Orbi_Dave_Gelsample2	Uncategorized Sample	BioSample 1	S14 (F020990)	| Symbols: | Cytosol aminopeptidase family protein | chr4:15046589-15049304 REVERSE LENGTH=583	AT4G30920.1	TAIR10_pep_20101214_contaminants.fasta	61308.1	1	3	3	3	0.00226	0.0669
201211Orbi_Dave_Gelsample2	Uncategorized Sample	BioSample 1	S14 (F020990)	| Symbols: PIP | proline iminopeptidase | chr2:6041441-6043869 REVERSE LENGTH=380	AT2G14260.1,AT2G14260.2	TAIR10_pep_20101214_contaminants.fasta	43059.8	1	3	3	3	0.00226	0.0947
201211Orbi_Dave_Gelsample2	Uncategorized Sample	BioSample 1	S14 (F020990)	| Symbols: ETFALPHA | electron transfer flavoprotein alpha | chr1:18878038-18879939 REVERSE LENGTH=363	AT1G50940.1	TAIR10_pep_20101214_contaminants.fasta	38408.5	1	2	2	2	0.00151	0.0413
201211Orbi_Dave_Gelsample2	Uncategorized Sample	BioSample 1	S14 (F020990)	| Symbols: RCA | rubisco activase | chr2:16570951-16573345 REVERSE LENGTH=474	AT2G39730.1	TAIR10_pep_20101214_contaminants.fasta	51982	1	2	2	2	0.00151	0.0506
201211Orbi_Dave_Gelsample2	Uncategorized Sample	BioSample 1	S14 (F020990)	| Symbols: ATCIMS, ATMETS, ATMS1 | Cobalamin-independent synthase family protein | chr5:5935771-5939195 FORWARD LENGTH=765	AT5G17920.1,AT5G17920.2	TAIR10_pep_20101214_contaminants.fasta	84358.4	1	2	2	2	0.00151	0.0209
201211Orbi_Dave_Gelsample2	Uncategorized Sample	BioSample 1	S15 (F020991)	| Symbols: | GDSL-like Lipase/Acylhydrolase superfamily protein | chr1:10371955-10373624 FORWARD LENGTH=364	AT1G29660.1	TAIR10_pep_20101214_contaminants.fasta	40142.8	1	9	12	31	0.0369	0.374
201211Orbi_Dave_Gelsample2	Uncategorized Sample	BioSample 1	S15 (F020991)	| Symbols: SPDS1 | spermidine synthase 1 | chr1:8420278-8422724 FORWARD LENGTH=378	AT1G23820.1	TAIR10_pep_20101214_contaminants.fasta	41679.5	1	9	13	31	0.0369	0.299
201211Orbi_Dave_Gelsample2	Uncategorized Sample	BioSample 1	S15 (F020991)	| Symbols: AR192 | Co-chaperone GrpE family protein | chr4:13485066-13486560 REVERSE LENGTH=327	AT4G26780.1	TAIR10_pep_20101214_contaminants.fasta	36116.6	1	7	7	19	0.0226	0.232
201211Orbi_Dave_Gelsample2	Uncategorized Sample	BioSample 1	S15 (F020991)	| Symbols: PP2A-1 | protein phosphatase 2A-2 | chr1:22020708-22022293 REVERSE LENGTH=306	AT1G59830.1	TAIR10_pep_20101214_contaminants.fasta	34961.2	1	6	8	17	0.0203	0.284
201211Orbi_Dave_Gelsample2	Uncategorized Sample	BioSample 1	S15 (F020991)	| Symbols: LHCB3, LHCB3*1 | light-harvesting chlorophyll B-binding protein 3 | chr5:22038424-22039383 FORWARD LENGTH=265	AT5G54270.1	TAIR10_pep_20101214_contaminants.fasta	28707.4	1	4	5	17	0.0203	0.268
201211Orbi_Dave_Gelsample2	Uncategorized Sample	BioSample 1	S15 (F020991)	| Symbols: CAB3, AB180, LHCB1.2 | chlorophyll A/B binding protein 3 | chr1:10472443-10473246 REVERSE LENGTH=267	AT1G29910.1,AT1G29920.1,AT1G29930.1,AT2G34420.1	TAIR10_pep_20101214_contaminants.fasta	28227.8	1	3	3	11	0.0131	0.0674
201211Orbi_Dave_Gelsample2	Uncategorized Sample	BioSample 1	S15 (F020991)	| Symbols: | Late embryogenesis abundant protein, group 2 | chr2:18226922-18227988 FORWARD LENGTH=325	AT2G44060.1,AT2G44060.2	TAIR10_pep_20101214_contaminants.fasta	36038	1	5	5	9	0.0107	0.178
201211Orbi_Dave_Gelsample2	Uncategorized Sample	BioSample 1	S15 (F020991)	| Symbols: FTSZ1-1, ATFTSZ1-1, CPFTSZ | homolog of bacterial cytokinesis Z-ring protein FTSZ 1-1 | chr5:22420740-22422527 REVERSE LENGTH=433	AT5G55280.1	TAIR10_pep_20101214_contaminants.fasta	45565.9	1	4	4	8	0.00954	0.164
201211Orbi_Dave_Gelsample2	Uncategorized Sample	BioSample 1	S15 (F020991)	| Symbols: SPDS2 | spermidine synthase 2 | chr1:26485497-26487352 REVERSE LENGTH=340	AT1G70310.1	TAIR10_pep_20101214_contaminants.fasta	37140.1	1	6	6	8	0.00954	0.403
201211Orbi_Dave_Gelsample2	Uncategorized Sample	BioSample 1	S15 (F020991)	| Symbols: PGK1 | phosphoglycerate kinase 1 | chr3:4061127-4063140 REVERSE LENGTH=481	AT3G12780.1	TAIR10_pep_20101214_contaminants.fasta	50113.1	1	3	3	6	0.00715	0.0852
201211Orbi_Dave_Gelsample2	Uncategorized Sample	BioSample 1	S15 (F020991)	| Symbols: GRF6, AFT1, 14-3-3lambda | G-box regulating factor 6 | chr5:3284452-3286261 REVERSE LENGTH=248	AT5G10450.1,AT5G10450.2,AT5G10450.3,AT5G10450.4	TAIR10_pep_20101214_contaminants.fasta	27976.5	1	3	3	4	0.00477	0.198
201211Orbi_Dave_Gelsample2	Uncategorized Sample	BioSample 1	S16 (F020992)	| Symbols: | NAD(P)-linked oxidoreductase superfamily protein | chr2:9103408-9105116 REVERSE LENGTH=309	AT2G21250.1	TAIR10_pep_20101214_contaminants.fasta	35011	1	22	26	67	0.0481	0.54
201211Orbi_Dave_Gelsample2	Uncategorized Sample	BioSample 1	S16 (F020992)	| Symbols: mMDH1 | Lactate/malate dehydrogenase family protein | chr1:19854966-19856802 REVERSE LENGTH=341	AT1G53240.1	TAIR10_pep_20101214_contaminants.fasta	35805.2	1	11	14	32	0.023	0.478
201211Orbi_Dave_Gelsample2	Uncategorized Sample	BioSample 1	S16 (F020992)	| Symbols: | NAD(P)-linked oxidoreductase superfamily protein | chr2:15831995-15833742 FORWARD LENGTH=311	AT2G37760.1,AT2G37760.2	TAIR10_pep_20101214_contaminants.fasta	34685.7	1	13	15	25	0.0179	0.402
201211Orbi_Dave_Gelsample2	Uncategorized Sample	BioSample 1	S16 (F020992)	| Symbols: MOD1, ENR1 | NAD(P)-binding Rossmann-fold superfamily protein | chr2:2322876-2324867 FORWARD LENGTH=390	AT2G05990.1,AT2G05990.2	TAIR10_pep_20101214_contaminants.fasta	41215.8	1	10	11	20	0.0144	0.305
201211Orbi_Dave_Gelsample2	Uncategorized Sample	BioSample 1	S16 (F020992)	| Symbols: PMDH2 | peroxisomal NAD-malate dehydrogenase 2 | chr5:2993645-2995551 REVERSE LENGTH=354	AT5G09660.1,AT5G09660.2	TAIR10_pep_20101214_contaminants.fasta	37369.4	1	9	12	20	0.0144	0.268
201211Orbi_Dave_Gelsample2	Uncategorized Sample	BioSample 1	S16 (F020992)	| Symbols: | oxidoreductase, zinc-binding dehydrogenase family protein | chr4:11475822-11477514 FORWARD LENGTH=325	AT4G21580.1	TAIR10_pep_20101214_contaminants.fasta	34465.5	1	10	12	18	0.0129	0.345
201211Orbi_Dave_Gelsample2	Uncategorized Sample	BioSample 1	S16 (F020992)	| Symbols: MAP1D | methionine aminopeptidase 1D | chr4:17455175-17457085 FORWARD LENGTH=350	AT4G37040.1	TAIR10_pep_20101214_contaminants.fasta	38532.4	1	8	9	15	0.0108	0.157
201211Orbi_Dave_Gelsample2	Uncategorized Sample	BioSample 1	S16 (F020992)	| Symbols: | NAD(P)-binding Rossmann-fold superfamily protein | chr5:6556493-6558123 FORWARD LENGTH=326	AT5G19440.1	TAIR10_pep_20101214_contaminants.fasta	35593.9	1	8	9	14	0.0101	0.248
201211Orbi_Dave_Gelsample2	Uncategorized Sample	BioSample 1	S16 (F020992)	| Symbols: | Mov34/MPN/PAD-1 family protein | chr5:7937772-7939339 FORWARD LENGTH=308	AT5G23540.1,AT5G23540.2	TAIR10_pep_20101214_contaminants.fasta	34353	1	5	6	14	0.0101	0.201
201211Orbi_Dave_Gelsample2	Uncategorized Sample	BioSample 1	S16 (F020992)	| Symbols: HEMC | hydroxymethylbilane synthase | chr5:2663763-2665596 REVERSE LENGTH=382	AT5G08280.1	TAIR10_pep_20101214_contaminants.fasta	41044.6	1	10	10	13	0.00933	0.254
201211Orbi_Dave_Gelsample2	Uncategorized Sample	BioSample 1	S16 (F020992)	| Symbols: GER2 | NAD(P)-binding Rossmann-fold superfamily protein | chr1:6154478-6155596 REVERSE LENGTH=328	AT1G17890.1,AT1G17890.2,AT1G17890.3	TAIR10_pep_20101214_contaminants.fasta	35421.8	1	7	7	12	0.00861	0.191
201211Orbi_Dave_Gelsample2	Uncategorized Sample	BioSample 1	S16 (F020992)	| Symbols: RAN-1, RAN1, ATRAN1 | RAS-related nuclear protein-1 | chr5:6760364-6761747 FORWARD LENGTH=221	AT5G20010.1,AT5G20020.1,AT5G55190.1	TAIR10_pep_20101214_contaminants.fasta	25079.7	1	5	6	11	0.0079	0.24
201211Orbi_Dave_Gelsample2	Uncategorized Sample	BioSample 1	S16 (F020992)	| Symbols: | NmrA-like negative transcriptional regulator family protein | chr4:18266024-18267604 REVERSE LENGTH=308	AT4G39230.1	TAIR10_pep_20101214_contaminants.fasta	34072.8	1	7	7	11	0.0079	0.286
201211Orbi_Dave_Gelsample2	Uncategorized Sample	BioSample 1	S16 (F020992)	| Symbols: FIP1 | FH interacting protein 1 | chr1:9850395-9852300 REVERSE LENGTH=259	AT1G28200.1	TAIR10_pep_20101214_contaminants.fasta	27958.6	1	6	6	11	0.0079	0.243
201211Orbi_Dave_Gelsample2	Uncategorized Sample	BioSample 1	S16 (F020992)	| Symbols: TBL37 | TRICHOME BIREFRINGENCE-LIKE 37 | chr2:14387631-14390160 REVERSE LENGTH=385	AT2G34070.1	TAIR10_pep_20101214_contaminants.fasta	43354.7	1	7	7	11	0.0079	0.177
201211Orbi_Dave_Gelsample2	Uncategorized Sample	BioSample 1	S16 (F020992)	| Symbols: ATKDSA2, ATKSDA | Aldolase superfamily protein | chr1:5588123-5590469 REVERSE LENGTH=291	AT1G16340.1,AT1G16340.2,AT1G16340.3,AT1G16340.4	TAIR10_pep_20101214_contaminants.fasta	31676.1	1	3	3	8	0.00574	0.134
201211Orbi_Dave_Gelsample2	Uncategorized Sample	BioSample 1	S16 (F020992)	| Symbols: ATGSTF9, GLUTTR, ATGSTF7, GSTF9 | glutathione S-transferase PHI 9 | chr2:13139132-13140057 FORWARD LENGTH=215	AT2G30860.1	TAIR10_pep_20101214_contaminants.fasta	24146.4	1	4	4	8	0.00574	0.205
201211Orbi_Dave_Gelsample2	Uncategorized Sample	BioSample 1	S16 (F020992)	| Symbols: LysoPL2 | lysophospholipase 2 | chr1:19651378-19652576 FORWARD LENGTH=332	AT1G52760.1	TAIR10_pep_20101214_contaminants.fasta	36976.6	1	5	5	8	0.00574	0.154
201211Orbi_Dave_Gelsample2	Uncategorized Sample	BioSample 1	S16 (F020992)	| Symbols: CaS | calcium sensing receptor | chr5:7736760-7738412 REVERSE LENGTH=387	AT5G23060.1	TAIR10_pep_20101214_contaminants.fasta	41287.2	1	4	4	7	0.00503	0.134
201211Orbi_Dave_Gelsample2	Uncategorized Sample	BioSample 1	S16 (F020992)	| Symbols: OTC | ornithine carbamoyltransferase | chr1:28266457-28268383 REVERSE LENGTH=375	AT1G75330.1	TAIR10_pep_20101214_contaminants.fasta	41002.4	1	4	4	6	0.00431	0.125
201211Orbi_Dave_Gelsample2	Uncategorized Sample	BioSample 1	S16 (F020992)	| Symbols: ATLFNR2, FNR2 | ferredoxin-NADP(+)-oxidoreductase 2 | chr1:6942851-6944868 FORWARD LENGTH=369	AT1G20020.1,AT1G20020.3	TAIR10_pep_20101214_contaminants.fasta	41169	1	3	3	6	0.00431	0.117
201211Orbi_Dave_Gelsample2	Uncategorized Sample	BioSample 1	S16 (F020992)	| Symbols: cICDH | cytosolic NADP+-dependent isocitrate dehydrogenase | chr1:24539088-24541861 FORWARD LENGTH=410	AT1G65930.1	TAIR10_pep_20101214_contaminants.fasta	45747.8	1	4	4	5	0.00359	0.107
201211Orbi_Dave_Gelsample2	Uncategorized Sample	BioSample 1	S16 (F020992)	| Symbols: RBCL | ribulose-bisphosphate carboxylases | chrC:54958-56397 FORWARD LENGTH=479	ATCG00490.1	TAIR10_pep_20101214_contaminants.fasta	52955.6	1	2	2	3	0.00215	0.0376
201211Orbi_Dave_Gelsample2	Uncategorized Sample	BioSample 1	S17 (F020993)	| Symbols: OTC | ornithine carbamoyltransferase | chr1:28266457-28268383 REVERSE LENGTH=375	AT1G75330.1	TAIR10_pep_20101214_contaminants.fasta	41002.4	1	10	14	48	0.0338	0.253
201211Orbi_Dave_Gelsample2	Uncategorized Sample	BioSample 1	S17 (F020993)	| Symbols: | NAD(P)-linked oxidoreductase superfamily protein | chr2:15838838-15840752 FORWARD LENGTH=314	AT2G37790.1	TAIR10_pep_20101214_contaminants.fasta	34913.5	1	13	16	44	0.031	0.471
201211Orbi_Dave_Gelsample2	Uncategorized Sample	BioSample 1	S17 (F020993)	| Symbols: mMDH1 | Lactate/malate dehydrogenase family protein | chr1:19854966-19856802 REVERSE LENGTH=341	AT1G53240.1	TAIR10_pep_20101214_contaminants.fasta	35805.2	1	9	12	23	0.0162	0.425
201211Orbi_Dave_Gelsample2	Uncategorized Sample	BioSample 1	S17 (F020993)	| Symbols: MDH | malate dehydrogenase | chr3:17513657-17514868 FORWARD LENGTH=403	AT3G47520.1	TAIR10_pep_20101214_contaminants.fasta	42406.3	1	12	13	23	0.0162	0.419
201211Orbi_Dave_Gelsample2	Uncategorized Sample	BioSample 1	S17 (F020993)	| Symbols: HEMC | hydroxymethylbilane synthase | chr5:2663763-2665596 REVERSE LENGTH=382	AT5G08280.1	TAIR10_pep_20101214_contaminants.fasta	41044.6	1	13	13	22	0.0155	0.387
201211Orbi_Dave_Gelsample2	Uncategorized Sample	BioSample 1	S17 (F020993)	| Symbols: | NAD(P)-linked oxidoreductase superfamily protein | chr2:11803981-11805965 REVERSE LENGTH=384	AT2G27680.1	TAIR10_pep_20101214_contaminants.fasta	43155.4	1	9	10	20	0.0141	0.284
201211Orbi_Dave_Gelsample2	Uncategorized Sample	BioSample 1	S17 (F020993)	| Symbols: | NAD(P)-linked oxidoreductase superfamily protein | chr2:9103408-9105116 REVERSE LENGTH=309	AT2G21250.1	TAIR10_pep_20101214_contaminants.fasta	35011	1	10	10	14	0.00986	0.311
201211Orbi_Dave_Gelsample2	Uncategorized Sample	BioSample 1	S17 (F020993)	| Symbols: PMDH2 | peroxisomal NAD-malate dehydrogenase 2 | chr5:2993645-2995551 REVERSE LENGTH=354	AT5G09660.1,AT5G09660.2	TAIR10_pep_20101214_contaminants.fasta	37369.4	1	6	7	13	0.00915	0.234
201211Orbi_Dave_Gelsample2	Uncategorized Sample	BioSample 1	S17 (F020993)	| Symbols: TOM40 | translocase of the outer mitochondrial membrane 40 | chr3:6967685-6970247 FORWARD LENGTH=309	AT3G20000.1	TAIR10_pep_20101214_contaminants.fasta	34251.2	1	7	7	12	0.00845	0.246
201211Orbi_Dave_Gelsample2	Uncategorized Sample	BioSample 1	S17 (F020993)	| Symbols: FIP1 | FH interacting protein 1 | chr1:9850395-9852300 REVERSE LENGTH=259	AT1G28200.1	TAIR10_pep_20101214_contaminants.fasta	27958.6	1	5	5	12	0.00845	0.208
201211Orbi_Dave_Gelsample2	Uncategorized Sample	BioSample 1	S17 (F020993)	| Symbols: MOD1, ENR1 | NAD(P)-binding Rossmann-fold superfamily protein | chr2:2322876-2324867 FORWARD LENGTH=390	AT2G05990.1,AT2G05990.2	TAIR10_pep_20101214_contaminants.fasta	41215.8	1	6	6	11	0.00775	0.179
201211Orbi_Dave_Gelsample2	Uncategorized Sample	BioSample 1	S17 (F020993)	| Symbols: | NAD(P)-linked oxidoreductase superfamily protein | chr2:15831995-15833742 FORWARD LENGTH=311	AT2G37760.1,AT2G37760.2	TAIR10_pep_20101214_contaminants.fasta	34685.7	1	8	8	11	0.00775	0.244
201211Orbi_Dave_Gelsample2	Uncategorized Sample	BioSample 1	S17 (F020993)	| Symbols: | NAD(P)-binding Rossmann-fold superfamily protein | chr4:16771401-16773269 REVERSE LENGTH=395	AT4G35250.1	TAIR10_pep_20101214_contaminants.fasta	43723.8	1	5	5	10	0.00704	0.132
201211Orbi_Dave_Gelsample2	Uncategorized Sample	BioSample 1	S17 (F020993)	| Symbols: ATGSTF2, ATPM24.1, ATPM24, GST2, GSTF2 | glutathione S-transferase PHI 2 | chr4:1110673-1111531 REVERSE LENGTH=212	AT4G02520.1	TAIR10_pep_20101214_contaminants.fasta	24129.2	1	6	6	10	0.00704	0.373
201211Orbi_Dave_Gelsample2	Uncategorized Sample	BioSample 1	S17 (F020993)	| Symbols: | NAD(P)-binding Rossmann-fold superfamily protein | chr5:6556493-6558123 FORWARD LENGTH=326	AT5G19440.1	TAIR10_pep_20101214_contaminants.fasta	35593.9	1	7	7	10	0.00704	0.224
201211Orbi_Dave_Gelsample2	Uncategorized Sample	BioSample 1	S17 (F020993)	| Symbols: GAPC, GAPC-1, GAPC1 | glyceraldehyde-3-phosphate dehydrogenase C subunit 1 | chr3:1081077-1083131 FORWARD LENGTH=338	AT3G04120.1	TAIR10_pep_20101214_contaminants.fasta	36914.6	1	5	7	9	0.00634	0.192
201211Orbi_Dave_Gelsample2	Uncategorized Sample	BioSample 1	S17 (F020993)	| Symbols: RPE, EMB2728 | D-ribulose-5-phosphate-3-epimerase | chr5:24684085-24685836 REVERSE LENGTH=281	AT5G61410.1,AT5G61410.2	TAIR10_pep_20101214_contaminants.fasta	30008.5	1	4	6	9	0.00634	0.171
201211Orbi_Dave_Gelsample2	Uncategorized Sample	BioSample 1	S17 (F020993)	| Symbols: HSK, DMR1 | homoserine kinase | chr2:7508606-7509718 FORWARD LENGTH=370	AT2G17265.1	TAIR10_pep_20101214_contaminants.fasta	38528.9	1	5	5	8	0.00563	0.222
201211Orbi_Dave_Gelsample2	Uncategorized Sample	BioSample 1	S17 (F020993)	| Symbols: | NAD(P)-linked oxidoreductase superfamily protein | chr3:19953238-19955171 FORWARD LENGTH=315	AT3G53880.1	TAIR10_pep_20101214_contaminants.fasta	35037.1	1	5	5	7	0.00493	0.156
201211Orbi_Dave_Gelsample2	Uncategorized Sample	BioSample 1	S17 (F020993)	| Symbols: | Protein of unknown function (DUF3411) | chr5:4044950-4047290 REVERSE LENGTH=386	AT5G12470.1	TAIR10_pep_20101214_contaminants.fasta	41324.5	1	6	6	7	0.00493	0.161
201211Orbi_Dave_Gelsample2	Uncategorized Sample	BioSample 1	S17 (F020993)	| Symbols: CaS | calcium sensing receptor | chr5:7736760-7738412 REVERSE LENGTH=387	AT5G23060.1	TAIR10_pep_20101214_contaminants.fasta	41287.2	1	5	5	7	0.00493	0.163
201211Orbi_Dave_Gelsample2	Uncategorized Sample	BioSample 1	S17 (F020993)	| Symbols: | Aldolase superfamily protein | chr3:19627383-19628874 REVERSE LENGTH=358	AT3G52930.1	TAIR10_pep_20101214_contaminants.fasta	38540.4	1	5	5	7	0.00493	0.128
201211Orbi_Dave_Gelsample2	Uncategorized Sample	BioSample 1	S17 (F020993)	| Symbols: ATPC1 | ATPase, F1 complex, gamma subunit protein | chr4:2350761-2351882 REVERSE LENGTH=373	AT4G04640.1	TAIR10_pep_20101214_contaminants.fasta	40911.9	1	5	5	7	0.00493	0.145
201211Orbi_Dave_Gelsample2	Uncategorized Sample	BioSample 1	S17 (F020993)	| Symbols: | 3-hydroxyacyl-CoA dehydrogenase family protein | chr3:5145054-5146613 FORWARD LENGTH=294	AT3G15290.1	TAIR10_pep_20101214_contaminants.fasta	31690.6	1	4	4	6	0.00423	0.218
201211Orbi_Dave_Gelsample2	Uncategorized Sample	BioSample 1	S17 (F020993)	| Symbols: | Mov34/MPN/PAD-1 family protein | chr5:7937772-7939339 FORWARD LENGTH=308	AT5G23540.1,AT5G23540.2	TAIR10_pep_20101214_contaminants.fasta	34353	1	3	3	6	0.00423	0.107
201211Orbi_Dave_Gelsample2	Uncategorized Sample	BioSample 1	S17 (F020993)	| Symbols: MAP1D | methionine aminopeptidase 1D | chr4:17455175-17457085 FORWARD LENGTH=350	AT4G37040.1	TAIR10_pep_20101214_contaminants.fasta	38532.4	1	4	4	5	0.00352	0.109
201211Orbi_Dave_Gelsample2	Uncategorized Sample	BioSample 1	S17 (F020993)	| Symbols: GER2 | NAD(P)-binding Rossmann-fold superfamily protein | chr1:6154478-6155596 REVERSE LENGTH=328	AT1G17890.1,AT1G17890.2,AT1G17890.3	TAIR10_pep_20101214_contaminants.fasta	35421.8	1	4	4	5	0.00352	0.109
201211Orbi_Dave_Gelsample2	Uncategorized Sample	BioSample 1	S17 (F020993)	| Symbols: | unknown protein; INVOLVED IN: biological_process unknown; LOCATED IN: chloroplast; EXPRESSED IN: 24 plant structures; EXPRESSED DURING: 14 growth stages; BEST Arabidopsis thaliana protein match is: unknown protein (TAIR:AT1G27030.1); Has 540 Blast hits to 538 proteins in 187 species: Archae - 0; Bacteria - 333; Metazoa - 0; Fungi - 0; Plants - 67; Viruses - 0; Other Eukaryotes - 140 …	AT1G07040.1	TAIR10_pep_20101214_contaminants.fasta	40639	1	3	3	5	0.00352	0.0728
201211Orbi_Dave_Gelsample2	Uncategorized Sample	BioSample 1	S17 (F020993)	| Symbols: | Protein of unknown function (DUF1350) | chr3:15430770-15433035 FORWARD LENGTH=373	AT3G43540.1,AT3G43540.2	TAIR10_pep_20101214_contaminants.fasta	40980.1	1	3	3	5	0.00352	0.105
201211Orbi_Dave_Gelsample2	Uncategorized Sample	BioSample 1	S17 (F020993)	| Symbols: NIT1, ATNIT1, NITI | nitrilase 1 | chr3:15986901-15988841 FORWARD LENGTH=346	AT3G44310.1,AT3G44310.3	TAIR10_pep_20101214_contaminants.fasta	38152.3	1	4	4	5	0.00352	0.147
201211Orbi_Dave_Gelsample2	Uncategorized Sample	BioSample 1	S17 (F020993)	| Symbols: | Lactate/malate dehydrogenase family protein | chr1:1189418-1191267 REVERSE LENGTH=332	AT1G04410.1	TAIR10_pep_20101214_contaminants.fasta	35570.9	0.999	2	2	4	0.00282	0.0753
201211Orbi_Dave_Gelsample2	Uncategorized Sample	BioSample 1	S17 (F020993)	| Symbols: VIP3 | Transducin/WD40 repeat-like superfamily protein | chr4:14597728-14599157 FORWARD LENGTH=321	AT4G29830.1	TAIR10_pep_20101214_contaminants.fasta	34259.8	1	2	2	3	0.00211	0.0779
201211Orbi_Dave_Gelsample2	Uncategorized Sample	BioSample 1	S17 (F020993)	| Symbols: | Aldolase superfamily protein | chr2:95006-96491 REVERSE LENGTH=391	AT2G01140.1	TAIR10_pep_20101214_contaminants.fasta	42328.1	0.999	2	2	2	0.00141	0.0691
201211Orbi_Dave_Gelsample2	Uncategorized Sample	BioSample 1	S18 (F020994)	| Symbols: LPA3 | Low PSII Accumulation 3 | chr1:27479027-27481258 FORWARD LENGTH=358	AT1G73060.1	TAIR10_pep_20101214_contaminants.fasta	40031.2	1	12	13	24	0.0225	0.408
201211Orbi_Dave_Gelsample2	Uncategorized Sample	BioSample 1	S18 (F020994)	| Symbols: ATPCAP1, PCAP1 | plasma-membrane associated cation-binding protein 1 | chr4:10941593-10943227 FORWARD LENGTH=225	AT4G20260.1,AT4G20260.2,AT4G20260.3,AT4G20260.4	TAIR10_pep_20101214_contaminants.fasta	24583.2	1	12	15	24	0.0225	0.591
201211Orbi_Dave_Gelsample2	Uncategorized Sample	BioSample 1	S18 (F020994)	| Symbols: ATPGLP1, PGLP1 | 2-phosphoglycolate phosphatase 1 | chr5:14421929-14424430 REVERSE LENGTH=362	AT5G36700.1,AT5G36700.2,AT5G36700.4,AT5G36790.1,AT5G36790.2,AT5G36790.3	TAIR10_pep_20101214_contaminants.fasta	39762.9	1	9	11	21	0.0197	0.282
201211Orbi_Dave_Gelsample2	Uncategorized Sample	BioSample 1	S18 (F020994)	| Symbols: | Ribosomal protein L10 family protein | chr3:2823364-2825020 REVERSE LENGTH=320	AT3G09200.1	TAIR10_pep_20101214_contaminants.fasta	34133.4	1	7	10	19	0.0178	0.278
201211Orbi_Dave_Gelsample2	Uncategorized Sample	BioSample 1	S18 (F020994)	| Symbols: | Dihydrodipicolinate reductase, bacterial/plant | chr2:18221985-18223998 REVERSE LENGTH=347	AT2G44040.1	TAIR10_pep_20101214_contaminants.fasta	37549.5	1	7	7	18	0.0169	0.308
201211Orbi_Dave_Gelsample2	Uncategorized Sample	BioSample 1	S18 (F020994)	| Symbols: | O-Glycosyl hydrolases family 17 protein | chr4:16481147-16483988 REVERSE LENGTH=504	AT4G34480.1	TAIR10_pep_20101214_contaminants.fasta	53122.2	1	6	6	13	0.0122	0.145
201211Orbi_Dave_Gelsample2	Uncategorized Sample	BioSample 1	S18 (F020994)	| Symbols: ATRAB8D, ATRABE1B, RABE1b | RAB GTPase homolog E1B | chr4:10990036-10991466 FORWARD LENGTH=476	AT4G20360.1	TAIR10_pep_20101214_contaminants.fasta	51630.7	1	5	6	13	0.0122	0.137
201211Orbi_Dave_Gelsample2	Uncategorized Sample	BioSample 1	S18 (F020994)	| Symbols: CAB3, AB180, LHCB1.2 | chlorophyll A/B binding protein 3 | chr1:10472443-10473246 REVERSE LENGTH=267	AT1G29910.1,AT1G29920.1,AT1G29930.1,AT2G34420.1	TAIR10_pep_20101214_contaminants.fasta	28227.8	1	6	7	13	0.0122	0.199
201211Orbi_Dave_Gelsample2	Uncategorized Sample	BioSample 1	S18 (F020994)	| Symbols: ATRDH2, ATMST2, MST2, ST2, STR2, RDH2 | rhodanese homologue 2 | chr1:5619848-5621981 REVERSE LENGTH=318	AT1G16460.1,AT1G16460.2,AT1G16460.3,AT1G16460.4	TAIR10_pep_20101214_contaminants.fasta	34717.9	1	7	7	11	0.0103	0.324
201211Orbi_Dave_Gelsample2	Uncategorized Sample	BioSample 1	S18 (F020994)	| Symbols: OLI7, RPL5B | ribosomal protein L5 B | chr5:15903365-15905185 FORWARD LENGTH=301	AT5G39740.1,AT5G39740.2	TAIR10_pep_20101214_contaminants.fasta	34438.3	1	7	8	10	0.00936	0.259
201211Orbi_Dave_Gelsample2	Uncategorized Sample	BioSample 1	S18 (F020994)	| Symbols: | diaminopimelate epimerase family protein | chr3:19864784-19866907 FORWARD LENGTH=362	AT3G53580.1	TAIR10_pep_20101214_contaminants.fasta	38983.9	1	5	5	10	0.00936	0.157
201211Orbi_Dave_Gelsample2	Uncategorized Sample	BioSample 1	S18 (F020994)	| Symbols: LHCB6, CP24 | light harvesting complex photosystem II subunit 6 | chr1:5446685-5447676 REVERSE LENGTH=258	AT1G15820.1	TAIR10_pep_20101214_contaminants.fasta	27523.5	1	6	7	9	0.00843	0.209
201211Orbi_Dave_Gelsample2	Uncategorized Sample	BioSample 1	S18 (F020994)	| Symbols: | unknown protein; FUNCTIONS IN: molecular_function unknown; INVOLVED IN: biological_process unknown; LOCATED IN: chloroplast; EXPRESSED IN: 21 plant structures; EXPRESSED DURING: 13 growth stages; Has 376 Blast hits to 369 proteins in 152 species: Archae - 5; Bacteria - 113; Metazoa - 105; Fungi - 46; Plants - 27; Viruses - 2; Other Eukaryotes - 78 (source: NCBI BLink). | chr1:1992389…	AT1G06510.1	TAIR10_pep_20101214_contaminants.fasta	30808.3	1	5	5	8	0.00749	0.148
201211Orbi_Dave_Gelsample2	Uncategorized Sample	BioSample 1	S18 (F020994)	| Symbols: | Ribosomal protein S3 family protein | chr2:13450384-13451669 FORWARD LENGTH=250	AT2G31610.1	TAIR10_pep_20101214_contaminants.fasta	27519.2	1	5	5	8	0.00749	0.22
201211Orbi_Dave_Gelsample2	Uncategorized Sample	BioSample 1	S18 (F020994)	| Symbols: | Putative methyltransferase family protein | chr4:8090851-8092347 FORWARD LENGTH=290	AT4G14000.1	TAIR10_pep_20101214_contaminants.fasta	31301.1	1	5	5	7	0.00655	0.214
201211Orbi_Dave_Gelsample2	Uncategorized Sample	BioSample 1	S18 (F020994)	| Symbols: DRT102 | DNA-damage-repair/toleration protein (DRT102) | chr3:1346431-1347363 REVERSE LENGTH=310	AT3G04880.1	TAIR10_pep_20101214_contaminants.fasta	33233.4	1	5	5	7	0.00655	0.235
201211Orbi_Dave_Gelsample2	Uncategorized Sample	BioSample 1	S18 (F020994)	| Symbols: PAF1, ATPSM30, ARS5 | proteasome alpha subunit F1 | chr5:17159270-17160975 REVERSE LENGTH=278	AT5G42790.1	TAIR10_pep_20101214_contaminants.fasta	30475.8	1	4	4	7	0.00655	0.288
201211Orbi_Dave_Gelsample2	Uncategorized Sample	BioSample 1	S18 (F020994)	| Symbols: | unknown protein; FUNCTIONS IN: molecular_function unknown; INVOLVED IN: biological_process unknown; LOCATED IN: thylakoid, chloroplast thylakoid membrane, chloroplast, plastoglobule, chloroplast envelope; EXPRESSED IN: 23 plant structures; EXPRESSED DURING: 14 growth stages; BEST Arabidopsis thaliana protein match is: unknown protein (TAIR:AT4G38100.1); Has 323 Blast hits to 323 prot…	AT4G01150.1	TAIR10_pep_20101214_contaminants.fasta	17698.1	1	4	4	6	0.00562	0.22
201211Orbi_Dave_Gelsample2	Uncategorized Sample	BioSample 1	S18 (F020994)	| Symbols: | RNA-binding (RRM/RBD/RNP motifs) family protein | chr2:14898341-14899590 FORWARD LENGTH=308	AT2G35410.1	TAIR10_pep_20101214_contaminants.fasta	33786.3	1	4	4	6	0.00562	0.146
201211Orbi_Dave_Gelsample2	Uncategorized Sample	BioSample 1	S18 (F020994)	| Symbols: SKL2 | shikimate kinase like 2 | chr2:14914038-14915909 FORWARD LENGTH=387	AT2G35500.1	TAIR10_pep_20101214_contaminants.fasta	42688.2	1	4	4	5	0.00468	0.134
201211Orbi_Dave_Gelsample2	Uncategorized Sample	BioSample 1	S18 (F020994)	| Symbols: NSP5 | nitrile specifier protein 5 | chr5:19541283-19542358 REVERSE LENGTH=326	AT5G48180.1	TAIR10_pep_20101214_contaminants.fasta	35852.4	1	3	3	5	0.00468	0.107
201211Orbi_Dave_Gelsample2	Uncategorized Sample	BioSample 1	S18 (F020994)	| Symbols: ATPA | ATP synthase subunit alpha | chrC:9938-11461 REVERSE LENGTH=507	ATCG00120.1	TAIR10_pep_20101214_contaminants.fasta	55329.8	1	4	4	5	0.00468	0.0907
201211Orbi_Dave_Gelsample2	Uncategorized Sample	BioSample 1	S18 (F020994)	| Symbols: RPS1, ARRPS1 | ribosomal protein S1 | chr5:11619262-11621223 REVERSE LENGTH=416	AT5G30510.1	TAIR10_pep_20101214_contaminants.fasta	45111.1	1	3	3	3	0.00281	0.0817
201211Orbi_Dave_Gelsample2	Uncategorized Sample	BioSample 1	S18 (F020994)	| Symbols: NPQ1, AVDE1 | non-photochemical quenching 1 | chr1:2707462-2709387 FORWARD LENGTH=462	AT1G08550.1,AT1G08550.2	TAIR10_pep_20101214_contaminants.fasta	52018.4	0.999	2	2	3	0.00281	0.0498
201211Orbi_Dave_Gelsample2	Uncategorized Sample	BioSample 1	S18 (F020994)	| Symbols: ACO2, ATACO2 | ACC oxidase 2 | chr1:23082340-23084068 FORWARD LENGTH=320	AT1G62380.1	TAIR10_pep_20101214_contaminants.fasta	36183.8	1	2	2	3	0.00281	0.0531
201211Orbi_Dave_Gelsample2	Uncategorized Sample	BioSample 1	S18 (F020994)	| Symbols: ACT7 | actin 7 | chr5:3052809-3054220 FORWARD LENGTH=377	AT5G09810.1	TAIR10_pep_20101214_contaminants.fasta	41736.6	1	2	2	3	0.00281	0.0584
201211Orbi_Dave_Gelsample2	Uncategorized Sample	BioSample 1	S18 (F020994)	| Symbols: LHCB5 | light harvesting complex of photosystem II 5 | chr4:6408200-6409496 FORWARD LENGTH=280	AT4G10340.1	TAIR10_pep_20101214_contaminants.fasta	30158.3	1	2	2	3	0.00281	0.0679
201211Orbi_Dave_Gelsample2	Uncategorized Sample	BioSample 1	S18 (F020994)	| Symbols: GGPS1 | geranylgeranyl pyrophosphate synthase 1 | chr4:17343513-17344628 FORWARD LENGTH=371	AT4G36810.1	TAIR10_pep_20101214_contaminants.fasta	40174.8	1	2	2	2	0.00187	0.062
201211Orbi_Dave_Gelsample2	Uncategorized Sample	BioSample 1	S18 (F020994)	| Symbols: URH2 | uridine-ribohydrolase 2 | chr1:1679286-1681527 FORWARD LENGTH=322	AT1G05620.1,AT1G05620.2	TAIR10_pep_20101214_contaminants.fasta	34668.8	1	2	2	2	0.00187	0.0683
201211Orbi_Dave_Gelsample2	Uncategorized Sample	BioSample 1	S19 (F020995)	| Symbols: | Glutathione S-transferase, C-terminal-like;Translation elongation factor EF1B/ribosomal protein S6 | chr1:10639286-10640515 FORWARD LENGTH=231	AT1G30230.1,AT1G30230.2	TAIR10_pep_20101214_contaminants.fasta	25132.8	1	15	23	56	0.0432	0.723
201211Orbi_Dave_Gelsample2	Uncategorized Sample	BioSample 1	S19 (F020995)	| Symbols: NACA2 | nascent polypeptide-associated complex subunit alpha-like protein 2 | chr3:18341072-18342273 FORWARD LENGTH=217	AT3G49470.1	TAIR10_pep_20101214_contaminants.fasta	23711.9	1	8	11	34	0.0263	0.548
201211Orbi_Dave_Gelsample2	Uncategorized Sample	BioSample 1	S19 (F020995)	| Symbols: | Ribosomal protein S3 family protein | chr2:13450384-13451669 FORWARD LENGTH=250	AT2G31610.1	TAIR10_pep_20101214_contaminants.fasta	27519.2	1	12	13	22	0.017	0.44
201211Orbi_Dave_Gelsample2	Uncategorized Sample	BioSample 1	S19 (F020995)	| Symbols: | uridylyltransferase-related | chr1:5773796-5776125 FORWARD LENGTH=290	AT1G16880.1	TAIR10_pep_20101214_contaminants.fasta	31295.8	1	6	7	15	0.0116	0.193
201211Orbi_Dave_Gelsample2	Uncategorized Sample	BioSample 1	S19 (F020995)	| Symbols: ATP3 | gamma subunit of Mt ATP synthase | chr2:14018978-14021047 REVERSE LENGTH=325	AT2G33040.1	TAIR10_pep_20101214_contaminants.fasta	35448.7	1	7	7	13	0.01	0.215
201211Orbi_Dave_Gelsample2	Uncategorized Sample	BioSample 1	S19 (F020995)	| Symbols: RBP31, ATRBP31, CP31, ATRBP33 | 31-kDa RNA binding protein | chr4:12766223-12767952 REVERSE LENGTH=329	AT4G24770.1	TAIR10_pep_20101214_contaminants.fasta	35786.9	1	6	7	10	0.00772	0.191
201211Orbi_Dave_Gelsample2	Uncategorized Sample	BioSample 1	S19 (F020995)	| Symbols: ATMP2, ATMAPR3, MSBP2, MAPR3 | membrane-associated progesterone binding protein 3 | chr3:18129669-18131353 FORWARD LENGTH=233	AT3G48890.1	TAIR10_pep_20101214_contaminants.fasta	25382.9	1	3	3	5	0.00386	0.262
201211Orbi_Dave_Gelsample2	Uncategorized Sample	BioSample 1	S19 (F020995)	| Symbols: | Translation elongation factor EF1B/ribosomal protein S6 family protein | chr5:6581854-6583137 REVERSE LENGTH=224	AT5G19510.1	TAIR10_pep_20101214_contaminants.fasta	24201.2	1	3	3	5	0.00386	0.254
201211Orbi_Dave_Gelsample2	Uncategorized Sample	BioSample 1	S19 (F020995)	| Symbols: RD21, RD21A | Granulin repeat cysteine protease family protein | chr1:17283139-17285609 REVERSE LENGTH=462	AT1G47128.1	TAIR10_pep_20101214_contaminants.fasta	50967.2	1	2	2	3	0.00232	0.0649
201211Orbi_Dave_Gelsample2	Uncategorized Sample	BioSample 1	S20 (F020996)	| Symbols: PTAC4, VIPP1 | plastid transcriptionally active 4 | chr1:24236329-24240428 FORWARD LENGTH=330	AT1G65260.1	TAIR10_pep_20101214_contaminants.fasta	36393.7	1	26	37	105	0.0796	0.603
201211Orbi_Dave_Gelsample2	Uncategorized Sample	BioSample 1	S20 (F020996)	| Symbols: JAL31 | jacalin-related lectin 31 | chr3:5581830-5582959 FORWARD LENGTH=296	AT3G16430.1,AT3G16430.2	TAIR10_pep_20101214_contaminants.fasta	32234	1	15	22	36	0.0273	0.524
201211Orbi_Dave_Gelsample2	Uncategorized Sample	BioSample 1	S20 (F020996)	| Symbols: ATPHOS32, PHOS32 | Adenine nucleotide alpha hydrolases-like superfamily protein | chr5:22097563-22099693 REVERSE LENGTH=242	AT5G54430.1	TAIR10_pep_20101214_contaminants.fasta	26201.8	1	6	6	12	0.0091	0.256
201211Orbi_Dave_Gelsample2	Uncategorized Sample	BioSample 1	S20 (F020996)	| Symbols: ATBBD1, BBD1 | bifunctional nuclease in basal defense response 1 | chr1:28281789-28283631 REVERSE LENGTH=325	AT1G75380.1,AT1G75380.2,AT1G75380.3	TAIR10_pep_20101214_contaminants.fasta	36173.4	1	7	7	11	0.00834	0.228
201211Orbi_Dave_Gelsample2	Uncategorized Sample	BioSample 1	S20 (F020996)	| Symbols: ATP3 | gamma subunit of Mt ATP synthase | chr2:14018978-14021047 REVERSE LENGTH=325	AT2G33040.1	TAIR10_pep_20101214_contaminants.fasta	35448.7	1	5	5	9	0.00682	0.2
201211Orbi_Dave_Gelsample2	Uncategorized Sample	BioSample 1	S20 (F020996)	| Symbols: ATSFGH, SFGH | S-formylglutathione hydrolase | chr2:17323656-17325430 REVERSE LENGTH=284	AT2G41530.1	TAIR10_pep_20101214_contaminants.fasta	31657	1	4	4	6	0.00455	0.169
201211Orbi_Dave_Gelsample2	Uncategorized Sample	BioSample 1	S20 (F020996)	| Symbols: NTRA, ATNTRA, NTR2 | NADPH-dependent thioredoxin reductase A | chr2:7564357-7566219 FORWARD LENGTH=378	AT2G17420.1	TAIR10_pep_20101214_contaminants.fasta	40015	1	3	3	4	0.00303	0.122
201211Orbi_Dave_Gelsample2	Uncategorized Sample	BioSample 1	S20 (F020996)	| Symbols: G-TMT, TMT1, VTE4 | gamma-tocopherol methyltransferase | chr1:24134337-24135993 REVERSE LENGTH=348	AT1G64970.1	TAIR10_pep_20101214_contaminants.fasta	38076.3	1	4	4	4	0.00303	0.121
201211Orbi_Dave_Gelsample2	Uncategorized Sample	BioSample 1	S20 (F020996)	| Symbols: | catalytics;hydrolases | chr2:14903201-14905361 REVERSE LENGTH=346	AT2G35450.1	TAIR10_pep_20101214_contaminants.fasta	38163.8	1	3	3	4	0.00303	0.0896
201211Orbi_Dave_Gelsample2	Uncategorized Sample	BioSample 1	S20 (F020996)	| Symbols: PDX1, ATPDX1.3, RSR4, PDX1.3, ATPDX1 | Aldolase-type TIM barrel family protein | chr5:172576-173505 REVERSE LENGTH=309	AT5G01410.1	TAIR10_pep_20101214_contaminants.fasta	33215.9	1	3	3	4	0.00303	0.117
201211Orbi_Dave_Gelsample2	Uncategorized Sample	BioSample 1	S20 (F020996)	| Symbols: RBCL | ribulose-bisphosphate carboxylases | chrC:54958-56397 FORWARD LENGTH=479	ATCG00490.1	TAIR10_pep_20101214_contaminants.fasta	52955.6	1	2	2	3	0.00227	0.0626
201211Orbi_Dave_Gelsample2	Uncategorized Sample	BioSample 1	S21 (F020997)	| Symbols: NRS/ER, UER1 | nucleotide-rhamnose synthase/epimerase-reductase | chr1:23342510-23343859 FORWARD LENGTH=301	AT1G63000.1	TAIR10_pep_20101214_contaminants.fasta	33598.4	1	14	19	66	0.0504	0.611
201211Orbi_Dave_Gelsample2	Uncategorized Sample	BioSample 1	S21 (F020997)	| Symbols: | Haloacid dehalogenase-like hydrolase (HAD) superfamily protein | chr5:18270555-18273129 REVERSE LENGTH=372	AT5G45170.1	TAIR10_pep_20101214_contaminants.fasta	40741.7	1	16	19	50	0.0382	0.573
201211Orbi_Dave_Gelsample2	Uncategorized Sample	BioSample 1	S21 (F020997)	| Symbols: PDX1, ATPDX1.3, RSR4, PDX1.3, ATPDX1 | Aldolase-type TIM barrel family protein | chr5:172576-173505 REVERSE LENGTH=309	AT5G01410.1	TAIR10_pep_20101214_contaminants.fasta	33215.9	1	12	15	50	0.0382	0.356
201211Orbi_Dave_Gelsample2	Uncategorized Sample	BioSample 1	S21 (F020997)	| Symbols: | catalytics;transferases;[acyl-carrier-protein] S-malonyltransferases;binding | chr2:12883162-12885482 REVERSE LENGTH=393	AT2G30200.1	TAIR10_pep_20101214_contaminants.fasta	41523.7	1	14	14	28	0.0214	0.361
201211Orbi_Dave_Gelsample2	Uncategorized Sample	BioSample 1	S21 (F020997)	| Symbols: | Haloacid dehalogenase-like hydrolase (HAD) superfamily protein | chr5:23979619-23981156 REVERSE LENGTH=282	AT5G59480.1,AT5G59480.2	TAIR10_pep_20101214_contaminants.fasta	32105.2	1	11	11	25	0.0191	0.496
201211Orbi_Dave_Gelsample2	Uncategorized Sample	BioSample 1	S21 (F020997)	| Symbols: | catalytics;hydrolases | chr2:14903201-14905361 REVERSE LENGTH=346	AT2G35450.1	TAIR10_pep_20101214_contaminants.fasta	38163.8	1	9	11	22	0.0168	0.286
201211Orbi_Dave_Gelsample2	Uncategorized Sample	BioSample 1	S21 (F020997)	| Symbols: VPS2.1 | SNF7 family protein | chr2:2588740-2590285 REVERSE LENGTH=225	AT2G06530.1	TAIR10_pep_20101214_contaminants.fasta	25292.6	1	7	8	21	0.016	0.307
201211Orbi_Dave_Gelsample2	Uncategorized Sample	BioSample 1	S21 (F020997)	| Symbols: ATPC1 | ATPase, F1 complex, gamma subunit protein | chr4:2350761-2351882 REVERSE LENGTH=373	AT4G04640.1	TAIR10_pep_20101214_contaminants.fasta	40911.9	1	8	9	20	0.0153	0.239
201211Orbi_Dave_Gelsample2	Uncategorized Sample	BioSample 1	S21 (F020997)	| Symbols: PAA1 | proteasome alpha subunit A1 | chr5:13765417-13767768 REVERSE LENGTH=246	AT5G35590.1	TAIR10_pep_20101214_contaminants.fasta	27293.9	1	8	8	18	0.0137	0.378
201211Orbi_Dave_Gelsample2	Uncategorized Sample	BioSample 1	S21 (F020997)	| Symbols: ATSFGH, SFGH | S-formylglutathione hydrolase | chr2:17323656-17325430 REVERSE LENGTH=284	AT2G41530.1	TAIR10_pep_20101214_contaminants.fasta	31657	1	5	5	17	0.013	0.194
201211Orbi_Dave_Gelsample2	Uncategorized Sample	BioSample 1	S21 (F020997)	| Symbols: | Cytidine/deoxycytidylate deaminase family protein | chr4:14517448-14518329 FORWARD LENGTH=293	AT4G29610.1	TAIR10_pep_20101214_contaminants.fasta	32044.1	1	5	5	17	0.013	0.218
201211Orbi_Dave_Gelsample2	Uncategorized Sample	BioSample 1	S21 (F020997)	| Symbols: | Transducin/WD40 repeat-like superfamily protein | chr3:127557-128465 REVERSE LENGTH=302	AT3G01340.1,AT3G01340.2	TAIR10_pep_20101214_contaminants.fasta	32629.5	1	7	8	16	0.0122	0.285
201211Orbi_Dave_Gelsample2	Uncategorized Sample	BioSample 1	S21 (F020997)	| Symbols: RCA | rubisco activase | chr2:16570951-16573345 REVERSE LENGTH=474	AT2G39730.1	TAIR10_pep_20101214_contaminants.fasta	51982	1	9	9	15	0.0115	0.243
201211Orbi_Dave_Gelsample2	Uncategorized Sample	BioSample 1	S21 (F020997)	| Symbols: ATPDX1.1, PDX1.1 | pyridoxine biosynthesis 1.1 | chr2:16011475-16012404 FORWARD LENGTH=309	AT2G38230.1	TAIR10_pep_20101214_contaminants.fasta	32861.1	1	5	5	12	0.00916	0.353
201211Orbi_Dave_Gelsample2	Uncategorized Sample	BioSample 1	S21 (F020997)	| Symbols: | Phosphoglycerate mutase family protein | chr5:25773009-25775104 REVERSE LENGTH=282	AT5G64460.1,AT5G64460.2,AT5G64460.3,AT5G64460.4,AT5G64460.6,AT5G64460.8	TAIR10_pep_20101214_contaminants.fasta	31599.2	1	5	6	10	0.00763	0.216
201211Orbi_Dave_Gelsample2	Uncategorized Sample	BioSample 1	S21 (F020997)	| Symbols: mMDH1 | Lactate/malate dehydrogenase family protein | chr1:19854966-19856802 REVERSE LENGTH=341	AT1G53240.1	TAIR10_pep_20101214_contaminants.fasta	35805.2	1	3	4	7	0.00534	0.123
201211Orbi_Dave_Gelsample2	Uncategorized Sample	BioSample 1	S21 (F020997)	| Symbols: | Calcineurin-like metallo-phosphoesterase superfamily protein | chr4:12749879-12753631 REVERSE LENGTH=443	AT4G24730.1,AT4G24730.2,AT4G24730.3	TAIR10_pep_20101214_contaminants.fasta	34737.3	1	3	3	6	0.00458	0.109
201211Orbi_Dave_Gelsample2	Uncategorized Sample	BioSample 1	S21 (F020997)	| Symbols: RBCL | ribulose-bisphosphate carboxylases | chrC:54958-56397 FORWARD LENGTH=479	ATCG00490.1	TAIR10_pep_20101214_contaminants.fasta	52955.6	1	5	5	6	0.00458	0.0898
201211Orbi_Dave_Gelsample2	Uncategorized Sample	BioSample 1	S21 (F020997)	| Symbols: PMDH2 | peroxisomal NAD-malate dehydrogenase 2 | chr5:2993645-2995551 REVERSE LENGTH=354	AT5G09660.1,AT5G09660.2	TAIR10_pep_20101214_contaminants.fasta	37369.4	1	3	3	4	0.00305	0.096
201211Orbi_Dave_Gelsample2	Uncategorized Sample	BioSample 1	S21 (F020997)	| Symbols: GHBDH, ATGHBDH, GLYR1, GR1 | glyoxylate reductase 1 | chr3:9271949-9273514 REVERSE LENGTH=289	AT3G25530.1	TAIR10_pep_20101214_contaminants.fasta	30692.9	0.999	2	2	2	0.00153	0.0657
201211Orbi_Dave_Gelsample2	Uncategorized Sample	BioSample 1	S22 (F020998)	| Symbols: PSBO2, PSBO-2, OEC33 | photosystem II subunit O-2 | chr3:18891008-18892311 REVERSE LENGTH=331	AT3G50820.1	TAIR10_pep_20101214_contaminants.fasta	35019.9	1	14	20	51	0.0394	0.48
201211Orbi_Dave_Gelsample2	Uncategorized Sample	BioSample 1	S22 (F020998)	| Symbols: PSBO-1, OEE1, OEE33, OE33, PSBO1, MSP-1 | PS II oxygen-evolving complex 1 | chr5:26568744-26570124 FORWARD LENGTH=332	AT5G66570.1	TAIR10_pep_20101214_contaminants.fasta	35142.8	1	9	13	32	0.0247	0.566
201211Orbi_Dave_Gelsample2	Uncategorized Sample	BioSample 1	S22 (F020998)	| Symbols: FIB4 | Plastid-lipid associated protein PAP / fibrillin family protein | chr3:8376636-8378225 REVERSE LENGTH=284	AT3G23400.1	TAIR10_pep_20101214_contaminants.fasta	30456	1	11	11	23	0.0178	0.437
201211Orbi_Dave_Gelsample2	Uncategorized Sample	BioSample 1	S22 (F020998)	| Symbols: ATGLX1, GLX1 | glyoxalase I homolog | chr1:3996045-3997518 FORWARD LENGTH=283	AT1G11840.1,AT1G11840.2,AT1G11840.3,AT1G11840.4,AT1G11840.6	TAIR10_pep_20101214_contaminants.fasta	31929.4	1	9	12	23	0.0178	0.371
201211Orbi_Dave_Gelsample2	Uncategorized Sample	BioSample 1	S22 (F020998)	| Symbols: | Haloacid dehalogenase-like hydrolase (HAD) superfamily protein | chr3:17929743-17931551 FORWARD LENGTH=319	AT3G48420.1	TAIR10_pep_20101214_contaminants.fasta	34246.4	1	11	12	22	0.017	0.317
201211Orbi_Dave_Gelsample2	Uncategorized Sample	BioSample 1	S22 (F020998)	| Symbols: ATPGLP1, PGLP1 | 2-phosphoglycolate phosphatase 1 | chr5:14421929-14424430 REVERSE LENGTH=362	AT5G36700.1,AT5G36700.2,AT5G36700.4,AT5G36790.1,AT5G36790.2,AT5G36790.3	TAIR10_pep_20101214_contaminants.fasta	39762.9	1	10	10	20	0.0155	0.254
201211Orbi_Dave_Gelsample2	Uncategorized Sample	BioSample 1	S22 (F020998)	| Symbols: CCoAOMT1 | S-adenosyl-L-methionine-dependent methyltransferases superfamily protein | chr4:16310844-16311973 FORWARD LENGTH=259	AT4G34050.1	TAIR10_pep_20101214_contaminants.fasta	29156.2	1	8	10	18	0.0139	0.332
201211Orbi_Dave_Gelsample2	Uncategorized Sample	BioSample 1	S22 (F020998)	| Symbols: AtPPa6, PPa6 | pyrophosphorylase 6 | chr5:2991331-2993117 REVERSE LENGTH=300	AT5G09650.1	TAIR10_pep_20101214_contaminants.fasta	33381.1	1	11	12	18	0.0139	0.33
201211Orbi_Dave_Gelsample2	Uncategorized Sample	BioSample 1	S22 (F020998)	| Symbols: CA2, CA18, BETA CA2 | carbonic anhydrase 2 | chr5:4760536-4762382 FORWARD LENGTH=259	AT5G14740.2	TAIR10_pep_20101214_contaminants.fasta	28344.7	1	9	10	16	0.0124	0.405
201211Orbi_Dave_Gelsample2	Uncategorized Sample	BioSample 1	S22 (F020998)	| Symbols: | vacuolar ATP synthase subunit D (VATD) / V-ATPase D subunit / vacuolar proton pump D subunit (VATPD) | chr3:21718495-21719280 REVERSE LENGTH=261	AT3G58730.1	TAIR10_pep_20101214_contaminants.fasta	29059.1	1	9	9	11	0.00851	0.31
201211Orbi_Dave_Gelsample2	Uncategorized Sample	BioSample 1	S22 (F020998)	| Symbols: | Plastid-lipid associated protein PAP / fibrillin family protein | chr2:17566389-17567916 FORWARD LENGTH=271	AT2G42130.3	TAIR10_pep_20101214_contaminants.fasta	30068.5	1	6	6	11	0.00851	0.255
201211Orbi_Dave_Gelsample2	Uncategorized Sample	BioSample 1	S22 (F020998)	| Symbols: CAB3, AB180, LHCB1.2 | chlorophyll A/B binding protein 3 | chr1:10472443-10473246 REVERSE LENGTH=267	AT1G29910.1,AT1G29920.1,AT1G29930.1,AT2G34420.1	TAIR10_pep_20101214_contaminants.fasta	28227.8	1	5	6	9	0.00696	0.176
201211Orbi_Dave_Gelsample2	Uncategorized Sample	BioSample 1	S22 (F020998)	| Symbols: AT-IE, HISN2 | histidine biosynthesis bifunctional protein (HISIE) | chr1:11434250-11436530 REVERSE LENGTH=281	AT1G31860.1	TAIR10_pep_20101214_contaminants.fasta	31668.6	1	6	6	8	0.00619	0.231
201211Orbi_Dave_Gelsample2	Uncategorized Sample	BioSample 1	S22 (F020998)	| Symbols: LHCB6, CP24 | light harvesting complex photosystem II subunit 6 | chr1:5446685-5447676 REVERSE LENGTH=258	AT1G15820.1	TAIR10_pep_20101214_contaminants.fasta	27523.5	1	5	5	8	0.00619	0.19
201211Orbi_Dave_Gelsample2	Uncategorized Sample	BioSample 1	S22 (F020998)	| Symbols: | Cysteine proteinases superfamily protein | chr4:694857-696937 FORWARD LENGTH=359	AT4G01610.1,AT4G01610.2	TAIR10_pep_20101214_contaminants.fasta	39417.8	1	5	5	8	0.00619	0.153
201211Orbi_Dave_Gelsample2	Uncategorized Sample	BioSample 1	S22 (F020998)	| Symbols: RPL2.1 | ribosomal protein L2 | chrC:84337-85843 REVERSE LENGTH=274	ATCG00830.1,ATCG01310.1	TAIR10_pep_20101214_contaminants.fasta	29865.5	1	4	4	7	0.00541	0.153
201211Orbi_Dave_Gelsample2	Uncategorized Sample	BioSample 1	S22 (F020998)	| Symbols: CP29 | chloroplast RNA-binding protein 29 | chr3:19819738-19821423 REVERSE LENGTH=342	AT3G53460.1,AT3G53460.2,AT3G53460.3,AT3G53460.4	TAIR10_pep_20101214_contaminants.fasta	36007.4	1	4	4	7	0.00541	0.132
201211Orbi_Dave_Gelsample2	Uncategorized Sample	BioSample 1	S22 (F020998)	| Symbols: LOS2, ENO2 | Enolase | chr2:15321081-15323786 REVERSE LENGTH=444	AT2G36530.1	TAIR10_pep_20101214_contaminants.fasta	47719.7	1	4	5	7	0.00541	0.122
201211Orbi_Dave_Gelsample2	Uncategorized Sample	BioSample 1	S22 (F020998)	| Symbols: RPS6, RPS6A | ribosomal protein S6 | chr4:15346306-15347714 REVERSE LENGTH=250	AT4G31700.1	TAIR10_pep_20101214_contaminants.fasta	28368.4	1	4	4	6	0.00464	0.208
201211Orbi_Dave_Gelsample2	Uncategorized Sample	BioSample 1	S22 (F020998)	| Symbols: | Nucleic acid-binding, OB-fold-like protein | chr3:22154528-22155570 REVERSE LENGTH=273	AT3G59980.1	TAIR10_pep_20101214_contaminants.fasta	29744.8	1	3	3	6	0.00464	0.0989
201211Orbi_Dave_Gelsample2	Uncategorized Sample	BioSample 1	S22 (F020998)	| Symbols: ATRAB8D, ATRABE1B, RABE1b | RAB GTPase homolog E1B | chr4:10990036-10991466 FORWARD LENGTH=476	AT4G20360.1	TAIR10_pep_20101214_contaminants.fasta	51630.7	0.999	2	2	6	0.00464	0.0483
201211Orbi_Dave_Gelsample2	Uncategorized Sample	BioSample 1	S22 (F020998)	| Symbols: | Ribosomal protein L6 family protein | chr1:6377448-6378548 REVERSE LENGTH=233	AT1G18540.1	TAIR10_pep_20101214_contaminants.fasta	26153.6	1	4	4	5	0.00387	0.167
201211Orbi_Dave_Gelsample2	Uncategorized Sample	BioSample 1	S22 (F020998)	| Symbols: ATCCS, CCS | copper chaperone for SOD1 | chr1:4267277-4268900 REVERSE LENGTH=320	AT1G12520.1,AT1G12520.2	TAIR10_pep_20101214_contaminants.fasta	33851.5	1	4	4	5	0.00387	0.131
201211Orbi_Dave_Gelsample2	Uncategorized Sample	BioSample 1	S22 (F020998)	| Symbols: | alpha/beta-Hydrolases superfamily protein | chr3:17525575-17526977 REVERSE LENGTH=318	AT3G47560.1,AT3G47560.2	TAIR10_pep_20101214_contaminants.fasta	36069.4	1	3	3	5	0.00387	0.0849
201211Orbi_Dave_Gelsample2	Uncategorized Sample	BioSample 1	S22 (F020998)	| Symbols: | unknown protein; FUNCTIONS IN: molecular_function unknown; INVOLVED IN: biological_process unknown; LOCATED IN: thylakoid, chloroplast thylakoid membrane, chloroplast, plastoglobule, chloroplast envelope; EXPRESSED IN: 23 plant structures; EXPRESSED DURING: 14 growth stages; BEST Arabidopsis thaliana protein match is: unknown protein (TAIR:AT4G38100.1); Has 323 Blast hits to 323 prot…	AT4G01150.1	TAIR10_pep_20101214_contaminants.fasta	17698.1	1	4	4	4	0.00309	0.22
201211Orbi_Dave_Gelsample2	Uncategorized Sample	BioSample 1	S22 (F020998)	| Symbols: ACT7 | actin 7 | chr5:3052809-3054220 FORWARD LENGTH=377	AT5G09810.1	TAIR10_pep_20101214_contaminants.fasta	41736.6	1	3	3	4	0.00309	0.101
201211Orbi_Dave_Gelsample2	Uncategorized Sample	BioSample 1	S22 (F020998)	| Symbols: RBCL | ribulose-bisphosphate carboxylases | chrC:54958-56397 FORWARD LENGTH=479	ATCG00490.1	TAIR10_pep_20101214_contaminants.fasta	52955.6	1	3	3	4	0.00309	0.0585
201211Orbi_Dave_Gelsample2	Uncategorized Sample	BioSample 1	S22 (F020998)	| Symbols: SBPASE | sedoheptulose-bisphosphatase | chr3:20709640-20711421 FORWARD LENGTH=393	AT3G55800.1	TAIR10_pep_20101214_contaminants.fasta	42415.6	1	2	2	3	0.00232	0.0458
201211Orbi_Dave_Gelsample2	Uncategorized Sample	BioSample 1	S23 (F020999)	| Symbols: PSBO2, PSBO-2, OEC33 | photosystem II subunit O-2 | chr3:18891008-18892311 REVERSE LENGTH=331	AT3G50820.1	TAIR10_pep_20101214_contaminants.fasta	35019.9	1	15	22	72	0.0539	0.474
201211Orbi_Dave_Gelsample2	Uncategorized Sample	BioSample 1	S23 (F020999)	| Symbols: FIB4 | Plastid-lipid associated protein PAP / fibrillin family protein | chr3:8376636-8378225 REVERSE LENGTH=284	AT3G23400.1	TAIR10_pep_20101214_contaminants.fasta	30456	1	12	16	56	0.0419	0.461
201211Orbi_Dave_Gelsample2	Uncategorized Sample	BioSample 1	S23 (F020999)	| Symbols: PSBO-1, OEE1, OEE33, OE33, PSBO1, MSP-1 | PS II oxygen-evolving complex 1 | chr5:26568744-26570124 FORWARD LENGTH=332	AT5G66570.1	TAIR10_pep_20101214_contaminants.fasta	35142.8	1	9	13	36	0.0269	0.66
201211Orbi_Dave_Gelsample2	Uncategorized Sample	BioSample 1	S23 (F020999)	| Symbols: CA2, CA18, BETA CA2 | carbonic anhydrase 2 | chr5:4760536-4762382 FORWARD LENGTH=259	AT5G14740.2	TAIR10_pep_20101214_contaminants.fasta	28344.7	1	8	9	12	0.00898	0.336
201211Orbi_Dave_Gelsample2	Uncategorized Sample	BioSample 1	S23 (F020999)	| Symbols: | Protein phosphatase 2C family protein | chr1:16654045-16655810 FORWARD LENGTH=371	AT1G43900.1	TAIR10_pep_20101214_contaminants.fasta	40583.7	1	6	6	9	0.00673	0.17
201211Orbi_Dave_Gelsample2	Uncategorized Sample	BioSample 1	S23 (F020999)	| Symbols: | SGNH hydrolase-type esterase superfamily protein | chr3:3511101-3512899 REVERSE LENGTH=256	AT3G11210.1	TAIR10_pep_20101214_contaminants.fasta	28584.1	1	3	3	5	0.00374	0.125
201211Orbi_Dave_Gelsample2	Uncategorized Sample	BioSample 1	S23 (F020999)	| Symbols: ATGLX1, GLX1 | glyoxalase I homolog | chr1:3996045-3997518 FORWARD LENGTH=283	AT1G11840.1,AT1G11840.2,AT1G11840.3,AT1G11840.4,AT1G11840.6	TAIR10_pep_20101214_contaminants.fasta	31929.4	1	3	3	4	0.00299	0.127
201211Orbi_Dave_Gelsample2	Uncategorized Sample	BioSample 1	S23 (F020999)	| Symbols: RPL2.1 | ribosomal protein L2 | chrC:84337-85843 REVERSE LENGTH=274	ATCG00830.1,ATCG01310.1	TAIR10_pep_20101214_contaminants.fasta	29865.5	1	3	3	3	0.00224	0.0912
201211Orbi_Dave_Gelsample2	Uncategorized Sample	BioSample 1	S24 (F021000)	| Symbols: CA2, CA18, BETA CA2 | carbonic anhydrase 2 | chr5:4760536-4762382 FORWARD LENGTH=259	AT5G14740.2	TAIR10_pep_20101214_contaminants.fasta	28344.7	1	30	46	126	0.0874	0.846
201211Orbi_Dave_Gelsample2	Uncategorized Sample	BioSample 1	S24 (F021000)	| Symbols: | NAD(P)-binding Rossmann-fold superfamily protein | chr3:22663025-22664316 FORWARD LENGTH=296	AT3G61220.1,AT3G61220.2	TAIR10_pep_20101214_contaminants.fasta	32804	1	12	13	23	0.016	0.473
201211Orbi_Dave_Gelsample2	Uncategorized Sample	BioSample 1	S24 (F021000)	| Symbols: SAPX | stromal ascorbate peroxidase | chr4:5314999-5317071 FORWARD LENGTH=372	AT4G08390.1,AT4G08390.2,AT4G08390.3,AT4G08390.4	TAIR10_pep_20101214_contaminants.fasta	40409.4	1	14	16	22	0.0153	0.376
201211Orbi_Dave_Gelsample2	Uncategorized Sample	BioSample 1	S24 (F021000)	| Symbols: | unknown protein; FUNCTIONS IN: molecular_function unknown; INVOLVED IN: biological_process unknown; LOCATED IN: chloroplast, chloroplast stroma; EXPRESSED IN: 22 plant structures; EXPRESSED DURING: 13 growth stages; Has 42 Blast hits to 42 proteins in 16 species: Archae - 0; Bacteria - 2; Metazoa - 0; Fungi - 0; Plants - 33; Viruses - 0; Other Eukaryotes - 7 (source: NCBI BLink). | c…	AT4G16060.1	TAIR10_pep_20101214_contaminants.fasta	32726.7	1	9	10	19	0.0132	0.391
201211Orbi_Dave_Gelsample2	Uncategorized Sample	BioSample 1	S24 (F021000)	| Symbols: THI1, TZ, THI4 | thiazole biosynthetic enzyme, chloroplast (ARA6) (THI1) (THI4) | chr5:22246634-22247891 FORWARD LENGTH=349	AT5G54770.1	TAIR10_pep_20101214_contaminants.fasta	36664.4	1	6	8	17	0.0118	0.232
201211Orbi_Dave_Gelsample2	Uncategorized Sample	BioSample 1	S24 (F021000)	| Symbols: BPA1 | binding partner of acd11 1 | chr5:5536042-5538026 FORWARD LENGTH=259	AT5G16840.1,AT5G16840.2,AT5G16840.3	TAIR10_pep_20101214_contaminants.fasta	27233.4	1	7	7	13	0.00902	0.332
201211Orbi_Dave_Gelsample2	Uncategorized Sample	BioSample 1	S24 (F021000)	| Symbols: | Domain of unknown function (DUF303) | chr4:16380203-16381192 REVERSE LENGTH=260	AT4G34215.1,AT4G34215.2	TAIR10_pep_20101214_contaminants.fasta	28358.6	1	5	6	11	0.00763	0.254
201211Orbi_Dave_Gelsample2	Uncategorized Sample	BioSample 1	S24 (F021000)	| Symbols: | Nucleotide-diphospho-sugar transferases superfamily protein | chr1:24137840-24138619 REVERSE LENGTH=259	AT1G64980.1	TAIR10_pep_20101214_contaminants.fasta	30216.4	1	5	6	10	0.00694	0.224
201211Orbi_Dave_Gelsample2	Uncategorized Sample	BioSample 1	S24 (F021000)	| Symbols: TUF, emb2448, TUFF, VHA-E1 | vacuolar ATP synthase subunit E1 | chr4:6800091-6801696 FORWARD LENGTH=230	AT4G11150.1	TAIR10_pep_20101214_contaminants.fasta	26060.4	1	4	4	7	0.00486	0.178
201211Orbi_Dave_Gelsample2	Uncategorized Sample	BioSample 1	S24 (F021000)	| Symbols: | Mog1/PsbP/DUF1795-like photosystem II reaction center PsbP family protein | chr5:3654475-3656357 FORWARD LENGTH=297	AT5G11450.1	TAIR10_pep_20101214_contaminants.fasta	33366.4	1	4	4	6	0.00416	0.141
201211Orbi_Dave_Gelsample2	Uncategorized Sample	BioSample 1	S24 (F021000)	| Symbols: | Protein phosphatase 2C family protein | chr3:5138842-5140242 FORWARD LENGTH=289	AT3G15260.1,AT3G15260.2	TAIR10_pep_20101214_contaminants.fasta	31630.4	1	3	3	5	0.00347	0.111
201211Orbi_Dave_Gelsample2	Uncategorized Sample	BioSample 1	S24 (F021000)	| Symbols: RCA | rubisco activase | chr2:16570951-16573345 REVERSE LENGTH=474	AT2G39730.1	TAIR10_pep_20101214_contaminants.fasta	51982	1	3	3	5	0.00347	0.0992
201211Orbi_Dave_Gelsample2	Uncategorized Sample	BioSample 1	S24 (F021000)	| Symbols: ATCDSP32, CDSP32 | chloroplastic drought-induced stress protein of 32 kD | chr1:28548063-28549348 REVERSE LENGTH=302	AT1G76080.1	TAIR10_pep_20101214_contaminants.fasta	33685	1	3	3	5	0.00347	0.0927
201211Orbi_Dave_Gelsample2	Uncategorized Sample	BioSample 1	S24 (F021000)	| Symbols: | Aluminium induced protein with YGL and LRDR motifs | chr3:8089067-8090275 FORWARD LENGTH=248	AT3G22850.1	TAIR10_pep_20101214_contaminants.fasta	27106.6	1	3	3	3	0.00208	0.165
201211Orbi_Dave_Gelsample2	Uncategorized Sample	BioSample 1	S24 (F021000)	| Symbols: LHCB5 | light harvesting complex of photosystem II 5 | chr4:6408200-6409496 FORWARD LENGTH=280	AT4G10340.1	TAIR10_pep_20101214_contaminants.fasta	30158.3	0.999	2	2	3	0.00208	0.0714
201211Orbi_Dave_Gelsample2	Uncategorized Sample	BioSample 1	S25 (F021001)	| Symbols: PSBO2, PSBO-2, OEC33 | photosystem II subunit O-2 | chr3:18891008-18892311 REVERSE LENGTH=331	AT3G50820.1	TAIR10_pep_20101214_contaminants.fasta	35019.9	1	27	37	111	0.0734	0.68
201211Orbi_Dave_Gelsample2	Uncategorized Sample	BioSample 1	S25 (F021001)	| Symbols: ATGLX1, GLX1 | glyoxalase I homolog | chr1:3996045-3997518 FORWARD LENGTH=283	AT1G11840.1,AT1G11840.2,AT1G11840.3,AT1G11840.4,AT1G11840.6	TAIR10_pep_20101214_contaminants.fasta	31929.4	1	19	26	67	0.0443	0.534
201211Orbi_Dave_Gelsample2	Uncategorized Sample	BioSample 1	S25 (F021001)	| Symbols: | NAD(P)-binding Rossmann-fold superfamily protein | chr1:293396-294888 FORWARD LENGTH=295	AT1G01800.1	TAIR10_pep_20101214_contaminants.fasta	31660.5	1	16	20	52	0.0344	0.597
201211Orbi_Dave_Gelsample2	Uncategorized Sample	BioSample 1	S25 (F021001)	| Symbols: CA2, CA18, BETA CA2 | carbonic anhydrase 2 | chr5:4760536-4762382 FORWARD LENGTH=259	AT5G14740.2	TAIR10_pep_20101214_contaminants.fasta	28344.7	1	18	20	33	0.0218	0.687
201211Orbi_Dave_Gelsample2	Uncategorized Sample	BioSample 1	S25 (F021001)	| Symbols: ALPHA-SNAP2, ASNAP | alpha-soluble NSF attachment protein 2 | chr3:20846119-20848356 REVERSE LENGTH=289	AT3G56190.1	TAIR10_pep_20101214_contaminants.fasta	32756.3	1	17	20	33	0.0218	0.599
201211Orbi_Dave_Gelsample2	Uncategorized Sample	BioSample 1	S25 (F021001)	| Symbols: GLX2-3, ETHE1, GLY3 | glyoxalase II 3 | chr1:19991542-19993250 REVERSE LENGTH=294	AT1G53580.1	TAIR10_pep_20101214_contaminants.fasta	32332.8	1	8	9	24	0.0159	0.405
201211Orbi_Dave_Gelsample2	Uncategorized Sample	BioSample 1	S25 (F021001)	| Symbols: PSP | 3-phosphoserine phosphatase | chr1:6416524-6418245 REVERSE LENGTH=295	AT1G18640.2	TAIR10_pep_20101214_contaminants.fasta	32319.1	1	6	6	11	0.00728	0.217
201211Orbi_Dave_Gelsample2	Uncategorized Sample	BioSample 1	S25 (F021001)	| Symbols: | unknown protein; FUNCTIONS IN: molecular_function unknown; INVOLVED IN: biological_process unknown; LOCATED IN: chloroplast thylakoid membrane, chloroplast; EXPRESSED IN: 23 plant structures; EXPRESSED DURING: 13 growth stages; Has 1807 Blast hits to 1807 proteins in 277 species: Archae - 0; Bacteria - 0; Metazoa - 736; Fungi - 347; Plants - 385; Viruses - 0; Other Eukaryotes - 339 (…	AT5G37360.1	TAIR10_pep_20101214_contaminants.fasta	33441.3	1	6	6	11	0.00728	0.21
201211Orbi_Dave_Gelsample2	Uncategorized Sample	BioSample 1	S25 (F021001)	| Symbols: FBA2 | fructose-bisphosphate aldolase 2 | chr4:18163714-18165659 REVERSE LENGTH=398	AT4G38970.1	TAIR10_pep_20101214_contaminants.fasta	42988.1	1	6	6	9	0.00595	0.168
201211Orbi_Dave_Gelsample2	Uncategorized Sample	BioSample 1	S25 (F021001)	| Symbols: FIB4 | Plastid-lipid associated protein PAP / fibrillin family protein | chr3:8376636-8378225 REVERSE LENGTH=284	AT3G23400.1	TAIR10_pep_20101214_contaminants.fasta	30456	1	4	4	7	0.00463	0.151
201211Orbi_Dave_Gelsample2	Uncategorized Sample	BioSample 1	S25 (F021001)	| Symbols: BTR1, BTR1S | binding to TOMV RNA 1L (long form) | chr5:1250602-1253523 REVERSE LENGTH=313	AT5G04430.1,AT5G04430.2	TAIR10_pep_20101214_contaminants.fasta	36019.3	1	4	4	5	0.00331	0.159
201211Orbi_Dave_Gelsample2	Uncategorized Sample	BioSample 1	S25 (F021001)	| Symbols: | S-adenosyl-L-methionine-dependent methyltransferases superfamily protein | chr4:11859247-11860129 REVERSE LENGTH=261	AT4G22530.1	TAIR10_pep_20101214_contaminants.fasta	29106.5	1	3	3	5	0.00331	0.115
201211Orbi_Dave_Gelsample2	Uncategorized Sample	BioSample 1	S25 (F021001)	| Symbols: CA1, ATBCA1, SABP3, ATSABP3 | carbonic anhydrase 1 | chr3:194853-196716 REVERSE LENGTH=270	AT3G01500.1,AT3G01500.2	TAIR10_pep_20101214_contaminants.fasta	37450.7	1	3	3	4	0.00265	0.415
201211Orbi_Dave_Gelsample2	Uncategorized Sample	BioSample 1	S25 (F021001)	| Symbols: | Glyoxalase/Bleomycin resistance protein/Dioxygenase superfamily protein | chr1:25188563-25190547 REVERSE LENGTH=350	AT1G67280.1,AT1G67280.2	TAIR10_pep_20101214_contaminants.fasta	39168.7	1	3	3	4	0.00265	0.16
201211Orbi_Dave_Gelsample2	Uncategorized Sample	BioSample 1	S25 (F021001)	| Symbols: | unknown protein; LOCATED IN: apoplast, chloroplast stroma, chloroplast, chloroplast envelope; EXPRESSED IN: 23 plant structures; EXPRESSED DURING: 14 growth stages; Has 81 Blast hits to 81 proteins in 28 species: Archae - 0; Bacteria - 2; Metazoa - 0; Fungi - 0; Plants - 62; Viruses - 0; Other Eukaryotes - 17 (source: NCBI BLink). | chr1:5514394-5515761 FORWARD LENGTH=313	AT1G16080.1	TAIR10_pep_20101214_contaminants.fasta	34130.5	1	3	3	4	0.00265	0.121
201211Orbi_Dave_Gelsample2	Uncategorized Sample	BioSample 1	S25 (F021001)	| Symbols: CHLI1, CH42, CH-42, CHL11, CHLI-1 | P-loop containing nucleoside triphosphate hydrolases superfamily protein | chr4:10201897-10203361 REVERSE LENGTH=424	AT4G18480.1	TAIR10_pep_20101214_contaminants.fasta	46270.8	1	3	3	4	0.00265	0.104
201211Orbi_Dave_Gelsample2	Uncategorized Sample	BioSample 1	S25 (F021001)	| Symbols: CAB3, AB180, LHCB1.2 | chlorophyll A/B binding protein 3 | chr1:10472443-10473246 REVERSE LENGTH=267	AT1G29910.1,AT1G29920.1,AT1G29930.1,AT2G34420.1	TAIR10_pep_20101214_contaminants.fasta	28227.8	1	2	2	4	0.00265	0.0749
201211Orbi_Dave_Gelsample2	Uncategorized Sample	BioSample 1	S25 (F021001)	| Symbols: | Haloacid dehalogenase-like hydrolase (HAD) superfamily protein | chr3:17929743-17931551 FORWARD LENGTH=319	AT3G48420.1	TAIR10_pep_20101214_contaminants.fasta	34246.4	1	2	2	4	0.00265	0.0596
201211Orbi_Dave_Gelsample2	Uncategorized Sample	BioSample 1	S25 (F021001)	| Symbols: EMB2296 | Ribosomal protein L2 family | chr2:7837151-7838160 FORWARD LENGTH=258	AT2G18020.1	TAIR10_pep_20101214_contaminants.fasta	27858.8	1	3	3	3	0.00198	0.143
201211Orbi_Dave_Gelsample2	Uncategorized Sample	BioSample 1	S26 (F021002)	| Symbols: TUF, emb2448, TUFF, VHA-E1 | vacuolar ATP synthase subunit E1 | chr4:6800091-6801696 FORWARD LENGTH=230	AT4G11150.1	TAIR10_pep_20101214_contaminants.fasta	26060.4	1	14	16	39	0.0342	0.609
201211Orbi_Dave_Gelsample2	Uncategorized Sample	BioSample 1	S26 (F021002)	| Symbols: | FMN binding | chr3:999667-1001996 REVERSE LENGTH=321	AT3G03890.1	TAIR10_pep_20101214_contaminants.fasta	35052.6	1	12	15	30	0.0263	0.505
201211Orbi_Dave_Gelsample2	Uncategorized Sample	BioSample 1	S26 (F021002)	| Symbols: CHLM | magnesium-protoporphyrin IX methyltransferase | chr4:12877015-12878128 FORWARD LENGTH=312	AT4G25080.1,AT4G25080.2,AT4G25080.3,AT4G25080.4,AT4G25080.5	TAIR10_pep_20101214_contaminants.fasta	33796.3	1	14	14	30	0.0263	0.5
201211Orbi_Dave_Gelsample2	Uncategorized Sample	BioSample 1	S26 (F021002)	| Symbols: APX3 | ascorbate peroxidase 3 | chr4:16665007-16667541 REVERSE LENGTH=287	AT4G35000.1	TAIR10_pep_20101214_contaminants.fasta	31572.8	1	9	9	17	0.0149	0.31
201211Orbi_Dave_Gelsample2	Uncategorized Sample	BioSample 1	S26 (F021002)	| Symbols: | NAD(P)-binding Rossmann-fold superfamily protein | chr3:1031786-1033081 FORWARD LENGTH=270	AT3G03980.1	TAIR10_pep_20101214_contaminants.fasta	28146.4	1	6	7	14	0.0123	0.307
201211Orbi_Dave_Gelsample2	Uncategorized Sample	BioSample 1	S26 (F021002)	| Symbols: | alpha/beta-Hydrolases superfamily protein | chr5:6776800-6779447 FORWARD LENGTH=252	AT5G20060.1,AT5G20060.2,AT5G20060.3	TAIR10_pep_20101214_contaminants.fasta	26728.2	1	6	8	14	0.0123	0.194
201211Orbi_Dave_Gelsample2	Uncategorized Sample	BioSample 1	S26 (F021002)	| Symbols: RAN-1, RAN1, ATRAN1 | RAS-related nuclear protein-1 | chr5:6760364-6761747 FORWARD LENGTH=221	AT5G20010.1,AT5G20020.1,AT5G55190.1	TAIR10_pep_20101214_contaminants.fasta	25079.7	1	5	5	10	0.00876	0.24
201211Orbi_Dave_Gelsample2	Uncategorized Sample	BioSample 1	S26 (F021002)	| Symbols: | CONTAINS InterPro DOMAIN/s: UPF0103/Mediator of ErbB2-driven cell motility (Memo), related (InterPro:IPR002737); Has 1074 Blast hits to 1072 proteins in 474 species: Archae - 213; Bacteria - 366; Metazoa - 159; Fungi - 135; Plants - 54; Viruses - 0; Other Eukaryotes - 147 (source: NCBI BLink). | chr2:10762639-10764631 REVERSE LENGTH=291	AT2G25280.1	TAIR10_pep_20101214_contaminants.fasta	32645.2	1	6	7	10	0.00876	0.206
201211Orbi_Dave_Gelsample2	Uncategorized Sample	BioSample 1	S26 (F021002)	| Symbols: PETA | photosynthetic electron transfer A | chrC:61657-62619 FORWARD LENGTH=320	ATCG00540.1	TAIR10_pep_20101214_contaminants.fasta	35358	1	6	6	10	0.00876	0.206
201211Orbi_Dave_Gelsample2	Uncategorized Sample	BioSample 1	S26 (F021002)	| Symbols: | NAD(P)-binding Rossmann-fold superfamily protein | chr3:1035500-1036435 FORWARD LENGTH=272	AT3G04000.1	TAIR10_pep_20101214_contaminants.fasta	28434.6	1	5	5	9	0.00789	0.213
201211Orbi_Dave_Gelsample2	Uncategorized Sample	BioSample 1	S26 (F021002)	| Symbols: | NAD(P)-binding Rossmann-fold superfamily protein | chr5:451502-452984 FORWARD LENGTH=253	AT5G02240.1	TAIR10_pep_20101214_contaminants.fasta	27103.5	1	3	3	6	0.00526	0.178
201211Orbi_Dave_Gelsample2	Uncategorized Sample	BioSample 1	S26 (F021002)	| Symbols: ATBETAFRUCT4, VAC-INV | Glycosyl hydrolases family 32 protein | chr1:4153699-4157457 FORWARD LENGTH=664	AT1G12240.1	TAIR10_pep_20101214_contaminants.fasta	73845.3	1	4	4	6	0.00526	0.0843
201211Orbi_Dave_Gelsample2	Uncategorized Sample	BioSample 1	S26 (F021002)	| Symbols: | Adenylate kinase family protein | chr5:20509382-20510631 REVERSE LENGTH=248	AT5G50370.1	TAIR10_pep_20101214_contaminants.fasta	27335.9	1	3	3	5	0.00438	0.157
201211Orbi_Dave_Gelsample2	Uncategorized Sample	BioSample 1	S26 (F021002)	| Symbols: ATSERAT2;2, SAT-1, SAT-A, SAT3, SAT-M, SERAT2;2 | serine acetyltransferase 2;2 | chr3:4214939-4216114 REVERSE LENGTH=391	AT3G13110.1	TAIR10_pep_20101214_contaminants.fasta	42721.7	1	3	3	5	0.00438	0.0921
201211Orbi_Dave_Gelsample2	Uncategorized Sample	BioSample 1	S26 (F021002)	| Symbols: CAT2 | catalase 2 | chr4:16700937-16703215 REVERSE LENGTH=492	AT4G35090.1,AT4G35090.2	TAIR10_pep_20101214_contaminants.fasta	56932.5	1	3	3	4	0.00351	0.0671
201211Orbi_Dave_Gelsample2	Uncategorized Sample	BioSample 1	S26 (F021002)	| Symbols: PAP3, ATPAP3 | purple acid phosphatase 3 | chr1:5058680-5060988 FORWARD LENGTH=366	AT1G14700.1,AT1G14700.2	TAIR10_pep_20101214_contaminants.fasta	42052.7	1	2	2	4	0.00351	0.041
201211Orbi_Dave_Gelsample2	Uncategorized Sample	BioSample 1	S26 (F021002)	| Symbols: APK, AKN1, ATAKN1, APK1 | APS kinase | chr2:6314128-6315501 FORWARD LENGTH=276	AT2G14750.1	TAIR10_pep_20101214_contaminants.fasta	29787.7	1	3	3	3	0.00263	0.12
201211Orbi_Dave_Gelsample2	Uncategorized Sample	BioSample 1	S26 (F021002)	| Symbols: GST30, ATGSTU17, GST30B, ERD9 | Glutathione S-transferase family protein | chr1:3397274-3398273 REVERSE LENGTH=227	AT1G10370.1	TAIR10_pep_20101214_contaminants.fasta	25308.6	1	2	2	3	0.00263	0.0661
201211Orbi_Dave_Gelsample2	Uncategorized Sample	BioSample 1	S26 (F021002)	| Symbols: RBCL | ribulose-bisphosphate carboxylases | chrC:54958-56397 FORWARD LENGTH=479	ATCG00490.1	TAIR10_pep_20101214_contaminants.fasta	52955.6	1	2	2	3	0.00263	0.0626
201211Orbi_Dave_Gelsample2	Uncategorized Sample	BioSample 1	S26 (F021002)	| Symbols: | FAD/NAD(P)-binding oxidoreductase | chr5:6782708-6786360 FORWARD LENGTH=328	AT5G20080.1	TAIR10_pep_20101214_contaminants.fasta	35989.1	1	2	2	3	0.00263	0.061
201211Orbi_Dave_Gelsample2	Uncategorized Sample	BioSample 1	S27 (F021003)	| Symbols: ATCTIMC, TPI, CYTOTPI | triosephosphate isomerase | chr3:20553794-20556078 FORWARD LENGTH=254	AT3G55440.1	TAIR10_pep_20101214_contaminants.fasta	27168.2	1	17	25	62	0.0493	0.669
201211Orbi_Dave_Gelsample2	Uncategorized Sample	BioSample 1	S27 (F021003)	| Symbols: CA2, CA18, BETA CA2 | carbonic anhydrase 2 | chr5:4760536-4762382 FORWARD LENGTH=259	AT5G14740.2	TAIR10_pep_20101214_contaminants.fasta	28344.7	1	8	11	29	0.0231	0.344
201211Orbi_Dave_Gelsample2	Uncategorized Sample	BioSample 1	S27 (F021003)	| Symbols: TIM, PDTPI | triosephosphate isomerase | chr2:9071047-9073106 REVERSE LENGTH=315	AT2G21170.1	TAIR10_pep_20101214_contaminants.fasta	33345.4	1	10	13	25	0.0199	0.375
201211Orbi_Dave_Gelsample2	Uncategorized Sample	BioSample 1	S27 (F021003)	| Symbols: ATGSTU5, ATGSTU1, AT103-1A, GSTU5 | glutathione S-transferase tau 5 | chr2:12624774-12625566 REVERSE LENGTH=224	AT2G29450.1	TAIR10_pep_20101214_contaminants.fasta	26000.7	1	9	11	22	0.0175	0.433
201211Orbi_Dave_Gelsample2	Uncategorized Sample	BioSample 1	S27 (F021003)	| Symbols: GSTL3 | Glutathione S-transferase family protein | chr5:632877-634858 FORWARD LENGTH=235	AT5G02790.1	TAIR10_pep_20101214_contaminants.fasta	27091.6	1	11	12	22	0.0175	0.464
201211Orbi_Dave_Gelsample2	Uncategorized Sample	BioSample 1	S27 (F021003)	| Symbols: | Ribosomal L5P family protein | chr4:544166-545480 REVERSE LENGTH=262	AT4G01310.1	TAIR10_pep_20101214_contaminants.fasta	28344.8	1	9	10	18	0.0143	0.374
201211Orbi_Dave_Gelsample2	Uncategorized Sample	BioSample 1	S27 (F021003)	| Symbols: LHCB5 | light harvesting complex of photosystem II 5 | chr4:6408200-6409496 FORWARD LENGTH=280	AT4G10340.1	TAIR10_pep_20101214_contaminants.fasta	30158.3	1	7	8	17	0.0135	0.3
201211Orbi_Dave_Gelsample2	Uncategorized Sample	BioSample 1	S27 (F021003)	| Symbols: HCF208, CCB2 | Protein of unknown function (DUF2930) | chr5:21172653-21173953 REVERSE LENGTH=275	AT5G52110.1,AT5G52110.2	TAIR10_pep_20101214_contaminants.fasta	30608.1	1	8	10	16	0.0127	0.291
201211Orbi_Dave_Gelsample2	Uncategorized Sample	BioSample 1	S27 (F021003)	| Symbols: DHAR3 | dehydroascorbate reductase 1 | chr5:5483312-5484926 FORWARD LENGTH=258	AT5G16710.1	TAIR10_pep_20101214_contaminants.fasta	28514.5	1	6	6	13	0.0103	0.275
201211Orbi_Dave_Gelsample2	Uncategorized Sample	BioSample 1	S27 (F021003)	| Symbols: TLP18.3 | thylakoid lumen 18.3 kDa protein | chr1:20439533-20440953 FORWARD LENGTH=285	AT1G54780.1	TAIR10_pep_20101214_contaminants.fasta	31139.8	1	7	8	13	0.0103	0.274
201211Orbi_Dave_Gelsample2	Uncategorized Sample	BioSample 1	S27 (F021003)	| Symbols: ATGSTU25, GSTU25 | glutathione S-transferase TAU 25 | chr1:5872208-5872958 FORWARD LENGTH=221	AT1G17180.1	TAIR10_pep_20101214_contaminants.fasta	25591.9	1	8	8	11	0.00875	0.321
201211Orbi_Dave_Gelsample2	Uncategorized Sample	BioSample 1	S27 (F021003)	| Symbols: PAB1 | proteasome subunit PAB1 | chr1:5623122-5625439 FORWARD LENGTH=235	AT1G16470.1,AT1G16470.2,AT1G79210.1,AT1G79210.2,AT1G79210.3	TAIR10_pep_20101214_contaminants.fasta	25733.7	1	7	7	11	0.00875	0.315
201211Orbi_Dave_Gelsample2	Uncategorized Sample	BioSample 1	S27 (F021003)	| Symbols: CA1, ATBCA1, SABP3, ATSABP3 | carbonic anhydrase 1 | chr3:194853-196716 REVERSE LENGTH=270	AT3G01500.1,AT3G01500.2	TAIR10_pep_20101214_contaminants.fasta	37450.7	1	5	6	11	0.00875	0.409
201211Orbi_Dave_Gelsample2	Uncategorized Sample	BioSample 1	S27 (F021003)	| Symbols: | alpha/beta-Hydrolases superfamily protein | chr2:13805823-13807442 REVERSE LENGTH=239	AT2G32520.1	TAIR10_pep_20101214_contaminants.fasta	25921.6	1	6	6	10	0.00796	0.268
201211Orbi_Dave_Gelsample2	Uncategorized Sample	BioSample 1	S27 (F021003)	| Symbols: ATPMM, PMM | phosphomannomutase | chr2:18855876-18857753 FORWARD LENGTH=246	AT2G45790.1	TAIR10_pep_20101214_contaminants.fasta	27762.8	1	6	6	10	0.00796	0.285
201211Orbi_Dave_Gelsample2	Uncategorized Sample	BioSample 1	S27 (F021003)	| Symbols: IPMI1 | isopropylmalate isomerase 1 | chr3:21797524-21798285 REVERSE LENGTH=253	AT3G58990.1	TAIR10_pep_20101214_contaminants.fasta	27209	1	5	5	9	0.00716	0.3
201211Orbi_Dave_Gelsample2	Uncategorized Sample	BioSample 1	S27 (F021003)	| Symbols: CAB3, AB180, LHCB1.2 | chlorophyll A/B binding protein 3 | chr1:10472443-10473246 REVERSE LENGTH=267	AT1G29910.1,AT1G29920.1,AT1G29930.1,AT2G34420.1	TAIR10_pep_20101214_contaminants.fasta	28227.8	1	3	3	9	0.00716	0.105
201211Orbi_Dave_Gelsample2	Uncategorized Sample	BioSample 1	S27 (F021003)	| Symbols: | Aconitase/3-isopropylmalate dehydratase protein | chr2:17918957-17919712 FORWARD LENGTH=251	AT2G43090.1	TAIR10_pep_20101214_contaminants.fasta	26790.7	1	5	5	8	0.00636	0.271
201211Orbi_Dave_Gelsample2	Uncategorized Sample	BioSample 1	S27 (F021003)	| Symbols: | Ribosomal protein L30/L7 family protein | chr2:18249227-18250402 REVERSE LENGTH=242	AT2G44120.1,AT2G44120.2	TAIR10_pep_20101214_contaminants.fasta	27941.2	1	5	5	8	0.00636	0.198
201211Orbi_Dave_Gelsample2	Uncategorized Sample	BioSample 1	S27 (F021003)	| Symbols: PSBP-1, OEE2, PSII-P, OE23 | photosystem II subunit P-1 | chr1:2047940-2049186 FORWARD LENGTH=263	AT1G06680.1,AT1G06680.2	TAIR10_pep_20101214_contaminants.fasta	28095.4	1	3	3	7	0.00557	0.183
201211Orbi_Dave_Gelsample2	Uncategorized Sample	BioSample 1	S27 (F021003)	| Symbols: PGY1 | Ribosomal protein L1p/L10e family | chr2:11763443-11764570 REVERSE LENGTH=216	AT2G27530.1,AT2G27530.2	TAIR10_pep_20101214_contaminants.fasta	24425.4	1	3	3	6	0.00477	0.176
201211Orbi_Dave_Gelsample2	Uncategorized Sample	BioSample 1	S27 (F021003)	| Symbols: | Ribosomal protein L3 family protein | chr2:17894898-17895713 FORWARD LENGTH=271	AT2G43030.1	TAIR10_pep_20101214_contaminants.fasta	29364.3	1	5	5	6	0.00477	0.196
201211Orbi_Dave_Gelsample2	Uncategorized Sample	BioSample 1	S27 (F021003)	| Symbols: APX4, TL29 | ascorbate peroxidase 4 | chr4:5777502-5779338 REVERSE LENGTH=349	AT4G09010.1	TAIR10_pep_20101214_contaminants.fasta	37935.2	1	4	4	5	0.00398	0.129
201211Orbi_Dave_Gelsample2	Uncategorized Sample	BioSample 1	S27 (F021003)	| Symbols: | alpha/beta-Hydrolases superfamily protein | chr3:8473833-8475655 FORWARD LENGTH=239	AT3G23600.1,AT3G23600.2	TAIR10_pep_20101214_contaminants.fasta	25861.7	1	3	3	5	0.00398	0.159
201211Orbi_Dave_Gelsample2	Uncategorized Sample	BioSample 1	S27 (F021003)	| Symbols: RPS2 | ribosomal protein S2 | chrC:15013-15723 REVERSE LENGTH=236	ATCG00160.1	TAIR10_pep_20101214_contaminants.fasta	26905.8	1	3	3	5	0.00398	0.0975
201211Orbi_Dave_Gelsample2	Uncategorized Sample	BioSample 1	S27 (F021003)	| Symbols: ATGSTU27, GSTU27 | glutathione S-transferase tau 27 | chr3:15660929-15661784 FORWARD LENGTH=227	AT3G43800.1	TAIR10_pep_20101214_contaminants.fasta	26761.5	1	4	4	5	0.00398	0.141
201211Orbi_Dave_Gelsample2	Uncategorized Sample	BioSample 1	S27 (F021003)	| Symbols: AMK2 | adenosine monophosphate kinase | chr5:19375488-19378058 FORWARD LENGTH=283	AT5G47840.1	TAIR10_pep_20101214_contaminants.fasta	31452.7	1	4	4	4	0.00318	0.17
201211Orbi_Dave_Gelsample2	Uncategorized Sample	BioSample 1	S27 (F021003)	| Symbols: APX1, MEE6, CS1, ATAPX1, ATAPX01 | ascorbate peroxidase 1 | chr1:2438005-2439435 FORWARD LENGTH=250	AT1G07890.1,AT1G07890.2,AT1G07890.3,AT1G07890.4,AT1G07890.5,AT1G07890.6,AT1G07890.7,AT1G07890.8	TAIR10_pep_20101214_contaminants.fasta	27562	0.999	2	2	2	0.00159	0.072
201211Orbi_Dave_Gelsample2	Uncategorized Sample	BioSample 1	S28 (F021004)	| Symbols: CA2, CA18, BETA CA2 | carbonic anhydrase 2 | chr5:4760536-4762382 FORWARD LENGTH=259	AT5G14740.2	TAIR10_pep_20101214_contaminants.fasta	28344.7	1	8	10	44	0.0331	0.313
201211Orbi_Dave_Gelsample2	Uncategorized Sample	BioSample 1	S28 (F021004)	| Symbols: CA1, ATBCA1, SABP3, ATSABP3 | carbonic anhydrase 1 | chr3:194853-196716 REVERSE LENGTH=270	AT3G01500.1,AT3G01500.2	TAIR10_pep_20101214_contaminants.fasta	37450.7	1	8	13	26	0.0196	0.455
201211Orbi_Dave_Gelsample2	Uncategorized Sample	BioSample 1	S28 (F021004)	| Symbols: | Protein of unknown function (DUF1264) | chr1:1629527-1630690 FORWARD LENGTH=241	AT1G05510.1	TAIR10_pep_20101214_contaminants.fasta	27293.3	1	8	9	20	0.015	0.315
201211Orbi_Dave_Gelsample2	Uncategorized Sample	BioSample 1	S28 (F021004)	| Symbols: ATGSTU7, GST25, GSTU7 | glutathione S-transferase tau 7 | chr2:12618111-12618871 REVERSE LENGTH=227	AT2G29420.1	TAIR10_pep_20101214_contaminants.fasta	26113.2	1	6	9	18	0.0135	0.269
201211Orbi_Dave_Gelsample2	Uncategorized Sample	BioSample 1	S28 (F021004)	| Symbols: | HAD superfamily, subfamily IIIB acid phosphatase | chr4:14423797-14424848 REVERSE LENGTH=256	AT4G29270.1	TAIR10_pep_20101214_contaminants.fasta	28747.4	1	10	11	17	0.0128	0.379
201211Orbi_Dave_Gelsample2	Uncategorized Sample	BioSample 1	S28 (F021004)	| Symbols: PBE1 | 20S proteasome beta subunit E1 | chr1:4452641-4454663 FORWARD LENGTH=274	AT1G13060.1	TAIR10_pep_20101214_contaminants.fasta	29668.4	1	5	5	12	0.00903	0.23
201211Orbi_Dave_Gelsample2	Uncategorized Sample	BioSample 1	S28 (F021004)	| Symbols: ATGSTF9, GLUTTR, ATGSTF7, GSTF9 | glutathione S-transferase PHI 9 | chr2:13139132-13140057 FORWARD LENGTH=215	AT2G30860.1	TAIR10_pep_20101214_contaminants.fasta	24146.4	1	3	3	7	0.00527	0.14
201211Orbi_Dave_Gelsample2	Uncategorized Sample	BioSample 1	S28 (F021004)	| Symbols: | unknown protein; Has 27 Blast hits to 27 proteins in 10 species: Archae - 0; Bacteria - 0; Metazoa - 0; Fungi - 0; Plants - 27; Viruses - 0; Other Eukaryotes - 0 (source: NCBI BLink). | chr3:2438171-2439661 FORWARD LENGTH=241	AT3G07640.1	TAIR10_pep_20101214_contaminants.fasta	27028.7	1	4	4	7	0.00527	0.166
201211Orbi_Dave_Gelsample2	Uncategorized Sample	BioSample 1	S28 (F021004)	| Symbols: | Haloacid dehalogenase-like hydrolase (HAD) superfamily protein | chr5:18045588-18046519 REVERSE LENGTH=255	AT5G44730.1,AT5G44730.2	TAIR10_pep_20101214_contaminants.fasta	28810.3	1	4	4	5	0.00376	0.165
201211Orbi_Dave_Gelsample2	Uncategorized Sample	BioSample 1	S28 (F021004)	| Symbols: ARA2, ATRABA1A, ATRAB11E, ARA-2 | Ras-related small GTP-binding family protein | chr1:1951089-1952686 REVERSE LENGTH=216	AT1G06400.1	TAIR10_pep_20101214_contaminants.fasta	23927.4	1	4	4	4	0.00301	0.153
201211Orbi_Dave_Gelsample2	Uncategorized Sample	BioSample 1	S28 (F021004)	| Symbols: NDPK1 | Nucleoside diphosphate kinase family protein | chr4:5923424-5924366 FORWARD LENGTH=169	AT4G09320.1	TAIR10_pep_20101214_contaminants.fasta	18814.3	1	3	3	4	0.00301	0.201
201211Orbi_Dave_Gelsample2	Uncategorized Sample	BioSample 1	S28 (F021004)	| Symbols: ATRAB8D, ATRABE1B, RABE1b | RAB GTPase homolog E1B | chr4:10990036-10991466 FORWARD LENGTH=476	AT4G20360.1	TAIR10_pep_20101214_contaminants.fasta	51630.7	1	3	3	4	0.00301	0.0819
201211Orbi_Dave_Gelsample2	Uncategorized Sample	BioSample 1	S28 (F021004)	| Symbols: UPP, PYRR | uracil phosphoribosyltransferase | chr3:19956914-19958699 REVERSE LENGTH=231	AT3G53900.1,AT3G53900.2	TAIR10_pep_20101214_contaminants.fasta	25162	1	3	3	3	0.00226	0.121
201211Orbi_Dave_Gelsample2	Uncategorized Sample	BioSample 1	S28 (F021004)	| Symbols: RPE, EMB2728 | D-ribulose-5-phosphate-3-epimerase | chr5:24684085-24685836 REVERSE LENGTH=281	AT5G61410.1,AT5G61410.2	TAIR10_pep_20101214_contaminants.fasta	30008.5	0.999	2	2	3	0.00226	0.0783
201211Orbi_Dave_Gelsample2	Uncategorized Sample	BioSample 1	S29 (F021005)	| Symbols: RCA | rubisco activase | chr2:16570951-16573345 REVERSE LENGTH=474	AT2G39730.1	TAIR10_pep_20101214_contaminants.fasta	51982	1	11	16	39	0.0367	0.207
201211Orbi_Dave_Gelsample2	Uncategorized Sample	BioSample 1	S29 (F021005)	| Symbols: EIF3K, TIF3K1, ATTIF3K1 | eukaryotic translation initiation factor 3K | chr4:16039066-16040617 REVERSE LENGTH=226	AT4G33250.1	TAIR10_pep_20101214_contaminants.fasta	25728.6	1	8	10	18	0.0169	0.403
201211Orbi_Dave_Gelsample2	Uncategorized Sample	BioSample 1	S29 (F021005)	| Symbols: | Chalcone-flavanone isomerase family protein | chr1:19976485-19977915 REVERSE LENGTH=287	AT1G53520.1	TAIR10_pep_20101214_contaminants.fasta	30729.4	1	7	10	15	0.0141	0.216
201211Orbi_Dave_Gelsample2	Uncategorized Sample	BioSample 1	S29 (F021005)	| Symbols: | unknown protein; FUNCTIONS IN: molecular_function unknown; INVOLVED IN: biological_process unknown; LOCATED IN: chloroplast, chloroplast stroma; EXPRESSED IN: 22 plant structures; EXPRESSED DURING: 13 growth stages; Has 312 Blast hits to 312 proteins in 90 species: Archae - 0; Bacteria - 131; Metazoa - 0; Fungi - 0; Plants - 67; Viruses - 0; Other Eukaryotes - 114 (source: NCBI BLink…	AT2G45990.1,AT2G45990.2,AT2G45990.3,AT2G45990.4	TAIR10_pep_20101214_contaminants.fasta	30113.7	1	8	9	15	0.0141	0.265
201211Orbi_Dave_Gelsample2	Uncategorized Sample	BioSample 1	S29 (F021005)	| Symbols: | Stress responsive alpha-beta barrel domain protein | chr2:13472699-13473490 REVERSE LENGTH=263	AT2G31670.1	TAIR10_pep_20101214_contaminants.fasta	28865.9	1	7	7	13	0.0122	0.338
201211Orbi_Dave_Gelsample2	Uncategorized Sample	BioSample 1	S29 (F021005)	| Symbols: | unknown protein; FUNCTIONS IN: molecular_function unknown; INVOLVED IN: biological_process unknown; LOCATED IN: chloroplast, chloroplast stroma; EXPRESSED IN: 22 plant structures; EXPRESSED DURING: 14 growth stages; Has 94 Blast hits to 94 proteins in 35 species: Archae - 6; Bacteria - 10; Metazoa - 21; Fungi - 2; Plants - 48; Viruses - 0; Other Eukaryotes - 7 (source: NCBI BLink). |…	AT1G62780.1	TAIR10_pep_20101214_contaminants.fasta	27220.5	1	6	6	12	0.0113	0.253
201211Orbi_Dave_Gelsample2	Uncategorized Sample	BioSample 1	S29 (F021005)	| Symbols: ATARD2 | RmlC-like cupins superfamily protein | chr4:8424897-8426360 REVERSE LENGTH=199	AT4G14710.1,AT4G14710.2,AT4G14710.3,AT4G14710.4,AT4G14710.5	TAIR10_pep_20101214_contaminants.fasta	23356.4	1	5	5	10	0.00941	0.281
201211Orbi_Dave_Gelsample2	Uncategorized Sample	BioSample 1	S29 (F021005)	| Symbols: | Thioredoxin superfamily protein | chr3:3672189-3673937 FORWARD LENGTH=266	AT3G11630.1	TAIR10_pep_20101214_contaminants.fasta	29093.1	1	7	7	10	0.00941	0.335
201211Orbi_Dave_Gelsample2	Uncategorized Sample	BioSample 1	S29 (F021005)	| Symbols: | Chalcone-flavanone isomerase family protein | chr5:1563492-1564827 FORWARD LENGTH=209	AT5G05270.1,AT5G05270.2	TAIR10_pep_20101214_contaminants.fasta	23331.6	1	6	6	10	0.00941	0.33
201211Orbi_Dave_Gelsample2	Uncategorized Sample	BioSample 1	S29 (F021005)	| Symbols: CPN20, CPN10, CHCPN10, ATCPN21, CPN21 | chaperonin 20 | chr5:7015015-7016354 FORWARD LENGTH=253	AT5G20720.1,AT5G20720.2,AT5G20720.3	TAIR10_pep_20101214_contaminants.fasta	26802.8	1	6	6	10	0.00941	0.36
201211Orbi_Dave_Gelsample2	Uncategorized Sample	BioSample 1	S29 (F021005)	| Symbols: APT1, ATAPT1 | adenine phosphoribosyl transferase 1 | chr1:9532042-9533807 FORWARD LENGTH=243	AT1G27450.1,AT1G27450.2,AT1G27450.3	TAIR10_pep_20101214_contaminants.fasta	26397.1	1	5	6	9	0.00847	0.226
201211Orbi_Dave_Gelsample2	Uncategorized Sample	BioSample 1	S29 (F021005)	| Symbols: LHCA3 | photosystem I light harvesting complex gene 3 | chr1:22700152-22701149 FORWARD LENGTH=273	AT1G61520.1,AT1G61520.2,AT1G61520.3	TAIR10_pep_20101214_contaminants.fasta	29182.9	1	4	5	9	0.00847	0.231
201211Orbi_Dave_Gelsample2	Uncategorized Sample	BioSample 1	S29 (F021005)	| Symbols: | Ribosomal protein L23/L15e family protein | chr4:9400156-9401315 REVERSE LENGTH=204	AT4G16720.1,AT4G17390.1	TAIR10_pep_20101214_contaminants.fasta	24239.3	1	4	4	8	0.00753	0.255
201211Orbi_Dave_Gelsample2	Uncategorized Sample	BioSample 1	S29 (F021005)	| Symbols: | lumazine-binding family protein | chr2:8923342-8924621 FORWARD LENGTH=271	AT2G20690.1	TAIR10_pep_20101214_contaminants.fasta	29638.8	1	5	5	8	0.00753	0.155
201211Orbi_Dave_Gelsample2	Uncategorized Sample	BioSample 1	S29 (F021005)	| Symbols: ATPA | ATP synthase subunit alpha | chrC:9938-11461 REVERSE LENGTH=507	ATCG00120.1	TAIR10_pep_20101214_contaminants.fasta	55329.8	1	4	4	8	0.00753	0.0907
201211Orbi_Dave_Gelsample2	Uncategorized Sample	BioSample 1	S29 (F021005)	| Symbols: SAC52, RPL10, RPL10A | Ribosomal protein L16p/L10e family protein | chr1:4888270-4889408 FORWARD LENGTH=220	AT1G14320.1	TAIR10_pep_20101214_contaminants.fasta	24917.5	1	4	4	7	0.00659	0.164
201211Orbi_Dave_Gelsample2	Uncategorized Sample	BioSample 1	S29 (F021005)	| Symbols: | FUNCTIONS IN: molecular_function unknown; INVOLVED IN: biological_process unknown; LOCATED IN: chloroplast; CONTAINS InterPro DOMAIN/s: Domain of unknown function DUF1990 (InterPro:IPR018960); Has 259 Blast hits to 259 proteins in 120 species: Archae - 0; Bacteria - 197; Metazoa - 0; Fungi - 0; Plants - 57; Viruses - 0; Other Eukaryotes - 5 (source: NCBI BLink). | chr2:7684214-768500…	AT2G17695.1,AT2G17695.2,AT2G17695.3	TAIR10_pep_20101214_contaminants.fasta	23245.5	1	3	3	5	0.0047	0.112
201211Orbi_Dave_Gelsample2	Uncategorized Sample	BioSample 1	S29 (F021005)	| Symbols: CAB3, AB180, LHCB1.2 | chlorophyll A/B binding protein 3 | chr1:10472443-10473246 REVERSE LENGTH=267	AT1G29910.1,AT1G29920.1,AT1G29930.1,AT2G34420.1	TAIR10_pep_20101214_contaminants.fasta	28227.8	1	3	3	5	0.0047	0.105
201211Orbi_Dave_Gelsample2	Uncategorized Sample	BioSample 1	S29 (F021005)	| Symbols: | lactoylglutathione lyase family protein / glyoxalase I family protein | chr1:2535702-2537630 FORWARD LENGTH=185	AT1G08110.1,AT1G08110.2,AT1G08110.3,AT1G08110.4	TAIR10_pep_20101214_contaminants.fasta	20849.1	0.999	2	2	4	0.00376	0.0973
201211Orbi_Dave_Gelsample2	Uncategorized Sample	BioSample 1	S29 (F021005)	| Symbols: | Ribosomal protein L6 family | chr1:12010986-12012223 FORWARD LENGTH=194	AT1G33120.1,AT1G33140.1,AT4G10450.1	TAIR10_pep_20101214_contaminants.fasta	22018.5	1	3	3	4	0.00376	0.134
201211Orbi_Dave_Gelsample2	Uncategorized Sample	BioSample 1	S29 (F021005)	| Symbols: | Glutathione S-transferase family protein | chr1:6767451-6767983 REVERSE LENGTH=153	AT1G19550.1,AT1G19570.1,AT1G19570.2	TAIR10_pep_20101214_contaminants.fasta	23641.6	1	2	2	3	0.00282	0.0986
201211Orbi_Dave_Gelsample2	Uncategorized Sample	BioSample 1	S29 (F021005)	| Symbols: | unknown protein; FUNCTIONS IN: molecular_function unknown; INVOLVED IN: biological_process unknown; LOCATED IN: thylakoid, chloroplast thylakoid membrane, chloroplast, plastoglobule, chloroplast envelope; EXPRESSED IN: 23 plant structures; EXPRESSED DURING: 14 growth stages; BEST Arabidopsis thaliana protein match is: unknown protein (TAIR:AT4G38100.1); Has 323 Blast hits to 323 prot…	AT4G01150.1	TAIR10_pep_20101214_contaminants.fasta	17698.1	1	2	2	3	0.00282	0.0671
201211Orbi_Dave_Gelsample2	Uncategorized Sample	BioSample 1	S30 (F021012)	| Symbols: ATGSTF8, ATGSTF5, GST6, GSTF8 | glutathione S-transferase phi 8 | chr2:19558213-19559266 FORWARD LENGTH=263	AT2G47730.1	TAIR10_pep_20101214_contaminants.fasta	29232.6	1	15	21	42	0.0297	0.487
201211Orbi_Dave_Gelsample2	Uncategorized Sample	BioSample 1	S30 (F021012)	| Symbols: ATGSTF6, GST1, ERD11, ATGSTF3, GSTF6, ATGST1 | glutathione S-transferase 6 | chr1:661363-662191 REVERSE LENGTH=208	AT1G02930.1,AT1G02930.2	TAIR10_pep_20101214_contaminants.fasta	23486.3	1	15	19	38	0.0268	0.635
201211Orbi_Dave_Gelsample2	Uncategorized Sample	BioSample 1	S30 (F021012)	| Symbols: FQR1 | flavodoxin-like quinone reductase 1 | chr5:22124674-22126256 FORWARD LENGTH=204	AT5G54500.1	TAIR10_pep_20101214_contaminants.fasta	21796.2	1	8	9	22	0.0155	0.441
201211Orbi_Dave_Gelsample2	Uncategorized Sample	BioSample 1	S30 (F021012)	| Symbols: CA2, CA18, BETA CA2 | carbonic anhydrase 2 | chr5:4760536-4762382 FORWARD LENGTH=259	AT5G14740.2	TAIR10_pep_20101214_contaminants.fasta	28344.7	1	7	9	14	0.00989	0.286
201211Orbi_Dave_Gelsample2	Uncategorized Sample	BioSample 1	S30 (F021012)	| Symbols: PMSR4 | peptide met sulfoxide reductase 4 | chr4:12898802-12899998 REVERSE LENGTH=258	AT4G25130.1	TAIR10_pep_20101214_contaminants.fasta	28644.2	1	6	7	12	0.00847	0.194
201211Orbi_Dave_Gelsample2	Uncategorized Sample	BioSample 1	S30 (F021012)	| Symbols: PBF1 | N-terminal nucleophile aminohydrolases (Ntn hydrolases) superfamily protein | chr3:22472038-22473809 REVERSE LENGTH=223	AT3G60820.1,AT3G60820.2,AT3G60820.3	TAIR10_pep_20101214_contaminants.fasta	24645	1	5	5	11	0.00777	0.283
201211Orbi_Dave_Gelsample2	Uncategorized Sample	BioSample 1	S30 (F021012)	| Symbols: ARA6, ATRABF1, ARA-6, ATRAB5C | Ras-related small GTP-binding family protein | chr3:20318597-20320782 FORWARD LENGTH=202	AT3G54840.1	TAIR10_pep_20101214_contaminants.fasta	21889.2	1	5	5	10	0.00706	0.322
201211Orbi_Dave_Gelsample2	Uncategorized Sample	BioSample 1	S30 (F021012)	| Symbols: PBD1, PRCGB | 20S proteasome beta subunit D1 | chr3:8009709-8010774 REVERSE LENGTH=204	AT3G22630.1	TAIR10_pep_20101214_contaminants.fasta	22541	1	7	7	10	0.00706	0.328
201211Orbi_Dave_Gelsample2	Uncategorized Sample	BioSample 1	S30 (F021012)	| Symbols: AGT, AGT1, SGAT | alanine:glyoxylate aminotransferase | chr2:5539417-5540902 REVERSE LENGTH=401	AT2G13360.1,AT2G13360.2	TAIR10_pep_20101214_contaminants.fasta	44209.1	1	4	5	9	0.00636	0.137
201211Orbi_Dave_Gelsample2	Uncategorized Sample	BioSample 1	S30 (F021012)	| Symbols: | Mog1/PsbP/DUF1795-like photosystem II reaction center PsbP family protein | chr3:20984807-20985913 FORWARD LENGTH=262	AT3G56650.1	TAIR10_pep_20101214_contaminants.fasta	28630.3	1	4	5	9	0.00636	0.183
201211Orbi_Dave_Gelsample2	Uncategorized Sample	BioSample 1	S30 (F021012)	| Symbols: NAD9 | NADH dehydrogenase subunit 9 | chrM:23663-24235 REVERSE LENGTH=190	ATMG00070.1	TAIR10_pep_20101214_contaminants.fasta	22687.8	1	4	4	8	0.00565	0.221
201211Orbi_Dave_Gelsample2	Uncategorized Sample	BioSample 1	S30 (F021012)	| Symbols: | Peptidase C15, pyroglutamyl peptidase I-like | chr1:8321940-8324019 FORWARD LENGTH=217	AT1G23440.1	TAIR10_pep_20101214_contaminants.fasta	23617.7	1	5	5	8	0.00565	0.327
201211Orbi_Dave_Gelsample2	Uncategorized Sample	BioSample 1	S30 (F021012)	| Symbols: MSD1, MEE33, ATMSD1 | manganese superoxide dismutase 1 | chr3:3418015-3419581 FORWARD LENGTH=231	AT3G10920.1,AT3G10920.2	TAIR10_pep_20101214_contaminants.fasta	25444.1	1	4	4	8	0.00565	0.208
201211Orbi_Dave_Gelsample2	Uncategorized Sample	BioSample 1	S30 (F021012)	| Symbols: ATGSTF2, ATPM24.1, ATPM24, GST2, GSTF2 | glutathione S-transferase PHI 2 | chr4:1110673-1111531 REVERSE LENGTH=212	AT4G02520.1	TAIR10_pep_20101214_contaminants.fasta	24129.2	1	5	5	8	0.00565	0.415
201211Orbi_Dave_Gelsample2	Uncategorized Sample	BioSample 1	S30 (F021012)	| Symbols: ATECI1, ECI1, ECHIC, PEC11 | delta(3), delta(2)-enoyl CoA isomerase 1 | chr1:24361171-24361893 REVERSE LENGTH=240	AT1G65520.1	TAIR10_pep_20101214_contaminants.fasta	25908.8	1	4	4	7	0.00494	0.125
201211Orbi_Dave_Gelsample2	Uncategorized Sample	BioSample 1	S30 (F021012)	| Symbols: RPE, EMB2728 | D-ribulose-5-phosphate-3-epimerase | chr5:24684085-24685836 REVERSE LENGTH=281	AT5G61410.1,AT5G61410.2	TAIR10_pep_20101214_contaminants.fasta	30008.5	1	4	5	7	0.00494	0.128
201211Orbi_Dave_Gelsample2	Uncategorized Sample	BioSample 1	S30 (F021012)	| Symbols: CLPP5, NCLPP5, NCLPP1 | nuclear encoded CLP protease 5 | chr1:538000-539805 FORWARD LENGTH=298	AT1G02560.1	TAIR10_pep_20101214_contaminants.fasta	32356.8	1	4	4	7	0.00494	0.174
201211Orbi_Dave_Gelsample2	Uncategorized Sample	BioSample 1	S30 (F021012)	| Symbols: | Thioredoxin superfamily protein | chr5:26344097-26346057 REVERSE LENGTH=275	AT5G65840.1	TAIR10_pep_20101214_contaminants.fasta	29884.2	1	4	4	6	0.00424	0.16
201211Orbi_Dave_Gelsample2	Uncategorized Sample	BioSample 1	S30 (F021012)	| Symbols: | Ribosomal protein L10 family protein | chr3:2823364-2825020 REVERSE LENGTH=320	AT3G09200.1	TAIR10_pep_20101214_contaminants.fasta	34133.4	1	3	4	5	0.00353	0.194
201211Orbi_Dave_Gelsample2	Uncategorized Sample	BioSample 1	S30 (F021012)	| Symbols: RBCL | ribulose-bisphosphate carboxylases | chrC:54958-56397 FORWARD LENGTH=479	ATCG00490.1	TAIR10_pep_20101214_contaminants.fasta	52955.6	1	3	3	5	0.00353	0.0522
201211Orbi_Dave_Gelsample2	Uncategorized Sample	BioSample 1	S30 (F021012)	| Symbols: | Peptidase C15, pyroglutamyl peptidase I-like | chr1:21256743-21257640 FORWARD LENGTH=219	AT1G56700.1,AT1G56700.2	TAIR10_pep_20101214_contaminants.fasta	24046.1	1	3	3	4	0.00282	0.16
201211Orbi_Dave_Gelsample2	Uncategorized Sample	BioSample 1	S30 (F021012)	| Symbols: | Ribulose bisphosphate carboxylase (small chain) family protein | chr5:15377501-15378306 REVERSE LENGTH=181	AT5G38410.1,AT5G38410.2,AT5G38410.3,AT5G38420.1	TAIR10_pep_20101214_contaminants.fasta	20350.6	1	3	3	3	0.00212	0.16
201211Orbi_Dave_Gelsample2	Uncategorized Sample	BioSample 1	S31 (F021013)	| Symbols: ATGSTF8, ATGSTF5, GST6, GSTF8 | glutathione S-transferase phi 8 | chr2:19558213-19559266 FORWARD LENGTH=263	AT2G47730.1	TAIR10_pep_20101214_contaminants.fasta	29232.6	1	12	16	34	0.0261	0.422
201211Orbi_Dave_Gelsample2	Uncategorized Sample	BioSample 1	S31 (F021013)	| Symbols: ATPA | ATP synthase subunit alpha | chrC:9938-11461 REVERSE LENGTH=507	ATCG00120.1	TAIR10_pep_20101214_contaminants.fasta	55329.8	1	8	10	21	0.0161	0.126
201211Orbi_Dave_Gelsample2	Uncategorized Sample	BioSample 1	S31 (F021013)	| Symbols: ATGSTF12, GST26, TT19, GSTF12 | glutathione S-transferase phi 12 | chr5:5658528-5659322 FORWARD LENGTH=214	AT5G17220.1	TAIR10_pep_20101214_contaminants.fasta	24581.3	1	8	9	15	0.0115	0.374
201211Orbi_Dave_Gelsample2	Uncategorized Sample	BioSample 1	S31 (F021013)	| Symbols: MSD1, MEE33, ATMSD1 | manganese superoxide dismutase 1 | chr3:3418015-3419581 FORWARD LENGTH=231	AT3G10920.1,AT3G10920.2	TAIR10_pep_20101214_contaminants.fasta	25444.1	1	6	7	10	0.00769	0.234
201211Orbi_Dave_Gelsample2	Uncategorized Sample	BioSample 1	S31 (F021013)	| Symbols: SAR1, ATSAR1, ATSARA1B, ATSAR1B, SAR1B | secretion-associated RAS 1B | chr1:21086845-21088478 REVERSE LENGTH=193	AT1G56330.1,AT3G62560.1,AT4G02080.1	TAIR10_pep_20101214_contaminants.fasta	21987.6	1	4	5	8	0.00615	0.244
201211Orbi_Dave_Gelsample2	Uncategorized Sample	BioSample 1	S31 (F021013)	| Symbols: GGT1, AOAT1, GGAT1 | glutamate:glyoxylate aminotransferase | chr1:8268720-8271329 REVERSE LENGTH=481	AT1G23310.1	TAIR10_pep_20101214_contaminants.fasta	53302.6	1	4	4	8	0.00615	0.0748
201211Orbi_Dave_Gelsample2	Uncategorized Sample	BioSample 1	S31 (F021013)	| Symbols: | Peptidase C15, pyroglutamyl peptidase I-like | chr1:8321940-8324019 FORWARD LENGTH=217	AT1G23440.1	TAIR10_pep_20101214_contaminants.fasta	23617.7	1	4	4	7	0.00538	0.226
201211Orbi_Dave_Gelsample2	Uncategorized Sample	BioSample 1	S31 (F021013)	| Symbols: | Aldolase-type TIM barrel family protein | chr3:4821804-4823899 FORWARD LENGTH=367	AT3G14420.1,AT3G14420.2,AT3G14420.4,AT3G14420.5,AT3G14420.6	TAIR10_pep_20101214_contaminants.fasta	40342.7	1	5	5	7	0.00538	0.112
201211Orbi_Dave_Gelsample2	Uncategorized Sample	BioSample 1	S31 (F021013)	| Symbols: NDPK1 | Nucleoside diphosphate kinase family protein | chr4:5923424-5924366 FORWARD LENGTH=169	AT4G09320.1	TAIR10_pep_20101214_contaminants.fasta	18814.3	1	5	5	7	0.00538	0.284
201211Orbi_Dave_Gelsample2	Uncategorized Sample	BioSample 1	S31 (F021013)	| Symbols: PBF1 | N-terminal nucleophile aminohydrolases (Ntn hydrolases) superfamily protein | chr3:22472038-22473809 REVERSE LENGTH=223	AT3G60820.1,AT3G60820.2,AT3G60820.3	TAIR10_pep_20101214_contaminants.fasta	24645	1	4	4	6	0.00461	0.206
201211Orbi_Dave_Gelsample2	Uncategorized Sample	BioSample 1	S31 (F021013)	| Symbols: THI1, TZ, THI4 | thiazole biosynthetic enzyme, chloroplast (ARA6) (THI1) (THI4) | chr5:22246634-22247891 FORWARD LENGTH=349	AT5G54770.1	TAIR10_pep_20101214_contaminants.fasta	36664.4	1	3	4	6	0.00461	0.158
201211Orbi_Dave_Gelsample2	Uncategorized Sample	BioSample 1	S31 (F021013)	| Symbols: GLP4 | germin-like protein 4 | chr1:6554702-6555364 REVERSE LENGTH=220	AT1G18970.1	TAIR10_pep_20101214_contaminants.fasta	23213.9	0.999	2	2	4	0.00307	0.1
201211Orbi_Dave_Gelsample2	Uncategorized Sample	BioSample 1	S31 (F021013)	| Symbols: HPR, ATHPR1 | hydroxypyruvate reductase | chr1:25493418-25495720 FORWARD LENGTH=386	AT1G68010.1	TAIR10_pep_20101214_contaminants.fasta	42248.5	0.999	2	2	3	0.00231	0.0518
201211Orbi_Dave_Gelsample2	Uncategorized Sample	BioSample 1	S32 (F021014)	| Symbols: | Protein of unknown function, DUF538 | chr1:3009109-3009648 FORWARD LENGTH=179	AT1G09310.1	TAIR10_pep_20101214_contaminants.fasta	19947.4	1	25	34	87	0.0574	0.771
201211Orbi_Dave_Gelsample2	Uncategorized Sample	BioSample 1	S32 (F021014)	| Symbols: | appr-1-p processing enzyme family protein | chr2:16947012-16948537 REVERSE LENGTH=257	AT2G40600.1	TAIR10_pep_20101214_contaminants.fasta	27478.8	1	9	12	32	0.0211	0.424
201211Orbi_Dave_Gelsample2	Uncategorized Sample	BioSample 1	S32 (F021014)	| Symbols: RD2 | Adenine nucleotide alpha hydrolases-like superfamily protein | chr2:9248749-9249986 FORWARD LENGTH=187	AT2G21620.1	TAIR10_pep_20101214_contaminants.fasta	20586.4	1	9	12	27	0.0178	0.642
201211Orbi_Dave_Gelsample2	Uncategorized Sample	BioSample 1	S32 (F021014)	| Symbols: PBA1 | N-terminal nucleophile aminohydrolases (Ntn hydrolases) superfamily protein | chr4:15188927-15190935 FORWARD LENGTH=233	AT4G31300.1,AT4G31300.2,AT4G31300.3	TAIR10_pep_20101214_contaminants.fasta	25151.4	1	10	11	23	0.0152	0.386
201211Orbi_Dave_Gelsample2	Uncategorized Sample	BioSample 1	S32 (F021014)	| Symbols: PMDH2 | peroxisomal NAD-malate dehydrogenase 2 | chr5:2993645-2995551 REVERSE LENGTH=354	AT5G09660.1,AT5G09660.2	TAIR10_pep_20101214_contaminants.fasta	37369.4	1	8	10	17	0.0112	0.251
201211Orbi_Dave_Gelsample2	Uncategorized Sample	BioSample 1	S32 (F021014)	| Symbols: ATGSTF8, ATGSTF5, GST6, GSTF8 | glutathione S-transferase phi 8 | chr2:19558213-19559266 FORWARD LENGTH=263	AT2G47730.1	TAIR10_pep_20101214_contaminants.fasta	29232.6	1	8	9	15	0.00989	0.255
201211Orbi_Dave_Gelsample2	Uncategorized Sample	BioSample 1	S32 (F021014)	| Symbols: | Cytidine/deoxycytidylate deaminase family protein | chr5:10044209-10045755 REVERSE LENGTH=185	AT5G28050.1,AT5G28050.2	TAIR10_pep_20101214_contaminants.fasta	20001.5	1	5	8	13	0.00857	0.395
201211Orbi_Dave_Gelsample2	Uncategorized Sample	BioSample 1	S32 (F021014)	| Symbols: ATGSTF2, ATPM24.1, ATPM24, GST2, GSTF2 | glutathione S-transferase PHI 2 | chr4:1110673-1111531 REVERSE LENGTH=212	AT4G02520.1	TAIR10_pep_20101214_contaminants.fasta	24129.2	1	6	7	13	0.00857	0.387
201211Orbi_Dave_Gelsample2	Uncategorized Sample	BioSample 1	S32 (F021014)	| Symbols: | unknown protein; FUNCTIONS IN: molecular_function unknown; INVOLVED IN: biological_process unknown; LOCATED IN: chloroplast; EXPRESSED IN: 19 plant structures; EXPRESSED DURING: 13 growth stages; Has 60 Blast hits to 60 proteins in 24 species: Archae - 0; Bacteria - 14; Metazoa - 0; Fungi - 0; Plants - 45; Viruses - 0; Other Eukaryotes - 1 (source: NCBI BLink). | chr5:24954563-249553…	AT5G62140.1	TAIR10_pep_20101214_contaminants.fasta	26440.6	1	7	8	11	0.00725	0.303
201211Orbi_Dave_Gelsample2	Uncategorized Sample	BioSample 1	S32 (F021014)	| Symbols: ATGSTU20, GSTU20 | glutathione S-transferase TAU 20 | chr1:29484428-29485204 REVERSE LENGTH=217	AT1G78370.1	TAIR10_pep_20101214_contaminants.fasta	25007.2	1	6	6	9	0.00593	0.253
201211Orbi_Dave_Gelsample2	Uncategorized Sample	BioSample 1	S32 (F021014)	| Symbols: ATPA | ATP synthase subunit alpha | chrC:9938-11461 REVERSE LENGTH=507	ATCG00120.1	TAIR10_pep_20101214_contaminants.fasta	55329.8	1	4	4	7	0.00461	0.0848
201211Orbi_Dave_Gelsample2	Uncategorized Sample	BioSample 1	S32 (F021014)	| Symbols: ATRAB18, ATRABC1, RAB18-1, RABC1, ATRAB-C1, RAB18 | RAB GTPASE HOMOLOG B18 | chr1:16646934-16648395 FORWARD LENGTH=212	AT1G43890.1,AT1G43890.2,AT1G43890.3	TAIR10_pep_20101214_contaminants.fasta	23531.6	1	3	3	6	0.00396	0.189
201211Orbi_Dave_Gelsample2	Uncategorized Sample	BioSample 1	S32 (F021014)	| Symbols: PBC1 | proteasome beta subunit C1 | chr1:7626394-7628070 FORWARD LENGTH=204	AT1G21720.1,AT1G77440.1,AT1G77440.2	TAIR10_pep_20101214_contaminants.fasta	22759.8	1	3	4	6	0.00396	0.137
201211Orbi_Dave_Gelsample2	Uncategorized Sample	BioSample 1	S32 (F021014)	| Symbols: LHCB5 | light harvesting complex of photosystem II 5 | chr4:6408200-6409496 FORWARD LENGTH=280	AT4G10340.1	TAIR10_pep_20101214_contaminants.fasta	30158.3	1	4	4	6	0.00396	0.154
201211Orbi_Dave_Gelsample2	Uncategorized Sample	BioSample 1	S32 (F021014)	| Symbols: RPE, EMB2728 | D-ribulose-5-phosphate-3-epimerase | chr5:24684085-24685836 REVERSE LENGTH=281	AT5G61410.1,AT5G61410.2	TAIR10_pep_20101214_contaminants.fasta	30008.5	1	4	4	6	0.00396	0.0925
201211Orbi_Dave_Gelsample2	Uncategorized Sample	BioSample 1	S32 (F021014)	| Symbols: | Maf-like protein | chr5:26559752-26561162 REVERSE LENGTH=207	AT5G66550.1	TAIR10_pep_20101214_contaminants.fasta	22565.7	1	3	3	5	0.0033	0.155
201211Orbi_Dave_Gelsample2	Uncategorized Sample	BioSample 1	S32 (F021014)	| Symbols: RPS4 | chloroplast ribosomal protein S4 | chrC:45223-45828 REVERSE LENGTH=201	ATCG00380.1	TAIR10_pep_20101214_contaminants.fasta	23241.2	1	3	3	5	0.0033	0.124
201211Orbi_Dave_Gelsample2	Uncategorized Sample	BioSample 1	S32 (F021014)	| Symbols: | Mog1/PsbP/DUF1795-like photosystem II reaction center PsbP family protein | chr3:20984807-20985913 FORWARD LENGTH=262	AT3G56650.1	TAIR10_pep_20101214_contaminants.fasta	28630.3	1	3	3	5	0.0033	0.153
201211Orbi_Dave_Gelsample2	Uncategorized Sample	BioSample 1	S32 (F021014)	| Symbols: | Adenine nucleotide alpha hydrolases-like superfamily protein | chr3:3776371-3777393 FORWARD LENGTH=199	AT3G11930.1,AT3G11930.2,AT3G11930.3,AT3G11930.4	TAIR10_pep_20101214_contaminants.fasta	21457.5	1	3	3	5	0.0033	0.161
201211Orbi_Dave_Gelsample2	Uncategorized Sample	BioSample 1	S33 (F021015)	| Symbols: MSD1, MEE33, ATMSD1 | manganese superoxide dismutase 1 | chr3:3418015-3419581 FORWARD LENGTH=231	AT3G10920.1,AT3G10920.2	TAIR10_pep_20101214_contaminants.fasta	25444.1	1	9	13	32	0.0271	0.355
201211Orbi_Dave_Gelsample2	Uncategorized Sample	BioSample 1	S33 (F021015)	| Symbols: ATGSTF8, ATGSTF5, GST6, GSTF8 | glutathione S-transferase phi 8 | chr2:19558213-19559266 FORWARD LENGTH=263	AT2G47730.1	TAIR10_pep_20101214_contaminants.fasta	29232.6	1	12	15	25	0.0212	0.411
201211Orbi_Dave_Gelsample2	Uncategorized Sample	BioSample 1	S33 (F021015)	| Symbols: GGT1, AOAT1, GGAT1 | glutamate:glyoxylate aminotransferase | chr1:8268720-8271329 REVERSE LENGTH=481	AT1G23310.1	TAIR10_pep_20101214_contaminants.fasta	53302.6	1	10	10	19	0.0161	0.187
201211Orbi_Dave_Gelsample2	Uncategorized Sample	BioSample 1	S33 (F021015)	| Symbols: PMSR4 | peptide met sulfoxide reductase 4 | chr4:12898802-12899998 REVERSE LENGTH=258	AT4G25130.1	TAIR10_pep_20101214_contaminants.fasta	28644.2	1	6	8	18	0.0153	0.213
201211Orbi_Dave_Gelsample2	Uncategorized Sample	BioSample 1	S33 (F021015)	| Symbols: PBD1, PRCGB | 20S proteasome beta subunit D1 | chr3:8009709-8010774 REVERSE LENGTH=204	AT3G22630.1	TAIR10_pep_20101214_contaminants.fasta	22541	1	9	10	15	0.0127	0.441
201211Orbi_Dave_Gelsample2	Uncategorized Sample	BioSample 1	S33 (F021015)	| Symbols: FSD1, ATFSD1 | Fe superoxide dismutase 1 | chr4:12884649-12886501 REVERSE LENGTH=212	AT4G25100.1,AT4G25100.2,AT4G25100.3,AT4G25100.4,AT4G25100.5	TAIR10_pep_20101214_contaminants.fasta	23791.5	1	4	6	12	0.0102	0.17
201211Orbi_Dave_Gelsample2	Uncategorized Sample	BioSample 1	S33 (F021015)	| Symbols: SBPASE | sedoheptulose-bisphosphatase | chr3:20709640-20711421 FORWARD LENGTH=393	AT3G55800.1	TAIR10_pep_20101214_contaminants.fasta	42415.6	1	6	6	11	0.00932	0.16
201211Orbi_Dave_Gelsample2	Uncategorized Sample	BioSample 1	S33 (F021015)	| Symbols: | Mog1/PsbP/DUF1795-like photosystem II reaction center PsbP family protein | chr3:20984807-20985913 FORWARD LENGTH=262	AT3G56650.1	TAIR10_pep_20101214_contaminants.fasta	28630.3	1	5	5	9	0.00763	0.263
201211Orbi_Dave_Gelsample2	Uncategorized Sample	BioSample 1	S33 (F021015)	| Symbols: | Plastid-lipid associated protein PAP / fibrillin family protein | chr5:6739693-6740661 FORWARD LENGTH=239	AT5G19940.1,AT5G19940.2	TAIR10_pep_20101214_contaminants.fasta	26483.1	1	4	4	8	0.00678	0.176
201211Orbi_Dave_Gelsample2	Uncategorized Sample	BioSample 1	S33 (F021015)	| Symbols: SAR1, ATSAR1, ATSARA1B, ATSAR1B, SAR1B | secretion-associated RAS 1B | chr1:21086845-21088478 REVERSE LENGTH=193	AT1G56330.1,AT3G62560.1,AT4G02080.1	TAIR10_pep_20101214_contaminants.fasta	21987.6	1	4	5	8	0.00678	0.259
201211Orbi_Dave_Gelsample2	Uncategorized Sample	BioSample 1	S33 (F021015)	| Symbols: | Mog1/PsbP/DUF1795-like photosystem II reaction center PsbP family protein | chr1:28960576-28961875 REVERSE LENGTH=260	AT1G77090.1	TAIR10_pep_20101214_contaminants.fasta	28501.5	1	5	5	8	0.00678	0.223
201211Orbi_Dave_Gelsample2	Uncategorized Sample	BioSample 1	S33 (F021015)	| Symbols: | Peptidase C15, pyroglutamyl peptidase I-like | chr1:8321940-8324019 FORWARD LENGTH=217	AT1G23440.1	TAIR10_pep_20101214_contaminants.fasta	23617.7	1	3	3	6	0.00508	0.161
201211Orbi_Dave_Gelsample2	Uncategorized Sample	BioSample 1	S33 (F021015)	| Symbols: CLPP5, NCLPP5, NCLPP1 | nuclear encoded CLP protease 5 | chr1:538000-539805 FORWARD LENGTH=298	AT1G02560.1	TAIR10_pep_20101214_contaminants.fasta	32356.8	1	3	3	5	0.00424	0.151
201211Orbi_Dave_Gelsample2	Uncategorized Sample	BioSample 1	S33 (F021015)	| Symbols: FQR1 | flavodoxin-like quinone reductase 1 | chr5:22124674-22126256 FORWARD LENGTH=204	AT5G54500.1	TAIR10_pep_20101214_contaminants.fasta	21796.2	1	3	3	4	0.00339	0.176
201211Orbi_Dave_Gelsample2	Uncategorized Sample	BioSample 1	S33 (F021015)	| Symbols: ATGSTF2, ATPM24.1, ATPM24, GST2, GSTF2 | glutathione S-transferase PHI 2 | chr4:1110673-1111531 REVERSE LENGTH=212	AT4G02520.1	TAIR10_pep_20101214_contaminants.fasta	24129.2	1	3	3	4	0.00339	0.226
201211Orbi_Dave_Gelsample2	Uncategorized Sample	BioSample 1	S33 (F021015)	| Symbols: ATGSTF9, GLUTTR, ATGSTF7, GSTF9 | glutathione S-transferase PHI 9 | chr2:13139132-13140057 FORWARD LENGTH=215	AT2G30860.1	TAIR10_pep_20101214_contaminants.fasta	24146.4	1	2	2	3	0.00254	0.102
201211Orbi_Dave_Gelsample2	Uncategorized Sample	BioSample 1	S33 (F021015)	| Symbols: HPR, ATHPR1 | hydroxypyruvate reductase | chr1:25493418-25495720 FORWARD LENGTH=386	AT1G68010.1	TAIR10_pep_20101214_contaminants.fasta	42248.5	0.999	2	2	3	0.00254	0.0518
201211Orbi_Dave_Gelsample2	Uncategorized Sample	BioSample 1	S34 (F021016)	| Symbols: FSD1, ATFSD1 | Fe superoxide dismutase 1 | chr4:12884649-12886501 REVERSE LENGTH=212	AT4G25100.1,AT4G25100.2,AT4G25100.3,AT4G25100.4,AT4G25100.5	TAIR10_pep_20101214_contaminants.fasta	23791.5	1	6	8	26	0.022	0.212
201211Orbi_Dave_Gelsample2	Uncategorized Sample	BioSample 1	S34 (F021016)	| Symbols: | Mog1/PsbP/DUF1795-like photosystem II reaction center PsbP family protein | chr1:28960576-28961875 REVERSE LENGTH=260	AT1G77090.1	TAIR10_pep_20101214_contaminants.fasta	28501.5	1	9	10	20	0.0169	0.323
201211Orbi_Dave_Gelsample2	Uncategorized Sample	BioSample 1	S34 (F021016)	| Symbols: CLPP5, NCLPP5, NCLPP1 | nuclear encoded CLP protease 5 | chr1:538000-539805 FORWARD LENGTH=298	AT1G02560.1	TAIR10_pep_20101214_contaminants.fasta	32356.8	1	5	6	16	0.0136	0.218
201211Orbi_Dave_Gelsample2	Uncategorized Sample	BioSample 1	S34 (F021016)	| Symbols: ATGSTF2, ATPM24.1, ATPM24, GST2, GSTF2 | glutathione S-transferase PHI 2 | chr4:1110673-1111531 REVERSE LENGTH=212	AT4G02520.1	TAIR10_pep_20101214_contaminants.fasta	24129.2	1	6	7	11	0.00932	0.41
201211Orbi_Dave_Gelsample2	Uncategorized Sample	BioSample 1	S34 (F021016)	| Symbols: ATGSTF8, ATGSTF5, GST6, GSTF8 | glutathione S-transferase phi 8 | chr2:19558213-19559266 FORWARD LENGTH=263	AT2G47730.1	TAIR10_pep_20101214_contaminants.fasta	29232.6	1	6	7	9	0.00763	0.213
201211Orbi_Dave_Gelsample2	Uncategorized Sample	BioSample 1	S34 (F021016)	| Symbols: AOC2 | allene oxide cyclase 2 | chr3:9406975-9407839 FORWARD LENGTH=253	AT3G25770.1	TAIR10_pep_20101214_contaminants.fasta	27636.5	1	6	6	8	0.00678	0.292
201211Orbi_Dave_Gelsample2	Uncategorized Sample	BioSample 1	S34 (F021016)	| Symbols: ATGSTF6, GST1, ERD11, ATGSTF3, GSTF6, ATGST1 | glutathione S-transferase 6 | chr1:661363-662191 REVERSE LENGTH=208	AT1G02930.1,AT1G02930.2	TAIR10_pep_20101214_contaminants.fasta	23486.3	1	4	4	8	0.00678	0.168
201211Orbi_Dave_Gelsample2	Uncategorized Sample	BioSample 1	S34 (F021016)	| Symbols: GUN4 | enzyme binding;tetrapyrrole binding | chr3:21948881-21949678 REVERSE LENGTH=265	AT3G59400.1	TAIR10_pep_20101214_contaminants.fasta	29665.1	1	2	3	5	0.00424	0.0792
201211Orbi_Dave_Gelsample2	Uncategorized Sample	BioSample 1	S34 (F021016)	| Symbols: AOAT2, GGT2 | alanine-2-oxoglutarate aminotransferase 2 | chr1:26613222-26615845 FORWARD LENGTH=481	AT1G70580.1,AT1G70580.2,AT1G70580.3,AT1G70580.4	TAIR10_pep_20101214_contaminants.fasta	53445.7	1	3	3	5	0.00424	0.0561
201211Orbi_Dave_Gelsample2	Uncategorized Sample	BioSample 1	S34 (F021016)	| Symbols: NDPK1 | Nucleoside diphosphate kinase family protein | chr4:5923424-5924366 FORWARD LENGTH=169	AT4G09320.1	TAIR10_pep_20101214_contaminants.fasta	18814.3	1	3	3	5	0.00424	0.201
201211Orbi_Dave_Gelsample2	Uncategorized Sample	BioSample 1	S34 (F021016)	| Symbols: | Ribosomal protein L13 family protein | chr3:9064613-9065871 FORWARD LENGTH=206	AT3G24830.1	TAIR10_pep_20101214_contaminants.fasta	23459.3	0.999	2	2	2	0.00169	0.0922
201211Orbi_Dave_Gelsample2	Uncategorized Sample	BioSample 1	S35 (F021017)	| Symbols: | Thioredoxin superfamily protein | chr5:26344097-26346057 REVERSE LENGTH=275	AT5G65840.1	TAIR10_pep_20101214_contaminants.fasta	29884.2	1	13	14	30	0.0234	0.385
201211Orbi_Dave_Gelsample2	Uncategorized Sample	BioSample 1	S35 (F021017)	| Symbols: | Cytidine/deoxycytidylate deaminase family protein | chr5:10044209-10045755 REVERSE LENGTH=185	AT5G28050.1,AT5G28050.2	TAIR10_pep_20101214_contaminants.fasta	20001.5	1	10	15	28	0.0218	0.67
201211Orbi_Dave_Gelsample2	Uncategorized Sample	BioSample 1	S35 (F021017)	| Symbols: ATGSTF8, ATGSTF5, GST6, GSTF8 | glutathione S-transferase phi 8 | chr2:19558213-19559266 FORWARD LENGTH=263	AT2G47730.1	TAIR10_pep_20101214_contaminants.fasta	29232.6	1	6	8	16	0.0125	0.198
201211Orbi_Dave_Gelsample2	Uncategorized Sample	BioSample 1	S35 (F021017)	| Symbols: ARA7, ARA-7, ATRABF2B, ATRAB5B, RABF2B, ATRAB-F2B, RAB-F2B | Ras-related small GTP-binding family protein | chr4:10687441-10689449 REVERSE LENGTH=200	AT4G19640.1	TAIR10_pep_20101214_contaminants.fasta	21872.9	1	8	8	15	0.0117	0.46
201211Orbi_Dave_Gelsample2	Uncategorized Sample	BioSample 1	S35 (F021017)	| Symbols: ROC4 | rotamase CYP 4 | chr3:22973708-22975139 FORWARD LENGTH=260	AT3G62030.1,AT3G62030.2,AT3G62030.3	TAIR10_pep_20101214_contaminants.fasta	28208.1	1	5	5	15	0.0117	0.181
201211Orbi_Dave_Gelsample2	Uncategorized Sample	BioSample 1	S35 (F021017)	| Symbols: | Protein of unknown function, DUF538 | chr1:3009109-3009648 FORWARD LENGTH=179	AT1G09310.1	TAIR10_pep_20101214_contaminants.fasta	19947.4	1	7	8	13	0.0101	0.369
201211Orbi_Dave_Gelsample2	Uncategorized Sample	BioSample 1	S35 (F021017)	| Symbols: | Mog1/PsbP/DUF1795-like photosystem II reaction center PsbP family protein | chr1:28960576-28961875 REVERSE LENGTH=260	AT1G77090.1	TAIR10_pep_20101214_contaminants.fasta	28501.5	1	7	8	12	0.00935	0.273
201211Orbi_Dave_Gelsample2	Uncategorized Sample	BioSample 1	S35 (F021017)	| Symbols: GGT1, AOAT1, GGAT1 | glutamate:glyoxylate aminotransferase | chr1:8268720-8271329 REVERSE LENGTH=481	AT1G23310.1	TAIR10_pep_20101214_contaminants.fasta	53302.6	1	6	6	11	0.00857	0.127
201211Orbi_Dave_Gelsample2	Uncategorized Sample	BioSample 1	S35 (F021017)	| Symbols: PYR1, RCAR11 | Polyketide cyclase/dehydrase and lipid transport superfamily protein | chr4:9928792-9929367 FORWARD LENGTH=191	AT4G17870.1	TAIR10_pep_20101214_contaminants.fasta	21575	1	5	5	11	0.00857	0.257
201211Orbi_Dave_Gelsample2	Uncategorized Sample	BioSample 1	S35 (F021017)	| Symbols: CLPP5, NCLPP5, NCLPP1 | nuclear encoded CLP protease 5 | chr1:538000-539805 FORWARD LENGTH=298	AT1G02560.1	TAIR10_pep_20101214_contaminants.fasta	32356.8	1	3	3	6	0.00467	0.151
201211Orbi_Dave_Gelsample2	Uncategorized Sample	BioSample 1	S35 (F021017)	| Symbols: FSD1, ATFSD1 | Fe superoxide dismutase 1 | chr4:12884649-12886501 REVERSE LENGTH=212	AT4G25100.1,AT4G25100.2,AT4G25100.3,AT4G25100.4,AT4G25100.5	TAIR10_pep_20101214_contaminants.fasta	23791.5	1	3	3	5	0.00389	0.108
201211Orbi_Dave_Gelsample2	Uncategorized Sample	BioSample 1	S35 (F021017)	| Symbols: ATGSTU19, GST8, GSTU19 | glutathione S-transferase TAU 19 | chr1:29486659-29487819 REVERSE LENGTH=219	AT1G78380.1	TAIR10_pep_20101214_contaminants.fasta	25651.7	1	3	3	3	0.00234	0.142
201211Orbi_Dave_Gelsample2	Uncategorized Sample	BioSample 1	S35 (F021017)	| Symbols: PBA1 | N-terminal nucleophile aminohydrolases (Ntn hydrolases) superfamily protein | chr4:15188927-15190935 FORWARD LENGTH=233	AT4G31300.1,AT4G31300.2,AT4G31300.3	TAIR10_pep_20101214_contaminants.fasta	25151.4	1	3	3	3	0.00234	0.142
201211Orbi_Dave_Gelsample2	Uncategorized Sample	BioSample 1	S35 (F021017)	| Symbols: CA2, CA18, BETA CA2 | carbonic anhydrase 2 | chr5:4760536-4762382 FORWARD LENGTH=259	AT5G14740.2	TAIR10_pep_20101214_contaminants.fasta	28344.7	1	2	2	2	0.00156	0.1
201211Orbi_Dave_Gelsample2	Uncategorized Sample	BioSample 1	S37 (F021019)	| Symbols: PYR1, RCAR11 | Polyketide cyclase/dehydrase and lipid transport superfamily protein | chr4:9928792-9929367 FORWARD LENGTH=191	AT4G17870.1	TAIR10_pep_20101214_contaminants.fasta	21575	1	15	19	60	0.047	0.56
201211Orbi_Dave_Gelsample2	Uncategorized Sample	BioSample 1	S37 (F021019)	| Symbols: PBA1 | N-terminal nucleophile aminohydrolases (Ntn hydrolases) superfamily protein | chr4:15188927-15190935 FORWARD LENGTH=233	AT4G31300.1,AT4G31300.2,AT4G31300.3	TAIR10_pep_20101214_contaminants.fasta	25151.4	1	8	8	17	0.0133	0.33
201211Orbi_Dave_Gelsample2	Uncategorized Sample	BioSample 1	S37 (F021019)	| Symbols: | elongation factor P (EF-P) family protein | chr3:2654788-2656154 REVERSE LENGTH=236	AT3G08740.1	TAIR10_pep_20101214_contaminants.fasta	26228.6	1	9	9	15	0.0117	0.386
201211Orbi_Dave_Gelsample2	Uncategorized Sample	BioSample 1	S37 (F021019)	| Symbols: | Mog1/PsbP/DUF1795-like photosystem II reaction center PsbP family protein | chr1:28960576-28961875 REVERSE LENGTH=260	AT1G77090.1	TAIR10_pep_20101214_contaminants.fasta	28501.5	1	8	8	15	0.0117	0.285
201211Orbi_Dave_Gelsample2	Uncategorized Sample	BioSample 1	S37 (F021019)	| Symbols: ATARLB1, ATGB1, GB1 | GTP-binding protein 1 | chr5:21205567-21206840 FORWARD LENGTH=205	AT5G52210.1,AT5G52210.2	TAIR10_pep_20101214_contaminants.fasta	23141.9	1	6	7	14	0.011	0.38
201211Orbi_Dave_Gelsample2	Uncategorized Sample	BioSample 1	S37 (F021019)	| Symbols: | Mog1/PsbP/DUF1795-like photosystem II reaction center PsbP family protein | chr3:20984807-20985913 FORWARD LENGTH=262	AT3G56650.1	TAIR10_pep_20101214_contaminants.fasta	28630.3	1	6	7	13	0.0102	0.298
201211Orbi_Dave_Gelsample2	Uncategorized Sample	BioSample 1	S37 (F021019)	| Symbols: | Cytidine/deoxycytidylate deaminase family protein | chr5:10044209-10045755 REVERSE LENGTH=185	AT5G28050.1,AT5G28050.2	TAIR10_pep_20101214_contaminants.fasta	20001.5	1	5	6	12	0.0094	0.308
201211Orbi_Dave_Gelsample2	Uncategorized Sample	BioSample 1	S37 (F021019)	| Symbols: ANNAT1, OXY5, ATOXY5 | annexin 1 | chr1:13225304-13226939 FORWARD LENGTH=317	AT1G35720.1	TAIR10_pep_20101214_contaminants.fasta	36204.9	1	5	5	9	0.00705	0.167
201211Orbi_Dave_Gelsample2	Uncategorized Sample	BioSample 1	S37 (F021019)	| Symbols: | Adenine nucleotide alpha hydrolases-like superfamily protein | chr3:208506-209921 FORWARD LENGTH=175	AT3G01520.1	TAIR10_pep_20101214_contaminants.fasta	19568	1	4	4	8	0.00626	0.217
201211Orbi_Dave_Gelsample2	Uncategorized Sample	BioSample 1	S37 (F021019)	| Symbols: ARA7, ARA-7, ATRABF2B, ATRAB5B, RABF2B, ATRAB-F2B, RAB-F2B | Ras-related small GTP-binding family protein | chr4:10687441-10689449 REVERSE LENGTH=200	AT4G19640.1	TAIR10_pep_20101214_contaminants.fasta	21872.9	1	4	4	7	0.00548	0.225
201211Orbi_Dave_Gelsample2	Uncategorized Sample	BioSample 1	S37 (F021019)	| Symbols: ATGSTU19, GST8, GSTU19 | glutathione S-transferase TAU 19 | chr1:29486659-29487819 REVERSE LENGTH=219	AT1G78380.1	TAIR10_pep_20101214_contaminants.fasta	25651.7	1	4	4	7	0.00548	0.183
201211Orbi_Dave_Gelsample2	Uncategorized Sample	BioSample 1	S37 (F021019)	| Symbols: ROC4 | rotamase CYP 4 | chr3:22973708-22975139 FORWARD LENGTH=260	AT3G62030.1,AT3G62030.2,AT3G62030.3	TAIR10_pep_20101214_contaminants.fasta	28208.1	1	4	4	7	0.00548	0.135
201211Orbi_Dave_Gelsample2	Uncategorized Sample	BioSample 1	S37 (F021019)	| Symbols: GGT1, AOAT1, GGAT1 | glutamate:glyoxylate aminotransferase | chr1:8268720-8271329 REVERSE LENGTH=481	AT1G23310.1	TAIR10_pep_20101214_contaminants.fasta	53302.6	1	4	4	7	0.00548	0.0748
201211Orbi_Dave_Gelsample2	Uncategorized Sample	BioSample 1	S37 (F021019)	| Symbols: ATGSTF8, ATGSTF5, GST6, GSTF8 | glutathione S-transferase phi 8 | chr2:19558213-19559266 FORWARD LENGTH=263	AT2G47730.1	TAIR10_pep_20101214_contaminants.fasta	29232.6	1	4	4	7	0.00548	0.137
201211Orbi_Dave_Gelsample2	Uncategorized Sample	BioSample 1	S37 (F021019)	| Symbols: | unknown protein; BEST Arabidopsis thaliana protein match is: unknown protein (TAIR:AT2G35830.2); Has 153 Blast hits to 153 proteins in 52 species: Archae - 0; Bacteria - 62; Metazoa - 0; Fungi - 0; Plants - 82; Viruses - 0; Other Eukaryotes - 9 (source: NCBI BLink). | chr2:15049152-15050067 FORWARD LENGTH=199	AT2G35810.1	TAIR10_pep_20101214_contaminants.fasta	22028.4	1	3	3	6	0.0047	0.176
201211Orbi_Dave_Gelsample2	Uncategorized Sample	BioSample 1	S37 (F021019)	| Symbols: | Ribosomal protein L6 family | chr1:12010986-12012223 FORWARD LENGTH=194	AT1G33120.1,AT1G33140.1,AT4G10450.1	TAIR10_pep_20101214_contaminants.fasta	22018.5	1	3	3	6	0.0047	0.134
201211Orbi_Dave_Gelsample2	Uncategorized Sample	BioSample 1	S37 (F021019)	| Symbols: | N-terminal nucleophile aminohydrolases (Ntn hydrolases) superfamily protein | chr5:2593242-2594586 REVERSE LENGTH=315	AT5G08100.1	TAIR10_pep_20101214_contaminants.fasta	33027.3	1	3	3	6	0.0047	0.114
201211Orbi_Dave_Gelsample2	Uncategorized Sample	BioSample 1	S37 (F021019)	| Symbols: BPA1 | binding partner of acd11 1 | chr5:5536042-5538026 FORWARD LENGTH=259	AT5G16840.1,AT5G16840.2,AT5G16840.3	TAIR10_pep_20101214_contaminants.fasta	27233.4	1	3	3	5	0.00392	0.127
201211Orbi_Dave_Gelsample2	Uncategorized Sample	BioSample 1	S37 (F021019)	| Symbols: PYL1, RCAR12 | PYR1-like 1 | chr5:18984063-18984728 REVERSE LENGTH=221	AT5G46790.1	TAIR10_pep_20101214_contaminants.fasta	25360.5	1	2	2	4	0.00313	0.154
201211Orbi_Dave_Gelsample2	Uncategorized Sample	BioSample 1	S37 (F021019)	| Symbols: MSD1, MEE33, ATMSD1 | manganese superoxide dismutase 1 | chr3:3418015-3419581 FORWARD LENGTH=231	AT3G10920.1,AT3G10920.2	TAIR10_pep_20101214_contaminants.fasta	25444.1	1	3	3	4	0.00313	0.173
201211Orbi_Dave_Gelsample2	Uncategorized Sample	BioSample 1	S37 (F021019)	| Symbols: ATRABD2B, ATRAB1A, RAB1A | RAB GTPase homolog 1A | chr5:19167029-19168718 FORWARD LENGTH=202	AT5G47200.1	TAIR10_pep_20101214_contaminants.fasta	22313.8	1	2	2	3	0.00235	0.0842
201211Orbi_Dave_Gelsample2	Uncategorized Sample	BioSample 1	S37 (F021019)	| Symbols: HPR, ATHPR1 | hydroxypyruvate reductase | chr1:25493418-25495720 FORWARD LENGTH=386	AT1G68010.1	TAIR10_pep_20101214_contaminants.fasta	42248.5	1	3	3	3	0.00235	0.127
201211Orbi_Dave_Gelsample2	Uncategorized Sample	BioSample 1	S37 (F021019)	| Symbols: | Thioredoxin superfamily protein | chr5:26344097-26346057 REVERSE LENGTH=275	AT5G65840.1	TAIR10_pep_20101214_contaminants.fasta	29884.2	1	2	2	3	0.00235	0.08
201211Orbi_Dave_Gelsample2	Uncategorized Sample	BioSample 1	S37 (F021019)	| Symbols: ATGSTF6, GST1, ERD11, ATGSTF3, GSTF6, ATGST1 | glutathione S-transferase 6 | chr1:661363-662191 REVERSE LENGTH=208	AT1G02930.1,AT1G02930.2	TAIR10_pep_20101214_contaminants.fasta	23486.3	0.999	2	2	3	0.00235	0.0865
201211Orbi_Dave_Gelsample2	Uncategorized Sample	BioSample 1	S37 (F021019)	| Symbols: ATTIL, TIL | temperature-induced lipocalin | chr5:23500512-23501156 REVERSE LENGTH=186	AT5G58070.1	TAIR10_pep_20101214_contaminants.fasta	21434.8	0.999	2	2	2	0.00157	0.102
201211Orbi_Dave_Gelsample2	Uncategorized Sample	BioSample 1	S37 (F021019)	| Symbols: FSD1, ATFSD1 | Fe superoxide dismutase 1 | chr4:12884649-12886501 REVERSE LENGTH=212	AT4G25100.1,AT4G25100.2,AT4G25100.3,AT4G25100.4,AT4G25100.5	TAIR10_pep_20101214_contaminants.fasta	23791.5	0.999	2	2	2	0.00157	0.0613
201211Orbi_Dave_Gelsample2	Uncategorized Sample	BioSample 1	S38 (F021020)	| Symbols: AOC2 | allene oxide cyclase 2 | chr3:9406975-9407839 FORWARD LENGTH=253	AT3G25770.1	TAIR10_pep_20101214_contaminants.fasta	27636.5	1	10	13	29	0.025	0.395
201211Orbi_Dave_Gelsample2	Uncategorized Sample	BioSample 1	S38 (F021020)	| Symbols: | Adenine nucleotide alpha hydrolases-like superfamily protein | chr3:3776371-3777393 FORWARD LENGTH=199	AT3G11930.1,AT3G11930.2,AT3G11930.3,AT3G11930.4	TAIR10_pep_20101214_contaminants.fasta	21457.5	1	8	9	24	0.0207	0.337
201211Orbi_Dave_Gelsample2	Uncategorized Sample	BioSample 1	S38 (F021020)	| Symbols: ATPE | ATP synthase epsilon chain | chrC:52265-52663 REVERSE LENGTH=132	ATCG00470.1	TAIR10_pep_20101214_contaminants.fasta	14499.3	1	5	8	19	0.0164	0.477
201211Orbi_Dave_Gelsample2	Uncategorized Sample	BioSample 1	S38 (F021020)	| Symbols: | Mog1/PsbP/DUF1795-like photosystem II reaction center PsbP family protein | chr3:23459372-23459803 REVERSE LENGTH=143	AT3G63540.1	TAIR10_pep_20101214_contaminants.fasta	16279.3	1	5	7	18	0.0155	0.49
201211Orbi_Dave_Gelsample2	Uncategorized Sample	BioSample 1	S38 (F021020)	| Symbols: | ATPase, F1 complex, alpha subunit protein | chr2:3361474-3364028 FORWARD LENGTH=777	AT2G07698.1	TAIR10_pep_20101214_contaminants.fasta	85935.7	1	8	8	16	0.0138	0.102
201211Orbi_Dave_Gelsample2	Uncategorized Sample	BioSample 1	S38 (F021020)	| Symbols: MLP43 | MLP-like protein 43 | chr1:26725912-26726489 REVERSE LENGTH=158	AT1G70890.1	TAIR10_pep_20101214_contaminants.fasta	17889.2	1	6	6	14	0.0121	0.367
201211Orbi_Dave_Gelsample2	Uncategorized Sample	BioSample 1	S38 (F021020)	| Symbols: GLP3, GLP3A, GLP3B, ATGER3, GER3 | germin 3 | chr5:6975315-6975950 REVERSE LENGTH=211	AT5G20630.1	TAIR10_pep_20101214_contaminants.fasta	21836.9	1	4	6	13	0.0112	0.294
201211Orbi_Dave_Gelsample2	Uncategorized Sample	BioSample 1	S38 (F021020)	| Symbols: ATGPX6, PHGPX, LSC803, GPX6 | glutathione peroxidase 6 | chr4:7010021-7011330 REVERSE LENGTH=232	AT4G11600.1	TAIR10_pep_20101214_contaminants.fasta	25585.5	1	6	6	11	0.0095	0.25
201211Orbi_Dave_Gelsample2	Uncategorized Sample	BioSample 1	S38 (F021020)	| Symbols: LEJ1, CDCP1 | Cystathionine beta-synthase (CBS) family protein | chr4:16341194-16342893 FORWARD LENGTH=238	AT4G34120.1	TAIR10_pep_20101214_contaminants.fasta	25956.4	1	3	3	5	0.00432	0.139
201211Orbi_Dave_Gelsample2	Uncategorized Sample	BioSample 1	S38 (F021020)	| Symbols: AOC1, ERD12 | allene oxide cyclase 1 | chr3:9403972-9405105 FORWARD LENGTH=254	AT3G25760.1	TAIR10_pep_20101214_contaminants.fasta	27802.8	1	3	3	4	0.00345	0.307
201211Orbi_Dave_Gelsample2	Uncategorized Sample	BioSample 1	S38 (F021020)	| Symbols: | Ribulose bisphosphate carboxylase (small chain) family protein | chr5:15377501-15378306 REVERSE LENGTH=181	AT5G38410.1,AT5G38410.2,AT5G38410.3,AT5G38420.1	TAIR10_pep_20101214_contaminants.fasta	20350.6	1	3	3	3	0.00259	0.16
201211Orbi_Dave_Gelsample2	Uncategorized Sample	BioSample 1	S39 (F021021)	| Symbols: CCH | copper chaperone | chr3:20863460-20864402 REVERSE LENGTH=121	AT3G56240.1	TAIR10_pep_20101214_contaminants.fasta	12969.8	1	10	13	37	0.0344	0.727
201211Orbi_Dave_Gelsample2	Uncategorized Sample	BioSample 1	S39 (F021021)	| Symbols: ATPD | ATP synthase delta-subunit gene | chr4:6100799-6101503 FORWARD LENGTH=234	AT4G09650.1	TAIR10_pep_20101214_contaminants.fasta	25669.1	1	4	4	10	0.0093	0.162
201211Orbi_Dave_Gelsample2	Uncategorized Sample	BioSample 1	S39 (F021021)	| Symbols: ATB5-B, B5 #3, ATCB5-D, CB5-D | cytochrome B5 isoform D | chr5:19789249-19790180 REVERSE LENGTH=140	AT5G48810.1	TAIR10_pep_20101214_contaminants.fasta	15097.4	1	4	5	7	0.00651	0.429
201211Orbi_Dave_Gelsample2	Uncategorized Sample	BioSample 1	S39 (F021021)	| Symbols: | Nuclear transport factor 2 (NTF2) family protein | chr3:2839080-2840294 FORWARD LENGTH=244	AT3G09250.1,AT3G09250.2	TAIR10_pep_20101214_contaminants.fasta	27507.8	1	5	5	7	0.00651	0.221
201211Orbi_Dave_Gelsample2	Uncategorized Sample	BioSample 1	S39 (F021021)	| Symbols: LHCA4, CAB4 | light-harvesting chlorophyll-protein complex I subunit A4 | chr3:17493622-17494773 REVERSE LENGTH=251	AT3G47470.1	TAIR10_pep_20101214_contaminants.fasta	27734.4	1	3	3	7	0.00651	0.191
201211Orbi_Dave_Gelsample2	Uncategorized Sample	BioSample 1	S39 (F021021)	| Symbols: CLPP1, PCLPP | plastid-encoded CLP P | chrC:69910-71882 REVERSE LENGTH=196	ATCG00670.1	TAIR10_pep_20101214_contaminants.fasta	22098.1	1	3	3	5	0.00465	0.138
201211Orbi_Dave_Gelsample2	Uncategorized Sample	BioSample 1	S39 (F021021)	| Symbols: emb2394 | Ribosomal protein L6 family | chr1:1502515-1503738 REVERSE LENGTH=223	AT1G05190.1	TAIR10_pep_20101214_contaminants.fasta	24705.8	1	3	3	5	0.00465	0.139
201211Orbi_Dave_Gelsample2	Uncategorized Sample	BioSample 1	S39 (F021021)	| Symbols: | Ribosomal protein S7e family protein | chr1:18059854-18060935 REVERSE LENGTH=191	AT1G48830.1,AT1G48830.2	TAIR10_pep_20101214_contaminants.fasta	21922.8	1	2	2	5	0.00465	0.089
201211Orbi_Dave_Gelsample2	Uncategorized Sample	BioSample 1	S39 (F021021)	| Symbols: | ATPase, F1 complex, delta/epsilon subunit | chr5:19090384-19092034 FORWARD LENGTH=203	AT5G47030.1	TAIR10_pep_20101214_contaminants.fasta	21547.8	1	3	3	4	0.00372	0.167
201211Orbi_Dave_Gelsample2	Uncategorized Sample	BioSample 1	S39 (F021021)	| Symbols: ATRABD2B, ATRAB1A, RAB1A | RAB GTPase homolog 1A | chr5:19167029-19168718 FORWARD LENGTH=202	AT5G47200.1	TAIR10_pep_20101214_contaminants.fasta	22313.8	1	2	2	3	0.00279	0.134
201211Orbi_Dave_Gelsample2	Uncategorized Sample	BioSample 1	S39 (F021021)	| Symbols: | AIG2-like (avirulence induced gene) family protein | chr3:10976359-10977370 REVERSE LENGTH=165	AT3G28950.1	TAIR10_pep_20101214_contaminants.fasta	18618.3	1	2	2	2	0.00186	0.182
201211Orbi_Dave_Gelsample2	Uncategorized Sample	BioSample 1	S42 (F021024)	| Symbols: PETC, PGR1 | photosynthetic electron transfer C | chr4:1440314-1441717 FORWARD LENGTH=229	AT4G03280.1,AT4G03280.2	TAIR10_pep_20101214_contaminants.fasta	24366.3	1	7	9	22	0.0239	0.441
201211Orbi_Dave_Gelsample2	Uncategorized Sample	BioSample 1	S42 (F021024)	| Symbols: | Thioesterase superfamily protein | chr5:3185819-3187159 FORWARD LENGTH=219	AT5G10160.1	TAIR10_pep_20101214_contaminants.fasta	24123.6	1	6	8	18	0.0195	0.269
201211Orbi_Dave_Gelsample2	Uncategorized Sample	BioSample 1	S42 (F021024)	| Symbols: | Adenine nucleotide alpha hydrolases-like superfamily protein | chr1:3154603-3155834 FORWARD LENGTH=171	AT1G09740.1	TAIR10_pep_20101214_contaminants.fasta	18149.2	1	5	6	17	0.0185	0.298
201211Orbi_Dave_Gelsample2	Uncategorized Sample	BioSample 1	S42 (F021024)	| Symbols: PRXIIF, ATPRXIIF | peroxiredoxin IIF | chr3:1826311-1827809 REVERSE LENGTH=201	AT3G06050.1	TAIR10_pep_20101214_contaminants.fasta	21446.1	1	8	9	14	0.0152	0.502
201211Orbi_Dave_Gelsample2	Uncategorized Sample	BioSample 1	S42 (F021024)	| Symbols: | plastid developmental protein DAG, putative | chr1:11784108-11785430 FORWARD LENGTH=229	AT1G32580.1	TAIR10_pep_20101214_contaminants.fasta	26025.4	1	5	5	11	0.0119	0.183
201211Orbi_Dave_Gelsample2	Uncategorized Sample	BioSample 1	S43 (F021040)	| Symbols: | FKBP-like peptidyl-prolyl cis-trans isomerase family protein | chr2:18073995-18075385 REVERSE LENGTH=223	AT2G43560.1	TAIR10_pep_20101214_contaminants.fasta	23564.9	1	10	12	39	0.0524	0.457
201211Orbi_Dave_Gelsample2	Uncategorized Sample	BioSample 1	S43 (F021040)	| Symbols: MLP43 | MLP-like protein 43 | chr1:26725912-26726489 REVERSE LENGTH=158	AT1G70890.1	TAIR10_pep_20101214_contaminants.fasta	17889.2	1	6	6	14	0.0188	0.367
201211Orbi_Dave_Gelsample2	Uncategorized Sample	BioSample 1	S43 (F021040)	| Symbols: ATPD | ATP synthase delta-subunit gene | chr4:6100799-6101503 FORWARD LENGTH=234	AT4G09650.1	TAIR10_pep_20101214_contaminants.fasta	25669.1	1	3	3	5	0.00672	0.128
201211Orbi_Dave_Gelsample2	Uncategorized Sample	BioSample 1	S43 (F021040)	| Symbols: | plastid developmental protein DAG, putative | chr1:3847273-3848938 FORWARD LENGTH=232	AT1G11430.1	TAIR10_pep_20101214_contaminants.fasta	26201.5	1	2	2	2	0.00269	0.138
201211Orbi_Dave_Gelsample2	Uncategorized Sample	BioSample 1	S44 (F021041)	| Symbols: | Double Clp-N motif protein | chr4:7228269-7229898 REVERSE LENGTH=241	AT4G12060.1	TAIR10_pep_20101214_contaminants.fasta	26562.1	1	11	14	48	0.0557	0.436
201211Orbi_Dave_Gelsample2	Uncategorized Sample	BioSample 1	S44 (F021041)	| Symbols: | Double Clp-N motif protein | chr4:12972747-12974580 FORWARD LENGTH=238	AT4G25370.1	TAIR10_pep_20101214_contaminants.fasta	26051.1	1	7	8	15	0.0174	0.248
201211Orbi_Dave_Gelsample2	Uncategorized Sample	BioSample 1	S44 (F021041)	| Symbols: MLP43 | MLP-like protein 43 | chr1:26725912-26726489 REVERSE LENGTH=158	AT1G70890.1	TAIR10_pep_20101214_contaminants.fasta	17889.2	1	6	6	11	0.0128	0.354
201211Orbi_Dave_Gelsample2	Uncategorized Sample	BioSample 1	S44 (F021041)	| Symbols: ROC4 | rotamase CYP 4 | chr3:22973708-22975139 FORWARD LENGTH=260	AT3G62030.1,AT3G62030.2,AT3G62030.3	TAIR10_pep_20101214_contaminants.fasta	28208.1	1	6	6	11	0.0128	0.223
201211Orbi_Dave_Gelsample2	Uncategorized Sample	BioSample 1	S44 (F021041)	| Symbols: RPL16A | ribosomal protein large subunit 16A | chr2:17791794-17792946 FORWARD LENGTH=182	AT2G42740.1,AT3G58700.1,AT4G18730.1,AT5G45775.1,AT5G45775.2	TAIR10_pep_20101214_contaminants.fasta	20831.6	1	5	5	7	0.00813	0.291
201211Orbi_Dave_Gelsample2	Uncategorized Sample	BioSample 1	S44 (F021041)	| Symbols: PETC, PGR1 | photosynthetic electron transfer C | chr4:1440314-1441717 FORWARD LENGTH=229	AT4G03280.1,AT4G03280.2	TAIR10_pep_20101214_contaminants.fasta	24366.3	1	3	3	3	0.00348	0.197
201211Orbi_Dave_Gelsample2	Uncategorized Sample	BioSample 1	S45 (F021042)	| Symbols: | Polyketide cyclase/dehydrase and lipid transport superfamily protein | chr4:12332846-12333656 REVERSE LENGTH=151	AT4G23670.1	TAIR10_pep_20101214_contaminants.fasta	17517.6	1	13	19	80	0.0823	0.649
201211Orbi_Dave_Gelsample2	Uncategorized Sample	BioSample 1	S45 (F021042)	| Symbols: | Polyketide cyclase/dehydrase and lipid transport superfamily protein | chr4:12336416-12337417 REVERSE LENGTH=151	AT4G23680.1	TAIR10_pep_20101214_contaminants.fasta	17473.4	1	7	9	19	0.0195	0.55
201211Orbi_Dave_Gelsample2	Uncategorized Sample	BioSample 1	S45 (F021042)	| Symbols: ATPE | ATP synthase epsilon chain | chrC:52265-52663 REVERSE LENGTH=132	ATCG00470.1	TAIR10_pep_20101214_contaminants.fasta	14499.3	1	4	4	6	0.00617	0.409
201211Orbi_Dave_Gelsample2	Uncategorized Sample	BioSample 1	S45 (F021042)	| Symbols: | Double Clp-N motif protein | chr4:7228269-7229898 REVERSE LENGTH=241	AT4G12060.1	TAIR10_pep_20101214_contaminants.fasta	26562.1	1	3	3	4	0.00412	0.154
201211Orbi_Dave_Gelsample2	Uncategorized Sample	BioSample 1	S46 (F021043)	| Symbols: MLP328 | MLP-like protein 328 | chr2:235992-236881 FORWARD LENGTH=151	AT2G01520.1	TAIR10_pep_20101214_contaminants.fasta	17513	1	9	16	64	0.0549	0.682
201211Orbi_Dave_Gelsample2	Uncategorized Sample	BioSample 1	S46 (F021043)	| Symbols: AHB2, GLB2, ARATH GLB2, NSHB2, ATGLB2, HB2 | haemoglobin 2 | chr3:3276516-3277765 REVERSE LENGTH=158	AT3G10520.1	TAIR10_pep_20101214_contaminants.fasta	17871.8	1	4	4	6	0.00515	0.291
201211Orbi_Dave_Gelsample2	Uncategorized Sample	BioSample 1	S47 (F021044)	| Symbols: PQL1, PQL2 | PsbQ-like 1 | chr3:168478-169407 FORWARD LENGTH=220	AT3G01440.1	TAIR10_pep_20101214_contaminants.fasta	24783	1	10	12	26	0.0399	0.441
201211Orbi_Dave_Gelsample2	Uncategorized Sample	BioSample 1	S47 (F021044)	| Symbols: COS1 | 6,7-dimethyl-8-ribityllumazine synthase / DMRL synthase / lumazine synthase / riboflavin synthase | chr2:18224304-18225917 FORWARD LENGTH=227	AT2G44050.1	TAIR10_pep_20101214_contaminants.fasta	24024.4	1	4	4	7	0.0107	0.119
201211Orbi_Dave_Gelsample2	Uncategorized Sample	BioSample 1	S47 (F021044)	| Symbols: | Ribulose bisphosphate carboxylase (small chain) family protein | chr5:15377501-15378306 REVERSE LENGTH=181	AT5G38410.1,AT5G38410.2,AT5G38410.3,AT5G38420.1	TAIR10_pep_20101214_contaminants.fasta	20350.6	1	4	4	7	0.0107	0.26
201211Orbi_Dave_Gelsample2	Uncategorized Sample	BioSample 1	S47 (F021044)	| Symbols: NDPK1 | Nucleoside diphosphate kinase family protein | chr4:5923424-5924366 FORWARD LENGTH=169	AT4G09320.1	TAIR10_pep_20101214_contaminants.fasta	18814.3	1	3	3	4	0.00613	0.201
201211Orbi_Dave_Gelsample2	Uncategorized Sample	BioSample 1	S48 (F021045)	| Symbols: NDPK1 | Nucleoside diphosphate kinase family protein | chr4:5923424-5924366 FORWARD LENGTH=169	AT4G09320.1	TAIR10_pep_20101214_contaminants.fasta	18814.3	1	13	16	69	0.0706	0.609
201211Orbi_Dave_Gelsample2	Uncategorized Sample	BioSample 1	S49 (F021046)	| Symbols: | Ribulose bisphosphate carboxylase (small chain) family protein | chr5:15377501-15378306 REVERSE LENGTH=181	AT5G38410.1,AT5G38410.2,AT5G38410.3,AT5G38420.1	TAIR10_pep_20101214_contaminants.fasta	20350.6	1	7	8	15	0.0316	0.403
201211Orbi_Dave_Gelsample2	Uncategorized Sample	BioSample 1	S49 (F021046)	| Symbols: | Tetratricopeptide repeat (TPR)-like superfamily protein | chr2:18524419-18526502 FORWARD LENGTH=224	AT2G44920.2	TAIR10_pep_20101214_contaminants.fasta	23779.1	1	6	6	10	0.0211	0.312
201211Orbi_Dave_Gelsample2	Uncategorized Sample	BioSample 1	S49 (F021046)	| Symbols: | Ribosomal protein L14 | chr4:13594104-13595187 REVERSE LENGTH=134	AT4G27090.1	TAIR10_pep_20101214_contaminants.fasta	15505.9	1	4	4	9	0.0189	0.313
201211Orbi_Dave_Gelsample2	Uncategorized Sample	BioSample 1	S49 (F021046)	| Symbols: NDPK1 | Nucleoside diphosphate kinase family protein | chr4:5923424-5924366 FORWARD LENGTH=169	AT4G09320.1	TAIR10_pep_20101214_contaminants.fasta	18814.3	1	4	4	8	0.0168	0.207
201211Orbi_Dave_Gelsample2	Uncategorized Sample	BioSample 1	S49 (F021046)	| Symbols: | Ribosomal protein L7Ae/L30e/S12e/Gadd45 family protein | chr1:13614890-13616233 FORWARD LENGTH=112	AT1G36240.1,AT1G77940.1,AT3G18740.1	TAIR10_pep_20101214_contaminants.fasta	12318	1	3	3	6	0.0126	0.295
201211Orbi_Dave_Gelsample2	Uncategorized Sample	BioSample 1	S49 (F021046)	| Symbols: | Ribosomal L22e protein family | chr3:1614641-1615204 FORWARD LENGTH=124	AT3G05560.1,AT3G05560.2,AT3G05560.3	TAIR10_pep_20101214_contaminants.fasta	14018.9	1	3	3	5	0.0105	0.29
201211Orbi_Dave_Gelsample2	Uncategorized Sample	BioSample 1	S49 (F021046)	| Symbols: RBCS1A | ribulose bisphosphate carboxylase small chain 1A | chr1:25048465-25049249 REVERSE LENGTH=180	AT1G67090.1	TAIR10_pep_20101214_contaminants.fasta	20216.6	0.999	2	2	2	0.00421	0.3
201211Orbi_Dave_Gelsample2	Uncategorized Sample	BioSample 1	S50 (F021047)	| Symbols: PGK1 | phosphoglycerate kinase 1 | chr3:4061127-4063140 REVERSE LENGTH=481	AT3G12780.1	TAIR10_pep_20101214_contaminants.fasta	50113.1	1	30	42	83	0.0528	0.692
201211Orbi_Dave_Gelsample2	Uncategorized Sample	BioSample 1	S50 (F021047)	| Symbols: GAPB | glyceraldehyde-3-phosphate dehydrogenase B subunit | chr1:16127552-16129584 FORWARD LENGTH=447	AT1G42970.1	TAIR10_pep_20101214_contaminants.fasta	47659.3	1	20	24	38	0.0242	0.418
201211Orbi_Dave_Gelsample2	Uncategorized Sample	BioSample 1	S50 (F021047)	| Symbols: GS2, GLN2, ATGSL1 | glutamine synthetase 2 | chr5:13831220-13833239 FORWARD LENGTH=430	AT5G35630.1,AT5G35630.2,AT5G35630.3	TAIR10_pep_20101214_contaminants.fasta	47411.3	1	17	22	34	0.0216	0.344
201211Orbi_Dave_Gelsample2	Uncategorized Sample	BioSample 1	S50 (F021047)	| Symbols: | lactate/malate dehydrogenase family protein | chr5:23580010-23582287 REVERSE LENGTH=443	AT5G58330.1,AT5G58330.2	TAIR10_pep_20101214_contaminants.fasta	48230.2	1	17	22	31	0.0197	0.412
201211Orbi_Dave_Gelsample2	Uncategorized Sample	BioSample 1	S50 (F021047)	| Symbols: RCA | rubisco activase | chr2:16570951-16573345 REVERSE LENGTH=474	AT2G39730.1	TAIR10_pep_20101214_contaminants.fasta	51982	1	13	15	31	0.0197	0.312
201211Orbi_Dave_Gelsample2	Uncategorized Sample	BioSample 1	S50 (F021047)	| Symbols: ACT7 | actin 7 | chr5:3052809-3054220 FORWARD LENGTH=377	AT5G09810.1	TAIR10_pep_20101214_contaminants.fasta	41736.6	1	14	15	29	0.0184	0.385
201211Orbi_Dave_Gelsample2	Uncategorized Sample	BioSample 1	S50 (F021047)	| Symbols: | Aldolase-type TIM barrel family protein | chr5:4302080-4304212 REVERSE LENGTH=438	AT5G13420.1	TAIR10_pep_20101214_contaminants.fasta	47700.3	1	13	14	25	0.0159	0.354
201211Orbi_Dave_Gelsample2	Uncategorized Sample	BioSample 1	S50 (F021047)	| Symbols: Fes1A | Fes1A | chr3:2871216-2873109 FORWARD LENGTH=363	AT3G09350.1	TAIR10_pep_20101214_contaminants.fasta	40397	1	9	10	20	0.0127	0.292
201211Orbi_Dave_Gelsample2	Uncategorized Sample	BioSample 1	S50 (F021047)	| Symbols: | Serine protease inhibitor (SERPIN) family protein | chr1:17558271-17560061 FORWARD LENGTH=391	AT1G47710.1	TAIR10_pep_20101214_contaminants.fasta	42640.3	1	13	13	19	0.0121	0.45
201211Orbi_Dave_Gelsample2	Uncategorized Sample	BioSample 1	S50 (F021047)	| Symbols: ATIMD3, IMD3, IPMDH1 | isopropylmalate dehydrogenase 3 | chr1:11142843-11144617 REVERSE LENGTH=404	AT1G31180.1	TAIR10_pep_20101214_contaminants.fasta	43849.1	1	11	11	18	0.0114	0.282
201211Orbi_Dave_Gelsample2	Uncategorized Sample	BioSample 1	S50 (F021047)	| Symbols: ATRAB8D, ATRABE1B, RABE1b | RAB GTPase homolog E1B | chr4:10990036-10991466 FORWARD LENGTH=476	AT4G20360.1	TAIR10_pep_20101214_contaminants.fasta	51630.7	1	9	10	16	0.0102	0.212
201211Orbi_Dave_Gelsample2	Uncategorized Sample	BioSample 1	S50 (F021047)	| Symbols: ADK1, ATADK1 | adenosine kinase 1 | chr3:3012122-3014624 FORWARD LENGTH=344	AT3G09820.1,AT5G03300.1	TAIR10_pep_20101214_contaminants.fasta	37846.4	1	7	8	15	0.00954	0.241
201211Orbi_Dave_Gelsample2	Uncategorized Sample	BioSample 1	S50 (F021047)	| Symbols: YLS5 | Class I glutamine amidotransferase-like superfamily protein | chr2:16233629-16235207 REVERSE LENGTH=389	AT2G38860.1,AT2G38860.2	TAIR10_pep_20101214_contaminants.fasta	41668.3	1	9	9	15	0.00954	0.206
201211Orbi_Dave_Gelsample2	Uncategorized Sample	BioSample 1	S50 (F021047)	| Symbols: | ATPase, V0/A0 complex, subunit C/D | chr3:10778025-10780350 FORWARD LENGTH=351	AT3G28715.1	TAIR10_pep_20101214_contaminants.fasta	40788.9	1	8	9	14	0.0089	0.293
201211Orbi_Dave_Gelsample2	Uncategorized Sample	BioSample 1	S50 (F021047)	| Symbols: FIB4 | Plastid-lipid associated protein PAP / fibrillin family protein | chr3:8376636-8378225 REVERSE LENGTH=284	AT3G23400.1	TAIR10_pep_20101214_contaminants.fasta	30456	1	8	8	14	0.0089	0.352
201211Orbi_Dave_Gelsample2	Uncategorized Sample	BioSample 1	S50 (F021047)	| Symbols: ATSGT1B, ETA3, RPR1, EDM1, SGT1B | phosphatase-related | chr4:6851515-6853719 REVERSE LENGTH=358	AT4G11260.1	TAIR10_pep_20101214_contaminants.fasta	39763.5	1	5	6	10	0.00636	0.151
201211Orbi_Dave_Gelsample2	Uncategorized Sample	BioSample 1	S50 (F021047)	| Symbols: VEP1, AWI31 | NAD(P)-binding Rossmann-fold superfamily protein | chr4:12565219-12566474 FORWARD LENGTH=388	AT4G24220.1,AT4G24220.2	TAIR10_pep_20101214_contaminants.fasta	44231.1	1	6	7	10	0.00636	0.168
201211Orbi_Dave_Gelsample2	Uncategorized Sample	BioSample 1	S50 (F021047)	| Symbols: PRK | phosphoribulokinase | chr1:11532668-11534406 FORWARD LENGTH=395	AT1G32060.1	TAIR10_pep_20101214_contaminants.fasta	44465.3	1	6	6	10	0.00636	0.152
201211Orbi_Dave_Gelsample2	Uncategorized Sample	BioSample 1	S50 (F021047)	| Symbols: ATIMD2, IMD2 | isopropylmalate dehydrogenase 2 | chr1:30287833-30290126 FORWARD LENGTH=405	AT1G80560.1	TAIR10_pep_20101214_contaminants.fasta	43371.6	1	4	5	7	0.00445	0.267
201211Orbi_Dave_Gelsample2	Uncategorized Sample	BioSample 1	S50 (F021047)	| Symbols: RPT6A, ATSUG1 | regulatory particle triple-A ATPase 6A | chr5:6752144-6754918 FORWARD LENGTH=419	AT5G19990.1,AT5G20000.1	TAIR10_pep_20101214_contaminants.fasta	47248.8	1	3	3	6	0.00381	0.0716
201211Orbi_Dave_Gelsample2	Uncategorized Sample	BioSample 1	S50 (F021047)	| Symbols: ATMDAR2 | Pyridine nucleotide-disulphide oxidoreductase family protein | chr5:922378-924616 REVERSE LENGTH=435	AT5G03630.1	TAIR10_pep_20101214_contaminants.fasta	47481.2	1	3	3	6	0.00381	0.0851
201211Orbi_Dave_Gelsample2	Uncategorized Sample	BioSample 1	S50 (F021047)	| Symbols: | Ribosomal protein L4/L1 family | chr5:657830-659526 FORWARD LENGTH=407	AT5G02870.1,AT5G02870.2	TAIR10_pep_20101214_contaminants.fasta	44722.4	1	4	5	6	0.00381	0.13
201211Orbi_Dave_Gelsample2	Uncategorized Sample	BioSample 1	S50 (F021047)	| Symbols: | programmed cell death 2 C-terminal domain-containing protein | chr5:25914911-25916512 REVERSE LENGTH=380	AT5G64830.1	TAIR10_pep_20101214_contaminants.fasta	42657.5	1	4	4	6	0.00381	0.118
201211Orbi_Dave_Gelsample2	Uncategorized Sample	BioSample 1	S50 (F021047)	| Symbols: ATPGLP1, PGLP1 | 2-phosphoglycolate phosphatase 1 | chr5:14421929-14424430 REVERSE LENGTH=362	AT5G36700.1,AT5G36700.2,AT5G36700.4,AT5G36790.1,AT5G36790.2,AT5G36790.3	TAIR10_pep_20101214_contaminants.fasta	39762.9	1	4	4	6	0.00381	0.11
201211Orbi_Dave_Gelsample2	Uncategorized Sample	BioSample 1	S50 (F021047)	| Symbols: PTAC16 | plastid transcriptionally active 16 | chr3:17228766-17231021 FORWARD LENGTH=510	AT3G46780.1	TAIR10_pep_20101214_contaminants.fasta	54358.6	1	4	4	5	0.00318	0.104
201211Orbi_Dave_Gelsample2	Uncategorized Sample	BioSample 1	S50 (F021047)	| Symbols: CAD4, ATCAD4, CAD, CAD-C | GroES-like zinc-binding alcohol dehydrogenase family protein | chr3:6744859-6747005 FORWARD LENGTH=365	AT3G19450.1	TAIR10_pep_20101214_contaminants.fasta	39097.6	1	4	4	5	0.00318	0.121
201211Orbi_Dave_Gelsample2	Uncategorized Sample	BioSample 1	S50 (F021047)	| Symbols: CBL | cystathionine beta-lyase | chr3:21111939-21114521 REVERSE LENGTH=464	AT3G57050.1,AT3G57050.2	TAIR10_pep_20101214_contaminants.fasta	50430.5	1	4	4	5	0.00318	0.0819
201211Orbi_Dave_Gelsample2	Uncategorized Sample	BioSample 1	S50 (F021047)	| Symbols: | Eukaryotic translation initiation factor 2 subunit 1 | chr2:16829030-16830889 REVERSE LENGTH=344	AT2G40290.1	TAIR10_pep_20101214_contaminants.fasta	38747.9	1	3	3	5	0.00318	0.116
201211Orbi_Dave_Gelsample2	Uncategorized Sample	BioSample 1	S50 (F021047)	| Symbols: RPS1, ARRPS1 | ribosomal protein S1 | chr5:11619262-11621223 REVERSE LENGTH=416	AT5G30510.1	TAIR10_pep_20101214_contaminants.fasta	45111.1	1	3	3	5	0.00318	0.0913
201211Orbi_Dave_Gelsample2	Uncategorized Sample	BioSample 1	S50 (F021047)	| Symbols: | pfkB-like carbohydrate kinase family protein | chr4:14167805-14170619 FORWARD LENGTH=401	AT4G28706.1,AT4G28706.2,AT4G28706.3,AT4G28706.4	TAIR10_pep_20101214_contaminants.fasta	43080.5	1	3	3	4	0.00254	0.0648
201211Orbi_Dave_Gelsample2	Uncategorized Sample	BioSample 1	S50 (F021047)	| Symbols: CPN60B, LEN1 | chaperonin 60 beta | chr1:20715717-20718673 REVERSE LENGTH=600	AT1G55490.1,AT1G55490.2,AT3G13470.1	TAIR10_pep_20101214_contaminants.fasta	63341.5	1	3	3	3	0.00191	0.0587
201211Orbi_Dave_Gelsample2	Uncategorized Sample	BioSample 1	S50 (F021047)	| Symbols: ACT8 | actin 8 | chr1:18216539-18217947 FORWARD LENGTH=377	AT1G49240.1,AT3G18780.2	TAIR10_pep_20101214_contaminants.fasta	41863.5	1	2	2	3	0.00191	0.265
201211Orbi_Dave_Gelsample2	Uncategorized Sample	BioSample 1	S50 (F021047)	| Symbols: NDPK1 | Nucleoside diphosphate kinase family protein | chr4:5923424-5924366 FORWARD LENGTH=169	AT4G09320.1	TAIR10_pep_20101214_contaminants.fasta	18814.3	0.999	2	2	3	0.00191	0.148
201211Orbi_Dave_Gelsample2	Uncategorized Sample	BioSample 1	S50 (F021047)	| Symbols: CAB3, AB180, LHCB1.2 | chlorophyll A/B binding protein 3 | chr1:10472443-10473246 REVERSE LENGTH=267	AT1G29910.1,AT1G29920.1,AT1G29930.1,AT2G34420.1	TAIR10_pep_20101214_contaminants.fasta	28227.8	1	2	2	3	0.00191	0.0599
201211Orbi_Dave_Gelsample2	Uncategorized Sample	BioSample 1	S51 (F021048)	| Symbols: | Ribosomal protein L10 family protein | chr3:2823364-2825020 REVERSE LENGTH=320	AT3G09200.1	TAIR10_pep_20101214_contaminants.fasta	34133.4	1	15	21	76	0.0604	0.419
201211Orbi_Dave_Gelsample2	Uncategorized Sample	BioSample 1	S51 (F021048)	| Symbols: ST1, ATMST1, MST1, ATRDH1, STR1 | mercaptopyruvate sulfurtransferase 1 | chr1:29800824-29803679 FORWARD LENGTH=379	AT1G79230.1,AT1G79230.3	TAIR10_pep_20101214_contaminants.fasta	41894.3	1	12	17	46	0.0366	0.425
201211Orbi_Dave_Gelsample2	Uncategorized Sample	BioSample 1	S51 (F021048)	| Symbols: ATCYSD1, CYSD1 | cysteine synthase D1 | chr3:1365681-1367508 FORWARD LENGTH=324	AT3G04940.1	TAIR10_pep_20101214_contaminants.fasta	34295.5	1	13	18	42	0.0334	0.475
201211Orbi_Dave_Gelsample2	Uncategorized Sample	BioSample 1	S51 (F021048)	| Symbols: | diaminopimelate epimerase family protein | chr3:19864784-19866907 FORWARD LENGTH=362	AT3G53580.1	TAIR10_pep_20101214_contaminants.fasta	38983.9	1	11	14	26	0.0207	0.301
201211Orbi_Dave_Gelsample2	Uncategorized Sample	BioSample 1	S51 (F021048)	| Symbols: PAF1, ATPSM30, ARS5 | proteasome alpha subunit F1 | chr5:17159270-17160975 REVERSE LENGTH=278	AT5G42790.1	TAIR10_pep_20101214_contaminants.fasta	30475.8	1	11	11	21	0.0167	0.424
201211Orbi_Dave_Gelsample2	Uncategorized Sample	BioSample 1	S51 (F021048)	| Symbols: | Dihydrodipicolinate reductase, bacterial/plant | chr2:18221985-18223998 REVERSE LENGTH=347	AT2G44040.1	TAIR10_pep_20101214_contaminants.fasta	37549.5	1	7	7	17	0.0135	0.282
201211Orbi_Dave_Gelsample2	Uncategorized Sample	BioSample 1	S51 (F021048)	| Symbols: NSP5 | nitrile specifier protein 5 | chr5:19541283-19542358 REVERSE LENGTH=326	AT5G48180.1	TAIR10_pep_20101214_contaminants.fasta	35852.4	1	7	7	12	0.00954	0.264
201211Orbi_Dave_Gelsample2	Uncategorized Sample	BioSample 1	S51 (F021048)	| Symbols: CAB3, AB180, LHCB1.2 | chlorophyll A/B binding protein 3 | chr1:10472443-10473246 REVERSE LENGTH=267	AT1G29910.1,AT1G29920.1,AT1G29930.1,AT2G34420.1	TAIR10_pep_20101214_contaminants.fasta	28227.8	1	4	5	12	0.00954	0.112
201211Orbi_Dave_Gelsample2	Uncategorized Sample	BioSample 1	S51 (F021048)	| Symbols: GGPS1 | geranylgeranyl pyrophosphate synthase 1 | chr4:17343513-17344628 FORWARD LENGTH=371	AT4G36810.1	TAIR10_pep_20101214_contaminants.fasta	40174.8	1	4	6	9	0.00715	0.159
201211Orbi_Dave_Gelsample2	Uncategorized Sample	BioSample 1	S51 (F021048)	| Symbols: PGK1 | phosphoglycerate kinase 1 | chr3:4061127-4063140 REVERSE LENGTH=481	AT3G12780.1	TAIR10_pep_20101214_contaminants.fasta	50113.1	1	5	5	9	0.00715	0.175
201211Orbi_Dave_Gelsample2	Uncategorized Sample	BioSample 1	S51 (F021048)	| Symbols: ATPCAP1, PCAP1 | plasma-membrane associated cation-binding protein 1 | chr4:10941593-10943227 FORWARD LENGTH=225	AT4G20260.1,AT4G20260.2,AT4G20260.3,AT4G20260.4	TAIR10_pep_20101214_contaminants.fasta	24583.2	1	5	5	8	0.00636	0.262
201211Orbi_Dave_Gelsample2	Uncategorized Sample	BioSample 1	S51 (F021048)	| Symbols: | Galactose mutarotase-like superfamily protein | chr5:26553821-26555575 REVERSE LENGTH=307	AT5G66530.1,AT5G66530.2	TAIR10_pep_20101214_contaminants.fasta	33692.7	1	4	4	7	0.00556	0.147
201211Orbi_Dave_Gelsample2	Uncategorized Sample	BioSample 1	S51 (F021048)	| Symbols: ATLTL1, LTL1 | Li-tolerant lipase 1 | chr3:1133620-1136223 REVERSE LENGTH=366	AT3G04290.1	TAIR10_pep_20101214_contaminants.fasta	40150.4	1	3	3	6	0.00477	0.115
201211Orbi_Dave_Gelsample2	Uncategorized Sample	BioSample 1	S51 (F021048)	| Symbols: | pfkB-like carbohydrate kinase family protein | chr2:13383635-13386116 REVERSE LENGTH=325	AT2G31390.1	TAIR10_pep_20101214_contaminants.fasta	35276.8	1	4	4	5	0.00397	0.138
201211Orbi_Dave_Gelsample2	Uncategorized Sample	BioSample 1	S51 (F021048)	| Symbols: RCA | rubisco activase | chr2:16570951-16573345 REVERSE LENGTH=474	AT2G39730.1	TAIR10_pep_20101214_contaminants.fasta	51982	1	4	4	5	0.00397	0.12
201211Orbi_Dave_Gelsample2	Uncategorized Sample	BioSample 1	S51 (F021048)	| Symbols: FTA, PLP, ATFTA, PFT/PGGT-IALPHA | farnesyltransferase A | chr3:21944209-21945781 FORWARD LENGTH=326	AT3G59380.1	TAIR10_pep_20101214_contaminants.fasta	37985.4	1	2	2	4	0.00318	0.0644
201211Orbi_Dave_Gelsample2	Uncategorized Sample	BioSample 1	S51 (F021048)	| Symbols: MLP43 | MLP-like protein 43 | chr1:26725912-26726489 REVERSE LENGTH=158	AT1G70890.1	TAIR10_pep_20101214_contaminants.fasta	17889.2	1	3	3	4	0.00318	0.165
201211Orbi_Dave_Gelsample2	Uncategorized Sample	BioSample 1	S51 (F021048)	| Symbols: | Ribosomal protein L10 family protein | chr3:3521453-3522826 FORWARD LENGTH=323	AT3G11250.1	TAIR10_pep_20101214_contaminants.fasta	34390.7	1	2	2	2	0.00159	0.279
201211Orbi_Dave_Gelsample2	Uncategorized Sample	BioSample 1	S52 (F021049)	| Symbols: GAPC, GAPC-1, GAPC1 | glyceraldehyde-3-phosphate dehydrogenase C subunit 1 | chr3:1081077-1083131 FORWARD LENGTH=338	AT3G04120.1	TAIR10_pep_20101214_contaminants.fasta	36914.6	1	23	30	60	0.0373	0.675
201211Orbi_Dave_Gelsample2	Uncategorized Sample	BioSample 1	S52 (F021049)	| Symbols: ASP5, AAT3, ATAAT1 | aspartate aminotransferase 5 | chr4:15471074-15473521 REVERSE LENGTH=453	AT4G31990.1,AT4G31990.2,AT4G31990.4	TAIR10_pep_20101214_contaminants.fasta	49832.9	1	25	29	59	0.0367	0.598
201211Orbi_Dave_Gelsample2	Uncategorized Sample	BioSample 1	S52 (F021049)	| Symbols: OPR1, ATOPR1 | 12-oxophytodienoate reductase 1 | chr1:28776982-28778271 FORWARD LENGTH=372	AT1G76680.1,AT1G76680.2	TAIR10_pep_20101214_contaminants.fasta	44016.3	1	21	23	44	0.0274	0.504
201211Orbi_Dave_Gelsample2	Uncategorized Sample	BioSample 1	S52 (F021049)	| Symbols: ATPC1 | ATPase, F1 complex, gamma subunit protein | chr4:2350761-2351882 REVERSE LENGTH=373	AT4G04640.1	TAIR10_pep_20101214_contaminants.fasta	40911.9	1	14	17	35	0.0218	0.386
201211Orbi_Dave_Gelsample2	Uncategorized Sample	BioSample 1	S52 (F021049)	| Symbols: FDH | formate dehydrogenase | chr5:4777043-4779190 FORWARD LENGTH=384	AT5G14780.1	TAIR10_pep_20101214_contaminants.fasta	42410.5	1	17	18	34	0.0211	0.37
201211Orbi_Dave_Gelsample2	Uncategorized Sample	BioSample 1	S52 (F021049)	| Symbols: HPR, ATHPR1 | hydroxypyruvate reductase | chr1:25493418-25495720 FORWARD LENGTH=386	AT1G68010.1	TAIR10_pep_20101214_contaminants.fasta	42248.5	1	12	14	24	0.0149	0.342
201211Orbi_Dave_Gelsample2	Uncategorized Sample	BioSample 1	S52 (F021049)	| Symbols: | Aldolase superfamily protein | chr3:19627383-19628874 REVERSE LENGTH=358	AT3G52930.1	TAIR10_pep_20101214_contaminants.fasta	38540.4	1	11	12	20	0.0124	0.332
201211Orbi_Dave_Gelsample2	Uncategorized Sample	BioSample 1	S52 (F021049)	| Symbols: GDH1 | glutamate dehydrogenase 1 | chr5:6006172-6008248 FORWARD LENGTH=411	AT5G18170.1	TAIR10_pep_20101214_contaminants.fasta	44525.5	1	11	11	19	0.0118	0.28
201211Orbi_Dave_Gelsample2	Uncategorized Sample	BioSample 1	S52 (F021049)	| Symbols: CCR1, IRX4, ATCCR1 | cinnamoyl coa reductase 1 | chr1:5478855-5481915 FORWARD LENGTH=344	AT1G15950.1	TAIR10_pep_20101214_contaminants.fasta	37488.9	1	9	10	17	0.0106	0.297
201211Orbi_Dave_Gelsample2	Uncategorized Sample	BioSample 1	S52 (F021049)	| Symbols: IAR4 | Thiamin diphosphate-binding fold (THDP-binding) superfamily protein | chr1:8560777-8563382 REVERSE LENGTH=393	AT1G24180.1	TAIR10_pep_20101214_contaminants.fasta	43360	1	7	7	13	0.00808	0.188
201211Orbi_Dave_Gelsample2	Uncategorized Sample	BioSample 1	S52 (F021049)	| Symbols: CYT1, VTC1, SOZ1, EMB101, GMP1 | Glucose-1-phosphate adenylyltransferase family protein | chr2:16589401-16590741 FORWARD LENGTH=361	AT2G39770.1,AT2G39770.2	TAIR10_pep_20101214_contaminants.fasta	39578.3	1	8	8	13	0.00808	0.252
201211Orbi_Dave_Gelsample2	Uncategorized Sample	BioSample 1	S52 (F021049)	| Symbols: EMB1276, ACAT2 | acetoacetyl-CoA thiolase 2 | chr5:19552570-19555122 REVERSE LENGTH=403	AT5G48230.2	TAIR10_pep_20101214_contaminants.fasta	41411.8	1	8	8	11	0.00684	0.283
201211Orbi_Dave_Gelsample2	Uncategorized Sample	BioSample 1	S52 (F021049)	| Symbols: ASP2, AAT2 | aspartate aminotransferase 2 | chr5:6598201-6601597 FORWARD LENGTH=405	AT5G19550.1	TAIR10_pep_20101214_contaminants.fasta	44267.2	1	5	5	10	0.00622	0.17
201211Orbi_Dave_Gelsample2	Uncategorized Sample	BioSample 1	S52 (F021049)	| Symbols: GDH2 | glutamate dehydrogenase 2 | chr5:2356153-2358012 FORWARD LENGTH=411	AT5G07440.1,AT5G07440.2	TAIR10_pep_20101214_contaminants.fasta	44699.8	1	5	5	10	0.00622	0.2
201211Orbi_Dave_Gelsample2	Uncategorized Sample	BioSample 1	S52 (F021049)	| Symbols: | Glutathione S-transferase family protein | chr4:10784691-10786376 REVERSE LENGTH=356	AT4G19880.1	TAIR10_pep_20101214_contaminants.fasta	40576.7	1	5	5	9	0.0056	0.157
201211Orbi_Dave_Gelsample2	Uncategorized Sample	BioSample 1	S52 (F021049)	| Symbols: | Aldolase superfamily protein | chr2:15296929-15298387 REVERSE LENGTH=358	AT2G36460.1	TAIR10_pep_20101214_contaminants.fasta	38387.4	1	6	6	9	0.0056	0.338
201211Orbi_Dave_Gelsample2	Uncategorized Sample	BioSample 1	S52 (F021049)	| Symbols: | Ribosomal protein L10 family protein | chr3:2823364-2825020 REVERSE LENGTH=320	AT3G09200.1	TAIR10_pep_20101214_contaminants.fasta	34133.4	1	4	6	9	0.0056	0.253
201211Orbi_Dave_Gelsample2	Uncategorized Sample	BioSample 1	S52 (F021049)	| Symbols: GAPA, GAPA-1 | glyceraldehyde 3-phosphate dehydrogenase A subunit | chr3:9795226-9796848 FORWARD LENGTH=396	AT3G26650.1	TAIR10_pep_20101214_contaminants.fasta	42490.1	1	6	6	9	0.0056	0.237
201211Orbi_Dave_Gelsample2	Uncategorized Sample	BioSample 1	S52 (F021049)	| Symbols: ATCAD9, CAD9 | cinnamyl alcohol dehydrogenase 9 | chr4:18291268-18292772 FORWARD LENGTH=360	AT4G39330.1	TAIR10_pep_20101214_contaminants.fasta	38934.2	1	5	5	8	0.00498	0.2
201211Orbi_Dave_Gelsample2	Uncategorized Sample	BioSample 1	S52 (F021049)	| Symbols: ATLFNR2, FNR2 | ferredoxin-NADP(+)-oxidoreductase 2 | chr1:6942851-6944868 FORWARD LENGTH=369	AT1G20020.1,AT1G20020.3	TAIR10_pep_20101214_contaminants.fasta	41169	1	6	6	8	0.00498	0.228
201211Orbi_Dave_Gelsample2	Uncategorized Sample	BioSample 1	S52 (F021049)	| Symbols: | oxidoreductases, acting on the aldehyde or oxo group of donors, NAD or NADP as acceptor;copper ion binding | chr2:8613168-8615649 FORWARD LENGTH=401	AT2G19940.1,AT2G19940.2	TAIR10_pep_20101214_contaminants.fasta	44136.3	1	4	4	7	0.00435	0.107
201211Orbi_Dave_Gelsample2	Uncategorized Sample	BioSample 1	S52 (F021049)	| Symbols: | GTP binding | chr1:10831953-10835454 REVERSE LENGTH=394	AT1G30580.1	TAIR10_pep_20101214_contaminants.fasta	44472.8	1	5	5	6	0.00373	0.147
201211Orbi_Dave_Gelsample2	Uncategorized Sample	BioSample 1	S52 (F021049)	| Symbols: | Glycine cleavage T-protein family | chr1:4001801-4003245 FORWARD LENGTH=408	AT1G11860.1,AT1G11860.2,AT1G11860.3	TAIR10_pep_20101214_contaminants.fasta	44445.8	1	4	4	6	0.00373	0.145
201211Orbi_Dave_Gelsample2	Uncategorized Sample	BioSample 1	S52 (F021049)	| Symbols: OVA4 | Nucleotidylyl transferase superfamily protein | chr2:11021924-11025158 FORWARD LENGTH=408	AT2G25840.1,AT2G25840.2,AT2G25840.3	TAIR10_pep_20101214_contaminants.fasta	45301.4	1	3	3	5	0.00311	0.105
201211Orbi_Dave_Gelsample2	Uncategorized Sample	BioSample 1	S52 (F021049)	| Symbols: | Pyridoxal phosphate (PLP)-dependent transferases superfamily protein | chr2:7666637-7667905 FORWARD LENGTH=422	AT2G17630.1	TAIR10_pep_20101214_contaminants.fasta	46634.7	1	4	4	4	0.00249	0.111
201211Orbi_Dave_Gelsample2	Uncategorized Sample	BioSample 1	S52 (F021049)	| Symbols: GAPB | glyceraldehyde-3-phosphate dehydrogenase B subunit | chr1:16127552-16129584 FORWARD LENGTH=447	AT1G42970.1	TAIR10_pep_20101214_contaminants.fasta	47659.3	1	3	3	4	0.00249	0.0828
201211Orbi_Dave_Gelsample2	Uncategorized Sample	BioSample 1	S52 (F021049)	| Symbols: | Aldolase superfamily protein | chr2:95006-96491 REVERSE LENGTH=391	AT2G01140.1	TAIR10_pep_20101214_contaminants.fasta	42328.1	1	3	3	3	0.00187	0.0767
201211Orbi_Dave_Gelsample2	Uncategorized Sample	BioSample 1	S52 (F021049)	| Symbols: | Pectinacetylesterase family protein | chr3:2898243-2900984 REVERSE LENGTH=427	AT3G09410.1,AT3G09410.3	TAIR10_pep_20101214_contaminants.fasta	44023.7	0.999	2	2	3	0.00187	0.0758
201211Orbi_Dave_Gelsample2	Uncategorized Sample	BioSample 1	S52 (F021049)	| Symbols: CA1, ATBCA1, SABP3, ATSABP3 | carbonic anhydrase 1 | chr3:194853-196716 REVERSE LENGTH=270	AT3G01500.1,AT3G01500.2	TAIR10_pep_20101214_contaminants.fasta	37450.7	1	2	2	3	0.00187	0.0692
201211Orbi_Dave_Gelsample2	Uncategorized Sample	BioSample 1	S53 (F021050)	| Symbols: GRF7, GF14 NU | general regulatory factor 7 | chr3:526800-527915 REVERSE LENGTH=265	AT3G02520.1	TAIR10_pep_20101214_contaminants.fasta	29825.6	1	23	28	65	0.0479	0.687
201211Orbi_Dave_Gelsample2	Uncategorized Sample	BioSample 1	S53 (F021050)	| Symbols: AtPPa6, PPa6 | pyrophosphorylase 6 | chr5:2991331-2993117 REVERSE LENGTH=300	AT5G09650.1	TAIR10_pep_20101214_contaminants.fasta	33381.1	1	14	14	30	0.0221	0.387
201211Orbi_Dave_Gelsample2	Uncategorized Sample	BioSample 1	S53 (F021050)	| Symbols: GRF1, GF14 CHI | general regulatory factor 1 | chr4:5775387-5777157 FORWARD LENGTH=267	AT4G09000.1,AT4G09000.2	TAIR10_pep_20101214_contaminants.fasta	29932.9	1	9	14	25	0.0184	0.558
201211Orbi_Dave_Gelsample2	Uncategorized Sample	BioSample 1	S53 (F021050)	| Symbols: GRF6, AFT1, 14-3-3lambda | G-box regulating factor 6 | chr5:3284452-3286261 REVERSE LENGTH=248	AT5G10450.1,AT5G10450.2,AT5G10450.3,AT5G10450.4	TAIR10_pep_20101214_contaminants.fasta	27976.5	1	11	12	23	0.0169	0.516
201211Orbi_Dave_Gelsample2	Uncategorized Sample	BioSample 1	S53 (F021050)	| Symbols: FIB | fibrillin | chr4:1932161-1933546 FORWARD LENGTH=318	AT4G04020.1	TAIR10_pep_20101214_contaminants.fasta	34949.7	1	11	12	20	0.0147	0.418
201211Orbi_Dave_Gelsample2	Uncategorized Sample	BioSample 1	S53 (F021050)	| Symbols: FIB4 | Plastid-lipid associated protein PAP / fibrillin family protein | chr3:8376636-8378225 REVERSE LENGTH=284	AT3G23400.1	TAIR10_pep_20101214_contaminants.fasta	30456	1	10	10	20	0.0147	0.465
201211Orbi_Dave_Gelsample2	Uncategorized Sample	BioSample 1	S53 (F021050)	| Symbols: CP29 | chloroplast RNA-binding protein 29 | chr3:19819738-19821423 REVERSE LENGTH=342	AT3G53460.1,AT3G53460.2,AT3G53460.3,AT3G53460.4	TAIR10_pep_20101214_contaminants.fasta	36007.4	1	10	11	16	0.0118	0.281
201211Orbi_Dave_Gelsample2	Uncategorized Sample	BioSample 1	S53 (F021050)	| Symbols: | Protein phosphatase 2C family protein | chr2:12879802-12881474 REVERSE LENGTH=298	AT2G30170.1	TAIR10_pep_20101214_contaminants.fasta	32284.8	1	8	8	15	0.0111	0.272
201211Orbi_Dave_Gelsample2	Uncategorized Sample	BioSample 1	S53 (F021050)	| Symbols: GRF9, GF14 MU | general regulatory factor 9 | chr2:17732118-17733775 REVERSE LENGTH=263	AT2G42590.1,AT2G42590.3	TAIR10_pep_20101214_contaminants.fasta	29521.2	1	8	9	15	0.0111	0.38
201211Orbi_Dave_Gelsample2	Uncategorized Sample	BioSample 1	S53 (F021050)	| Symbols: LOS2, ENO2 | Enolase | chr2:15321081-15323786 REVERSE LENGTH=444	AT2G36530.1	TAIR10_pep_20101214_contaminants.fasta	47719.7	1	6	9	14	0.0103	0.178
201211Orbi_Dave_Gelsample2	Uncategorized Sample	BioSample 1	S53 (F021050)	| Symbols: GRF2, 14-3-3OMEGA, GF14 OMEGA | general regulatory factor 2 | chr1:29461883-29463052 FORWARD LENGTH=259	AT1G78300.1	TAIR10_pep_20101214_contaminants.fasta	29162.9	1	5	5	10	0.00737	0.483
201211Orbi_Dave_Gelsample2	Uncategorized Sample	BioSample 1	S53 (F021050)	| Symbols: GRF10, 14-3-3EPSILON, GF14 EPSILON | general regulatory factor 10 | chr1:7879146-7881103 REVERSE LENGTH=254	AT1G22300.1,AT1G22300.2,AT1G22300.3	TAIR10_pep_20101214_contaminants.fasta	28915.9	1	5	5	10	0.00737	0.264
201211Orbi_Dave_Gelsample2	Uncategorized Sample	BioSample 1	S53 (F021050)	| Symbols: ISPD, ATMEPCT, MCT | Nucleotide-diphospho-sugar transferases superfamily protein | chr2:671054-673124 REVERSE LENGTH=302	AT2G02500.1	TAIR10_pep_20101214_contaminants.fasta	33937.8	1	6	6	10	0.00737	0.258
201211Orbi_Dave_Gelsample2	Uncategorized Sample	BioSample 1	S53 (F021050)	| Symbols: | alpha/beta-Hydrolases superfamily protein | chr1:13026320-13027463 FORWARD LENGTH=310	AT1G35420.1,AT1G35420.2	TAIR10_pep_20101214_contaminants.fasta	34167.5	1	6	6	9	0.00663	0.206
201211Orbi_Dave_Gelsample2	Uncategorized Sample	BioSample 1	S53 (F021050)	| Symbols: | Plastid-lipid associated protein PAP / fibrillin family protein | chr2:17566389-17567916 FORWARD LENGTH=271	AT2G42130.3	TAIR10_pep_20101214_contaminants.fasta	30068.5	1	4	4	8	0.0059	0.155
201211Orbi_Dave_Gelsample2	Uncategorized Sample	BioSample 1	S53 (F021050)	| Symbols: | ACT domain-containing protein | chr5:1368713-1371391 REVERSE LENGTH=301	AT5G04740.1	TAIR10_pep_20101214_contaminants.fasta	33243.1	1	5	5	7	0.00516	0.166
201211Orbi_Dave_Gelsample2	Uncategorized Sample	BioSample 1	S53 (F021050)	| Symbols: LIL3:1 | Chlorophyll A-B binding family protein | chr4:9803759-9804714 FORWARD LENGTH=262	AT4G17600.1	TAIR10_pep_20101214_contaminants.fasta	29403.7	1	4	4	7	0.00516	0.153
201211Orbi_Dave_Gelsample2	Uncategorized Sample	BioSample 1	S53 (F021050)	| Symbols: CAB3, AB180, LHCB1.2 | chlorophyll A/B binding protein 3 | chr1:10472443-10473246 REVERSE LENGTH=267	AT1G29910.1,AT1G29920.1,AT1G29930.1,AT2G34420.1	TAIR10_pep_20101214_contaminants.fasta	28227.8	1	4	4	7	0.00516	0.112
201211Orbi_Dave_Gelsample2	Uncategorized Sample	BioSample 1	S53 (F021050)	| Symbols: PSBO2, PSBO-2, OEC33 | photosystem II subunit O-2 | chr3:18891008-18892311 REVERSE LENGTH=331	AT3G50820.1	TAIR10_pep_20101214_contaminants.fasta	35019.9	1	5	5	7	0.00516	0.175
201211Orbi_Dave_Gelsample2	Uncategorized Sample	BioSample 1	S53 (F021050)	| Symbols: RPL2.1 | ribosomal protein L2 | chrC:84337-85843 REVERSE LENGTH=274	ATCG00830.1,ATCG01310.1	TAIR10_pep_20101214_contaminants.fasta	29865.5	1	4	4	6	0.00442	0.153
201211Orbi_Dave_Gelsample2	Uncategorized Sample	BioSample 1	S53 (F021050)	| Symbols: RBCL | ribulose-bisphosphate carboxylases | chrC:54958-56397 FORWARD LENGTH=479	ATCG00490.1	TAIR10_pep_20101214_contaminants.fasta	52955.6	1	4	4	6	0.00442	0.0752
201211Orbi_Dave_Gelsample2	Uncategorized Sample	BioSample 1	S53 (F021050)	| Symbols: RPS6, RPS6A | ribosomal protein S6 | chr4:15346306-15347714 REVERSE LENGTH=250	AT4G31700.1	TAIR10_pep_20101214_contaminants.fasta	28368.4	1	4	4	5	0.00368	0.208
201211Orbi_Dave_Gelsample2	Uncategorized Sample	BioSample 1	S53 (F021050)	| Symbols: | unknown protein; CONTAINS InterPro DOMAIN/s: Uncharacterised protein family UPF0307 (InterPro:IPR006839); Has 30201 Blast hits to 17322 proteins in 780 species: Archae - 12; Bacteria - 1396; Metazoa - 17338; Fungi - 3422; Plants - 5037; Viruses - 0; Other Eukaryotes - 2996 (source: NCBI BLink). | chr4:12547018-12548810 FORWARD LENGTH=306	AT4G24175.1	TAIR10_pep_20101214_contaminants.fasta	34903	1	3	3	4	0.00295	0.124
201211Orbi_Dave_Gelsample2	Uncategorized Sample	BioSample 1	S53 (F021050)	| Symbols: | Ribosomal protein L6 family protein | chr1:6377448-6378548 REVERSE LENGTH=233	AT1G18540.1	TAIR10_pep_20101214_contaminants.fasta	26153.6	1	3	3	3	0.00221	0.129
201211Orbi_Dave_Gelsample2	Uncategorized Sample	BioSample 1	S53 (F021050)	| Symbols: | Translation initiation factor eIF3 subunit | chr5:14866328-14867749 REVERSE LENGTH=225	AT5G37475.1	TAIR10_pep_20101214_contaminants.fasta	25169	0.999	2	2	2	0.00147	0.116
201211Orbi_Dave_Gelsample2	Uncategorized Sample	BioSample 1	S54 (F021051)	| Symbols: | endoribonuclease L-PSP family protein | chr3:7110227-7111695 REVERSE LENGTH=187	AT3G20390.1	TAIR10_pep_20101214_contaminants.fasta	19816.2	1	10	12	31	0.0338	0.556
201211Orbi_Dave_Gelsample2	Uncategorized Sample	BioSample 1	S54 (F021051)	| Symbols: | Ribulose bisphosphate carboxylase (small chain) family protein | chr5:15377501-15378306 REVERSE LENGTH=181	AT5G38410.1,AT5G38410.2,AT5G38410.3,AT5G38420.1	TAIR10_pep_20101214_contaminants.fasta	20350.6	1	3	3	7	0.00763	0.16
201211Orbi_Dave_Gelsample2	Uncategorized Sample	BioSample 1	S54 (F021051)	| Symbols: PSBD | photosystem II reaction center protein D | chrC:32711-33772 FORWARD LENGTH=353	ATCG00270.1	TAIR10_pep_20101214_contaminants.fasta	39548.8	1	3	3	5	0.00545	0.0907
201211Orbi_Dave_Gelsample2	Uncategorized Sample	BioSample 1	S54 (F021051)	| Symbols: NDPK1 | Nucleoside diphosphate kinase family protein | chr4:5923424-5924366 FORWARD LENGTH=169	AT4G09320.1	TAIR10_pep_20101214_contaminants.fasta	18814.3	1	4	4	5	0.00545	0.207
201211Orbi_Dave_Gelsample2	Uncategorized Sample	BioSample 1	S54 (F021051)	| Symbols: RPS15A | ribosomal protein S15A | chr1:2408413-2409065 REVERSE LENGTH=130	AT1G07770.1,AT1G07770.2,AT5G59850.1	TAIR10_pep_20101214_contaminants.fasta	14804.6	1	3	3	4	0.00436	0.177
201211Orbi_Dave_Gelsample2	Uncategorized Sample	BioSample 1	S54 (F021051)	| Symbols: | Ribosomal protein L14 | chr4:13594104-13595187 REVERSE LENGTH=134	AT4G27090.1	TAIR10_pep_20101214_contaminants.fasta	15505.9	0.999	2	2	3	0.00327	0.164
201211Orbi_Dave_Gelsample2	Uncategorized Sample	BioSample 1	S55 (F021052)	| Symbols: | Peptidase M20/M25/M40 family protein | chr4:17925251-17926919 FORWARD LENGTH=430	AT4G38220.1,AT4G38220.2	TAIR10_pep_20101214_contaminants.fasta	47740.9	1	22	33	83	0.0559	0.472
201211Orbi_Dave_Gelsample2	Uncategorized Sample	BioSample 1	S55 (F021052)	| Symbols: cICDH | cytosolic NADP+-dependent isocitrate dehydrogenase | chr1:24539088-24541861 FORWARD LENGTH=410	AT1G65930.1	TAIR10_pep_20101214_contaminants.fasta	45747.8	1	22	25	48	0.0323	0.485
201211Orbi_Dave_Gelsample2	Uncategorized Sample	BioSample 1	S55 (F021052)	| Symbols: DXR, PDE129 | 1-deoxy-D-xylulose 5-phosphate reductoisomerase | chr5:25214358-25217292 REVERSE LENGTH=477	AT5G62790.1	TAIR10_pep_20101214_contaminants.fasta	51964.8	1	20	21	39	0.0262	0.493
201211Orbi_Dave_Gelsample2	Uncategorized Sample	BioSample 1	S55 (F021052)	| Symbols: ATMDAR1, MDAR1 | monodehydroascorbate reductase 1 | chr3:19601477-19604366 REVERSE LENGTH=434	AT3G52880.1	TAIR10_pep_20101214_contaminants.fasta	46488.1	1	17	21	33	0.0222	0.509
201211Orbi_Dave_Gelsample2	Uncategorized Sample	BioSample 1	S55 (F021052)	| Symbols: GAPB | glyceraldehyde-3-phosphate dehydrogenase B subunit | chr1:16127552-16129584 FORWARD LENGTH=447	AT1G42970.1	TAIR10_pep_20101214_contaminants.fasta	47659.3	1	17	18	31	0.0209	0.362
201211Orbi_Dave_Gelsample2	Uncategorized Sample	BioSample 1	S55 (F021052)	| Symbols: CORI3, JR2 | Tyrosine transaminase family protein | chr4:12310657-12312885 FORWARD LENGTH=422	AT4G23600.1	TAIR10_pep_20101214_contaminants.fasta	47040.7	1	13	16	29	0.0195	0.396
201211Orbi_Dave_Gelsample2	Uncategorized Sample	BioSample 1	S55 (F021052)	| Symbols: | Isocitrate/isopropylmalate dehydrogenase family protein | chr5:4703533-4706627 REVERSE LENGTH=485	AT5G14590.1	TAIR10_pep_20101214_contaminants.fasta	54197.8	1	10	11	26	0.0175	0.322
201211Orbi_Dave_Gelsample2	Uncategorized Sample	BioSample 1	S55 (F021052)	| Symbols: | GroES-like zinc-binding alcohol dehydrogenase family protein | chr5:21111820-21113284 FORWARD LENGTH=364	AT5G51970.1,AT5G51970.2	TAIR10_pep_20101214_contaminants.fasta	39254.2	1	11	11	19	0.0128	0.401
201211Orbi_Dave_Gelsample2	Uncategorized Sample	BioSample 1	S55 (F021052)	| Symbols: TSB1, TRPB, TRP2, ATTSB1 | tryptophan synthase beta-subunit 1 | chr5:22264805-22266738 REVERSE LENGTH=470	AT5G54810.1	TAIR10_pep_20101214_contaminants.fasta	50926.6	1	10	10	16	0.0108	0.247
201211Orbi_Dave_Gelsample2	Uncategorized Sample	BioSample 1	S55 (F021052)	| Symbols: BETA-UP, PYD3 | beta-ureidopropionase | chr5:25739264-25741031 FORWARD LENGTH=408	AT5G64370.1	TAIR10_pep_20101214_contaminants.fasta	45553.6	1	9	9	16	0.0108	0.279
201211Orbi_Dave_Gelsample2	Uncategorized Sample	BioSample 1	S55 (F021052)	| Symbols: | NAD(P)-linked oxidoreductase superfamily protein | chr1:1191634-1193699 FORWARD LENGTH=412	AT1G04420.1	TAIR10_pep_20101214_contaminants.fasta	46428.2	1	10	10	14	0.00942	0.289
201211Orbi_Dave_Gelsample2	Uncategorized Sample	BioSample 1	S55 (F021052)	| Symbols: FAB1, KAS2, ATKAS2 | fatty acid biosynthesis 1 | chr1:28152564-28155948 REVERSE LENGTH=541	AT1G74960.1,AT1G74960.2,AT1G74960.3	TAIR10_pep_20101214_contaminants.fasta	57600.4	1	8	8	13	0.00875	0.15
201211Orbi_Dave_Gelsample2	Uncategorized Sample	BioSample 1	S55 (F021052)	| Symbols: | phosphoglycerate/bisphosphoglycerate mutase family protein | chr5:7517731-7520223 REVERSE LENGTH=482	AT5G22620.1,AT5G22620.2,AT5G22620.3	TAIR10_pep_20101214_contaminants.fasta	53115.2	1	7	7	12	0.00808	0.18
201211Orbi_Dave_Gelsample2	Uncategorized Sample	BioSample 1	S55 (F021052)	| Symbols: GME | GDP-D-mannose 3',5'-epimerase | chr5:10862472-10864024 REVERSE LENGTH=377	AT5G28840.1,AT5G28840.2	TAIR10_pep_20101214_contaminants.fasta	42759.5	1	7	7	12	0.00808	0.194
201211Orbi_Dave_Gelsample2	Uncategorized Sample	BioSample 1	S55 (F021052)	| Symbols: ATSUFS, SUFS, ATCPNIFS, ATNFS2, CPNIFS | chloroplastic NIFS-like cysteine desulfurase | chr1:2685980-2688547 REVERSE LENGTH=463	AT1G08490.1	TAIR10_pep_20101214_contaminants.fasta	50485.5	1	7	7	12	0.00808	0.173
201211Orbi_Dave_Gelsample2	Uncategorized Sample	BioSample 1	S55 (F021052)	| Symbols: ATAMI1, AMI1, ATTOC64-I, TOC64-I | amidase 1 | chr1:2884455-2886430 FORWARD LENGTH=425	AT1G08980.1	TAIR10_pep_20101214_contaminants.fasta	45056.6	1	6	6	11	0.0074	0.233
201211Orbi_Dave_Gelsample2	Uncategorized Sample	BioSample 1	S55 (F021052)	| Symbols: DELTA-OAT | ornithine-delta-aminotransferase | chr5:18718766-18721271 REVERSE LENGTH=475	AT5G46180.1	TAIR10_pep_20101214_contaminants.fasta	52179.5	1	6	6	11	0.0074	0.137
201211Orbi_Dave_Gelsample2	Uncategorized Sample	BioSample 1	S55 (F021052)	| Symbols: FDH | formate dehydrogenase | chr5:4777043-4779190 FORWARD LENGTH=384	AT5G14780.1	TAIR10_pep_20101214_contaminants.fasta	42410.5	1	8	8	11	0.0074	0.177
201211Orbi_Dave_Gelsample2	Uncategorized Sample	BioSample 1	S55 (F021052)	| Symbols: APS1 | ATP sulfurylase 1 | chr3:8112837-8114734 FORWARD LENGTH=463	AT3G22890.1	TAIR10_pep_20101214_contaminants.fasta	51460.5	1	7	7	9	0.00606	0.112
201211Orbi_Dave_Gelsample2	Uncategorized Sample	BioSample 1	S55 (F021052)	| Symbols: GSA2 | glutamate-1-semialdehyde 2,1-aminomutase 2 | chr3:18049697-18051550 FORWARD LENGTH=472	AT3G48730.1	TAIR10_pep_20101214_contaminants.fasta	50143.4	1	5	5	9	0.00606	0.148
201211Orbi_Dave_Gelsample2	Uncategorized Sample	BioSample 1	S55 (F021052)	| Symbols: | FAD-dependent oxidoreductase family protein | chr5:19629932-19632588 REVERSE LENGTH=459	AT5G48440.1,AT5G48440.2	TAIR10_pep_20101214_contaminants.fasta	49804.7	1	7	7	9	0.00606	0.211
201211Orbi_Dave_Gelsample2	Uncategorized Sample	BioSample 1	S55 (F021052)	| Symbols: NIT1, ATNIT1, NITI | nitrilase 1 | chr3:15986901-15988841 FORWARD LENGTH=346	AT3G44310.1,AT3G44310.3	TAIR10_pep_20101214_contaminants.fasta	38152.3	1	5	5	8	0.00538	0.156
201211Orbi_Dave_Gelsample2	Uncategorized Sample	BioSample 1	S55 (F021052)	| Symbols: ARP1, emb2207, RPL3A, RP1 | ribosomal protein 1 | chr1:16266992-16268631 FORWARD LENGTH=389	AT1G43170.1,AT1G43170.2,AT1G43170.3,AT1G43170.4,AT1G43170.5,AT1G43170.6,AT1G43170.7,AT1G43170.8,AT1G43170.9	TAIR10_pep_20101214_contaminants.fasta	44559.6	1	4	4	5	0.00336	0.0925
201211Orbi_Dave_Gelsample2	Uncategorized Sample	BioSample 1	S55 (F021052)	| Symbols: ATCS, CSY4 | Citrate synthase family protein | chr2:18316673-18320524 FORWARD LENGTH=473	AT2G44350.1,AT2G44350.2	TAIR10_pep_20101214_contaminants.fasta	52655	1	3	3	5	0.00336	0.0761
201211Orbi_Dave_Gelsample2	Uncategorized Sample	BioSample 1	S55 (F021052)	| Symbols: | Eukaryotic aspartyl protease family protein | chr3:20140291-20142599 REVERSE LENGTH=425	AT3G54400.1	TAIR10_pep_20101214_contaminants.fasta	45476.1	1	3	3	5	0.00336	0.0776
201211Orbi_Dave_Gelsample2	Uncategorized Sample	BioSample 1	S55 (F021052)	| Symbols: | Ribosomal protein L4/L1 family | chr5:657830-659526 FORWARD LENGTH=407	AT5G02870.1,AT5G02870.2	TAIR10_pep_20101214_contaminants.fasta	44722.4	1	2	2	4	0.00269	0.0639
201211Orbi_Dave_Gelsample2	Uncategorized Sample	BioSample 1	S55 (F021052)	| Symbols: AGD2 | Pyridoxal phosphate (PLP)-dependent transferases superfamily protein | chr4:16171847-16174630 REVERSE LENGTH=461	AT4G33680.1	TAIR10_pep_20101214_contaminants.fasta	50397.2	1	3	3	4	0.00269	0.0672
201211Orbi_Dave_Gelsample2	Uncategorized Sample	BioSample 1	S55 (F021052)	| Symbols: | UDP-Glycosyltransferase superfamily protein | chr1:1820495-1821802 REVERSE LENGTH=435	AT1G06000.1	TAIR10_pep_20101214_contaminants.fasta	48122.9	1	3	3	4	0.00269	0.0851
201211Orbi_Dave_Gelsample2	Uncategorized Sample	BioSample 1	S55 (F021052)	| Symbols: MAT3 | methionine adenosyltransferase 3 | chr2:15479721-15480893 REVERSE LENGTH=390	AT2G36880.1,AT2G36880.2	TAIR10_pep_20101214_contaminants.fasta	42497.8	1	3	3	4	0.00269	0.0821
201211Orbi_Dave_Gelsample2	Uncategorized Sample	BioSample 1	S55 (F021052)	| Symbols: ASP5, AAT3, ATAAT1 | aspartate aminotransferase 5 | chr4:15471074-15473521 REVERSE LENGTH=453	AT4G31990.1,AT4G31990.2,AT4G31990.4	TAIR10_pep_20101214_contaminants.fasta	49832.9	1	3	3	4	0.00269	0.0728
201211Orbi_Dave_Gelsample2	Uncategorized Sample	BioSample 1	S55 (F021052)	| Symbols: | FAD-dependent oxidoreductase family protein | chr5:26848419-26849755 REVERSE LENGTH=406	AT5G67290.1	TAIR10_pep_20101214_contaminants.fasta	43110.8	1	3	3	3	0.00202	0.111
201211Orbi_Dave_Gelsample2	Uncategorized Sample	BioSample 1	S55 (F021052)	| Symbols: ADSS | adenylosuccinate synthase | chr3:21334519-21336603 REVERSE LENGTH=490	AT3G57610.1	TAIR10_pep_20101214_contaminants.fasta	52965.5	1	3	3	3	0.00202	0.0673
201211Orbi_Dave_Gelsample2	Uncategorized Sample	BioSample 1	S55 (F021052)	| Symbols: BGAL8 | beta-galactosidase 8 | chr2:12169047-12173164 REVERSE LENGTH=852	AT2G28470.1,AT2G28470.2	TAIR10_pep_20101214_contaminants.fasta	93212.4	1	2	2	2	0.00135	0.0246
201211Orbi_Dave_Gelsample2	Uncategorized Sample	BioSample 1	S56 (F021053)	| Symbols: ATPDIL1-1, ATPDI5, PDI5, PDIL1-1 | PDI-like 1-1 | chr1:7645767-7648514 FORWARD LENGTH=501	AT1G21750.1	TAIR10_pep_20101214_contaminants.fasta	55602.3	1	26	33	64	0.0536	0.495
201211Orbi_Dave_Gelsample2	Uncategorized Sample	BioSample 1	S56 (F021053)	| Symbols: CPN60A, CH-CPN60A, SLP | chaperonin-60alpha | chr2:11926603-11929184 FORWARD LENGTH=586	AT2G28000.1	TAIR10_pep_20101214_contaminants.fasta	62073.4	1	25	28	51	0.0427	0.466
201211Orbi_Dave_Gelsample2	Uncategorized Sample	BioSample 1	S56 (F021053)	| Symbols: ATPDIL1-2, PDI6, ATPDI6, PDIL1-2 | PDI-like 1-2 | chr1:29126742-29129433 FORWARD LENGTH=508	AT1G77510.1	TAIR10_pep_20101214_contaminants.fasta	56365.4	1	18	22	37	0.031	0.435
201211Orbi_Dave_Gelsample2	Uncategorized Sample	BioSample 1	S56 (F021053)	| Symbols: NIR1, NIR, ATHNIR | nitrite reductase 1 | chr2:6810552-6812666 FORWARD LENGTH=586	AT2G15620.1	TAIR10_pep_20101214_contaminants.fasta	65505.8	1	16	17	28	0.0235	0.302
201211Orbi_Dave_Gelsample2	Uncategorized Sample	BioSample 1	S56 (F021053)	| Symbols: emb2726 | elongation factor Ts family protein | chr4:14317744-14321315 FORWARD LENGTH=953	AT4G29060.1,AT4G29060.2	TAIR10_pep_20101214_contaminants.fasta	103782	1	9	11	24	0.0201	0.0808
201211Orbi_Dave_Gelsample2	Uncategorized Sample	BioSample 1	S56 (F021053)	| Symbols: RANGAP2 | RAN GTPase activating protein 2 | chr5:6505310-6506947 REVERSE LENGTH=545	AT5G19320.1	TAIR10_pep_20101214_contaminants.fasta	59654.6	1	15	16	23	0.0193	0.273
201211Orbi_Dave_Gelsample2	Uncategorized Sample	BioSample 1	S56 (F021053)	| Symbols: RBCL | ribulose-bisphosphate carboxylases | chrC:54958-56397 FORWARD LENGTH=479	ATCG00490.1	TAIR10_pep_20101214_contaminants.fasta	52955.6	1	12	13	20	0.0168	0.261
201211Orbi_Dave_Gelsample2	Uncategorized Sample	BioSample 1	S56 (F021053)	| Symbols: MTHFR1 | methylenetetrahydrofolate reductase 1 | chr3:22151303-22154323 FORWARD LENGTH=592	AT3G59970.3	TAIR10_pep_20101214_contaminants.fasta	66290.3	1	10	11	17	0.0142	0.171
201211Orbi_Dave_Gelsample2	Uncategorized Sample	BioSample 1	S56 (F021053)	| Symbols: PYK10, PSR3.1, BGLU23, LEB | Glycosyl hydrolase superfamily protein | chr3:2840657-2843730 REVERSE LENGTH=524	AT3G09260.1	TAIR10_pep_20101214_contaminants.fasta	59722.4	1	9	10	17	0.0142	0.172
201211Orbi_Dave_Gelsample2	Uncategorized Sample	BioSample 1	S56 (F021053)	| Symbols: ATVPS9A, VPS9A, VPS9 | Vacuolar sorting protein 9 (VPS9) domain | chr3:6866916-6869114 FORWARD LENGTH=520	AT3G19770.1	TAIR10_pep_20101214_contaminants.fasta	57899.5	1	8	8	13	0.0109	0.198
201211Orbi_Dave_Gelsample2	Uncategorized Sample	BioSample 1	S56 (F021053)	| Symbols: | RNA-binding (RRM/RBD/RNP motifs) family protein | chr4:352782-354965 FORWARD LENGTH=495	AT4G00830.1,AT4G00830.2	TAIR10_pep_20101214_contaminants.fasta	55136.8	1	8	9	12	0.0101	0.174
201211Orbi_Dave_Gelsample2	Uncategorized Sample	BioSample 1	S56 (F021053)	| Symbols: | phosphoglucomutase, putative / glucose phosphomutase, putative | chr1:26705594-26708034 FORWARD LENGTH=615	AT1G70820.1	TAIR10_pep_20101214_contaminants.fasta	67314	1	6	6	12	0.0101	0.0846
201211Orbi_Dave_Gelsample2	Uncategorized Sample	BioSample 1	S56 (F021053)	| Symbols: TUB5 | tubulin beta-5 chain | chr1:6938033-6940481 REVERSE LENGTH=449	AT1G20010.1	TAIR10_pep_20101214_contaminants.fasta	50342.7	1	7	7	11	0.00921	0.167
201211Orbi_Dave_Gelsample2	Uncategorized Sample	BioSample 1	S56 (F021053)	| Symbols: GRF6, AFT1, 14-3-3lambda | G-box regulating factor 6 | chr5:3284452-3286261 REVERSE LENGTH=248	AT5G10450.1,AT5G10450.2,AT5G10450.3,AT5G10450.4	TAIR10_pep_20101214_contaminants.fasta	27976.5	1	4	4	8	0.0067	0.238
201211Orbi_Dave_Gelsample2	Uncategorized Sample	BioSample 1	S56 (F021053)	| Symbols: PIRL9 | plant intracellular ras group-related LRR 9 | chr3:3552330-3554695 REVERSE LENGTH=499	AT3G11330.1	TAIR10_pep_20101214_contaminants.fasta	55504.7	1	4	4	6	0.00503	0.0882
201211Orbi_Dave_Gelsample2	Uncategorized Sample	BioSample 1	S56 (F021053)	| Symbols: TGG2, BGLU37 | glucoside glucohydrolase 2 | chr5:9072730-9075143 FORWARD LENGTH=467	AT5G25980.1,AT5G25980.2,AT5G25980.3	TAIR10_pep_20101214_contaminants.fasta	53425	1	3	3	6	0.00503	0.0985
201211Orbi_Dave_Gelsample2	Uncategorized Sample	BioSample 1	S56 (F021053)	| Symbols: RCA | rubisco activase | chr2:16570951-16573345 REVERSE LENGTH=474	AT2G39730.1	TAIR10_pep_20101214_contaminants.fasta	51982	1	3	3	6	0.00503	0.0886
201211Orbi_Dave_Gelsample2	Uncategorized Sample	BioSample 1	S56 (F021053)	| Symbols: ATPA | ATP synthase subunit alpha | chrC:9938-11461 REVERSE LENGTH=507	ATCG00120.1	TAIR10_pep_20101214_contaminants.fasta	55329.8	1	3	3	6	0.00503	0.0651
201211Orbi_Dave_Gelsample2	Uncategorized Sample	BioSample 1	S56 (F021053)	| Symbols: PGK1 | phosphoglycerate kinase 1 | chr3:4061127-4063140 REVERSE LENGTH=481	AT3G12780.1	TAIR10_pep_20101214_contaminants.fasta	50113.1	1	5	5	6	0.00503	0.16
201211Orbi_Dave_Gelsample2	Uncategorized Sample	BioSample 1	S56 (F021053)	| Symbols: ATMLP-470, NSP1, ATNSP1 | nitrile specifier protein 1 | chr3:5566516-5568330 FORWARD LENGTH=470	AT3G16400.1,AT3G16400.2	TAIR10_pep_20101214_contaminants.fasta	51669.5	1	4	4	5	0.00419	0.1
201211Orbi_Dave_Gelsample2	Uncategorized Sample	BioSample 1	S56 (F021053)	| Symbols: ATTCP-1, TCP-1 | T-complex protein 1 alpha subunit | chr3:6998544-7002266 REVERSE LENGTH=545	AT3G20050.1	TAIR10_pep_20101214_contaminants.fasta	59230.5	1	3	3	5	0.00419	0.055
201211Orbi_Dave_Gelsample2	Uncategorized Sample	BioSample 1	S56 (F021053)	| Symbols: RANGAP1, ATRANGAP1 | RAN GTPase activating protein 1 | chr3:23325108-23326715 FORWARD LENGTH=535	AT3G63130.1,AT3G63130.2	TAIR10_pep_20101214_contaminants.fasta	58829	1	3	3	4	0.00335	0.0579
201211Orbi_Dave_Gelsample2	Uncategorized Sample	BioSample 1	S56 (F021053)	| Symbols: HCEF1 | high cyclic electron flow 1 | chr3:20016951-20018527 FORWARD LENGTH=417	AT3G54050.1,AT3G54050.2	TAIR10_pep_20101214_contaminants.fasta	45162.8	1	3	3	4	0.00335	0.11
201211Orbi_Dave_Gelsample2	Uncategorized Sample	BioSample 1	S56 (F021053)	| Symbols: HCF173 | high chlorophyll fluorescence phenotype 173 | chr1:5723161-5726248 FORWARD LENGTH=598	AT1G16720.1	TAIR10_pep_20101214_contaminants.fasta	65709.9	1	3	3	4	0.00335	0.0468
201211Orbi_Dave_Gelsample2	Uncategorized Sample	BioSample 1	S56 (F021053)	| Symbols: GRF7, GF14 NU | general regulatory factor 7 | chr3:526800-527915 REVERSE LENGTH=265	AT3G02520.1	TAIR10_pep_20101214_contaminants.fasta	29825.6	1	4	4	4	0.00335	0.117
201211Orbi_Dave_Gelsample2	Uncategorized Sample	BioSample 1	S56 (F021053)	| Symbols: MTHFR2 | methylenetetrahydrofolate reductase 2 | chr2:18262301-18265185 FORWARD LENGTH=594	AT2G44160.1	TAIR10_pep_20101214_contaminants.fasta	66803.5	0.999	2	2	3	0.00251	0.118
201211Orbi_Dave_Gelsample2	Uncategorized Sample	BioSample 1	S56 (F021053)	| Symbols: | Peptidase M20/M25/M40 family protein | chr4:17925251-17926919 FORWARD LENGTH=430	AT4G38220.1,AT4G38220.2	TAIR10_pep_20101214_contaminants.fasta	47740.9	1	3	3	3	0.00251	0.0884
201211Orbi_Dave_Gelsample2	Uncategorized Sample	BioSample 1	S56 (F021053)	| Symbols: GS2, GLN2, ATGSL1 | glutamine synthetase 2 | chr5:13831220-13833239 FORWARD LENGTH=430	AT5G35630.1,AT5G35630.2,AT5G35630.3	TAIR10_pep_20101214_contaminants.fasta	47411.3	0.999	2	2	3	0.00251	0.0302
201211Orbi_Dave_Gelsample2	Uncategorized Sample	BioSample 1	S56 (F021053)	| Symbols: | Tropomyosin-related | chr1:2001625-2002596 FORWARD LENGTH=323	AT1G06530.1	TAIR10_pep_20101214_contaminants.fasta	36119.6	1	3	3	3	0.00251	0.0991
201211Orbi_Dave_Gelsample2	Uncategorized Sample	BioSample 1	S57 (F021054)	| Symbols: mtLPD2 | lipoamide dehydrogenase 2 | chr3:5890278-5892166 REVERSE LENGTH=507	AT3G17240.1,AT3G17240.3	TAIR10_pep_20101214_contaminants.fasta	53986.1	1	28	38	82	0.0523	0.503
201211Orbi_Dave_Gelsample2	Uncategorized Sample	BioSample 1	S57 (F021054)	| Symbols: ALDH11A3 | aldehyde dehydrogenase 11A3 | chr2:10327325-10329601 REVERSE LENGTH=496	AT2G24270.1,AT2G24270.2,AT2G24270.3	TAIR10_pep_20101214_contaminants.fasta	53061.1	1	19	23	62	0.0396	0.423
201211Orbi_Dave_Gelsample2	Uncategorized Sample	BioSample 1	S57 (F021054)	| Symbols: | ATPase, F1 complex, alpha subunit protein | chr2:3361474-3364028 FORWARD LENGTH=777	AT2G07698.1	TAIR10_pep_20101214_contaminants.fasta	85935.7	1	21	25	41	0.0262	0.254
201211Orbi_Dave_Gelsample2	Uncategorized Sample	BioSample 1	S57 (F021054)	| Symbols: GR, EMB2360, ATGR2 | glutathione reductase | chr3:20230356-20233100 REVERSE LENGTH=565	AT3G54660.1	TAIR10_pep_20101214_contaminants.fasta	60853.6	1	15	19	32	0.0204	0.273
201211Orbi_Dave_Gelsample2	Uncategorized Sample	BioSample 1	S57 (F021054)	| Symbols: MTO2, TS | Pyridoxal-5'-phosphate-dependent enzyme family protein | chr4:14599434-14601014 REVERSE LENGTH=526	AT4G29840.1	TAIR10_pep_20101214_contaminants.fasta	57778	1	15	15	31	0.0198	0.327
201211Orbi_Dave_Gelsample2	Uncategorized Sample	BioSample 1	S57 (F021054)	| Symbols: SHM1, STM, SHMT1 | serine transhydroxymethyltransferase 1 | chr4:17831891-17834742 REVERSE LENGTH=517	AT4G37930.1	TAIR10_pep_20101214_contaminants.fasta	57401.7	1	15	15	27	0.0172	0.267
201211Orbi_Dave_Gelsample2	Uncategorized Sample	BioSample 1	S57 (F021054)	| Symbols: ATCAP1, CAP 1, CAP1 | cyclase associated protein 1 | chr4:16484896-16487355 REVERSE LENGTH=476	AT4G34490.1	TAIR10_pep_20101214_contaminants.fasta	50969.8	1	14	14	21	0.0134	0.315
201211Orbi_Dave_Gelsample2	Uncategorized Sample	BioSample 1	S57 (F021054)	| Symbols: | seryl-tRNA synthetase / serine--tRNA ligase | chr5:9695087-9697154 FORWARD LENGTH=451	AT5G27470.1	TAIR10_pep_20101214_contaminants.fasta	51630.6	1	12	12	21	0.0134	0.228
201211Orbi_Dave_Gelsample2	Uncategorized Sample	BioSample 1	S57 (F021054)	| Symbols: PTAC16 | plastid transcriptionally active 16 | chr3:17228766-17231021 FORWARD LENGTH=510	AT3G46780.1	TAIR10_pep_20101214_contaminants.fasta	54358.6	1	11	12	20	0.0128	0.255
201211Orbi_Dave_Gelsample2	Uncategorized Sample	BioSample 1	S57 (F021054)	| Symbols: ATASE2, CIA1, ATPURF2, ASE2 | GLN phosphoribosyl pyrophosphate amidotransferase 2 | chr4:16574894-16576579 REVERSE LENGTH=561	AT4G34740.1	TAIR10_pep_20101214_contaminants.fasta	61030.5	1	10	10	19	0.0121	0.198
201211Orbi_Dave_Gelsample2	Uncategorized Sample	BioSample 1	S57 (F021054)	| Symbols: ALDH2B4, ALDH2, ALDH2A | aldehyde dehydrogenase 2B4 | chr3:17717082-17719843 REVERSE LENGTH=538	AT3G48000.1	TAIR10_pep_20101214_contaminants.fasta	58590.4	1	12	12	17	0.0108	0.243
201211Orbi_Dave_Gelsample2	Uncategorized Sample	BioSample 1	S57 (F021054)	| Symbols: ATGR1, GR1 | glutathione-disulfide reductase | chr3:8729762-8734115 REVERSE LENGTH=499	AT3G24170.1,AT3G24170.2,AT3G24170.3	TAIR10_pep_20101214_contaminants.fasta	53871.4	1	10	10	15	0.00957	0.204
201211Orbi_Dave_Gelsample2	Uncategorized Sample	BioSample 1	S57 (F021054)	| Symbols: ATERS, OVA3, ERS | glutamate tRNA synthetase | chr5:25630196-25633099 REVERSE LENGTH=570	AT5G64050.1	TAIR10_pep_20101214_contaminants.fasta	63467.1	1	8	8	14	0.00893	0.144
201211Orbi_Dave_Gelsample2	Uncategorized Sample	BioSample 1	S57 (F021054)	| Symbols: GATB | GLU-ADT subunit B | chr1:17940185-17942540 FORWARD LENGTH=550	AT1G48520.1	TAIR10_pep_20101214_contaminants.fasta	60943.2	1	9	9	12	0.00766	0.155
201211Orbi_Dave_Gelsample2	Uncategorized Sample	BioSample 1	S57 (F021054)	| Symbols: IIL1, ATLEUC1 | isopropyl malate isomerase large subunit 1 | chr4:7804194-7807789 REVERSE LENGTH=509	AT4G13430.1	TAIR10_pep_20101214_contaminants.fasta	55014.2	1	8	8	12	0.00766	0.2
201211Orbi_Dave_Gelsample2	Uncategorized Sample	BioSample 1	S57 (F021054)	| Symbols: ATRBP47B, RBP47B | RNA-binding protein 47B | chr3:6611398-6613823 REVERSE LENGTH=435	AT3G19130.1	TAIR10_pep_20101214_contaminants.fasta	48117.3	1	6	7	11	0.00702	0.179
201211Orbi_Dave_Gelsample2	Uncategorized Sample	BioSample 1	S57 (F021054)	| Symbols: GAPC, GAPC-1, GAPC1 | glyceraldehyde-3-phosphate dehydrogenase C subunit 1 | chr3:1081077-1083131 FORWARD LENGTH=338	AT3G04120.1	TAIR10_pep_20101214_contaminants.fasta	36914.6	1	6	7	10	0.00638	0.257
201211Orbi_Dave_Gelsample2	Uncategorized Sample	BioSample 1	S57 (F021054)	| Symbols: OVA6, PRORS1 | Class II aaRS and biotin synthetases superfamily protein | chr5:21311112-21313875 FORWARD LENGTH=543	AT5G52520.1	TAIR10_pep_20101214_contaminants.fasta	60747.8	1	5	5	8	0.00511	0.133
201211Orbi_Dave_Gelsample2	Uncategorized Sample	BioSample 1	S57 (F021054)	| Symbols: PKp3 | plastidial pyruvate kinase 3 | chr1:11712205-11714963 FORWARD LENGTH=571	AT1G32440.1	TAIR10_pep_20101214_contaminants.fasta	62615.8	1	6	6	8	0.00511	0.144
201211Orbi_Dave_Gelsample2	Uncategorized Sample	BioSample 1	S57 (F021054)	| Symbols: | Pyruvate kinase family protein | chr5:2778433-2780300 FORWARD LENGTH=510	AT5G08570.1	TAIR10_pep_20101214_contaminants.fasta	54978.4	1	5	5	8	0.00511	0.0804
201211Orbi_Dave_Gelsample2	Uncategorized Sample	BioSample 1	S57 (F021054)	| Symbols: ATPAP26, PAP26 | purple acid phosphatase 26 | chr5:13108475-13111217 REVERSE LENGTH=475	AT5G34850.1	TAIR10_pep_20101214_contaminants.fasta	55009.5	1	4	4	7	0.00447	0.124
201211Orbi_Dave_Gelsample2	Uncategorized Sample	BioSample 1	S57 (F021054)	| Symbols: GDH2 | glutamate dehydrogenase 2 | chr5:2356153-2358012 FORWARD LENGTH=411	AT5G07440.1,AT5G07440.2	TAIR10_pep_20101214_contaminants.fasta	44699.8	1	5	5	7	0.00447	0.18
201211Orbi_Dave_Gelsample2	Uncategorized Sample	BioSample 1	S57 (F021054)	| Symbols: | Pyruvate kinase family protein | chr5:22820254-22822529 REVERSE LENGTH=498	AT5G56350.1	TAIR10_pep_20101214_contaminants.fasta	54412.1	1	4	4	6	0.00383	0.127
201211Orbi_Dave_Gelsample2	Uncategorized Sample	BioSample 1	S57 (F021054)	| Symbols: | Aldolase superfamily protein | chr3:19627383-19628874 REVERSE LENGTH=358	AT3G52930.1	TAIR10_pep_20101214_contaminants.fasta	38540.4	1	4	4	6	0.00383	0.12
201211Orbi_Dave_Gelsample2	Uncategorized Sample	BioSample 1	S57 (F021054)	| Symbols: GLUC, BGLU25 | beta glucosidase 25 | chr3:881028-884028 FORWARD LENGTH=531	AT3G03640.1	TAIR10_pep_20101214_contaminants.fasta	59808.3	1	4	4	5	0.00319	0.0697
201211Orbi_Dave_Gelsample2	Uncategorized Sample	BioSample 1	S57 (F021054)	| Symbols: | adenylate kinase family protein | chr5:13419278-13423482 FORWARD LENGTH=588	AT5G35170.1,AT5G35170.2	TAIR10_pep_20101214_contaminants.fasta	65741.2	1	4	4	5	0.00319	0.0612
201211Orbi_Dave_Gelsample2	Uncategorized Sample	BioSample 1	S57 (F021054)	| Symbols: | D-mannose binding lectin protein with Apple-like carbohydrate-binding domain | chr1:29642072-29643397 REVERSE LENGTH=441	AT1G78850.1	TAIR10_pep_20101214_contaminants.fasta	49052.5	1	3	3	5	0.00319	0.0703
201211Orbi_Dave_Gelsample2	Uncategorized Sample	BioSample 1	S57 (F021054)	| Symbols: mtLPD1 | mitochondrial lipoamide dehydrogenase 1 | chr1:17717432-17719141 REVERSE LENGTH=507	AT1G48030.1,AT1G48030.2	TAIR10_pep_20101214_contaminants.fasta	53988.6	1	3	4	5	0.00319	0.353
201211Orbi_Dave_Gelsample2	Uncategorized Sample	BioSample 1	S57 (F021054)	| Symbols: PKP1, PKP-BETA1, PKP2 | plastidic pyruvate kinase beta subunit 1 | chr5:21463680-21466612 FORWARD LENGTH=579	AT5G52920.1	TAIR10_pep_20101214_contaminants.fasta	63521.3	1	2	2	4	0.00255	0.0363
201211Orbi_Dave_Gelsample2	Uncategorized Sample	BioSample 1	S57 (F021054)	| Symbols: ATASE, ATASE1, ASE1 | GLN phosphoribosyl pyrophosphate amidotransferase 1 | chr2:7180424-7182124 REVERSE LENGTH=566	AT2G16570.1	TAIR10_pep_20101214_contaminants.fasta	61842.7	0.999	2	2	3	0.00191	0.127
201211Orbi_Dave_Gelsample2	Uncategorized Sample	BioSample 1	S58 (F021055)	| Symbols: ATPCAP1, PCAP1 | plasma-membrane associated cation-binding protein 1 | chr4:10941593-10943227 FORWARD LENGTH=225	AT4G20260.1,AT4G20260.2,AT4G20260.3,AT4G20260.4	TAIR10_pep_20101214_contaminants.fasta	24583.2	1	31	44	100	0.0798	0.791
201211Orbi_Dave_Gelsample2	Uncategorized Sample	BioSample 1	S58 (F021055)	| Symbols: NSP5 | nitrile specifier protein 5 | chr5:19541283-19542358 REVERSE LENGTH=326	AT5G48180.1	TAIR10_pep_20101214_contaminants.fasta	35852.4	1	9	12	21	0.0168	0.325
201211Orbi_Dave_Gelsample2	Uncategorized Sample	BioSample 1	S58 (F021055)	| Symbols: SKL2 | shikimate kinase like 2 | chr2:14914038-14915909 FORWARD LENGTH=387	AT2G35500.1	TAIR10_pep_20101214_contaminants.fasta	42688.2	1	8	9	17	0.0136	0.238
201211Orbi_Dave_Gelsample2	Uncategorized Sample	BioSample 1	S58 (F021055)	| Symbols: | Ribosomal protein L10 family protein | chr3:2823364-2825020 REVERSE LENGTH=320	AT3G09200.1	TAIR10_pep_20101214_contaminants.fasta	34133.4	1	5	8	14	0.0112	0.209
201211Orbi_Dave_Gelsample2	Uncategorized Sample	BioSample 1	S58 (F021055)	| Symbols: URH2 | uridine-ribohydrolase 2 | chr1:1679286-1681527 FORWARD LENGTH=322	AT1G05620.1,AT1G05620.2	TAIR10_pep_20101214_contaminants.fasta	34668.8	1	6	6	13	0.0104	0.18
201211Orbi_Dave_Gelsample2	Uncategorized Sample	BioSample 1	S58 (F021055)	| Symbols: LPA3 | Low PSII Accumulation 3 | chr1:27479027-27481258 FORWARD LENGTH=358	AT1G73060.1	TAIR10_pep_20101214_contaminants.fasta	40031.2	1	4	4	13	0.0104	0.115
201211Orbi_Dave_Gelsample2	Uncategorized Sample	BioSample 1	S58 (F021055)	| Symbols: GGPS1 | geranylgeranyl pyrophosphate synthase 1 | chr4:17343513-17344628 FORWARD LENGTH=371	AT4G36810.1	TAIR10_pep_20101214_contaminants.fasta	40174.8	1	4	5	8	0.00638	0.113
201211Orbi_Dave_Gelsample2	Uncategorized Sample	BioSample 1	S58 (F021055)	| Symbols: | RNA-binding (RRM/RBD/RNP motifs) family protein | chr2:14898341-14899590 FORWARD LENGTH=308	AT2G35410.1	TAIR10_pep_20101214_contaminants.fasta	33786.3	1	4	5	7	0.00559	0.14
201211Orbi_Dave_Gelsample2	Uncategorized Sample	BioSample 1	S58 (F021055)	| Symbols: | Dihydrodipicolinate reductase, bacterial/plant | chr2:18221985-18223998 REVERSE LENGTH=347	AT2G44040.1	TAIR10_pep_20101214_contaminants.fasta	37549.5	1	5	5	7	0.00559	0.19
201211Orbi_Dave_Gelsample2	Uncategorized Sample	BioSample 1	S58 (F021055)	| Symbols: CAB3, AB180, LHCB1.2 | chlorophyll A/B binding protein 3 | chr1:10472443-10473246 REVERSE LENGTH=267	AT1G29910.1,AT1G29920.1,AT1G29930.1,AT2G34420.1	TAIR10_pep_20101214_contaminants.fasta	28227.8	1	3	3	7	0.00559	0.105
201211Orbi_Dave_Gelsample2	Uncategorized Sample	BioSample 1	S58 (F021055)	| Symbols: ZKT | protein containing PDZ domain, a K-box domain, and a TPR region | chr1:20713822-20715351 FORWARD LENGTH=335	AT1G55480.1	TAIR10_pep_20101214_contaminants.fasta	37411.9	1	3	3	6	0.00479	0.122
201211Orbi_Dave_Gelsample2	Uncategorized Sample	BioSample 1	S58 (F021055)	| Symbols: ATPGLP1, PGLP1 | 2-phosphoglycolate phosphatase 1 | chr5:14421929-14424430 REVERSE LENGTH=362	AT5G36700.1,AT5G36700.2,AT5G36700.4,AT5G36790.1,AT5G36790.2,AT5G36790.3	TAIR10_pep_20101214_contaminants.fasta	39762.9	1	3	3	6	0.00479	0.0884
201211Orbi_Dave_Gelsample2	Uncategorized Sample	BioSample 1	S58 (F021055)	| Symbols: CM1, ATCM1 | chorismate mutase 1 | chr3:11164582-11166258 REVERSE LENGTH=340	AT3G29200.1	TAIR10_pep_20101214_contaminants.fasta	38239.9	1	3	3	5	0.00399	0.103
201211Orbi_Dave_Gelsample2	Uncategorized Sample	BioSample 1	S58 (F021055)	| Symbols: APA1, ATAPA1 | aspartic proteinase A1 | chr1:4017119-4019874 REVERSE LENGTH=506	AT1G11910.1	TAIR10_pep_20101214_contaminants.fasta	54613.7	1	2	2	3	0.00239	0.0395
201211Orbi_Dave_Gelsample2	Uncategorized Sample	BioSample 1	S58 (F021055)	| Symbols: | alpha/beta-Hydrolases superfamily protein | chr5:15421605-15423234 FORWARD LENGTH=362	AT5G38520.1,AT5G38520.2	TAIR10_pep_20101214_contaminants.fasta	39570.5	1	3	3	3	0.00239	0.0939
201211Orbi_Dave_Gelsample2	Uncategorized Sample	BioSample 1	S58 (F021055)	| Symbols: ATRP1, RP1 | PPDK regulatory protein | chr4:11307002-11308587 FORWARD LENGTH=403	AT4G21210.1	TAIR10_pep_20101214_contaminants.fasta	43685.2	0.999	2	2	2	0.0016	0.0571
201211Orbi_Dave_Gelsample2	Uncategorized Sample	BioSample 1	S58 (F021055)	| Symbols: CA1, ATBCA1, SABP3, ATSABP3 | carbonic anhydrase 1 | chr3:194853-196716 REVERSE LENGTH=270	AT3G01500.1,AT3G01500.2	TAIR10_pep_20101214_contaminants.fasta	37450.7	1	2	2	2	0.0016	0.101
201211Orbi_Dave_Gelsample2	Uncategorized Sample	BioSample 1	S58 (F021055)	| Symbols: PAF1, ATPSM30, ARS5 | proteasome alpha subunit F1 | chr5:17159270-17160975 REVERSE LENGTH=278	AT5G42790.1	TAIR10_pep_20101214_contaminants.fasta	30475.8	1	2	2	2	0.0016	0.0755
201211Orbi_Dave_Gelsample2	Uncategorized Sample	BioSample 1	S59 (F021056)	| Symbols: ATGRP7, CCR2, GR-RBP7, GRP7 | cold, circadian rhythm, and rna binding 2 | chr2:9265477-9266316 REVERSE LENGTH=176	AT2G21660.1	TAIR10_pep_20101214_contaminants.fasta	16890.1	1	13	14	31	0.041	0.83
201211Orbi_Dave_Gelsample2	Uncategorized Sample	BioSample 1	S59 (F021056)	| Symbols: NDPK2, NDPK1A, NDPK IA IA, NDPK IA, ATNDPK2 | nucleoside diphosphate kinase 2 | chr5:25372122-25373838 REVERSE LENGTH=231	AT5G63310.1	TAIR10_pep_20101214_contaminants.fasta	25550.9	1	3	3	5	0.00661	0.13
201211Orbi_Dave_Gelsample2	Uncategorized Sample	BioSample 1	S59 (F021056)	| Symbols: | Polyketide cyclase/dehydrase and lipid transport superfamily protein | chr4:12332846-12333656 REVERSE LENGTH=151	AT4G23670.1	TAIR10_pep_20101214_contaminants.fasta	17517.6	1	3	3	3	0.00396	0.238
END OF FILE

## Sheet: Top hit per spot
Top protein hit for each spot
Experiment name	Biological sample category	Biological sample name	MS/MS sample name	Protein name	Protein accession numbers	Database sources	Protein molecular weight (Da)	Protein identification probability	Number of unique peptides	Number of unique spectra	Number of total spectra	Percentage of total spectra	Percentage sequence coverage
201211Orbi_Dave_Gelsample2	Uncategorized Sample	BioSample 1	S01 (F020977)	| Symbols: CLPC, ATHSP93-V, HSP93-V, DCA1, CLPC1 | CLPC homologue 1 | chr5:20715710-20719800 REVERSE LENGTH=929	AT5G50920.1	TAIR10_pep_20101214_contaminants.fasta	103456	1	18	19	43	0.0504	0.233
201211Orbi_Dave_Gelsample2	Uncategorized Sample	BioSample 1	S02 (F020978)	| Symbols: CLPC, ATHSP93-V, HSP93-V, DCA1, CLPC1 | CLPC homologue 1 | chr5:20715710-20719800 REVERSE LENGTH=929	AT5G50920.1	TAIR10_pep_20101214_contaminants.fasta	103456	1	50	62	148	0.128	0.493
201211Orbi_Dave_Gelsample2	Uncategorized Sample	BioSample 1	S03 (F020979)	| Symbols: ATSCO1, ATSCO1/CPEF-G, SCO1 | Translation elongation factor EFG/EF2 protein | chr1:23233622-23236321 REVERSE LENGTH=783	AT1G62750.1	TAIR10_pep_20101214_contaminants.fasta	86059	1	38	51	154	0.11	0.57
201211Orbi_Dave_Gelsample2	Uncategorized Sample	BioSample 1	S04 (F020980)	| Symbols: ATPB, PB | ATP synthase subunit beta | chrC:52660-54156 REVERSE LENGTH=498	ATCG00480.1	TAIR10_pep_20101214_contaminants.fasta	53934.8	1	28	42	111	0.0717	0.679
201211Orbi_Dave_Gelsample2	Uncategorized Sample	BioSample 1	S05 (F020981)	| Symbols: THFS | 10-formyltetrahydrofolate synthetase | chr1:18702064-18704687 FORWARD LENGTH=634	AT1G50480.1	TAIR10_pep_20101214_contaminants.fasta	67803.3	1	36	53	118	0.0815	0.708
201211Orbi_Dave_Gelsample2	Uncategorized Sample	BioSample 1	S06 (F020982)	| Symbols: PYK10, PSR3.1, BGLU23, LEB | Glycosyl hydrolase superfamily protein | chr3:2840657-2843730 REVERSE LENGTH=524	AT3G09260.1	TAIR10_pep_20101214_contaminants.fasta	59722.4	1	12	16	48	0.0448	0.25
201211Orbi_Dave_Gelsample2	Uncategorized Sample	BioSample 1	S07 (F020983)	| Symbols: PYK10, PSR3.1, BGLU23, LEB | Glycosyl hydrolase superfamily protein | chr3:2840657-2843730 REVERSE LENGTH=524	AT3G09260.1	TAIR10_pep_20101214_contaminants.fasta	59722.4	1	23	27	123	0.116	0.511
201211Orbi_Dave_Gelsample2	Uncategorized Sample	BioSample 1	S08 (F020984)	| Symbols: ATTCP-1, TCP-1 | T-complex protein 1 alpha subunit | chr3:6998544-7002266 REVERSE LENGTH=545	AT3G20050.1	TAIR10_pep_20101214_contaminants.fasta	59230.5	1	32	40	99	0.0653	0.661
201211Orbi_Dave_Gelsample2	Uncategorized Sample	BioSample 1	S09 (F020985)	| Symbols: | AICARFT/IMPCHase bienzyme family protein | chr2:14765347-14768269 REVERSE LENGTH=596	AT2G35040.1,AT2G35040.2	TAIR10_pep_20101214_contaminants.fasta	64906.7	1	29	35	76	0.0503	0.554
201211Orbi_Dave_Gelsample2	Uncategorized Sample	BioSample 1	S10 (F020986)	| Symbols: KASI, KAS1 | 3-ketoacyl-acyl carrier protein synthase I | chr5:18774439-18776629 REVERSE LENGTH=473	AT5G46290.1	TAIR10_pep_20101214_contaminants.fasta	50414.5	1	23	30	78	0.059	0.577
201211Orbi_Dave_Gelsample2	Uncategorized Sample	BioSample 1	S11 (F020987)	| Symbols: PGK | phosphoglycerate kinase | chr1:29924347-29926295 REVERSE LENGTH=401	AT1G79550.1,AT1G79550.2	TAIR10_pep_20101214_contaminants.fasta	42132.9	1	16	23	60	0.0422	0.536
201211Orbi_Dave_Gelsample2	Uncategorized Sample	BioSample 1	S12 (F020988)	| Symbols: | P-loop containing nucleoside triphosphate hydrolases superfamily protein | chr1:313595-315831 REVERSE LENGTH=353	AT1G01910.1,AT1G01910.2,AT1G01910.4	TAIR10_pep_20101214_contaminants.fasta	39671.7	1	15	20	74	0.0512	0.521
201211Orbi_Dave_Gelsample2	Uncategorized Sample	BioSample 1	S13 (F020989)	| Symbols: ATPC1 | ATPase, F1 complex, gamma subunit protein | chr4:2350761-2351882 REVERSE LENGTH=373	AT4G04640.1	TAIR10_pep_20101214_contaminants.fasta	40911.9	1	16	19	110	0.0747	0.429
201211Orbi_Dave_Gelsample2	Uncategorized Sample	BioSample 1	S14 (F020990)	| Symbols: FBA1 | fructose-bisphosphate aldolase 1 | chr2:9128416-9130152 REVERSE LENGTH=399	AT2G21330.1	TAIR10_pep_20101214_contaminants.fasta	42931.5	1	8	12	36	0.0271	0.519
201211Orbi_Dave_Gelsample2	Uncategorized Sample	BioSample 1	S15 (F020991)	| Symbols: | GDSL-like Lipase/Acylhydrolase superfamily protein | chr1:10371955-10373624 FORWARD LENGTH=364	AT1G29660.1	TAIR10_pep_20101214_contaminants.fasta	40142.8	1	9	12	31	0.0369	0.374
201211Orbi_Dave_Gelsample2	Uncategorized Sample	BioSample 1	S15 (F020991)	| Symbols: SPDS1 | spermidine synthase 1 | chr1:8420278-8422724 FORWARD LENGTH=378	AT1G23820.1	TAIR10_pep_20101214_contaminants.fasta	41679.5	1	9	13	31	0.0369	0.299
201211Orbi_Dave_Gelsample2	Uncategorized Sample	BioSample 1	S16 (F020992)	| Symbols: | NAD(P)-linked oxidoreductase superfamily protein | chr2:9103408-9105116 REVERSE LENGTH=309	AT2G21250.1	TAIR10_pep_20101214_contaminants.fasta	35011	1	22	26	67	0.0481	0.54
201211Orbi_Dave_Gelsample2	Uncategorized Sample	BioSample 1	S17 (F020993)	| Symbols: OTC | ornithine carbamoyltransferase | chr1:28266457-28268383 REVERSE LENGTH=375	AT1G75330.1	TAIR10_pep_20101214_contaminants.fasta	41002.4	1	10	14	48	0.0338	0.253
201211Orbi_Dave_Gelsample2	Uncategorized Sample	BioSample 1	S18 (F020994)	| Symbols: ATPCAP1, PCAP1 | plasma-membrane associated cation-binding protein 1 | chr4:10941593-10943227 FORWARD LENGTH=225	AT4G20260.1,AT4G20260.2,AT4G20260.3,AT4G20260.4	TAIR10_pep_20101214_contaminants.fasta	24583.2	1	12	15	24	0.0225	0.591
201211Orbi_Dave_Gelsample2	Uncategorized Sample	BioSample 1	S19 (F020995)	| Symbols: | Glutathione S-transferase, C-terminal-like;Translation elongation factor EF1B/ribosomal protein S6 | chr1:10639286-10640515 FORWARD LENGTH=231	AT1G30230.1,AT1G30230.2	TAIR10_pep_20101214_contaminants.fasta	25132.8	1	15	23	56	0.0432	0.723
201211Orbi_Dave_Gelsample2	Uncategorized Sample	BioSample 1	S20 (F020996)	| Symbols: PTAC4, VIPP1 | plastid transcriptionally active 4 | chr1:24236329-24240428 FORWARD LENGTH=330	AT1G65260.1	TAIR10_pep_20101214_contaminants.fasta	36393.7	1	26	37	105	0.0796	0.603
201211Orbi_Dave_Gelsample2	Uncategorized Sample	BioSample 1	S21 (F020997)	| Symbols: NRS/ER, UER1 | nucleotide-rhamnose synthase/epimerase-reductase | chr1:23342510-23343859 FORWARD LENGTH=301	AT1G63000.1	TAIR10_pep_20101214_contaminants.fasta	33598.4	1	14	19	66	0.0504	0.611
201211Orbi_Dave_Gelsample2	Uncategorized Sample	BioSample 1	S22 (F020998)	| Symbols: PSBO2, PSBO-2, OEC33 | photosystem II subunit O-2 | chr3:18891008-18892311 REVERSE LENGTH=331	AT3G50820.1	TAIR10_pep_20101214_contaminants.fasta	35019.9	1	14	20	51	0.0394	0.48
201211Orbi_Dave_Gelsample2	Uncategorized Sample	BioSample 1	S23 (F020999)	| Symbols: PSBO2, PSBO-2, OEC33 | photosystem II subunit O-2 | chr3:18891008-18892311 REVERSE LENGTH=331	AT3G50820.1	TAIR10_pep_20101214_contaminants.fasta	35019.9	1	15	22	72	0.0539	0.474
201211Orbi_Dave_Gelsample2	Uncategorized Sample	BioSample 1	S24 (F021000)	| Symbols: CA2, CA18, BETA CA2 | carbonic anhydrase 2 | chr5:4760536-4762382 FORWARD LENGTH=259	AT5G14740.2	TAIR10_pep_20101214_contaminants.fasta	28344.7	1	30	46	126	0.0874	0.846
201211Orbi_Dave_Gelsample2	Uncategorized Sample	BioSample 1	S25 (F021001)	| Symbols: PSBO2, PSBO-2, OEC33 | photosystem II subunit O-2 | chr3:18891008-18892311 REVERSE LENGTH=331	AT3G50820.1	TAIR10_pep_20101214_contaminants.fasta	35019.9	1	27	37	111	0.0734	0.68
201211Orbi_Dave_Gelsample2	Uncategorized Sample	BioSample 1	S26 (F021002)	| Symbols: TUF, emb2448, TUFF, VHA-E1 | vacuolar ATP synthase subunit E1 | chr4:6800091-6801696 FORWARD LENGTH=230	AT4G11150.1	TAIR10_pep_20101214_contaminants.fasta	26060.4	1	14	16	39	0.0342	0.609
201211Orbi_Dave_Gelsample2	Uncategorized Sample	BioSample 1	S27 (F021003)	| Symbols: ATCTIMC, TPI, CYTOTPI | triosephosphate isomerase | chr3:20553794-20556078 FORWARD LENGTH=254	AT3G55440.1	TAIR10_pep_20101214_contaminants.fasta	27168.2	1	17	25	62	0.0493	0.669
201211Orbi_Dave_Gelsample2	Uncategorized Sample	BioSample 1	S28 (F021004)	| Symbols: CA1, ATBCA1, SABP3, ATSABP3 | carbonic anhydrase 1 | chr3:194853-196716 REVERSE LENGTH=270	AT3G01500.1,AT3G01500.2	TAIR10_pep_20101214_contaminants.fasta	37450.7	1	8	13	26	0.0196	0.455
201211Orbi_Dave_Gelsample2	Uncategorized Sample	BioSample 1	S29 (F021005)	| Symbols: EIF3K, TIF3K1, ATTIF3K1 | eukaryotic translation initiation factor 3K | chr4:16039066-16040617 REVERSE LENGTH=226	AT4G33250.1	TAIR10_pep_20101214_contaminants.fasta	25728.6	1	8	10	18	0.0169	0.403
201211Orbi_Dave_Gelsample2	Uncategorized Sample	BioSample 1	S30 (F021012)	| Symbols: ATGSTF8, ATGSTF5, GST6, GSTF8 | glutathione S-transferase phi 8 | chr2:19558213-19559266 FORWARD LENGTH=263	AT2G47730.1	TAIR10_pep_20101214_contaminants.fasta	29232.6	1	15	21	42	0.0297	0.487
201211Orbi_Dave_Gelsample2	Uncategorized Sample	BioSample 1	S31 (F021013)	| Symbols: ATGSTF8, ATGSTF5, GST6, GSTF8 | glutathione S-transferase phi 8 | chr2:19558213-19559266 FORWARD LENGTH=263	AT2G47730.1	TAIR10_pep_20101214_contaminants.fasta	29232.6	1	12	16	34	0.0261	0.422
201211Orbi_Dave_Gelsample2	Uncategorized Sample	BioSample 1	S32 (F021014)	| Symbols: | Protein of unknown function, DUF538 | chr1:3009109-3009648 FORWARD LENGTH=179	AT1G09310.1	TAIR10_pep_20101214_contaminants.fasta	19947.4	1	25	34	87	0.0574	0.771
201211Orbi_Dave_Gelsample2	Uncategorized Sample	BioSample 1	S33 (F021015)	| Symbols: ATGSTF8, ATGSTF5, GST6, GSTF8 | glutathione S-transferase phi 8 | chr2:19558213-19559266 FORWARD LENGTH=263	AT2G47730.1	TAIR10_pep_20101214_contaminants.fasta	29232.6	1	12	15	25	0.0212	0.411
201211Orbi_Dave_Gelsample2	Uncategorized Sample	BioSample 1	S34 (F021016)	| Symbols: FSD1, ATFSD1 | Fe superoxide dismutase 1 | chr4:12884649-12886501 REVERSE LENGTH=212	AT4G25100.1,AT4G25100.2,AT4G25100.3,AT4G25100.4,AT4G25100.5	TAIR10_pep_20101214_contaminants.fasta	23791.5	1	6	8	26	0.022	0.212
201211Orbi_Dave_Gelsample2	Uncategorized Sample	BioSample 1	S35 (F021017)	| Symbols: | Thioredoxin superfamily protein | chr5:26344097-26346057 REVERSE LENGTH=275	AT5G65840.1	TAIR10_pep_20101214_contaminants.fasta	29884.2	1	13	14	30	0.0234	0.385
201211Orbi_Dave_Gelsample2	Uncategorized Sample	BioSample 1	S37 (F021019)	| Symbols: PYR1, RCAR11 | Polyketide cyclase/dehydrase and lipid transport superfamily protein | chr4:9928792-9929367 FORWARD LENGTH=191	AT4G17870.1	TAIR10_pep_20101214_contaminants.fasta	21575	1	15	19	60	0.047	0.56
201211Orbi_Dave_Gelsample2	Uncategorized Sample	BioSample 1	S38 (F021020)	| Symbols: AOC2 | allene oxide cyclase 2 | chr3:9406975-9407839 FORWARD LENGTH=253	AT3G25770.1	TAIR10_pep_20101214_contaminants.fasta	27636.5	1	10	13	29	0.025	0.395
201211Orbi_Dave_Gelsample2	Uncategorized Sample	BioSample 1	S39 (F021021)	| Symbols: CCH | copper chaperone | chr3:20863460-20864402 REVERSE LENGTH=121	AT3G56240.1	TAIR10_pep_20101214_contaminants.fasta	12969.8	1	10	13	37	0.0344	0.727
201211Orbi_Dave_Gelsample2	Uncategorized Sample	BioSample 1	S42 (F021024)	| Symbols: PETC, PGR1 | photosynthetic electron transfer C | chr4:1440314-1441717 FORWARD LENGTH=229	AT4G03280.1,AT4G03280.2	TAIR10_pep_20101214_contaminants.fasta	24366.3	1	7	9	22	0.0239	0.441
201211Orbi_Dave_Gelsample2	Uncategorized Sample	BioSample 1	S43 (F021040)	| Symbols: | FKBP-like peptidyl-prolyl cis-trans isomerase family protein | chr2:18073995-18075385 REVERSE LENGTH=223	AT2G43560.1	TAIR10_pep_20101214_contaminants.fasta	23564.9	1	10	12	39	0.0524	0.457
201211Orbi_Dave_Gelsample2	Uncategorized Sample	BioSample 1	S44 (F021041)	| Symbols: | Double Clp-N motif protein | chr4:7228269-7229898 REVERSE LENGTH=241	AT4G12060.1	TAIR10_pep_20101214_contaminants.fasta	26562.1	1	11	14	48	0.0557	0.436
201211Orbi_Dave_Gelsample2	Uncategorized Sample	BioSample 1	S45 (F021042)	| Symbols: | Polyketide cyclase/dehydrase and lipid transport superfamily protein | chr4:12332846-12333656 REVERSE LENGTH=151	AT4G23670.1	TAIR10_pep_20101214_contaminants.fasta	17517.6	1	13	19	80	0.0823	0.649
201211Orbi_Dave_Gelsample2	Uncategorized Sample	BioSample 1	S46 (F021043)	| Symbols: MLP328 | MLP-like protein 328 | chr2:235992-236881 FORWARD LENGTH=151	AT2G01520.1	TAIR10_pep_20101214_contaminants.fasta	17513	1	9	16	64	0.0549	0.682
201211Orbi_Dave_Gelsample2	Uncategorized Sample	BioSample 1	S47 (F021044)	| Symbols: PQL1, PQL2 | PsbQ-like 1 | chr3:168478-169407 FORWARD LENGTH=220	AT3G01440.1	TAIR10_pep_20101214_contaminants.fasta	24783	1	10	12	26	0.0399	0.441
201211Orbi_Dave_Gelsample2	Uncategorized Sample	BioSample 1	S48 (F021045)	| Symbols: NDPK1 | Nucleoside diphosphate kinase family protein | chr4:5923424-5924366 FORWARD LENGTH=169	AT4G09320.1	TAIR10_pep_20101214_contaminants.fasta	18814.3	1	13	16	69	0.0706	0.609
201211Orbi_Dave_Gelsample2	Uncategorized Sample	BioSample 1	S49 (F021046)	| Symbols: | Tetratricopeptide repeat (TPR)-like superfamily protein | chr2:18524419-18526502 FORWARD LENGTH=224	AT2G44920.2	TAIR10_pep_20101214_contaminants.fasta	23779.1	1	6	6	10	0.0211	0.312
201211Orbi_Dave_Gelsample2	Uncategorized Sample	BioSample 1	S50 (F021047)	| Symbols: PGK1 | phosphoglycerate kinase 1 | chr3:4061127-4063140 REVERSE LENGTH=481	AT3G12780.1	TAIR10_pep_20101214_contaminants.fasta	50113.1	1	30	42	83	0.0528	0.692
201211Orbi_Dave_Gelsample2	Uncategorized Sample	BioSample 1	S51 (F021048)	| Symbols: ST1, ATMST1, MST1, ATRDH1, STR1 | mercaptopyruvate sulfurtransferase 1 | chr1:29800824-29803679 FORWARD LENGTH=379	AT1G79230.1,AT1G79230.3	TAIR10_pep_20101214_contaminants.fasta	41894.3	1	12	17	46	0.0366	0.425
201211Orbi_Dave_Gelsample2	Uncategorized Sample	BioSample 1	S52 (F021049)	| Symbols: GAPC, GAPC-1, GAPC1 | glyceraldehyde-3-phosphate dehydrogenase C subunit 1 | chr3:1081077-1083131 FORWARD LENGTH=338	AT3G04120.1	TAIR10_pep_20101214_contaminants.fasta	36914.6	1	23	30	60	0.0373	0.675
201211Orbi_Dave_Gelsample2	Uncategorized Sample	BioSample 1	S53 (F021050)	| Symbols: GRF7, GF14 NU | general regulatory factor 7 | chr3:526800-527915 REVERSE LENGTH=265	AT3G02520.1	TAIR10_pep_20101214_contaminants.fasta	29825.6	1	23	28	65	0.0479	0.687
201211Orbi_Dave_Gelsample2	Uncategorized Sample	BioSample 1	S54 (F021051)	| Symbols: | endoribonuclease L-PSP family protein | chr3:7110227-7111695 REVERSE LENGTH=187	AT3G20390.1	TAIR10_pep_20101214_contaminants.fasta	19816.2	1	10	12	31	0.0338	0.556
201211Orbi_Dave_Gelsample2	Uncategorized Sample	BioSample 1	S55 (F021052)	| Symbols: | Peptidase M20/M25/M40 family protein | chr4:17925251-17926919 FORWARD LENGTH=430	AT4G38220.1,AT4G38220.2	TAIR10_pep_20101214_contaminants.fasta	47740.9	1	22	33	83	0.0559	0.472
201211Orbi_Dave_Gelsample2	Uncategorized Sample	BioSample 1	S56 (F021053)	| Symbols: ATPDIL1-1, ATPDI5, PDI5, PDIL1-1 | PDI-like 1-1 | chr1:7645767-7648514 FORWARD LENGTH=501	AT1G21750.1	TAIR10_pep_20101214_contaminants.fasta	55602.3	1	26	33	64	0.0536	0.495
201211Orbi_Dave_Gelsample2	Uncategorized Sample	BioSample 1	S57 (F021054)	| Symbols: mtLPD2 | lipoamide dehydrogenase 2 | chr3:5890278-5892166 REVERSE LENGTH=507	AT3G17240.1,AT3G17240.3	TAIR10_pep_20101214_contaminants.fasta	53986.1	1	28	38	82	0.0523	0.503
201211Orbi_Dave_Gelsample2	Uncategorized Sample	BioSample 1	S58 (F021055)	| Symbols: ATPCAP1, PCAP1 | plasma-membrane associated cation-binding protein 1 | chr4:10941593-10943227 FORWARD LENGTH=225	AT4G20260.1,AT4G20260.2,AT4G20260.3,AT4G20260.4	TAIR10_pep_20101214_contaminants.fasta	24583.2	1	31	44	100	0.0798	0.791
201211Orbi_Dave_Gelsample2	Uncategorized Sample	BioSample 1	S59 (F021056)	| Symbols: ATGRP7, CCR2, GR-RBP7, GRP7 | cold, circadian rhythm, and rna binding 2 | chr2:9265477-9266316 REVERSE LENGTH=176	AT2G21660.1	TAIR10_pep_20101214_contaminants.fasta	16890.1	1	13	14	31	0.041	0.83
END OF FILE
